# Supplementary material for: Precise and interpretable neural networks reveal epigenetic signatures of aging across youth in health and disease
Source: Front Aging. 2025 Jan 23;5:1526146. doi: 10.3389/fragi.2024.1526146 (PMC11799293; doi:10.3389/fragi.2024.1526146)
Supplement: Supplementary file 3 [file DataSheet7.xlsx]

## Sheet: DNAm_age_clocks_NCAE-Age
Supplementary File 7: Functional enrichment analyses of CpG sets and DNAm signatures of aging from DNAm age clocks.
Gene Ontology enrichment of DNAm age clock CpG sites and DNAm signatures of aging from NCAE-Age.
			PAYA	PAYA	Hannum	Hannum	Horvath	Horvath	Horvath (skin and blood)	Horvath (skin and blood)	Li	Li	PhenoAge	PhenoAge	Zhang	Zhang	NCAE-Age	NCAE-Age
Category	Description	ID	GeneRatio	p_adjust	GeneRatio	p_adjust	GeneRatio	p_adjust	GeneRatio	p_adjust	GeneRatio	p_adjust	GeneRatio	p_adjust	GeneRatio	p_adjust	GeneRatio	p_adjust
signal_transduction	regulation of small GTPase mediated signal transduction	GO:0051056	9/174	0.70221	1/43	0.559201	2/312	0.976851	4/266	0.720881	2/38	0.290031	7/465	0.822389	5/320	0.739394	21/527	0.0284375
developmental_cellular	cell fate commitment	GO:0045165	6/174	0.70221			4/312	0.862333	12/266	0.10617			16/465	0.5269	11/320	0.36681	23/527	0.0100596
neural_development	spinal cord association neuron differentiation	GO:0021527	1/174	0.70221					1/266	0.459407							4/527	0.0385572
neural_development	telencephalon development	GO:0021537	5/174	0.70221			1/312	0.996241	11/266	0.117381	1/38	0.495273	14/465	0.539219	5/320	0.719291	21/527	0.0219488
neural_development	axon guidance	GO:0007411	4/174	0.70221			4/312	0.802453	12/266	0.0711775	4/38	0.138239	10/465	0.639237	5/320	0.657674	22/527	0.00339664
neural_development	neuron projection guidance	GO:0097485	4/174	0.70221			4/312	0.802453	12/266	0.0711775	4/38	0.138239	10/465	0.639237	5/320	0.657674	22/527	0.00339664
neural_development	synapse organization	GO:0050808	7/174	0.70221	2/43	0.437772	10/312	0.772708	16/266	0.117381	3/38	0.27227	13/465	0.782334	19/320	0.176438	32/527	0.00677832
neural_development	modulation of chemical synaptic transmission	GO:0050804	7/174	0.70221	3/43	0.325597	14/312	0.760608	20/266	0.0448929	6/38	0.114508	20/465	0.579184	19/320	0.176438	21/527	0.456901
neural_development	regulation of trans-synaptic signaling	GO:0099177	7/174	0.70221	3/43	0.325597	14/312	0.760608	20/266	0.0448929	6/38	0.114508	20/465	0.579184	19/320	0.176438	21/527	0.459515
neural_development	forebrain development	GO:0030900	6/174	0.70221			6/312	0.853383	13/266	0.177937	1/38	0.599063	18/465	0.577248	7/320	0.732272	28/527	0.0142594
development_anatomical_structure	embryonic organ development	GO:0048568	6/174	0.70334	2/43	0.426312	11/312	0.760608	14/266	0.177937	1/38	0.631957	11/465	0.81772	22/320	0.0457115	32/527	0.00677832
cognitive_process	locomotory behavior	GO:0007626	3/174	0.70334	1/43	0.46942	4/312	0.785912	9/266	0.122179			5/465	0.809542	9/320	0.36681	17/527	0.0282314
development_anatomical_structure	morphogenesis of a branching structure	GO:0001763	3/174	0.70334	1/43	0.470666	4/312	0.785912	5/266	0.46663			6/465	0.768922	4/320	0.694332	19/527	0.00677832
development_anatomical_structure	formation of primary germ layer	GO:0001704	2/174	0.70334			1/312	0.9395	3/266	0.512265			2/465	0.900864	4/320	0.618533	15/527	0.00615113
neural_development	cell differentiation in spinal cord	GO:0021515	1/174	0.703384					6/266	0.0448929			1/465	0.84812	1/320	0.732272	7/527	0.0601307
neural_development	dendrite development	GO:0016358	3/174	0.709572	1/43	0.499384	6/312	0.760608	6/266	0.459407	2/38	0.27227	8/465	0.746189	8/320	0.540922	17/527	0.0493403
development_anatomical_structure	developmental maturation	GO:0021700	4/174	0.709572	1/43	0.58481	5/312	0.83987	7/266	0.479047	1/38	0.541583	9/465	0.782334	5/320	0.799241	23/527	0.0296675
neural_development	regulation of synapse organization	GO:0050807	3/174	0.716214	1/43	0.512633	4/312	0.818666	10/266	0.12828	3/38	0.252892	8/465	0.746189	10/320	0.36681	18/527	0.0385572
neural_development	regulation of synapse structure or activity	GO:0050803	3/174	0.722683	1/43	0.517701	4/312	0.821921	10/266	0.134144	3/38	0.252892	8/465	0.746189	10/320	0.36681	18/527	0.0455463
development_anatomical_structure	branching morphogenesis of an epithelial tube	GO:0048754	2/174	0.722683	1/43	0.432959	2/312	0.875764	5/266	0.384704			6/465	0.746189	3/320	0.711832	14/527	0.035541
development_anatomical_structure	retina development in camera-type eye	GO:0060041	2/174	0.725395			1/312	0.962476	2/266	0.75669			3/465	0.8745	3/320	0.719291	17/527	0.00615113
development_anatomical_structure	retina morphogenesis in camera-type eye	GO:0060042	1/174	0.727341					1/266	0.707567			1/465	0.890361	1/320	0.78968	11/527	0.003721
development_anatomical_structure	pattern specification process	GO:0007389	5/174	0.740033	2/43	0.432614	15/312	0.753052	12/266	0.298353			21/465	0.53034	15/320	0.420835	30/527	0.0220663
development_anatomical_structure	mesoderm morphogenesis	GO:0048332	1/174	0.756678					3/266	0.422066					4/320	0.499925	9/527	0.0462825
development_anatomical_structure	eye development	GO:0001654	4/174	0.760327			4/312	0.949486	7/266	0.545438	1/38	0.58837	9/465	0.83745	8/320	0.657674	27/527	0.0211859
development_anatomical_structure	visual system development	GO:0150063	4/174	0.760327			4/312	0.951085	7/266	0.553974	1/38	0.59104	9/465	0.838886	8/320	0.663801	27/527	0.0219488
neural_development	neural retina development	GO:0003407	1/174	0.762147					1/266	0.765181			2/465	0.813201	2/320	0.668629	12/527	0.00469505
development_anatomical_structure	sensory system development	GO:0048880	4/174	0.76675			5/312	0.906088	7/266	0.563388	1/38	0.594962	9/465	0.8435	8/320	0.669819	28/527	0.0144615
musculoskeletal_system	embryonic skeletal system morphogenesis	GO:0048704	1/174	0.788234	1/43	0.382441	2/312	0.787598	6/266	0.117381			1/465	0.943931	10/320	0.0265204	8/527	0.198753
neural_development	regulation of neural precursor cell proliferation	GO:2000177	1/174	0.793865	1/43	0.383796	2/312	0.789242	4/266	0.333333			3/465	0.782334			11/527	0.0310279
development_anatomical_structure	gland development	GO:0048732	4/174	0.7946	1/43	0.669374	8/312	0.787621	11/266	0.344509	1/38	0.624927	8/465	0.929657	10/320	0.62134	30/527	0.0139501
neural_development	spinal cord development	GO:0021510	1/174	0.798045			1/312	0.907342	10/266	0.0111705			4/465	0.746189	3/320	0.62134	7/527	0.385838
development_anatomical_structure	epithelial tube morphogenesis	GO:0060562	3/174	0.798337	1/43	0.588048	6/312	0.791866	7/266	0.484996			10/465	0.746189	7/320	0.655668	23/527	0.0356701
neural_development	axonogenesis	GO:0007409	4/174	0.800007			7/312	0.836716	16/266	0.10617	5/38	0.171603	15/465	0.746189	11/320	0.618533	28/527	0.0296675
development_anatomical_structure	camera-type eye development	GO:0043010	3/174	0.806461			4/312	0.916649	6/266	0.574227	1/38	0.552122	9/465	0.791866	6/320	0.730874	26/527	0.0113017
developmental_cellular	cell fate specification	GO:0001708	1/174	0.806766			1/312	0.916649	7/266	0.10617			6/465	0.608806	3/320	0.62453	11/527	0.0470463
development_anatomical_structure	camera-type eye morphogenesis	GO:0048593	1/174	0.838084			3/312	0.776584	4/266	0.459407	1/38	0.360946	4/465	0.775808	2/320	0.790043	18/527	0.000937341
neural_development	regulation of neurogenesis	GO:0050767	3/174	0.842888			6/312	0.839489	13/266	0.160774			10/465	0.794567	6/320	0.799302	25/527	0.0430356
neural_development	dendrite morphogenesis	GO:0048813	1/174	0.847385			3/312	0.782571	3/266	0.530873	1/38	0.366088	5/465	0.746189	3/320	0.68335	14/527	0.0142594
development_anatomical_structure	sensory organ morphogenesis	GO:0090596	2/174	0.85277			3/312	0.92531	8/266	0.317213	1/38	0.497639	7/465	0.804017	8/320	0.618533	22/527	0.0142594
development_anatomical_structure	embryonic organ morphogenesis	GO:0048562	2/174	0.862704	1/43	0.560599	7/312	0.760608	9/266	0.268093			8/465	0.78544	16/320	0.0606514	22/527	0.0243658
development_anatomical_structure	eye morphogenesis	GO:0048592	1/174	0.867704			3/312	0.795004	5/266	0.40509	1/38	0.390869	4/465	0.809668	3/320	0.721357	18/527	0.00339664
neural_development	neural precursor cell proliferation	GO:0061351	1/174	0.871681	1/43	0.439879	2/312	0.888436	5/266	0.427285			5/465	0.768968			19/527	0.0026876
development_anatomical_structure	appendage development	GO:0048736	1/174	0.881921	1/43	0.450767	4/312	0.77414	11/266	0.0448929			12/465	0.5269	8/320	0.375919	12/527	0.222018
development_anatomical_structure	limb development	GO:0060173	1/174	0.881921	1/43	0.450767	4/312	0.77414	11/266	0.0448929			12/465	0.5269	8/320	0.375919	12/527	0.222018
neural_development	regulation of nervous system development	GO:0051960	3/174	0.88336			7/312	0.852413	14/266	0.193295	1/38	0.639011	14/465	0.746189	7/320	0.818685	31/527	0.01366
neural_development	regulation of neuron differentiation	GO:0045664	1/174	0.894912	1/43	0.4655	5/312	0.760608	7/266	0.258111	3/38	0.252892	6/465	0.756037	5/320	0.62134	18/527	0.0117594
neural_development	positive regulation of neurogenesis	GO:0050769	1/174	0.927201			4/312	0.814086	10/266	0.126062			6/465	0.809668	3/320	0.868976	18/527	0.0398659
neural_development	positive regulation of nervous system development	GO:0051962	1/174	0.952783			4/312	0.870813	11/266	0.134144	1/38	0.509619	9/465	0.746189	4/320	0.83862	23/527	0.00855733
development_anatomical_structure	embryonic camera-type eye morphogenesis	GO:0048596					1/312	0.77414					1/465	0.782334			7/527	0.00615113
neural_development	synapse maturation	GO:0060074							1/266	0.568974	1/38	0.27099	1/465	0.804017	1/320	0.68335	7/527	0.0142594
development_anatomical_structure	embryonic eye morphogenesis	GO:0048048					1/312	0.78562					1/465	0.807466			7/527	0.0195155
neural_development	subpallium development	GO:0021544							3/266	0.177937			2/465	0.746189			6/527	0.0219488
neural_development	cell proliferation in forebrain	GO:0021846							2/266	0.326576			1/465	0.78544			6/527	0.0219488
development_anatomical_structure	embryonic camera-type eye development	GO:0031076					1/312	0.785912					1/465	0.813201	1/320	0.693449	7/527	0.0220663
development_anatomical_structure	renal tubule morphogenesis	GO:0061333			1/43	0.372989	1/312	0.875764	4/266	0.263622			4/465	0.746189	3/320	0.618533	10/527	0.0239916
development_anatomical_structure	nephron morphogenesis	GO:0072028			1/43	0.372989	1/312	0.875764	4/266	0.263622			4/465	0.746189	3/320	0.618533	10/527	0.0239916
development_anatomical_structure	nephric duct morphogenesis	GO:0072178													1/320	0.618533	4/527	0.0243658
development_anatomical_structure	kidney morphogenesis	GO:0060993			1/43	0.382441	1/312	0.900783	5/266	0.216329			5/465	0.681948	4/320	0.599296	11/527	0.0248327
musculoskeletal_system	smooth muscle cell differentiation	GO:0051145					1/312	0.855548	1/266	0.738989			1/465	0.905333	1/320	0.816412	9/527	0.0310279
neural_development	striatum development	GO:0021756							2/266	0.279929			2/465	0.67857			5/527	0.035541
neural_development	neuron projection organization	GO:0106027					3/312	0.760608	4/266	0.291507	1/38	0.319165	6/465	0.579184	5/320	0.425148	10/527	0.0356701
development_anatomical_structure	branching involved in ureteric bud morphogenesis	GO:0001658			1/43	0.338391	1/312	0.829866	4/266	0.204198			4/465	0.608806	2/320	0.62134	8/527	0.0384858
development_anatomical_structure	liver development	GO:0001889			1/43	0.42614	1/312	0.952268	4/266	0.459407			1/465	0.983824	1/320	0.944915	13/527	0.0390906
neural_development	axon development	GO:0061564															30/527	0.0398659
development_anatomical_structure	hepaticobiliary system development	GO:0061008			1/43	0.42617	1/312	0.95346	4/266	0.459892			1/465	0.985174	1/320	0.946523	13/527	0.0447616
development_anatomical_structure	nephron tubule morphogenesis	GO:0072078			1/43	0.367384	1/312	0.864699	4/266	0.258111			4/465	0.718919	3/320	0.618533	9/527	0.0448229
response_to_stimulus	regulation of response to reactive oxygen species	GO:1901031															4/527	0.0462825
neural_development	dendritic spine organization	GO:0097061					3/312	0.760608	4/266	0.261444	1/38	0.310032	5/465	0.607335	4/320	0.527808	9/527	0.0462825
development_anatomical_structure	nephron epithelium morphogenesis	GO:0072088			1/43	0.371627	1/312	0.871357	4/266	0.261444			4/465	0.73962	3/320	0.618533	9/527	0.0493403
development_anatomical_structure	embryonic limb morphogenesis	GO:0030326			1/43	0.403391	3/312	0.77414	9/266	0.0448929			9/465	0.5269	7/320	0.306627	10/527	0.152399
development_anatomical_structure	embryonic appendage morphogenesis	GO:0035113			1/43	0.403391	3/312	0.77414	9/266	0.0448929			9/465	0.5269	7/320	0.306627	10/527	0.152399
development_anatomical_structure	embryonic appendage morphogenesis	GO:0035113			1/43	0.403391	3/312	0.77414	9/266	0.0448929			9/465	0.5269	7/320	0.306627	10/527	0.152399

## Sheet: DNAm_age_clocks_CombClock
Supplementary File 7: Functional enrichment analyses of CpG sets and DNAm signatures of aging from DNAm age clocks.
Gene Ontology enrichment of DNAm age clock CpG sites and DNAm signatures of aging from NCAE-Age and CombClock.
			PAYA	PAYA	NCAE-Age	NCAE-Age	CombClock	CombClock	Hannum	Hannum	Horvath	Horvath	Horvath (skin and blood)	Horvath (skin and blood)	Li	Li	PhenoAge	PhenoAge	Zhang	Zhang
Category	Description	ID	GeneRatio	p_adjust	GeneRatio	p_adjust	GeneRatio	p_adjust	GeneRatio	p_adjust	GeneRatio	p_adjust	GeneRatio	p_adjust	GeneRatio	p_adjust	GeneRatio	p_adjust	GeneRatio	p_adjust
signal_transduction	regulation of small GTPase mediated signal transduction	GO:0051056	9/174	0.70221	21/527	0.0284375	26/1238	0.564865	1/43	0.559201	2/312	0.976851	4/266	0.720881	2/38	0.290031	7/465	0.822389	5/320	0.739394
musculoskeletal_system	muscle tissue development	GO:0060537	10/174	0.70221	23/527	0.191317	54/1238	0.0195422	3/43	0.313246	15/312	0.71901	11/266	0.319358			16/465	0.655896	14/320	0.423545
musculoskeletal_system	muscle organ development	GO:0007517	8/174	0.70221	19/527	0.237014	46/1238	0.0218282	2/43	0.382441	11/312	0.760608	11/266	0.220518	1/38	0.557431	12/465	0.746189	12/320	0.425148
neural_development	transmission of nerve impulse	GO:0019226	3/174	0.70221	2/527	0.84363	15/1238	0.0373583			1/312	0.848717	4/266	0.23766	1/38	0.296232	4/465	0.66887	2/320	0.649806
development_cellular	cell fate commitment	GO:0045165	6/174	0.70221	23/527	0.0100596	40/1238	0.0195422			4/312	0.862333	12/266	0.10617			16/465	0.5269	11/320	0.36681
development_cellular	negative regulation of cell cycle process	GO:0010948	6/174	0.70221	11/527	0.7598	40/1238	0.0373583	2/43	0.372989	10/312	0.760608	9/266	0.289714	2/38	0.300665	13/465	0.608806	8/320	0.618533
musculoskeletal_system	skeletal muscle organ development	GO:0060538	4/174	0.70221	7/527	0.75177	26/1238	0.0485062	1/43	0.444938	5/312	0.760608	6/266	0.292978			8/465	0.649257	5/320	0.618533
response_to_stimulus	response to nutrient levels	GO:0031667	8/174	0.70221	22/527	0.401251	55/1238	0.0450755	4/43	0.304182	11/312	0.760608	17/266	0.10617	3/38	0.27227	16/465	0.746189	13/320	0.606964
neural_development	spinal cord association neuron differentiation	GO:0021527	1/174	0.70221	4/527	0.0385572	2/1238	0.606839					1/266	0.459407
neural_development	telencephalon development	GO:0021537	5/174	0.70221	21/527	0.0219488	29/1238	0.258916			1/312	0.996241	11/266	0.117381	1/38	0.495273	14/465	0.539219	5/320	0.719291
musculoskeletal_system	striated muscle cell differentiation	GO:0051146	5/174	0.70221	18/527	0.166117	40/1238	0.0367497	3/43	0.304182	8/312	0.760608	9/266	0.270274	1/38	0.518751	16/465	0.5269	9/320	0.594124
development_cellular	definitive hemopoiesis	GO:0060216	1/174	0.70221	2/527	0.573736	8/1238	0.0218282			1/312	0.760608	3/266	0.119232			3/465	0.539219	1/320	0.62453
musculoskeletal_system	skeletal system morphogenesis	GO:0048705	4/174	0.70221	13/527	0.345119	32/1238	0.0367497	2/43	0.323718	8/312	0.760608	10/266	0.117381			8/465	0.746189	12/320	0.17497
neural_development	axon guidance	GO:0007411	4/174	0.70221	22/527	0.00339664	30/1238	0.0883432			4/312	0.802453	12/266	0.0711775	4/38	0.138239	10/465	0.639237	5/320	0.657674
neural_development	neuron projection guidance	GO:0097485	4/174	0.70221	22/527	0.00339664	30/1238	0.0883432			4/312	0.802453	12/266	0.0711775	4/38	0.138239	10/465	0.639237	5/320	0.657674
neural_development	synapse organization	GO:0050808	7/174	0.70221	32/527	0.00677832	49/1238	0.200003	2/43	0.437772	10/312	0.772708	16/266	0.117381	3/38	0.27227	13/465	0.782334	19/320	0.176438
signal_transduction	modulation of chemical synaptic transmission	GO:0050804	7/174	0.70221	21/527	0.456901	60/1238	0.0195422	3/43	0.325597	14/312	0.760608	20/266	0.0448929	6/38	0.114508	20/465	0.579184	19/320	0.176438
signal_transduction	regulation of trans-synaptic signaling	GO:0099177	7/174	0.70221	21/527	0.459515	60/1238	0.0195422	3/43	0.325597	14/312	0.760608	20/266	0.0448929	6/38	0.114508	20/465	0.579184	19/320	0.176438
development_cellular	negative regulation of cell cycle	GO:0045786	6/174	0.70221	14/527	0.753269	51/1238	0.0195422	2/43	0.403391	13/312	0.754759	11/266	0.270274	2/38	0.332191	18/465	0.555199	10/320	0.618533
development_cellular	regulation of cell-cell adhesion	GO:0022407	7/174	0.70221	20/527	0.582705	56/1238	0.0441988			15/312	0.754759	19/266	0.0620217			19/465	0.607335	16/320	0.36681
neural_development	forebrain development	GO:0030900	6/174	0.70221	28/527	0.0142594	40/1238	0.264067			6/312	0.853383	13/266	0.177937	1/38	0.599063	18/465	0.577248	7/320	0.732272
musculoskeletal_system	muscle cell differentiation	GO:0042692	6/174	0.70221	24/527	0.0957402	49/1238	0.0450755	3/43	0.308039	9/312	0.760608	10/266	0.392363	1/38	0.602498	22/465	0.5269	9/320	0.627601
development_cellular	negative regulation of mitotic cell cycle	GO:0045930	4/174	0.70221	10/527	0.739362	35/1238	0.0218282	2/43	0.329416	7/312	0.760608	7/266	0.360484			13/465	0.53034	10/320	0.36681
development_anatomical_structure	embryonic organ development	GO:0048568	6/174	0.70334	32/527	0.00677832	53/1238	0.0401851	2/43	0.426312	11/312	0.760608	14/266	0.177937	1/38	0.631957	11/465	0.81772	22/320	0.0457115
development_cellular	actin filament organization	GO:0007015	6/174	0.70334	13/527	0.849523	57/1238	0.0195422	1/43	0.68168	8/312	0.796619	9/266	0.48942	1/38	0.634405	20/465	0.555199	21/320	0.0606514
cognitive_process	locomotory behavior	GO:0007626	3/174	0.70334	17/527	0.0282314	22/1238	0.296018	1/43	0.46942	4/312	0.785912	9/266	0.122179			5/465	0.809542	9/320	0.36681
development_anatomical_structure	morphogenesis of a branching structure	GO:0001763	3/174	0.70334	19/527	0.00677832	20/1238	0.459203	1/43	0.470666	4/312	0.785912	5/266	0.46663			6/465	0.768922	4/320	0.694332
development_anatomical_structure	formation of primary germ layer	GO:0001704	2/174	0.70334	15/527	0.00615113	10/1238	0.786738			1/312	0.9395	3/266	0.512265			2/465	0.900864	4/320	0.618533
neural_development	cell differentiation in spinal cord	GO:0021515	1/174	0.703384	7/527	0.0601307	8/1238	0.289811					6/266	0.0448929			1/465	0.84812	1/320	0.732272
neural_development	dendrite development	GO:0016358	3/174	0.709572	17/527	0.0493403	24/1238	0.338408	1/43	0.499384	6/312	0.760608	6/266	0.459407	2/38	0.27227	8/465	0.746189	8/320	0.540922
development_anatomical_structure	developmental maturation	GO:0021700	4/174	0.709572	23/527	0.0296675	25/1238	0.781863	1/43	0.58481	5/312	0.83987	7/266	0.479047	1/38	0.541583	9/465	0.782334	5/320	0.799241
neural_development	regulation of synapse organization	GO:0050807	3/174	0.716214	18/527	0.0385572	26/1238	0.279718	1/43	0.512633	4/312	0.818666	10/266	0.12828	3/38	0.252892	8/465	0.746189	10/320	0.36681
neural_development	regulation of synapse structure or activity	GO:0050803	3/174	0.722683	18/527	0.0455463	26/1238	0.296018	1/43	0.517701	4/312	0.821921	10/266	0.134144	3/38	0.252892	8/465	0.746189	10/320	0.36681
development_anatomical_structure	branching morphogenesis of an epithelial tube	GO:0048754	2/174	0.722683	14/527	0.035541	17/1238	0.362346	1/43	0.432959	2/312	0.875764	5/266	0.384704			6/465	0.746189	3/320	0.711832
development_anatomical_structure	retina development in camera-type eye	GO:0060041	2/174	0.725395	17/527	0.00615113	8/1238	0.937582			1/312	0.962476	2/266	0.75669			3/465	0.8745	3/320	0.719291
development_anatomical_structure	retina morphogenesis in camera-type eye	GO:0060042	1/174	0.727341	11/527	0.003721	3/1238	0.923949					1/266	0.707567			1/465	0.890361	1/320	0.78968
development_anatomical_structure	pattern specification process	GO:0007389	5/174	0.740033	30/527	0.0220663	55/1238	0.0367497	2/43	0.432614	15/312	0.753052	12/266	0.298353			21/465	0.53034	15/320	0.420835
metabolic_regulation	positive regulation of cytosolic calcium ion concentration	GO:0007204	2/174	0.747336	8/527	0.654794	26/1238	0.0367497			7/312	0.754759	9/266	0.10617	2/38	0.258543	9/465	0.580434	9/320	0.273674
development_anatomical_structure	mesoderm morphogenesis	GO:0048332	1/174	0.756678	9/527	0.0462825	6/1238	0.804158					3/266	0.422066					4/320	0.499925
development_anatomical_structure	eye development	GO:0001654	4/174	0.760327	27/527	0.0211859	27/1238	0.837494			4/312	0.949486	7/266	0.545438	1/38	0.58837	9/465	0.83745	8/320	0.657674
development_anatomical_structure	visual system development	GO:0150063	4/174	0.760327	27/527	0.0219488	27/1238	0.841585			4/312	0.951085	7/266	0.553974	1/38	0.59104	9/465	0.838886	8/320	0.663801
neural_development	neural retina development	GO:0003407	1/174	0.762147	12/527	0.00469505	4/1238	0.920697					1/266	0.765181			2/465	0.813201	2/320	0.668629
development_anatomical_structure	sensory system development	GO:0048880	4/174	0.76675	28/527	0.0144615	28/1238	0.836617			5/312	0.906088	7/266	0.563388	1/38	0.594962	9/465	0.8435	8/320	0.669819
musculoskeletal_system	embryonic skeletal system morphogenesis	GO:0048704	1/174	0.788234	8/527	0.198753	17/1238	0.0450755	1/43	0.382441	2/312	0.787598	6/266	0.117381			1/465	0.943931	10/320	0.0265204
neural_development	regulation of neural precursor cell proliferation	GO:2000177	1/174	0.793865	11/527	0.0310279	10/1238	0.580697	1/43	0.383796	2/312	0.789242	4/266	0.333333			3/465	0.782334
development_anatomical_structure	gland development	GO:0048732	4/174	0.7946	30/527	0.0139501	38/1238	0.522066	1/43	0.669374	8/312	0.787621	11/266	0.344509	1/38	0.624927	8/465	0.929657	10/320	0.62134
neural_development	spinal cord development	GO:0021510	1/174	0.798045	7/527	0.385838	18/1238	0.0373583			1/312	0.907342	10/266	0.0111705			4/465	0.746189	3/320	0.62134
development_anatomical_structure	epithelial tube morphogenesis	GO:0060562	3/174	0.798337	23/527	0.0356701	30/1238	0.485515	1/43	0.588048	6/312	0.791866	7/266	0.484996			10/465	0.746189	7/320	0.655668
metabolic_regulation	regulation of small molecule metabolic process	GO:0062012	3/174	0.798337	13/527	0.73749	41/1238	0.0441988			9/312	0.760608	14/266	0.0926075	1/38	0.544981	14/465	0.607335	14/320	0.248346
neural_development	axonogenesis	GO:0007409	4/174	0.800007	28/527	0.0296675	47/1238	0.170925			7/312	0.836716	16/266	0.10617	5/38	0.171603	15/465	0.746189	11/320	0.618533
development_anatomical_structure	camera-type eye development	GO:0043010	3/174	0.806461	26/527	0.0113017	23/1238	0.850568			4/312	0.916649	6/266	0.574227	1/38	0.552122	9/465	0.791866	6/320	0.730874
development_cellular	cell fate specification	GO:0001708	1/174	0.806766	11/527	0.0470463	13/1238	0.340132			1/312	0.916649	7/266	0.10617			6/465	0.608806	3/320	0.62453
development_anatomical_structure	camera-type eye morphogenesis	GO:0048593	1/174	0.838084	18/527	0.000937341	12/1238	0.623045			3/312	0.776584	4/266	0.459407	1/38	0.360946	4/465	0.775808	2/320	0.790043
neural_development	regulation of neurogenesis	GO:0050767	3/174	0.842888	25/527	0.0430356	30/1238	0.727591			6/312	0.839489	13/266	0.160774			10/465	0.794567	6/320	0.799302
neural_development	dendrite morphogenesis	GO:0048813	1/174	0.847385	14/527	0.0142594	12/1238	0.677345			3/312	0.782571	3/266	0.530873	1/38	0.366088	5/465	0.746189	3/320	0.68335
development_anatomical_structure	sensory organ morphogenesis	GO:0090596	2/174	0.85277	22/527	0.0142594	25/1238	0.522066			3/312	0.92531	8/266	0.317213	1/38	0.497639	7/465	0.804017	8/320	0.618533
development_anatomical_structure	appendage morphogenesis	GO:0035107	1/174	0.853947	12/527	0.0957402	24/1238	0.0367497	1/43	0.426312	4/312	0.760608	9/266	0.0716648			10/465	0.5269	8/320	0.299269
development_anatomical_structure	limb morphogenesis	GO:0035108	1/174	0.853947	12/527	0.0957402	24/1238	0.0367497	1/43	0.426312	4/312	0.760608	9/266	0.0716648			10/465	0.5269	8/320	0.299269
development_anatomical_structure	embryonic organ morphogenesis	GO:0048562	2/174	0.862704	22/527	0.0243658	36/1238	0.0883432	1/43	0.560599	7/312	0.760608	9/266	0.268093			8/465	0.78544	16/320	0.0606514
signal_transduction	adenylate cyclase-activating G protein-coupled receptor signaling pathway	GO:0007189	1/174	0.862704	10/527	0.290933	24/1238	0.0450755			3/312	0.789242	8/266	0.117381	2/38	0.252892	8/465	0.607335	8/320	0.331738
development_anatomical_structure	eye morphogenesis	GO:0048592	1/174	0.867704	18/527	0.00339664	14/1238	0.644929			3/312	0.795004	5/266	0.40509	1/38	0.390869	4/465	0.809668	3/320	0.721357
neural_development	neural precursor cell proliferation	GO:0061351	1/174	0.871681	19/527	0.0026876	13/1238	0.765322	1/43	0.439879	2/312	0.888436	5/266	0.427285			5/465	0.768968
development_anatomical_structure	appendage development	GO:0048736	1/174	0.881921	12/527	0.222018	27/1238	0.0441988	1/43	0.450767	4/312	0.77414	11/266	0.0448929			12/465	0.5269	8/320	0.375919
development_anatomical_structure	limb development	GO:0060173	1/174	0.881921	12/527	0.222018	27/1238	0.0441988	1/43	0.450767	4/312	0.77414	11/266	0.0448929			12/465	0.5269	8/320	0.375919
neural_development	regulation of nervous system development	GO:0051960	3/174	0.88336	31/527	0.01366	37/1238	0.635061			7/312	0.852413	14/266	0.193295	1/38	0.639011	14/465	0.746189	7/320	0.818685
neural_development	regulation of neuron differentiation	GO:0045664	1/174	0.894912	18/527	0.0117594	22/1238	0.264067	1/43	0.4655	5/312	0.760608	7/266	0.258111	3/38	0.252892	6/465	0.756037	5/320	0.62134
neural_development	positive regulation of neurogenesis	GO:0050769	1/174	0.927201	18/527	0.0398659	20/1238	0.677345			4/312	0.814086	10/266	0.126062			6/465	0.809668	3/320	0.868976
neural_development	positive regulation of nervous system development	GO:0051962	1/174	0.952783	23/527	0.00855733	25/1238	0.580697			4/312	0.870813	11/266	0.134144	1/38	0.509619	9/465	0.746189	4/320	0.83862
development_anatomical_structure	embryonic camera-type eye morphogenesis	GO:0048596			7/527	0.00615113	2/1238	0.836617			1/312	0.77414					1/465	0.782334
neural_development	synapse maturation	GO:0060074			7/527	0.0142594	3/1238	0.801984					1/266	0.568974	1/38	0.27099	1/465	0.804017	1/320	0.68335
development_anatomical_structure	embryonic eye morphogenesis	GO:0048048			7/527	0.0195155	2/1238	0.876895			1/312	0.78562					1/465	0.807466
neural_development	subpallium development	GO:0021544			6/527	0.0219488	4/1238	0.539159					3/266	0.177937			2/465	0.746189
neural_development	cell proliferation in forebrain	GO:0021846			6/527	0.0219488	3/1238	0.692281					2/266	0.326576			1/465	0.78544
development_anatomical_structure	embryonic camera-type eye development	GO:0031076			7/527	0.0220663	3/1238	0.836617			1/312	0.785912					1/465	0.813201	1/320	0.693449
development_anatomical_structure	renal tubule morphogenesis	GO:0061333			10/527	0.0239916	11/1238	0.296018	1/43	0.372989	1/312	0.875764	4/266	0.263622			4/465	0.746189	3/320	0.618533
development_anatomical_structure	nephron morphogenesis	GO:0072028			10/527	0.0239916	11/1238	0.296018	1/43	0.372989	1/312	0.875764	4/266	0.263622			4/465	0.746189	3/320	0.618533
development_anatomical_structure	nephric duct morphogenesis	GO:0072178			4/527	0.0243658	1/1238	0.836617											1/320	0.618533
development_anatomical_structure	kidney morphogenesis	GO:0060993			11/527	0.0248327	12/1238	0.340132	1/43	0.382441	1/312	0.900783	5/266	0.216329			5/465	0.681948	4/320	0.599296
musculoskeletal_system	smooth muscle cell differentiation	GO:0051145			9/527	0.0310279	4/1238	0.900721			1/312	0.855548	1/266	0.738989			1/465	0.905333	1/320	0.816412
development_anatomical_structure	striatum development	GO:0021756			5/527	0.035541	3/1238	0.606839					2/266	0.279929			2/465	0.67857
neural_development	neuron projection organization	GO:0106027			10/527	0.0356701	12/1238	0.296018			3/312	0.760608	4/266	0.291507	1/38	0.319165	6/465	0.579184	5/320	0.425148
development_anatomical_structure	branching involved in ureteric bud morphogenesis	GO:0001658			8/527	0.0384858	10/1238	0.204619	1/43	0.338391	1/312	0.829866	4/266	0.204198			4/465	0.608806	2/320	0.62134
development_anatomical_structure	liver development	GO:0001889			13/527	0.0390906	8/1238	0.905811	1/43	0.42614	1/312	0.952268	4/266	0.459407			1/465	0.983824	1/320	0.944915
neural_development	axon development	GO:0061564			30/527	0.0398659
development_anatomical_structure	hepaticobiliary system development	GO:0061008			13/527	0.0447616	8/1238	0.911412	1/43	0.42617	1/312	0.95346	4/266	0.459892			1/465	0.985174	1/320	0.946523
development_anatomical_structure	nephron tubule morphogenesis	GO:0072078			9/527	0.0448229	11/1238	0.264067	1/43	0.367384	1/312	0.864699	4/266	0.258111			4/465	0.718919	3/320	0.618533
metabolic_regulation	regulation of response to reactive oxygen species	GO:1901031			4/527	0.0462825
neural_development	dendritic spine organization	GO:0097061			9/527	0.0462825	11/1238	0.296018			3/312	0.760608	4/266	0.261444	1/38	0.310032	5/465	0.607335	4/320	0.527808
development_anatomical_structure	nephron epithelium morphogenesis	GO:0072088			9/527	0.0493403	11/1238	0.287968	1/43	0.371627	1/312	0.871357	4/266	0.261444			4/465	0.73962	3/320	0.618533
development_anatomical_structure	embryonic limb morphogenesis	GO:0030326			10/527	0.152399	19/1238	0.0883432	1/43	0.403391	3/312	0.77414	9/266	0.0448929			9/465	0.5269	7/320	0.306627
development_anatomical_structure	embryonic appendage morphogenesis	GO:0035113			10/527	0.152399	19/1238	0.0883432	1/43	0.403391	3/312	0.77414	9/266	0.0448929			9/465	0.5269	7/320	0.306627
development_anatomical_structure	positive regulation of chondrocyte differentiation	GO:0032332			2/527	0.59554	7/1238	0.0479085			5/312	0.0661962	2/266	0.270274					1/320	0.62453
development_anatomical_structure	positive regulation of cartilage development	GO:0061036			2/527	0.75177	9/1238	0.0441988			5/312	0.309642	2/266	0.367603			1/465	0.79381	2/320	0.606964
neural_development	dorsal/ventral neural tube patterning	GO:0021904			1/527	0.809282	7/1238	0.0280607					2/266	0.294393			3/465	0.579184	3/320	0.331738
neural_development	neural tube patterning	GO:0021532			1/527	0.876112	9/1238	0.0450755					3/266	0.242449			3/465	0.639237	5/320	0.17259

## Sheet: DNAm_age_clocks_NCAE-XY-Age
Supplementary File 7: Functional enrichment analyses of CpG sets and DNAm signatures of aging from DNAm age clocks.
Gene Ontology enrichment of DNAm age clock CpG sites and DNAm signatures of aging from NCAE-XY-Age.
			PAYA	PAYA	NCAE-Age	NCAE-Age	NCAE-XY-Age	NCAE-XY-Age	Hannum	Hannum	Horvath	Horvath	Horvath (skin and blood)	Horvath (skin and blood)	Li	Li	PhenoAge	PhenoAge	Zhang	Zhang
Category	Description	ID	GeneRatio	p_adjust	GeneRatio	p_adjust	GeneRatio	p_adjust	GeneRatio	p_adjust	GeneRatio	p_adjust	GeneRatio	p_adjust	GeneRatio	p_adjust	GeneRatio	p_adjust	GeneRatio	p_adjust
signal_transduction	regulation of small GTPase mediated signal transduction	GO:0051056	9/174	0.70221	21/527	0.0284375	20/522	0.0444099	1/43	0.559201	2/312	0.976851	4/266	0.720881	2/38	0.290031	7/465	0.822389	5/320	0.739394
musculoskeletal_system	muscle tissue development	GO:0060537	10/174	0.70221	23/527	0.191317	29/522	0.0113	3/43	0.313246	15/312	0.71901	11/266	0.319358			16/465	0.655896	14/320	0.423545
development_anatomical_structure	animal organ formation	GO:0048645	3/174	0.70221	6/527	0.264267	11/522	0.00537447			1/312	0.842659	4/266	0.224617			2/465	0.787026	2/320	0.642928
metabolic_regulation	glutamate secretion	GO:0014047	2/174	0.70221	2/527	0.73749	6/522	0.0159202			1/312	0.77414			1/38	0.265365			3/320	0.36681
cardiovascular_system	heart formation	GO:0060914	2/174	0.70221	2/527	0.75177	6/522	0.0290846			1/312	0.781256	1/266	0.55789			1/465	0.794567	2/320	0.606964
development_cellular	mesenchymal cell differentiation	GO:0048762	6/174	0.70221	11/527	0.684531	20/522	0.0153029	1/43	0.526985	3/312	0.907342	8/266	0.278902	1/38	0.48068	10/465	0.719642	9/320	0.495109
development_anatomical_structure	specification of animal organ identity	GO:0010092	2/174	0.70221	4/527	0.307873	6/522	0.0429515					3/266	0.218947					2/320	0.618533
development_cellular	cell fate commitment	GO:0045165	6/174	0.70221	23/527	0.0100596	21/522	0.0179587			4/312	0.862333	12/266	0.10617			16/465	0.5269	11/320	0.36681
development_cellular	cell fate determination	GO:0001709	2/174	0.70221	3/527	0.637485	8/522	0.00750109					2/266	0.459407			1/465	0.829645	4/320	0.314984
immune_response	regulation of chemokine production	GO:0032642	3/174	0.70221	3/527	0.834517	10/522	0.0470947					1/266	0.827559			4/465	0.746189	2/320	0.719291
immune_response	chemokine production	GO:0032602	3/174	0.70221	3/527	0.837592	10/522	0.0490068					1/266	0.829535			4/465	0.746189	2/320	0.720574
cardiovascular_system	cardiac chamber development	GO:0003205	4/174	0.70221	11/527	0.280679	14/522	0.0384334	1/43	0.440679	3/312	0.799123	3/266	0.605919			6/465	0.746189	7/320	0.460381
cardiovascular_system	heart contraction	GO:0060047	5/174	0.70221	13/527	0.347389	18/522	0.0318322			4/312	0.812647	5/266	0.512265	1/38	0.465971	10/465	0.655896	2/320	0.94877
development_cellular	fat cell differentiation	GO:0045444	5/174	0.70221	15/527	0.202523	18/522	0.0318322			4/312	0.820443	8/266	0.261444			6/465	0.813214	8/320	0.57057
development_anatomical_structure	mesenchyme development	GO:0060485	6/174	0.70221	15/527	0.456901	26/522	0.00537447	1/43	0.58085	5/312	0.835146	9/266	0.307263	1/38	0.535753	13/465	0.619712	10/320	0.551923
cardiovascular_system	heart process	GO:0003015	5/174	0.70221	15/527	0.20333	20/522	0.0134949			5/312	0.783939	5/266	0.524361	1/38	0.475034	10/465	0.694574	2/320	0.955845
neural_development	spinal cord association neuron differentiation	GO:0021527	1/174	0.70221	4/527	0.0385572							1/266	0.459407
development_cellular	muscle cell development	GO:0055001	4/174	0.70221	9/527	0.649755	18/522	0.00919111	2/43	0.308039	6/312	0.760608	5/266	0.459407			12/465	0.5269	3/320	0.779688
cardiovascular_system	cardiac chamber morphogenesis	GO:0003206	3/174	0.70221	9/527	0.285014	13/522	0.0153029	1/43	0.409156	2/312	0.829866	2/266	0.674458			4/465	0.761038	5/320	0.57057
neural_development	telencephalon development	GO:0021537	5/174	0.70221	21/527	0.0219488	22/522	0.00750109			1/312	0.996241	11/266	0.117381	1/38	0.495273	14/465	0.539219	5/320	0.719291
metabolic_regulation	acidic amino acid transport	GO:0015800	2/174	0.70221	2/527	0.837592	10/522	0.00750109			1/312	0.842659	2/266	0.499073	1/38	0.291635	3/465	0.746189	5/320	0.314984
cardiovascular_system	regulation of heart contraction	GO:0008016	4/174	0.70221	10/527	0.515975	17/522	0.0159202			3/312	0.846144	5/266	0.471724	1/38	0.433387	9/465	0.649257	2/320	0.918056
musculoskeletal_system	striated muscle cell differentiation	GO:0051146	5/174	0.70221	18/527	0.166117	21/522	0.0300267	3/43	0.304182	8/312	0.760608	9/266	0.270274	1/38	0.518751	16/465	0.5269	9/320	0.594124
metabolic_regulation	regulation of glutamate secretion	GO:0014048	1/174	0.70221	2/527	0.59554	5/522	0.0213982			1/312	0.760608			1/38	0.252892			2/320	0.499925
metabolic_regulation	amino acid transport	GO:0006865	3/174	0.70221	6/527	0.75177	13/522	0.048617			2/312	0.864699	5/266	0.36143	1/38	0.372575	5/465	0.746189	5/320	0.618533
neural_development	axon guidance	GO:0007411	4/174	0.70221	22/527	0.00339664	19/522	0.0134949			4/312	0.802453	12/266	0.0711775	4/38	0.138239	10/465	0.639237	5/320	0.657674
neural_development	neuron projection guidance	GO:0097485	4/174	0.70221	22/527	0.00339664	19/522	0.0134949			4/312	0.802453	12/266	0.0711775	4/38	0.138239	10/465	0.639237	5/320	0.657674
neural_development	synapse organization	GO:0050808	7/174	0.70221	32/527	0.00677832	28/522	0.0459489	2/43	0.437772	10/312	0.772708	16/266	0.117381	3/38	0.27227	13/465	0.782334	19/320	0.176438
neural_development	modulation of chemical synaptic transmission	GO:0050804	7/174	0.70221	21/527	0.456901	26/522	0.0965829	3/43	0.325597	14/312	0.760608	20/266	0.0448929	6/38	0.114508	20/465	0.579184	19/320	0.176438
neural_development	regulation of trans-synaptic signaling	GO:0099177	7/174	0.70221	21/527	0.459515	26/522	0.0965829	3/43	0.325597	14/312	0.760608	20/266	0.0448929	6/38	0.114508	20/465	0.579184	19/320	0.176438
neural_development	forebrain development	GO:0030900	6/174	0.70221	28/527	0.0142594	28/522	0.00992152			6/312	0.853383	13/266	0.177937	1/38	0.599063	18/465	0.577248	7/320	0.732272
immune_response	positive regulation of macrophage cytokine production	GO:0060907	1/174	0.70221	2/527	0.664397	5/522	0.0381878
musculoskeletal_system	muscle cell differentiation	GO:0042692	6/174	0.70221	24/527	0.0957402	26/522	0.029817	3/43	0.308039	9/312	0.760608	10/266	0.392363	1/38	0.602498	22/465	0.5269	9/320	0.627601
cardiovascular_system	regulation of blood circulation	GO:1903522	4/174	0.70221	12/527	0.504642	19/522	0.0264837			3/312	0.902942	7/266	0.392167	1/38	0.477181	9/465	0.746189	2/320	0.957427
musculoskeletal_system	striated muscle tissue development	GO:0014706	4/174	0.70334	15/527	0.264267	19/522	0.029817	2/43	0.336298	9/312	0.760608	9/266	0.224617			11/465	0.631225	8/320	0.599296
development_anatomical_structure	embryonic organ development	GO:0048568	6/174	0.70334	32/527	0.00677832	30/522	0.0107816	2/43	0.426312	11/312	0.760608	14/266	0.177937	1/38	0.631957	11/465	0.81772	22/320	0.0457115
development_cellular	mesodermal cell differentiation	GO:0048333	1/174	0.70334	2/527	0.75177	6/522	0.0355206					2/266	0.393442					2/320	0.618533
neural_development	olfactory lobe development	GO:0021988	1/174	0.70334	4/527	0.290468	6/522	0.0429515					2/266	0.427986			1/465	0.813201
cognitive_process	locomotory behavior	GO:0007626	3/174	0.70334	17/527	0.0282314	6/522	0.721526	1/43	0.46942	4/312	0.785912	9/266	0.122179			5/465	0.809542	9/320	0.36681
development_anatomical_structure	morphogenesis of a branching structure	GO:0001763	3/174	0.70334	19/527	0.00677832	19/522	0.00537447	1/43	0.470666	4/312	0.785912	5/266	0.46663			6/465	0.768922	4/320	0.694332
signal_transduction	signal release	GO:0023061	6/174	0.70334	20/527	0.565643	29/522	0.0299462	2/43	0.437163	8/312	0.813696	17/266	0.10617	3/38	0.27227	16/465	0.746189	22/320	0.0606514
signal_transduction	canonical NF-kappaB signal transduction	GO:0007249	4/174	0.70334	4/527	0.988722	20/522	0.0468863	2/43	0.362507	5/312	0.811725	8/266	0.378274	3/38	0.252892	10/465	0.746189	9/320	0.596212
development_anatomical_structure	formation of primary germ layer	GO:0001704	2/174	0.70334	15/527	0.00615113	12/522	0.0345235			1/312	0.9395	3/266	0.512265			2/465	0.900864	4/320	0.618533
development_cellular	negative regulation of muscle cell apoptotic process	GO:0010656	1/174	0.70334	4/527	0.416495	9/522	0.00537447			1/312	0.796619	1/266	0.626313					1/320	0.721456
development_anatomical_structure	mesoderm development	GO:0007498	2/174	0.70334	11/527	0.0929522	13/522	0.0191952			1/312	0.943773	3/266	0.521659			3/465	0.832064	7/320	0.3604
neural_development	cell differentiation in spinal cord	GO:0021515	1/174	0.703384	7/527	0.0601307	1/522	0.846053					6/266	0.0448929			1/465	0.84812	1/320	0.732272
neural_development	dendrite development	GO:0016358	3/174	0.709572	17/527	0.0493403	12/522	0.287021	1/43	0.499384	6/312	0.760608	6/266	0.459407	2/38	0.27227	8/465	0.746189	8/320	0.540922
development_anatomical_structure	developmental maturation	GO:0021700	4/174	0.709572	23/527	0.0296675	12/522	0.594787	1/43	0.58481	5/312	0.83987	7/266	0.479047	1/38	0.541583	9/465	0.782334	5/320	0.799241
development_anatomical_structure	regionalization	GO:0003002	5/174	0.709572	25/527	0.0873972	29/522	0.00750109	2/43	0.416026	11/312	0.760608	10/266	0.427986			17/465	0.607335	14/320	0.412681
cardiovascular_system	endocardial cushion development	GO:0003197	1/174	0.709572	5/527	0.308403	7/522	0.0459489			2/312	0.760608	2/266	0.46663			1/465	0.857736	3/320	0.554794
musculoskeletal_system	muscle cell proliferation	GO:0033002	3/174	0.711722	12/527	0.405403	20/522	0.00750109			6/312	0.760608	3/266	0.75728			6/465	0.804017	8/320	0.549864
development_cellular	stem cell differentiation	GO:0048863	3/174	0.716214	16/527	0.145713	22/522	0.00537447	2/43	0.329416	6/312	0.760608	8/266	0.261444			5/465	0.865432	6/320	0.62134
cardiovascular_system	cardiac muscle tissue development	GO:0048738	3/174	0.716214	15/527	0.202523	19/522	0.0170079	2/43	0.329416	8/312	0.760608	9/266	0.198697			10/465	0.672559	8/320	0.564366
neural_development	regulation of synapse organization	GO:0050807	3/174	0.716214	18/527	0.0385572	15/522	0.12996	1/43	0.512633	4/312	0.818666	10/266	0.12828	3/38	0.252892	8/465	0.746189	10/320	0.36681
development_anatomical_structure	mesenchyme morphogenesis	GO:0072132	1/174	0.716214	5/527	0.37044	9/522	0.0107816			1/312	0.821921	2/266	0.475834			1/465	0.870155	2/320	0.62134
neural_development	regulation of synapse structure or activity	GO:0050803	3/174	0.722683	18/527	0.0455463	15/522	0.138283	1/43	0.517701	4/312	0.821921	10/266	0.134144	3/38	0.252892	8/465	0.746189	10/320	0.36681
development_anatomical_structure	branching morphogenesis of an epithelial tube	GO:0048754	2/174	0.722683	14/527	0.035541	15/522	0.0132872	1/43	0.432959	2/312	0.875764	5/266	0.384704			6/465	0.746189	3/320	0.711832
development_anatomical_structure	retina development in camera-type eye	GO:0060041	2/174	0.725395	17/527	0.00615113	10/522	0.219345			1/312	0.962476	2/266	0.75669			3/465	0.8745	3/320	0.719291
cardiovascular_system	cardiocyte differentiation	GO:0035051	2/174	0.727135	9/527	0.453533	14/522	0.0268272	2/43	0.304182	6/312	0.760608	8/266	0.117381			7/465	0.694574	4/320	0.63614
development_cellular	negative regulation of cell-substrate adhesion	GO:0010812	1/174	0.727135	2/527	0.81414	3/522	0.580857					1/266	0.704547			1/465	0.888415	2/320	0.627871
development_anatomical_structure	retina morphogenesis in camera-type eye	GO:0060042	1/174	0.727341	11/527	0.003721	4/522	0.43323					1/266	0.707567			1/465	0.890361	1/320	0.78968
metabolic_regulation	positive regulation of peptidyl-tyrosine phosphorylation	GO:0050731	2/174	0.736424	6/527	0.7598	15/522	0.0127428	1/43	0.439466	5/312	0.760608	4/266	0.484996			3/465	0.887392	3/320	0.72526
signal_transduction	regulation of canonical NF-kappaB signal transduction	GO:0043122	3/174	0.736424	4/527	0.978029	20/522	0.0265168	2/43	0.338391	5/312	0.787621	8/266	0.288303	3/38	0.252892	10/465	0.74267	8/320	0.606964
development_anatomical_structure	pattern specification process	GO:0007389	5/174	0.740033	30/527	0.0220663	32/522	0.00537447	2/43	0.432614	15/312	0.753052	12/266	0.298353			21/465	0.53034	15/320	0.420835
metabolic_regulation	peptidyl-tyrosine phosphorylation	GO:0018108	3/174	0.746385	11/527	0.733419	22/522	0.00537447	1/43	0.540916	9/312	0.760608	6/266	0.479047	1/38	0.494755	5/465	0.900623	5/320	0.71861
metabolic_regulation	peptidyl-tyrosine modification	GO:0018212	3/174	0.747336	11/527	0.73749	22/522	0.00537447	1/43	0.541311	9/312	0.760608	6/266	0.481927	1/38	0.495273	5/465	0.900864	5/320	0.719291
development_anatomical_structure	mesoderm formation	GO:0001707	1/174	0.750016	8/527	0.0951796	9/522	0.0268272					3/266	0.40509					4/320	0.484191
development_anatomical_structure	mesoderm morphogenesis	GO:0048332	1/174	0.756678	9/527	0.0462825	10/522	0.0133819					3/266	0.422066					4/320	0.499925
development_anatomical_structure	eye development	GO:0001654	4/174	0.760327	27/527	0.0211859	24/522	0.0459489			4/312	0.949486	7/266	0.545438	1/38	0.58837	9/465	0.83745	8/320	0.657674
development_cellular	negative regulation of cell development	GO:0010721	3/174	0.760327	16/527	0.23855	22/522	0.0107816			5/312	0.799074	9/266	0.258111			5/465	0.916079	5/320	0.731153
development_anatomical_structure	visual system development	GO:0150063	4/174	0.760327	27/527	0.0219488	24/522	0.048617			4/312	0.951085	7/266	0.553974	1/38	0.59104	9/465	0.838886	8/320	0.663801
development_anatomical_structure	outflow tract morphogenesis	GO:0003151	1/174	0.760327	7/527	0.223378	10/522	0.0153029									1/465	0.919692	3/320	0.618533
development_cellular	regulation of muscle cell apoptotic process	GO:0010660	1/174	0.760327	7/527	0.203514	9/522	0.0459489			3/312	0.760608	2/266	0.527199			2/465	0.809668	3/320	0.618533
neural_development	neural retina development	GO:0003407	1/174	0.762147	12/527	0.00469505	4/522	0.570726					1/266	0.765181			2/465	0.813201	2/320	0.668629
development_anatomical_structure	morphogenesis of a branching epithelium	GO:0061138	2/174	0.764946	15/527	0.0540283	19/522	0.00537447	1/43	0.456838	4/312	0.776584	5/266	0.459407			6/465	0.746189	3/320	0.767603
development_anatomical_structure	sensory system development	GO:0048880	4/174	0.76675	28/527	0.0144615	26/522	0.0213548			5/312	0.906088	7/266	0.563388	1/38	0.594962	9/465	0.8435	8/320	0.669819
signal_transduction	cellular response to calcium ion	GO:0071277	1/174	0.778884	8/527	0.152399	9/522	0.0470947			1/312	0.88539	1/266	0.784471			3/465	0.749559	2/320	0.68335
musculoskeletal_system	embryonic skeletal system morphogenesis	GO:0048704	1/174	0.788234	8/527	0.198753	6/522	0.314586	1/43	0.382441	2/312	0.787598	6/266	0.117381			1/465	0.943931	10/320	0.0265204
metabolic_regulation	hormone transport	GO:0009914	3/174	0.788234	12/527	0.75177	21/522	0.0435556			6/312	0.785912	13/266	0.10617	1/38	0.533927	8/465	0.804017	13/320	0.302725
neural_development	regulation of neural precursor cell proliferation	GO:2000177	1/174	0.793865	11/527	0.0310279	9/522	0.0965829	1/43	0.383796	2/312	0.789242	4/266	0.333333			3/465	0.782334
development_anatomical_structure	gland development	GO:0048732	4/174	0.7946	30/527	0.0139501	26/522	0.0529215	1/43	0.669374	8/312	0.787621	11/266	0.344509	1/38	0.624927	8/465	0.929657	10/320	0.62134
neural_development	spinal cord development	GO:0021510	1/174	0.798045	7/527	0.385838	3/522	0.713495			1/312	0.907342	10/266	0.0111705			4/465	0.746189	3/320	0.62134
development_anatomical_structure	epithelial tube morphogenesis	GO:0060562	3/174	0.798337	23/527	0.0356701	25/522	0.00762668	1/43	0.588048	6/312	0.791866	7/266	0.484996			10/465	0.746189	7/320	0.655668
neural_development	axonogenesis	GO:0007409	4/174	0.800007	28/527	0.0296675	32/522	0.00537447			7/312	0.836716	16/266	0.10617	5/38	0.171603	15/465	0.746189	11/320	0.618533
metabolic_regulation	regulation of peptidyl-tyrosine phosphorylation	GO:0050730	2/174	0.806461	9/527	0.75177	19/522	0.00750109	1/43	0.493694	6/312	0.760608	6/266	0.459407			4/465	0.900864	4/320	0.731153
development_anatomical_structure	camera-type eye development	GO:0043010	3/174	0.806461	26/527	0.0113017	23/522	0.0285922			4/312	0.916649	6/266	0.574227	1/38	0.552122	9/465	0.791866	6/320	0.730874
development_cellular	cell fate specification	GO:0001708	1/174	0.806766	11/527	0.0470463	9/522	0.119793			1/312	0.916649	7/266	0.10617			6/465	0.608806	3/320	0.62453
development_cellular	positive regulation of cell adhesion	GO:0045785	4/174	0.822264	22/527	0.395848	28/522	0.0429515			14/312	0.760608	16/266	0.117381			15/465	0.746189	16/320	0.36681
development_anatomical_structure	regulation of animal organ morphogenesis	GO:2000027	1/174	0.826303	5/527	0.756916	10/522	0.0273555	1/43	0.408921	2/312	0.829382	4/266	0.459407	1/38	0.35292	6/465	0.67857	5/320	0.57057
development_anatomical_structure	camera-type eye morphogenesis	GO:0048593	1/174	0.838084	18/527	0.000937341	11/522	0.0821749			3/312	0.776584	4/266	0.459407	1/38	0.360946	4/465	0.775808	2/320	0.790043
neural_development	regulation of neurogenesis	GO:0050767	3/174	0.842888	25/527	0.0430356	17/522	0.370308			6/312	0.839489	13/266	0.160774			10/465	0.794567	6/320	0.799302
neural_development	dendrite morphogenesis	GO:0048813	1/174	0.847385	14/527	0.0142594	8/522	0.31401			3/312	0.782571	3/266	0.530873	1/38	0.366088	5/465	0.746189	3/320	0.68335
development_anatomical_structure	sensory organ morphogenesis	GO:0090596	2/174	0.85277	22/527	0.0142594	18/522	0.0752661			3/312	0.92531	8/266	0.317213	1/38	0.497639	7/465	0.804017	8/320	0.618533
development_anatomical_structure	embryonic organ morphogenesis	GO:0048562	2/174	0.862704	22/527	0.0243658	24/522	0.00537447	1/43	0.560599	7/312	0.760608	9/266	0.268093			8/465	0.78544	16/320	0.0606514
development_anatomical_structure	eye morphogenesis	GO:0048592	1/174	0.867704	18/527	0.00339664	13/522	0.0553153			3/312	0.795004	5/266	0.40509	1/38	0.390869	4/465	0.809668	3/320	0.721357
neural_development	neural precursor cell proliferation	GO:0061351	1/174	0.871681	19/527	0.0026876	15/522	0.0170079	1/43	0.439879	2/312	0.888436	5/266	0.427285			5/465	0.768968
development_cellular	regulation of epithelial cell differentiation	GO:0030856	1/174	0.874423	14/527	0.0598567	14/522	0.0357795			1/312	0.968466	2/266	0.781498			4/465	0.822389	5/320	0.618533
development_anatomical_structure	appendage development	GO:0048736	1/174	0.881921	12/527	0.222018	13/522	0.105706	1/43	0.450767	4/312	0.77414	11/266	0.0448929			12/465	0.5269	8/320	0.375919
development_anatomical_structure	limb development	GO:0060173	1/174	0.881921	12/527	0.222018	13/522	0.105706	1/43	0.450767	4/312	0.77414	11/266	0.0448929			12/465	0.5269	8/320	0.375919
neural_development	regulation of nervous system development	GO:0051960	3/174	0.88336	31/527	0.01366	25/522	0.106032			7/312	0.852413	14/266	0.193295	1/38	0.639011	14/465	0.746189	7/320	0.818685
neural_development	regulation of neuron differentiation	GO:0045664	1/174	0.894912	18/527	0.0117594	14/522	0.0807785	1/43	0.4655	5/312	0.760608	7/266	0.258111	3/38	0.252892	6/465	0.756037	5/320	0.62134
neural_development	positive regulation of neurogenesis	GO:0050769	1/174	0.927201	18/527	0.0398659	9/522	0.594934			4/312	0.814086	10/266	0.126062			6/465	0.809668	3/320	0.868976
neural_development	positive regulation of nervous system development	GO:0051962	1/174	0.952783	23/527	0.00855733	16/522	0.191349			4/312	0.870813	11/266	0.134144	1/38	0.509619	9/465	0.746189	4/320	0.83862
development_cellular	epithelial cell proliferation	GO:0050673	1/174	0.991304	21/527	0.424745	30/522	0.0152964	1/43	0.691155	11/312	0.760608	11/266	0.42263	2/38	0.371649	10/465	0.882168	16/320	0.36681
development_anatomical_structure	embryonic camera-type eye morphogenesis	GO:0048596			7/527	0.00615113	6/522	0.0134949			1/312	0.77414					1/465	0.782334
neural_development	synapse maturation	GO:0060074			7/527	0.0142594	2/522	0.578227					1/266	0.568974	1/38	0.27099	1/465	0.804017	1/320	0.68335
development_anatomical_structure	embryonic eye morphogenesis	GO:0048048			7/527	0.0195155	8/522	0.00537447			1/312	0.78562					1/465	0.807466
neural_development	subpallium development	GO:0021544			6/527	0.0219488	4/522	0.138283					3/266	0.177937			2/465	0.746189
neural_development	cell proliferation in forebrain	GO:0021846			6/527	0.0219488	3/522	0.280176					2/266	0.326576			1/465	0.78544
development_anatomical_structure	embryonic camera-type eye development	GO:0031076			7/527	0.0220663	7/522	0.0134949			1/312	0.785912					1/465	0.813201	1/320	0.693449
development_anatomical_structure	renal tubule morphogenesis	GO:0061333			10/527	0.0239916	8/522	0.0962643	1/43	0.372989	1/312	0.875764	4/266	0.263622			4/465	0.746189	3/320	0.618533
development_anatomical_structure	nephron morphogenesis	GO:0072028			10/527	0.0239916	7/522	0.15113	1/43	0.372989	1/312	0.875764	4/266	0.263622			4/465	0.746189	3/320	0.618533
development_anatomical_structure	nephric duct morphogenesis	GO:0072178			4/527	0.0243658	1/522	0.578227											1/320	0.618533
development_anatomical_structure	kidney morphogenesis	GO:0060993			11/527	0.0248327	7/522	0.240934	1/43	0.382441	1/312	0.900783	5/266	0.216329			5/465	0.681948	4/320	0.599296
musculoskeletal_system	smooth muscle cell differentiation	GO:0051145			9/527	0.0310279	6/522	0.214567			1/312	0.855548	1/266	0.738989			1/465	0.905333	1/320	0.816412
development_anatomical_structure	striatum development	GO:0021756			5/527	0.035541	4/522	0.0973412					2/266	0.279929			2/465	0.67857
neural_development	neuron projection organization	GO:0106027			10/527	0.0356701	6/522	0.298672			3/312	0.760608	4/266	0.291507	1/38	0.319165	6/465	0.579184	5/320	0.425148
development_anatomical_structure	branching involved in ureteric bud morphogenesis	GO:0001658			8/527	0.0384858	4/522	0.392016	1/43	0.338391	1/312	0.829866	4/266	0.204198			4/465	0.608806	2/320	0.62134
development_anatomical_structure	liver development	GO:0001889			13/527	0.0390906	8/522	0.322856	1/43	0.42614	1/312	0.952268	4/266	0.459407			1/465	0.983824	1/320	0.944915
neural_development	axon development	GO:0061564			30/527	0.0398659
development_anatomical_structure	hepaticobiliary system development	GO:0061008			13/527	0.0447616	8/522	0.33645	1/43	0.42617	1/312	0.95346	4/266	0.459892			1/465	0.985174	1/320	0.946523
development_anatomical_structure	nephron tubule morphogenesis	GO:0072078			9/527	0.0448229	6/522	0.239681	1/43	0.367384	1/312	0.864699	4/266	0.258111			4/465	0.718919	3/320	0.618533
metabolic_regulation	regulation of response to reactive oxygen species	GO:1901031			4/527	0.0462825	1/522	0.578227
neural_development	dendritic spine organization	GO:0097061			9/527	0.0462825	6/522	0.244191			3/312	0.760608	4/266	0.261444	1/38	0.310032	5/465	0.607335	4/320	0.527808
development_anatomical_structure	nephron epithelium morphogenesis	GO:0072088			9/527	0.0493403	6/522	0.244191	1/43	0.371627	1/312	0.871357	4/266	0.261444			4/465	0.73962	3/320	0.618533
cardiovascular_system	atrial septum morphogenesis	GO:0060413			4/527	0.0614852	4/522	0.0435556			1/312	0.760608	1/266	0.472585			3/465	0.5269
neural_development	presynapse organization	GO:0099172			6/527	0.0958628	8/522	0.0170079					2/266	0.46663			1/465	0.857736
development_anatomical_structure	embryonic limb morphogenesis	GO:0030326			10/527	0.152399	8/522	0.244191	1/43	0.403391	3/312	0.77414	9/266	0.0448929			9/465	0.5269	7/320	0.306627
development_anatomical_structure	embryonic appendage morphogenesis	GO:0035113			10/527	0.152399	8/522	0.244191	1/43	0.403391	3/312	0.77414	9/266	0.0448929			9/465	0.5269	7/320	0.306627
cardiovascular_system	atrial septum development	GO:0003283			4/527	0.152399	5/522	0.0337604			1/312	0.772708	1/266	0.512265			5/465	0.370956
development_anatomical_structure	morphogenesis of an epithelium	GO:0002009			27/527	0.163756	39/522	0.000448498
neural_development	presynapse assembly	GO:0099054			5/527	0.168541	8/522	0.0133819					2/266	0.459407			1/465	0.840107
development_cellular	apoptotic process involved in development	GO:1902742			5/527	0.191317	8/522	0.00556936									2/465	0.746189	1/320	0.702722
cardiovascular_system	cardiac cell fate commitment	GO:0060911			3/527	0.20333	4/522	0.0260387			1/312	0.760608	2/266	0.23766			2/465	0.607335
musculoskeletal_system	muscle cell fate commitment	GO:0042693			3/527	0.284447	6/522	0.00537447			1/312	0.760608	2/266	0.261444			4/465	0.5269	1/320	0.62134
cardiovascular_system	cardiac atrium development	GO:0003230			4/527	0.333589	6/522	0.0429515			1/312	0.785912	1/266	0.582932			5/465	0.5269	1/320	0.693449
musculoskeletal_system	striated muscle cell proliferation	GO:0014855			6/527	0.37618	9/522	0.0409339			3/312	0.760608	1/266	0.768268			2/465	0.815668	3/320	0.618533
cardiovascular_system	regulation of cardiac muscle tissue growth	GO:0055021			5/527	0.37618	8/522	0.0370866			1/312	0.83556	1/266	0.701641			1/465	0.887392	3/320	0.606964
signal_transduction	intrinsic apoptotic signaling pathway in response to DNA damage	GO:0008630			7/527	0.393591	11/522	0.0213548			1/312	0.907342	3/266	0.472585	1/38	0.331114	3/465	0.784893	3/320	0.62134
development_anatomical_structure	regulation of morphogenesis of an epithelium	GO:1905330			5/527	0.40455	9/522	0.0158955	1/43	0.351272	2/312	0.768632	3/266	0.357189			4/465	0.649257	1/320	0.78968
cardiovascular_system	cardiac chamber formation	GO:0003207			2/527	0.413811	4/522	0.0260387			1/312	0.760608	1/266	0.459407			1/465	0.746189
development_cellular	negative regulation of epithelial cell proliferation	GO:0050680			9/527	0.437136	14/522	0.0345235			3/312	0.801642	3/266	0.607915	2/38	0.258543	3/465	0.892607	5/320	0.618533
sex_differentiation	urogenital system development	GO:0001655			5/527	0.441143	9/522	0.0161877			1/312	0.845567	2/266	0.502476					2/320	0.647584
development_cellular	regulation of epithelial cell proliferation	GO:0050678			18/527	0.44326	26/522	0.0196355			9/312	0.760608	9/266	0.459407	2/38	0.334355	7/465	0.937235	13/320	0.460381
development_anatomical_structure	regulation of morphogenesis of a branching structure	GO:0060688			4/527	0.453749	7/522	0.0480805	1/43	0.329416	2/312	0.760608	3/266	0.280943			2/465	0.749559	1/320	0.739394
development_anatomical_structure	gland morphogenesis	GO:0022612			7/527	0.504642	13/522	0.0134949	1/43	0.40594	3/312	0.77414	4/266	0.440348			2/465	0.896533	3/320	0.653905
cardiovascular_system	embryonic heart tube development	GO:0035050			5/527	0.582705	9/522	0.0470947			3/312	0.760608	2/266	0.54035			3/465	0.746189	1/320	0.847954
development_anatomical_structure	regulation of organ growth	GO:0046620			5/527	0.655576	10/522	0.0429515	1/43	0.382441	2/312	0.787621	2/266	0.582932			3/465	0.775808	3/320	0.62134
sex_differentiation	prostate gland epithelium morphogenesis	GO:0060740			2/527	0.697171	5/522	0.0460028			1/312	0.77414							1/320	0.653905
sex_differentiation	prostate gland development	GO:0030850			3/527	0.72501	8/522	0.0134949			1/312	0.802453	1/266	0.645534					2/320	0.620309
sex_differentiation	prostate gland morphogenesis	GO:0060512			2/527	0.726225	6/522	0.0159202			1/312	0.77414							1/320	0.655668
development_cellular	negative regulation of cell-matrix adhesion	GO:0001953			2/527	0.75177	3/522	0.396457					1/266	0.592835			1/465	0.819601	1/320	0.698673
signal_transduction	regulation of intrinsic apoptotic signaling pathway in response to DNA damage	GO:1902229			2/527	0.753269	6/522	0.0458102					1/266	0.586212	1/38	0.27165	1/465	0.815668
musculoskeletal_system	regulation of relaxation of muscle	GO:1901077			1/527	0.756916	4/522	0.0377421			1/312	0.760608	2/266	0.225569
development_anatomical_structure	positive regulation of organ growth	GO:0046622			2/527	0.768509	7/522	0.0416963			1/312	0.801642	1/266	0.640814			3/465	0.705809	1/320	0.731153
development_cellular	mesodermal cell fate commitment	GO:0001710			1/527	0.768509	5/522	0.0159202					2/266	0.251682					2/320	0.479832
metabolic_regulation	negative regulation of sodium ion transport	GO:0010766			1/527	0.768509	5/522	0.0136134
immune_response	chemokine (C-X-C motif) ligand 2 production	GO:0072567			1/527	0.778625	6/522	0.00537447					1/266	0.48942
immune_response	regulation of chemokine (C-X-C motif) ligand 2 production	GO:2000341			1/527	0.778625	6/522	0.00537447					1/266	0.48942
neural_development	negative regulation of neural precursor cell proliferation	GO:2000178			1/527	0.809282	5/522	0.0429515	1/43	0.304182			1/266	0.520277
neural_development	excitatory synapse assembly	GO:1904861					6/522	0.0290846											1/320	0.674245
neural_development	postsynapse assembly	GO:0099068					7/522	0.018617			1/312	0.787621							1/320	0.698673
development_cellular	engulfment of apoptotic cell	GO:0043652					4/522	0.0435556							1/38	0.252892			2/320	0.438155

## Sheet: NCAE-Age_classifiers
Supplementary File 7: Functional enrichment analyses of CpG sets and DNAm signatures of aging from DNAm age clocks.
Gene Ontology enrichment analysis of DNAm signatures of aging from NCAE-Age classifier array.
			12	12	13	13	14	14	15	15	16	16	17	17	18	18	19	19	20	20	21	21	22	22	23	23	24	24	25	25	26	26
Category	Description	ID	GeneRatio	p_adjust	GeneRatio	p_adjust	GeneRatio	p_adjust	GeneRatio	p_adjust	GeneRatio	p_adjust	GeneRatio	p_adjust	GeneRatio	p_adjust	GeneRatio	p_adjust	GeneRatio	p_adjust	GeneRatio	p_adjust	GeneRatio	p_adjust	GeneRatio	p_adjust	GeneRatio	p_adjust	GeneRatio	p_adjust	GeneRatio	p_adjust
development_cellular	cell fate commitment	GO:0045165	25/494	0.00513458	22/559	0.0821917	22/532	0.0510161	20/540	0.169356	24/592	0.0115818	14/544	0.545001	19/504	0.103596	12/518	0.477153	19/566	0.0950784	26/544	0.00572168	16/586	0.399866	14/508	0.482293	19/510	0.175962	19/541	0.0545453	15/552	0.325737
development_anatomical_structure	metanephros development	GO:0001656	12/494	0.0283845	10/559	0.133183	10/532	0.0904486	10/540	0.169356	5/592	0.565202	6/544	0.547943	7/504	0.252624	5/518	0.465762	5/566	0.583639	8/544	0.24936	6/586	0.512142	5/508	0.639337	6/510	0.51757	8/541	0.128785	8/552	0.195176
development_cellular	cell fate specification	GO:0001708	13/494	0.0283845	12/559	0.0851441	9/532	0.186891	9/540	0.26865	10/592	0.113968	6/544	0.618664	9/504	0.153171	4/518	0.645543	9/566	0.170146	15/544	0.00572168	7/586	0.464776	6/508	0.567893	11/510	0.172842	9/541	0.116746	7/552	0.371282
cardiovascular_system	blood circulation	GO:0008015	32/494	0.0283845	32/559	0.0874376	26/532	0.200765	31/540	0.124408	27/592	0.196792	29/544	0.290529	28/504	0.103596	33/518	0.00959688	28/566	0.123532	29/544	0.15225	35/586	0.0274305	23/508	0.463794	26/510	0.283585	38/541	0.00113336	27/552	0.163422
sex_differentiation	male sex differentiation	GO:0046661	16/494	0.0283845	14/559	0.150315	17/532	0.0197498	10/540	0.444465	14/592	0.082402	12/544	0.360427	13/504	0.11759	9/518	0.325639	13/566	0.104581	10/544	0.399632	9/586	0.542026	7/508	0.7245	8/510	0.616484	8/541	0.480792	5/552	0.780384
development_anatomical_structure	gland development	GO:0048732	29/494	0.0283845	30/559	0.0784584	30/532	0.0400853	30/540	0.0789464	32/592	0.0130131	22/544	0.482147	17/504	0.517024	21/518	0.218949	32/566	0.00747352	28/544	0.0975294	24/586	0.311103	18/508	0.572132	22/510	0.364491	28/541	0.0215713	28/552	0.0993373
immune_response	positive regulation of myeloid leukocyte cytokine production involved in immune response	GO:0061081	7/494	0.0283845	5/559	0.217578	5/532	0.155519	4/540	0.35793	7/592	0.0165738	6/544	0.290529	4/504	0.232081	8/518	0.00402538	7/566	0.0121652	4/544	0.332184	3/586	0.520256	4/508	0.436925	4/510	0.396938	3/541	0.355812	3/552	0.426621
development_anatomical_structure	kidney development	GO:0001822	23/494	0.0283845	21/559	0.156444	20/532	0.133665	19/540	0.247972	19/592	0.178057	15/544	0.547943	20/504	0.104486	18/518	0.112169	16/566	0.343044	18/544	0.266472	17/586	0.408588	19/508	0.314363	17/510	0.364491	23/541	0.0138465	22/552	0.0993373
development_anatomical_structure	inner ear morphogenesis	GO:0042472	12/494	0.0283845	9/559	0.278331	6/532	0.508568	8/540	0.349652	13/592	0.0123795	9/544	0.345183	8/504	0.217729	5/518	0.543387	12/566	0.0176482	9/544	0.223961	7/586	0.454581	7/508	0.476822	6/510	0.553065	5/541	0.576163	9/552	0.163422
development_cellular	positive regulation of cell adhesion	GO:0045785	30/494	0.0283845	21/559	0.605716	25/532	0.204626	27/540	0.217888	18/592	0.650816	21/544	0.560891	23/504	0.232081	30/518	0.0190289	28/566	0.0884025	19/544	0.632681	22/586	0.520256	25/508	0.314363	21/510	0.498003	30/541	0.0200952	31/552	0.0993373
sex_differentiation	male gonad development	GO:0008584	14/494	0.0283845	13/559	0.132309	16/532	0.0162595	8/540	0.499567	12/592	0.110915	10/544	0.403634	10/504	0.205398	7/518	0.453324	10/566	0.238892	6/544	0.677897	7/586	0.665355	5/508	0.745521	5/510	0.750298	6/541	0.605513	5/552	0.71035
immune_response	myeloid leukocyte cytokine production	GO:0061082	8/494	0.0283845	6/559	0.226892	5/532	0.259348	5/540	0.352232	7/592	0.0660693	6/544	0.339868	4/504	0.359026	8/518	0.0149195	8/566	0.0177912	4/544	0.448714	3/586	0.679498	4/508	0.50411	4/510	0.50586	4/541	0.319761	3/552	0.586349
development_anatomical_structure	renal system development	GO:0072001	23/494	0.0283845	21/559	0.172861	20/532	0.141648	19/540	0.26865	19/592	0.208087	16/544	0.519023	20/504	0.117889	19/518	0.0915731	17/566	0.318414	19/544	0.237625	18/586	0.37647	21/508	0.279812	19/510	0.282464	26/541	0.00298839	22/552	0.108383
sex_differentiation	development of primary male sexual characteristics	GO:0046546	14/494	0.0283845	13/559	0.133183	16/532	0.0162595	8/540	0.499567	12/592	0.113968	11/544	0.345183	11/504	0.142025	8/518	0.325639	11/566	0.153951	7/544	0.604706	8/586	0.542026	6/508	0.7245	6/510	0.719277	6/541	0.605513	5/552	0.714307
immune_response	positive regulation of cytokine production involved in immune response	GO:0002720	10/494	0.0283845	7/559	0.34658	7/532	0.220267	5/540	0.51143	9/592	0.0660693	8/544	0.327675	6/504	0.295587	11/518	0.00908578	11/566	0.00872925	6/544	0.392413	6/586	0.428555	7/508	0.338857	5/510	0.54358	4/541	0.56898	6/552	0.32243
development_cellular	regulation of cell-cell adhesion	GO:0022407	30/494	0.0283845	25/559	0.364488	25/532	0.217161	24/540	0.358355	24/592	0.308194	23/544	0.502692	19/504	0.486653	28/518	0.0453327	25/566	0.237841	22/544	0.43581	17/586	0.741869	19/508	0.626374	14/510	0.80393	24/541	0.185826	28/552	0.119071
development_anatomical_structure	epithelial tube morphogenesis	GO:0060562	23/494	0.0371366	23/559	0.132309	23/532	0.0877191	19/540	0.293952	21/592	0.132087	19/544	0.374893	21/504	0.103596	20/518	0.0795331	23/566	0.0479407	24/544	0.0856686	20/586	0.253382	15/508	0.541811	21/510	0.19037	28/541	0.00140639	20/552	0.162066
development_cellular	lung cell differentiation	GO:0060479	6/494	0.0371366	5/559	0.159698	4/532	0.220267	5/540	0.197071	2/592	0.605696	2/544	0.705458	2/504	0.572493	2/518	0.537913	1/566	0.778623	2/544	0.660132	2/586	0.688946	2/508	0.7245					3/552	0.371282
development_cellular	lung epithelial cell differentiation	GO:0060487	6/494	0.0371366	5/559	0.159698	4/532	0.220267	5/540	0.197071	2/592	0.605696	2/544	0.705458	2/504	0.572493	2/518	0.537913	1/566	0.778623	2/544	0.660132	2/586	0.688946	2/508	0.7245					3/552	0.371282
metabolic_regulation	hormone metabolic process	GO:0042445	18/494	0.0371366	14/559	0.370991	15/532	0.179841	10/540	0.641052	12/592	0.40089	9/544	0.705458	10/504	0.502697	11/518	0.362713	11/566	0.500371	14/544	0.295661	11/586	0.611127	11/508	0.545452	9/510	0.719277	14/541	0.159441	10/552	0.594727
musculoskeletal_system	muscle tissue development	GO:0060537	27/494	0.0387793	31/559	0.0608554	31/532	0.0168298	27/540	0.161053	34/592	0.00527924	23/544	0.374893	24/504	0.12953	28/518	0.0181476	21/566	0.329564	25/544	0.17888	25/586	0.21269	14/508	0.739444	17/510	0.647446	25/541	0.06809	21/552	0.324469
development_anatomical_structure	cartilage condensation	GO:0001502	5/494	0.0416369			2/532	0.515824	1/540	0.717723					2/504	0.448093	1/518	0.655189			1/544	0.714761	1/586	0.728399	2/508	0.567893	1/510	0.750298			3/552	0.26274
development_anatomical_structure	embryonic organ morphogenesis	GO:0048562	21/494	0.0418182	24/559	0.0608554	24/532	0.0198195	17/540	0.344174	27/592	0.00519638	19/544	0.337493	18/504	0.142025	14/518	0.325639	24/566	0.0101885	23/544	0.0749804	18/586	0.285096	14/508	0.521677	18/510	0.280692	18/541	0.113646	18/552	0.181897
immune_response	negative regulation of immune effector process	GO:0002698	12/494	0.042962	8/559	0.484572	3/532	0.85046	5/540	0.688822	7/592	0.429752	6/544	0.674652	4/504	0.697907	8/518	0.226575	5/566	0.676039	4/544	0.743778	3/586	0.877821	3/508	0.857931	2/510	0.924377	5/541	0.615117	6/552	0.568117
cardiovascular_system	regulation of systemic arterial blood pressure mediated by a chemical signal	GO:0003044	7/494	0.0436213	6/559	0.173071	3/532	0.572538	4/540	0.444465	3/592	0.514771	5/544	0.374893	5/504	0.186837	7/518	0.0261111	6/566	0.0860607	4/544	0.399656	6/586	0.170364	7/508	0.168602	5/510	0.310371	4/541	0.259725	7/552	0.0993373
cardiovascular_system	regulation of systemic arterial blood pressure	GO:0003073	10/494	0.0463668	9/559	0.172572	6/532	0.405621	7/540	0.359271	5/592	0.521837	8/544	0.353564	7/504	0.22892	10/518	0.027375	9/566	0.0859418	8/544	0.225875	10/586	0.0978224	8/508	0.314363	7/510	0.394195	10/541	0.0231701	10/552	0.0993373
musculoskeletal_system	muscle organ development	GO:0007517	23/494	0.0463668	23/559	0.150315	24/532	0.0877191	22/540	0.197071	25/592	0.0427252	15/544	0.638644	14/504	0.515195	19/518	0.13603	19/566	0.265397	17/544	0.43382	18/586	0.443193	15/508	0.566777	11/510	0.757351	18/541	0.227032	20/552	0.195176
immune_response	regulation of immune effector process	GO:0002697	24/494	0.0463668	18/559	0.547771	13/532	0.699124	14/540	0.686157	21/592	0.217607	18/544	0.519023	13/504	0.625289	22/518	0.0723677	18/566	0.374288	16/544	0.561914	13/586	0.753561	12/508	0.751786	9/510	0.885215	18/541	0.279099	12/552	0.740396
metabolic_regulation	endocrine process	GO:0050886	10/494	0.0463668	5/559	0.672611	6/532	0.409154	4/540	0.686157	9/592	0.104331	6/544	0.528354	5/504	0.480136	7/518	0.180001	12/566	0.0076458	4/544	0.677897	5/586	0.636016	6/508	0.490715	5/510	0.612007	5/541	0.462436	6/552	0.386043
development_anatomical_structure	ear morphogenesis	GO:0042471	12/494	0.0488525	10/559	0.285231	6/532	0.644317	8/540	0.447443	14/592	0.0162216	9/544	0.415804	8/504	0.303925	5/518	0.614336	13/566	0.0247407	9/544	0.316521	8/586	0.454581	7/508	0.541811	6/510	0.684706	5/541	0.630336	9/552	0.253458
response_to_stimulus	response to exogenous dsRNA	GO:0043330	6/494	0.0488525	7/559	0.0609719	4/532	0.259348	4/540	0.349652	3/592	0.394653	6/544	0.290529	4/504	0.223965	4/518	0.165396	4/566	0.24005	2/544	0.673426	1/586	0.82008	3/508	0.525765	3/510	0.522711	1/541	0.772839	4/552	0.248073
musculoskeletal_system	negative regulation of osteoclast differentiation	GO:0045671	6/494	0.0488525	5/559	0.201624	5/532	0.141648	4/540	0.349652	2/592	0.620566	3/544	0.550006	3/504	0.38264	4/518	0.165396	4/566	0.24005	2/544	0.673426	2/586	0.688946	3/508	0.525765	1/510	0.811074	3/541	0.340935	3/552	0.415893
immune_response	regulation of lymphocyte activation	GO:0051249	29/494	0.0495275	29/559	0.169272	26/532	0.19866	24/540	0.400383	27/592	0.192747	23/544	0.51048	25/504	0.181476	33/518	0.0093925	29/566	0.0860607	21/544	0.529799	20/586	0.688946	22/508	0.482293	17/510	0.736443	25/541	0.166688	29/552	0.118066
immune_response	interleukin-2 production	GO:0032623	8/494	0.0495275	4/559	0.62892	5/532	0.365135	5/540	0.444465	3/592	0.635393	6/544	0.374893	7/504	0.123149	7/518	0.0697607	6/566	0.205082	5/544	0.399632	4/586	0.58329	6/508	0.344653	3/510	0.719277	3/541	0.600894	5/552	0.325737
immune_response	regulation of interleukin-2 production	GO:0032663	8/494	0.0495275	4/559	0.62892	5/532	0.365135	5/540	0.444465	3/592	0.635393	6/544	0.374893	7/504	0.123149	7/518	0.0697607	6/566	0.205082	5/544	0.399632	4/586	0.58329	6/508	0.344653	3/510	0.719277	3/541	0.600894	5/552	0.325737
cardiovascular_system	cardiac septum development	GO:0003279	11/494	0.0533437	8/559	0.438095	11/532	0.0904486	10/540	0.213203	15/592	0.00519638	7/544	0.528354	9/504	0.163178	7/518	0.282873	7/566	0.374288	9/544	0.237625	7/586	0.483541	5/508	0.7245	7/510	0.489052	9/541	0.121851	11/552	0.108383
development_anatomical_structure	embryonic organ development	GO:0048568	27/494	0.0539957	33/559	0.0573202	36/532	0.00213798	25/540	0.250991	32/592	0.0182107	26/544	0.327675	26/504	0.104486	21/518	0.252892	30/566	0.0257976	29/544	0.0975294	21/586	0.522697	20/508	0.503165	26/510	0.1937	27/541	0.0483735	26/552	0.142596
immune_response	regulation of leukocyte differentiation	GO:1902105	21/494	0.0544718	17/559	0.444924	18/532	0.221471	17/540	0.39138	16/592	0.378212	17/544	0.482147	21/504	0.0823006	24/518	0.0104255	18/566	0.23631	14/544	0.558606	13/586	0.688946	15/508	0.498108	17/510	0.382939	24/541	0.00883604	21/552	0.113897
immune_response	CD4-positive, alpha-beta T cell activation	GO:0035710	11/494	0.0544718	8/559	0.443737	8/532	0.312074	8/540	0.394548	12/592	0.0418029	10/544	0.327675	6/504	0.464785	12/518	0.0190289	9/566	0.193091	6/544	0.571945	4/586	0.762843	9/508	0.320777	4/510	0.751422	6/541	0.460334	13/552	0.0861758
immune_response	positive regulation of macrophage cytokine production	GO:0060907	5/494	0.0544718	3/559	0.45947	4/532	0.1739	2/540	0.596197	6/592	0.0162216	4/544	0.345183	3/504	0.303925	7/518	0.00339551	6/566	0.0117863	3/544	0.392413	3/586	0.404995	3/508	0.463794	3/510	0.459192	3/541	0.238671	2/552	0.543969
immune_response	regulation of cytokine production involved in immune response	GO:0002718	11/494	0.0549828	10/559	0.217578	8/532	0.315408	7/540	0.474169	10/592	0.130142	10/544	0.337493	8/504	0.251569	14/518	0.00602811	12/566	0.031353	6/544	0.577182	6/586	0.638941	8/508	0.454895	6/510	0.612007	7/541	0.321474	8/552	0.30327
cardiovascular_system	heart contraction	GO:0060047	17/494	0.0549828	17/559	0.159698	12/532	0.41603	17/540	0.19194	16/592	0.136549	15/544	0.360427	16/504	0.117889	18/518	0.0270336	11/566	0.516553	15/544	0.237266	17/586	0.166554	14/508	0.358227	13/510	0.434976	22/541	0.00166297	16/552	0.142596
immune_response	positive regulation of lymphocyte activation	GO:0051251	21/494	0.0551122	17/559	0.45947	19/532	0.185329	14/540	0.577666	16/592	0.392678	15/544	0.57602	16/504	0.303925	21/518	0.0453327	21/566	0.0860607	15/544	0.492262	14/586	0.665355	16/508	0.463794	11/510	0.740689	16/541	0.279099	17/552	0.317108
development_anatomical_structure	digestive tract development	GO:0048565	12/494	0.0551122	9/559	0.440498	13/532	0.0877191	10/540	0.293952	9/592	0.294076	6/544	0.705458	6/504	0.577396	9/518	0.187812	11/566	0.119735	8/544	0.442931	9/586	0.404995	5/508	0.732106	12/510	0.172842	12/541	0.0414015	9/552	0.292864
development_anatomical_structure	sensory organ morphogenesis	GO:0090596	19/494	0.0551122	14/559	0.558571	14/532	0.403783	17/540	0.26865	23/592	0.0164435	19/544	0.290529	16/504	0.19496	15/518	0.198726	26/566	0.00280129	21/544	0.0893415	16/586	0.376723	17/508	0.314363	15/510	0.418595	14/541	0.301887	20/552	0.107749
immune_response	cytokine production involved in immune response	GO:0002367	11/494	0.0551122	10/559	0.225061	8/532	0.331752	7/540	0.486765	10/592	0.132087	10/544	0.337493	8/504	0.263601	14/518	0.00667603	12/566	0.0340886	6/544	0.592332	6/586	0.651896	8/508	0.463794	6/510	0.622808	7/541	0.336089	8/552	0.317375
development_anatomical_structure	morphogenesis of an epithelium	GO:0002009	29/494	0.0551122	28/559	0.267662	29/532	0.127004	25/540	0.383593	27/592	0.221747	24/544	0.502692	27/504	0.13837	28/518	0.0710313	32/566	0.0378845	31/544	0.112273	28/586	0.25569	20/508	0.632015	26/510	0.295111	37/541	0.00149075	26/552	0.24306
immune_response	macrophage cytokine production	GO:0010934	6/494	0.0551122	4/559	0.438095	4/532	0.315408	3/540	0.52051	6/592	0.0660693	4/544	0.482147	3/504	0.425164	7/518	0.0149195	7/566	0.0174853	3/544	0.510364	3/586	0.547012	3/508	0.554449	3/510	0.553065	4/541	0.206723	2/552	0.655803
immune_response	regulation of macrophage cytokine production	GO:0010935	6/494	0.0551122	4/559	0.438095	4/532	0.315408	3/540	0.52051	6/592	0.0660693	4/544	0.482147	3/504	0.425164	7/518	0.0149195	7/566	0.0174853	3/544	0.510364	3/586	0.547012	3/508	0.554449	3/510	0.553065	4/541	0.206723	2/552	0.655803
development_anatomical_structure	inner ear development	GO:0048839	15/494	0.0579042	12/559	0.438095	9/532	0.597054	11/540	0.449274	17/592	0.0409225	12/544	0.475713	10/504	0.38264	8/518	0.583378	16/566	0.0500475	13/544	0.253477	10/586	0.577448	11/508	0.468524	9/510	0.630739	11/541	0.277319	14/552	0.146842
metabolic_regulation	regulation of miRNA metabolic process	GO:2000628	9/494	0.0579042	6/559	0.498737	7/532	0.241905	5/540	0.538191	7/592	0.228102	9/544	0.290529	6/504	0.316815	8/518	0.0825794	8/566	0.133224	9/544	0.139488	8/586	0.210649	6/508	0.476822	6/510	0.471087	11/541	0.00753904	9/552	0.112552
cardiovascular_system	regulation of blood pressure	GO:0008217	14/494	0.0579042	12/559	0.347877	12/532	0.217161	12/540	0.29701	8/592	0.619036	10/544	0.522582	12/504	0.174934	15/518	0.027405	11/566	0.297646	11/544	0.363314	15/586	0.107578	10/508	0.476822	12/510	0.295111	16/541	0.0137224	14/552	0.118066
cardiovascular_system	regulation of heart contraction	GO:0008016	15/494	0.0579042	16/559	0.132309	10/532	0.478855	17/540	0.109598	14/592	0.148602	14/544	0.345183	14/504	0.12953	17/518	0.0164735	11/566	0.358605	14/544	0.203286	15/586	0.17259	14/508	0.314363	12/510	0.394195	20/541	0.0016538	15/552	0.11896
development_anatomical_structure	renal tubule development	GO:0061326	10/494	0.0579042	7/559	0.495405	9/532	0.162059	7/540	0.444465	9/592	0.144655	9/544	0.345183	11/504	0.0698465	10/518	0.0472137	8/566	0.234964	9/544	0.208226	8/586	0.337898	9/508	0.314363	10/510	0.175962	11/541	0.0209088	8/552	0.237002
development_anatomical_structure	liver development	GO:0001889	12/494	0.0579042	14/559	0.0821917	12/532	0.123066	13/540	0.145213	11/592	0.145728	10/544	0.394772	9/504	0.265763	10/518	0.126749	13/566	0.0437901	8/544	0.460548	10/586	0.327367	8/508	0.503165	10/510	0.317131	12/541	0.0496817	12/552	0.118066
development_anatomical_structure	connective tissue development	GO:0061448	19/494	0.0579042	10/559	0.748597	19/532	0.125023	16/540	0.35793	21/592	0.0567539	9/544	0.75733	13/504	0.414178	14/518	0.291429	10/566	0.720678	13/544	0.543776	13/586	0.632136	9/508	0.765605	16/510	0.362895	25/541	0.0016538	16/552	0.276153
cognitive_process	vocalization behavior	GO:0071625	4/494	0.0579042	2/559	0.564112	3/532	0.217161	3/540	0.293952	4/592	0.0660693	3/544	0.374893	3/504	0.193981	5/518	0.0131915	3/566	0.186581	4/544	0.139488	3/586	0.256395	1/508	0.726966	2/510	0.522711	2/541	0.338827	3/552	0.195858
immune_response	alpha-beta T cell differentiation	GO:0046632	11/494	0.0613423	7/559	0.597846	10/532	0.16309	10/540	0.247972	11/592	0.100188	11/544	0.290529	9/504	0.20391	13/518	0.0149195	8/566	0.320946	9/544	0.294842	5/586	0.710886	8/508	0.463794	8/510	0.459192	9/541	0.158848	13/552	0.0993373
cardiovascular_system	heart process	GO:0003015	17/494	0.0631759	18/559	0.150315	12/532	0.460345	17/540	0.203511	16/592	0.171168	16/544	0.345183	18/504	0.0807792	18/518	0.032919	11/566	0.582575	16/544	0.211729	17/586	0.181899	14/508	0.428412	13/510	0.459192	22/541	0.00290794	18/552	0.112552
metabolic_regulation	regulation of miRNA transcription	GO:1902893	8/494	0.0631759	6/559	0.421247	7/532	0.179841	5/540	0.474169	6/592	0.262387	9/544	0.290529	6/504	0.234958	7/518	0.0915989	8/566	0.0778666	8/544	0.152639	7/586	0.22793	6/508	0.440667	6/510	0.403116	9/541	0.0200952	8/552	0.118066
response_to_stimulus	response to progesterone	GO:0032570	6/494	0.0635202	3/559	0.62892	5/532	0.189915	4/540	0.428837	2/592	0.650816	4/544	0.502692	4/504	0.303585	3/518	0.405471	4/566	0.31023	3/544	0.543776	2/586	0.710886	4/508	0.463794	5/510	0.291895	6/541	0.0471017	5/552	0.179063
metabolic_regulation	miRNA transcription	GO:0061614	8/494	0.0647314	6/559	0.427077	7/532	0.184658	5/540	0.480861	6/592	0.268556	9/544	0.290529	6/504	0.238734	7/518	0.0972181	8/566	0.0810096	8/544	0.158065	7/586	0.236622	6/508	0.443765	6/510	0.405966	9/541	0.0209088	8/552	0.118066
immune_response	regulation of dendritic cell cytokine production	GO:0002730	4/494	0.0647314	4/559	0.150315	3/532	0.230944	3/540	0.314448	3/592	0.196792	4/544	0.290529	3/504	0.207809	4/518	0.0496991	4/566	0.0659816	1/544	0.698895			2/508	0.541811	1/510	0.740689			2/552	0.426621
sex_differentiation	reproductive structure development	GO:0048608	19/494	0.0648205	18/559	0.288246	21/532	0.0877191	18/540	0.254865	22/592	0.0441327	15/544	0.51048	16/504	0.223965	13/518	0.399253	15/566	0.357639	14/544	0.47753	12/586	0.688946	8/508	0.83697	8/510	0.824181	13/541	0.44821	8/552	0.837086
immune_response	lymphocyte differentiation	GO:0030098	24/494	0.0657256	21/559	0.444924	23/532	0.179841	25/540	0.196558	22/592	0.259068	22/544	0.398757	28/504	0.0252378	28/518	0.0141245	21/566	0.303435	20/544	0.399632	20/586	0.464776	22/508	0.320777	15/510	0.719277	22/541	0.148507	28/552	0.0993373
immune_response	positive regulation of cytokine production	GO:0001819	27/494	0.0657256	26/559	0.319452	28/532	0.124453	26/540	0.26865	28/592	0.132087	28/544	0.327675	26/504	0.137176	31/518	0.0149195	31/566	0.0335268	21/544	0.504445	23/586	0.464776	23/508	0.460678	20/510	0.561792	20/541	0.46018	27/552	0.146842
response_to_stimulus	response to BMP	GO:0071772	13/494	0.0657256	11/559	0.381109	14/532	0.0904486	7/540	0.680628	15/592	0.0443333	9/544	0.554949	14/504	0.0807792	12/518	0.0903737	10/566	0.324009	15/544	0.0893415	11/586	0.361875	8/508	0.59765	7/510	0.719277	12/541	0.1089	11/552	0.248073
response_to_stimulus	cellular response to BMP stimulus	GO:0071773	13/494	0.0657256	11/559	0.381109	14/532	0.0904486	7/540	0.680628	15/592	0.0443333	9/544	0.554949	14/504	0.0807792	12/518	0.0903737	10/566	0.324009	15/544	0.0893415	11/586	0.361875	8/508	0.59765	7/510	0.719277	12/541	0.1089	11/552	0.248073
immune_response	adaptive immune response	GO:0002250	25/494	0.0657256	22/559	0.444924	22/532	0.28555	22/540	0.381928	24/592	0.209846	18/544	0.658243	21/504	0.263601	34/518	0.00195811	20/566	0.41801	22/544	0.354723	22/586	0.428555	17/508	0.675928	14/510	0.75394	18/541	0.480065	24/552	0.182976
sex_differentiation	reproductive system development	GO:0061458	19/494	0.0657256	18/559	0.300714	21/532	0.0904486	18/540	0.26865	22/592	0.0468199	15/544	0.519023	16/504	0.232081	13/518	0.416675	15/566	0.370258	14/544	0.496817	12/586	0.691082	8/508	0.846668	8/510	0.835856	13/541	0.46522	8/552	0.843748
immune_response	CD4-positive, alpha-beta T cell differentiation	GO:0043367	9/494	0.0657256	6/559	0.551461	6/532	0.414734	6/540	0.473949	9/592	0.108203	8/544	0.360427	6/504	0.350394	10/518	0.0308513	7/566	0.281127	4/544	0.68385	3/586	0.788592	6/508	0.498108	4/510	0.719277	6/541	0.313858	8/552	0.181012
development_anatomical_structure	embryonic digestive tract morphogenesis	GO:0048557	4/494	0.0657256	5/559	0.0821917	6/532	0.0162595	2/540	0.51143	3/592	0.209184	3/544	0.403413	1/504	0.658089	2/518	0.358732	3/566	0.2225	3/544	0.294842	1/586	0.721715	1/508	0.737548	5/510	0.172842	3/541	0.159421	3/552	0.227936
metabolic_regulation	endocrine hormone secretion	GO:0060986	7/494	0.0657256	3/559	0.72693	4/532	0.495165	3/540	0.680628	7/592	0.101682	4/544	0.587593	3/504	0.618104	3/518	0.583378	8/566	0.0378845	2/544	0.745841	2/586	0.779653	2/508	0.776798	1/510	0.899727	2/541	0.718136	3/552	0.646271
immune_response	regulation of lymphocyte differentiation	GO:0045619	15/494	0.0657256	12/559	0.485255	12/532	0.348659	12/540	0.428837	13/592	0.261387	13/544	0.414972	15/504	0.11759	19/518	0.0093426	14/566	0.176721	10/544	0.554516	10/586	0.632485	11/508	0.494837	12/510	0.438387	15/541	0.0707559	16/552	0.112552
immune_response	regulation of leukocyte cell-cell adhesion	GO:1903037	22/494	0.0657256	19/559	0.45947	19/532	0.304674	17/540	0.49502	18/592	0.390367	18/544	0.51048	17/504	0.349719	26/518	0.0141245	20/566	0.254475	15/544	0.645689	12/586	0.797504	17/508	0.498108	9/510	0.880796	17/541	0.347607	23/552	0.119071
immune_response	alpha-beta T cell activation	GO:0046631	13/494	0.0703421	11/559	0.419252	12/532	0.192079	13/540	0.21831	15/592	0.0511287	14/544	0.290529	10/504	0.303925	16/518	0.0141245	10/566	0.343044	11/544	0.332184	7/586	0.706519	11/508	0.396433	8/510	0.636697	9/541	0.368486	19/552	0.017983
cardiovascular_system	cardiac ventricle development	GO:0003231	11/494	0.0703421	8/559	0.534537	11/532	0.136609	10/540	0.27261	13/592	0.0441327	8/544	0.522582	9/504	0.22892	10/518	0.107017	9/566	0.281127	7/544	0.535126	8/586	0.464776	6/508	0.710191	7/510	0.560562	10/541	0.121851	11/552	0.134977
cardiovascular_system	ventricular septum development	GO:0003281	8/494	0.0726492	5/559	0.597846	8/532	0.136609	8/540	0.213203	10/592	0.0288154	6/544	0.502233	7/504	0.178278	6/518	0.214351	6/566	0.308004	7/544	0.24936	5/586	0.538718	3/508	0.737548	5/510	0.534225	7/541	0.130445	8/552	0.132603
cardiovascular_system	ventricular cardiac muscle tissue development	GO:0003229	7/494	0.0726953	8/559	0.132265	5/532	0.352951	8/540	0.151768	11/592	0.00519638	4/544	0.597487	5/504	0.303925	5/518	0.235561	4/566	0.473349	2/544	0.754498	2/586	0.789637	1/508	0.90487	3/510	0.719277	3/541	0.600651	2/552	0.746426
cardiovascular_system	cardiac chamber development	GO:0003205	13/494	0.074335	10/559	0.510445	13/532	0.141648	11/540	0.367888	17/592	0.0162216	9/544	0.584647	11/504	0.223965	11/518	0.169623	11/566	0.280873	9/544	0.499899	10/586	0.464776	8/508	0.639963	10/510	0.468249	13/541	0.0770821	13/552	0.14385
cardiovascular_system	negative regulation of hemopoiesis	GO:1903707	10/494	0.074335	10/559	0.208127	9/532	0.204626	7/540	0.474169	8/592	0.294076	7/544	0.534008	9/504	0.17199	11/518	0.0361082	10/566	0.110475	7/544	0.448714	4/586	0.762843	4/508	0.747099	6/510	0.604932	12/541	0.0168673	9/552	0.195829
metabolic_regulation	positive regulation of miRNA metabolic process	GO:2000630	7/494	0.0762033	4/559	0.62892	5/532	0.365135	3/540	0.680628	5/592	0.321264	7/544	0.327675	4/504	0.443836	7/518	0.0697607	7/566	0.100149	7/544	0.17888	6/586	0.29853	5/508	0.463794	5/510	0.459192	10/541	0.00327397	6/552	0.209555
immune_response	regulation of type 2 immune response	GO:0002828	5/494	0.0816098	5/559	0.192302	5/532	0.136609	3/540	0.486765	6/592	0.0441327	4/544	0.403634	3/504	0.374882	6/518	0.0270336	7/566	0.009904	3/544	0.460548	1/586	0.81531	4/508	0.394293	1/510	0.805854	2/541	0.594206	3/552	0.407037
development_anatomical_structure	nephron development	GO:0072006	12/494	0.0816098	11/559	0.34658	14/532	0.0877191	10/540	0.394548	11/592	0.209601	10/544	0.482147	14/504	0.0698465	12/518	0.0746859	9/566	0.374288	11/544	0.254609	9/586	0.483541	8/508	0.554618	12/510	0.266173	14/541	0.0225332	11/552	0.206992
development_anatomical_structure	renal tubule morphogenesis	GO:0061333	8/494	0.0817141	5/559	0.605716	7/532	0.222563	5/540	0.51827	7/592	0.209184	7/544	0.383209	9/504	0.0823006	8/518	0.0745346	6/566	0.320946	8/544	0.184372	6/586	0.43267	8/508	0.314363	9/510	0.172842	10/541	0.0139071	6/552	0.32494
development_cellular	extracellular matrix organization	GO:0030198	19/494	0.0821368	19/559	0.279457	15/532	0.424985	14/540	0.54163	15/592	0.436266	12/544	0.705458	12/504	0.5981	15/518	0.291429	17/566	0.288176	10/544	0.745841	15/586	0.542026	15/508	0.485209	13/510	0.647446	21/541	0.0399946	16/552	0.335021
response_to_stimulus	response to ketone	GO:1901654	14/494	0.0830046	9/559	0.722537	14/532	0.15768	11/540	0.449274	9/592	0.606612	8/544	0.705458	13/504	0.172992	8/518	0.583378	11/566	0.362088	12/544	0.359046	14/586	0.220981	12/508	0.436925	13/510	0.295111	18/541	0.00796202	12/552	0.290674
development_cellular	extracellular structure organization	GO:0043062	19/494	0.0832446	19/559	0.280649	15/532	0.424985	14/540	0.549215	15/592	0.439374	12/544	0.705458	12/504	0.602767	15/518	0.291429	17/566	0.293819	10/544	0.74779	15/586	0.542026	15/508	0.490715	14/510	0.548834	21/541	0.0407074	17/552	0.289345
development_cellular	external encapsulating structure organization	GO:0045229	19/494	0.0843585	19/559	0.282705	15/532	0.428231	14/540	0.551013	15/592	0.446166	12/544	0.705458	12/504	0.606249	15/518	0.294694	17/566	0.297646	10/544	0.748349	15/586	0.547012	15/508	0.491494	13/510	0.649958	21/541	0.0415727	16/552	0.34068
development_anatomical_structure	ear development	GO:0043583	15/494	0.0843585	13/559	0.444924	9/532	0.686072	11/540	0.51143	18/592	0.0470128	12/544	0.511509	10/504	0.480136	8/518	0.622664	17/566	0.0618879	13/544	0.363314	11/586	0.58329	11/508	0.525765	9/510	0.719277	11/541	0.375232	14/552	0.218295
development_anatomical_structure	nephron epithelium development	GO:0072009	10/494	0.0843585	8/559	0.464672	10/532	0.15768	7/540	0.489314	9/592	0.217607	8/544	0.502692	11/504	0.102501	9/518	0.126749	7/566	0.418379	9/544	0.276842	7/586	0.522697	7/508	0.521677	11/510	0.172842	12/541	0.0209088	10/552	0.146842
immune_response	positive regulation of leukocyte cell-cell adhesion	GO:1903039	17/494	0.0843585	12/559	0.681132	16/532	0.220267	12/540	0.578324	12/592	0.573677	12/544	0.638721	14/504	0.303925	19/518	0.0357754	16/566	0.230538	11/544	0.673426	10/586	0.72334	13/508	0.521677	8/510	0.789327	13/541	0.357518	16/552	0.224213
development_cellular	mononuclear cell differentiation	GO:1903131	25/494	0.0843585	22/559	0.498737	23/532	0.285059	27/540	0.197071	23/592	0.321264	23/544	0.482147	33/504	0.00977228	29/518	0.023402	22/566	0.350826	21/544	0.448714	21/586	0.542026	24/508	0.320777	17/510	0.719277	24/541	0.152734	29/552	0.0993373
cardiovascular_system	cardiac muscle cell fate commitment	GO:0060923	3/494	0.0843585	5/559	0.047257	3/532	0.141648	4/540	0.109598	4/592	0.0288154	2/544	0.502692	3/504	0.12953	1/518	0.583378	3/566	0.099137	2/544	0.392413	1/586	0.688946	1/508	0.7245	2/510	0.459192	1/541	0.594206	1/552	0.645063
development_anatomical_structure	nephric duct morphogenesis	GO:0072178	3/494	0.0843585	2/559	0.45947	2/532	0.351887	2/540	0.428837			1/544	0.705458	3/504	0.12953	2/518	0.235561	2/566	0.308004	5/544	0.0141509	2/586	0.404995	2/508	0.463794	2/510	0.459192	3/541	0.07238	2/552	0.317722
cardiovascular_system	regulation of blood circulation	GO:1903522	16/494	0.0843585	18/559	0.150315	11/532	0.584999	17/540	0.211166	15/592	0.235742	17/544	0.327675	16/504	0.137176	19/518	0.023402	15/566	0.230538	15/544	0.281476	18/586	0.149483	17/508	0.314363	15/510	0.302647	22/541	0.00298839	19/552	0.0993373
cognitive_process	locomotory behavior	GO:0007626	14/494	0.0843585	14/559	0.278331	16/532	0.0904486	14/540	0.247972	18/592	0.0288154	15/544	0.327675	11/504	0.319277	17/518	0.0190289	13/566	0.230107	16/544	0.121525	16/586	0.130675	14/508	0.314363	13/510	0.30945	12/541	0.214346	11/552	0.382382
immune_response	adaptive immune response based on somatic recombination of immune receptors built from immunoglobulin superfamily domains	GO:0002460	18/494	0.0843585	17/559	0.364488	14/532	0.447785	15/540	0.449274	20/592	0.101682	17/544	0.398757	12/504	0.523825	25/518	0.00339551	15/566	0.362088	13/544	0.571945	13/586	0.657821	11/508	0.7245	7/510	0.880796	12/541	0.562641	18/552	0.170691
metabolic_regulation	regulation of reactive oxygen species metabolic process	GO:2000377	11/494	0.0843585	10/559	0.360725	8/532	0.438959	12/540	0.196558	16/592	0.00771118	9/544	0.502692	9/504	0.268258	14/518	0.0149195	10/566	0.230107	12/544	0.158065	13/586	0.100463	10/508	0.344653	10/510	0.317131	7/541	0.470764	13/552	0.0993373
development_anatomical_structure	embryonic digestive tract development	GO:0048566	5/494	0.0843585	6/559	0.132265	7/532	0.0400853	4/540	0.35793	4/592	0.238671	3/544	0.560891	1/504	0.770015	3/518	0.338249	4/566	0.254475	4/544	0.332184	1/586	0.8245	1/508	0.826088	5/510	0.266443	4/541	0.179722	3/552	0.426621
development_anatomical_structure	mesonephros development	GO:0001823	9/494	0.0872414	6/559	0.605716	7/532	0.36621	6/540	0.517914	9/592	0.144655	5/544	0.705458	8/504	0.207809	7/518	0.237193	5/566	0.645653	8/544	0.295594	4/586	0.72334	5/508	0.702598	7/510	0.459192	10/541	0.0471017	7/552	0.325737
metabolic_regulation	miRNA metabolic process	GO:0010586	9/494	0.0872414	6/559	0.605716	7/532	0.36621	5/540	0.664837	7/592	0.330515	9/544	0.345183	6/504	0.404459	8/518	0.1403	8/566	0.234964	9/544	0.208226	8/586	0.337898	6/508	0.54514	6/510	0.54776	12/541	0.00883604	9/552	0.154341
development_anatomical_structure	aorta development	GO:0035904	7/494	0.0872414	3/559	0.731853	5/532	0.389434	7/540	0.23805	8/592	0.0754394	6/544	0.414675	5/504	0.33123	8/518	0.0406788	7/566	0.128159	4/544	0.571945	6/586	0.34051	4/508	0.609587	3/510	0.730225	4/541	0.462436	5/552	0.368553
development_anatomical_structure	negative regulation of tissue remodeling	GO:0034104	4/494	0.0891907	3/559	0.438095	2/532	0.554725	3/540	0.394548	2/592	0.483766	3/544	0.482147	2/504	0.480136	1/518	0.670248	5/566	0.0376252	3/544	0.363314	3/586	0.384466	1/508	0.758205	1/510	0.755951	3/541	0.206723	2/552	0.51223
development_cellular	positive regulation of stem cell differentiation	GO:2000738	4/494	0.0891907	5/559	0.107079	5/532	0.0884921	4/540	0.232232	5/592	0.0441327	2/544	0.628131	3/504	0.268258	5/518	0.0279251	2/566	0.510001	1/544	0.725428	1/586	0.748084	1/508	0.758205	2/510	0.612007	3/541	0.206723	2/552	0.51223
musculoskeletal_system	skeletal system morphogenesis	GO:0048705	15/494	0.0974304	11/559	0.645921	16/532	0.136609	9/540	0.686698	12/592	0.408496	10/544	0.70308	14/504	0.199738	9/518	0.591108	7/566	0.802277	10/544	0.645689	14/586	0.365727	8/508	0.737548	13/510	0.432146	18/541	0.0231701	13/552	0.32243
immune_response	regulation of T cell activation	GO:0050863	21/494	0.0976228	20/559	0.402772	20/532	0.241905	19/540	0.414944	21/592	0.218818	17/544	0.576824	19/504	0.236134	27/518	0.010013	19/566	0.320946	15/544	0.660132	15/586	0.688946	17/508	0.520491	12/510	0.75394	20/541	0.168221	24/552	0.112552
metabolic_regulation	positive regulation of miRNA transcription	GO:1902895	6/494	0.0987229	4/559	0.564112	5/532	0.28555	3/540	0.661381	4/592	0.392678	7/544	0.290529	4/504	0.373797	6/518	0.0839356	7/566	0.063	6/544	0.211729	5/586	0.361875	5/508	0.44165	5/510	0.403116	8/541	0.0139071	5/552	0.270045
musculoskeletal_system	smooth muscle cell differentiation	GO:0051145	7/494	0.103522	5/559	0.551135	8/532	0.116301	5/540	0.470176	12/592	0.00459696	8/544	0.290529	10/504	0.0252378	6/518	0.173499	10/566	0.0116619	8/544	0.144705	6/586	0.361875	5/508	0.498108	7/510	0.282464	8/541	0.0471017	8/552	0.112552
immune_response	leukocyte activation involved in immune response	GO:0002366	17/494	0.103522	14/559	0.564112	13/532	0.501231	16/540	0.349652	17/592	0.209184	12/544	0.678029	12/504	0.48913	19/518	0.0472137	13/566	0.498916	11/544	0.673426	9/586	0.802736	12/508	0.626374	8/510	0.805854	14/541	0.310491	15/552	0.324469
response_to_stimulus	response to nutrient levels	GO:0031667	25/494	0.1041	23/559	0.485255	27/532	0.136609	25/540	0.293952	24/592	0.306039	24/544	0.432221	31/504	0.0252378	26/518	0.081086	25/566	0.230107	22/544	0.43382	23/586	0.454581	19/508	0.609941	18/510	0.717899	27/541	0.0717016	29/552	0.108383
neural_development	postsynaptic density organization	GO:0097106	5/494	0.106584	3/559	0.605716	3/532	0.501231	3/540	0.52051	5/592	0.138831	3/544	0.587593	5/504	0.150629	7/518	0.0149195	5/566	0.135824	4/544	0.363314	6/586	0.112498	4/508	0.462851	3/510	0.553065	3/541	0.392831	6/552	0.108383
immune_response	negative regulation of leukocyte differentiation	GO:1902106	9/494	0.111819	9/559	0.294032	8/532	0.275449	6/540	0.551013	8/592	0.2651	7/544	0.519023	8/504	0.223965	11/518	0.0308513	9/566	0.164392	6/544	0.543776	3/586	0.845146	4/508	0.737548	6/510	0.577982	12/541	0.012979	8/552	0.269638
immune_response	leukocyte cell-cell adhesion	GO:0007159	22/494	0.111819	19/559	0.564112	20/532	0.344743	19/540	0.464141	19/592	0.425285	19/544	0.530791	19/504	0.315738	26/518	0.027375	21/566	0.288176	16/544	0.673271	12/586	0.861409	17/508	0.567893	12/510	0.794671	19/541	0.303519	24/552	0.139199
development_anatomical_structure	kidney epithelium development	GO:0072073	11/494	0.111819	8/559	0.611327	10/532	0.271035	8/540	0.515225	11/592	0.189177	8/544	0.587593	11/504	0.151755	10/518	0.165396	7/566	0.614757	10/544	0.332184	8/586	0.577448	7/508	0.659788	11/510	0.291895	14/541	0.0186889	11/552	0.182976
signal_transduction	regulation of BMP signaling pathway	GO:0030510	9/494	0.112012	7/559	0.536785	10/532	0.133665	4/540	0.717723	12/592	0.0356337	6/544	0.618664	10/504	0.115972	10/518	0.061322	7/566	0.365108	10/544	0.176436	9/586	0.256395	6/508	0.567893	2/510	0.908631	8/541	0.190294	6/552	0.508201
immune_response	lymphocyte activation involved in immune response	GO:0002285	13/494	0.112012	9/559	0.689632	11/532	0.370262	11/540	0.444465	12/592	0.281089	9/544	0.657716	9/504	0.477256	17/518	0.0149195	11/566	0.343044	7/544	0.703928	6/586	0.81531	10/508	0.522802	5/510	0.844392	8/541	0.598594	13/552	0.195176
cardiovascular_system	regulation of hemopoiesis	GO:1903706	22/494	0.112012	22/559	0.36075	23/532	0.1739	18/540	0.51827	20/592	0.365156	23/544	0.345183	26/504	0.0702236	32/518	0.00233368	26/566	0.0627559	20/544	0.399632	19/586	0.537184	22/508	0.314363	22/510	0.291895	29/541	0.00753904	28/552	0.0993373
immune_response	regulation of alpha-beta T cell differentiation	GO:0046637	7/494	0.115841	5/559	0.564285	6/532	0.300971	6/540	0.39138	6/592	0.276494	6/544	0.482147	6/504	0.247662	9/518	0.0270336	5/566	0.399329	4/544	0.625945	2/586	0.836993	5/508	0.521677	6/510	0.415989	7/541	0.114343	7/552	0.177088
immune_response	regulation of alpha-beta T cell activation	GO:0046634	9/494	0.115841	8/559	0.428127	8/532	0.292104	9/540	0.26865	9/592	0.182175	9/544	0.360427	7/504	0.334926	12/518	0.017036	7/566	0.370258	6/544	0.556016	3/586	0.850148	8/508	0.439752	6/510	0.592066	7/541	0.298216	13/552	0.0807519
development_anatomical_structure	negative regulation of developmental growth	GO:0048640	9/494	0.115841	9/559	0.302504	11/532	0.0904486	9/540	0.26865	11/592	0.067573	6/544	0.628131	8/504	0.232081	7/518	0.274282	9/566	0.176721	10/544	0.17888	11/586	0.112498	6/508	0.56835	8/510	0.401011	13/541	0.00687793	6/552	0.51223
immune_response	T-helper cell differentiation	GO:0042093	7/494	0.120324	4/559	0.72315	4/532	0.63503	4/540	0.641052	7/592	0.173974	6/544	0.482147	4/504	0.523825	9/518	0.0273846	5/566	0.411767	3/544	0.701752	2/586	0.842796	4/508	0.675928	3/510	0.740689	5/541	0.338827	6/552	0.292864
cardiovascular_system	cardiac muscle cell proliferation	GO:0060038	6/494	0.120324	7/559	0.159698	7/532	0.124453	5/540	0.406558	10/592	0.00671257	3/544	0.705458	5/504	0.268258	5/518	0.202723	4/566	0.435846	2/544	0.737334	2/586	0.768208	2/508	0.766741	3/510	0.719277	1/541	0.884883	1/552	0.890612
development_anatomical_structure	branching morphogenesis of an epithelial tube	GO:0048754	11/494	0.122685	9/559	0.534537	9/532	0.388033	8/540	0.528275	12/592	0.133303	7/544	0.705458	9/504	0.319277	9/518	0.262536	9/566	0.365004	10/544	0.351608	9/586	0.469824	8/508	0.545452	13/510	0.172842	14/541	0.02101	10/552	0.289345
immune_response	type 2 immune response	GO:0042092	5/494	0.125204	5/559	0.294032	5/532	0.189915	3/540	0.551013	6/592	0.0833211	5/544	0.360427	4/504	0.303585	6/518	0.0496991	7/566	0.0248083	3/544	0.543776	1/586	0.856056	5/508	0.314363	1/510	0.844392	3/541	0.425832	5/552	0.179063
metabolic_regulation	regulation of endocrine process	GO:0044060	5/494	0.125204	3/559	0.62892	3/532	0.532166	3/540	0.551013	5/592	0.163265	3/544	0.612072	2/504	0.631079	4/518	0.230535	7/566	0.0248083	1/544	0.828449	4/586	0.416361	2/508	0.7245	2/510	0.736722	4/541	0.238933	4/552	0.317722
development_anatomical_structure	morphogenesis of a branching structure	GO:0001763	13/494	0.125204	12/559	0.438095	12/532	0.300425	10/540	0.515225	14/592	0.152886	7/544	0.716071	12/504	0.22892	12/518	0.180001	11/566	0.362088	14/544	0.203645	13/586	0.31995	10/508	0.541811	15/510	0.175962	18/541	0.00796202	14/552	0.153682
neural_development	axon development	GO:0061564	25/494	0.125765	18/559	0.731853	21/532	0.493734	26/540	0.27437	29/592	0.114273	21/544	0.597487	24/504	0.219498	29/518	0.0361082	35/566	0.00732666	29/544	0.139488	37/586	0.0187031	26/508	0.314363	30/510	0.172842	37/541	0.00113336	28/552	0.134977
immune_response	CD4-positive, alpha-beta T cell differentiation involved in immune response	GO:0002294	7/494	0.128756	4/559	0.72693	4/532	0.654452	4/540	0.653776	7/592	0.187881	6/544	0.502233	4/504	0.542863	9/518	0.0308513	5/566	0.429459	3/544	0.703928	2/586	0.849323	4/508	0.696117	3/510	0.740689	5/541	0.355812	6/552	0.310594
development_cellular	protein localization to synapse	GO:0035418	7/494	0.128756	6/559	0.456335	5/532	0.459328	6/540	0.414944	11/592	0.0101816	6/544	0.502233	8/504	0.11759	7/518	0.111938	8/566	0.0966122	7/544	0.246728	9/586	0.0992181	3/508	0.737548	6/510	0.434976	5/541	0.355812	6/552	0.310594
development_anatomical_structure	regulation of anatomical structure size	GO:0090066	25/494	0.130015	22/559	0.597846	23/532	0.370262	21/540	0.53155	25/592	0.294076	21/544	0.597712	22/504	0.322831	27/518	0.0750225	35/566	0.00740552	28/544	0.17888	35/586	0.0274305	26/508	0.314363	26/510	0.283585	36/541	0.00150238	24/552	0.317722
immune_response	alpha-beta T cell activation involved in immune response	GO:0002287	7/494	0.13619	4/559	0.72693	5/532	0.460345	4/540	0.661381	7/592	0.192747	6/544	0.502233	4/504	0.551141	9/518	0.0310485	5/566	0.433989	3/544	0.703928	2/586	0.851003	4/508	0.709047	3/510	0.740689	5/541	0.362164	6/552	0.317476
immune_response	alpha-beta T cell differentiation involved in immune response	GO:0002293	7/494	0.13619	4/559	0.72693	5/532	0.460345	4/540	0.661381	7/592	0.192747	6/544	0.502233	4/504	0.551141	9/518	0.0310485	5/566	0.433989	3/544	0.703928	2/586	0.851003	4/508	0.709047	3/510	0.740689	5/541	0.362164	6/552	0.317476
neural_development	postsynaptic specialization organization	GO:0099084	5/494	0.142378	3/559	0.655203	3/532	0.554725	3/540	0.566153	5/592	0.180201	3/544	0.632566	5/504	0.178729	8/518	0.00983274	5/566	0.18142	5/544	0.24936	7/586	0.0815026	4/508	0.46867	3/510	0.612007	3/541	0.44821	6/552	0.11896
neural_development	regulation of nervous system process	GO:0031644	9/494	0.143357	8/559	0.45947	10/532	0.15768	7/540	0.486765	9/592	0.213473	7/544	0.549797	13/504	0.0252378	9/518	0.126231	9/566	0.216077	8/544	0.392413	7/586	0.522697	8/508	0.463794	8/510	0.435479	5/541	0.605513	9/552	0.216555
immune_response	regulation of production of molecular mediator of immune response	GO:0002700	12/494	0.147706	11/559	0.45947	9/532	0.526468	8/540	0.669856	12/592	0.234911	11/544	0.502692	9/504	0.43333	15/518	0.0312989	14/566	0.0966122	9/544	0.548137	7/586	0.721715	9/508	0.55788	7/510	0.730225	9/541	0.426747	10/552	0.400191
response_to_stimulus	response to extracellular stimulus	GO:0009991	25/494	0.149714	23/559	0.564112	27/532	0.179841	25/540	0.358516	24/592	0.368578	24/544	0.502692	32/504	0.0290172	27/518	0.0825794	26/566	0.238892	23/544	0.43382	23/586	0.526846	20/508	0.614382	18/510	0.719277	28/541	0.0786369	31/552	0.0993373
musculoskeletal_system	striated muscle cell proliferation	GO:0014855	7/494	0.149714	7/559	0.347877	7/532	0.222563	5/540	0.51827	11/592	0.0135866	4/544	0.705458	8/504	0.12953	7/518	0.126749	5/566	0.449625	4/544	0.673426	4/586	0.688946	2/508	0.850712	3/510	0.74392	3/541	0.669241	1/552	0.948385
metabolic_regulation	renal system process	GO:0003014	9/494	0.150385	5/559	0.731853	7/532	0.44752	6/540	0.610164	5/592	0.650816	7/544	0.560891	8/504	0.28201	5/518	0.596967	6/566	0.587668	6/544	0.610713	6/586	0.666265	6/508	0.639337	6/510	0.647446	12/541	0.0213619	10/552	0.151117
development_anatomical_structure	morphogenesis of a branching epithelium	GO:0061138	12/494	0.152889	12/559	0.370011	10/532	0.424985	8/540	0.67944	13/592	0.176043	7/544	0.708599	11/504	0.266347	10/518	0.293712	10/566	0.406244	12/544	0.295594	10/586	0.522697	8/508	0.709047	13/510	0.280692	16/541	0.0186889	12/552	0.24046
development_cellular	epithelial cell proliferation	GO:0050673	23/494	0.164652	21/559	0.567271	24/532	0.221471	26/540	0.231273	28/592	0.100841	19/544	0.648156	24/504	0.164674	30/518	0.0149195	37/566	0.00256082	23/544	0.351608	36/586	0.0147025	23/508	0.392739	25/510	0.280692	35/541	0.00123233	28/552	0.112552
development_anatomical_structure	pattern specification process	GO:0007389	23/494	0.170373	29/559	0.132309	27/532	0.124453	25/540	0.26865	27/592	0.132087	22/544	0.502692	22/504	0.263196	22/518	0.217592	33/566	0.0076458	27/544	0.167532	27/586	0.190965	18/508	0.659788	25/510	0.280692	25/541	0.116103	27/552	0.126792
development_cellular	mesenchyme development	GO:0060485	17/494	0.177011	17/559	0.438095	22/532	0.0877191	18/540	0.309238	24/592	0.0288154	12/544	0.705458	13/504	0.502697	17/518	0.166337	20/566	0.110656	14/544	0.547525	11/586	0.751009	10/508	0.758205	15/510	0.498003	24/541	0.00811906	17/552	0.289868
development_cellular	collagen fibril organization	GO:0030199	6/494	0.177011	3/559	0.731853	4/532	0.558599	5/540	0.449274	4/592	0.515345	4/544	0.636308	4/504	0.476232	4/518	0.430343	3/566	0.676039	2/544	0.771077	3/586	0.706519	5/508	0.481767	4/510	0.612007	8/541	0.0367944	6/552	0.239155
immune_response	regulation of B cell activation	GO:0050864	9/494	0.178751	8/559	0.498737	10/532	0.179841	7/540	0.51827	9/592	0.250849	8/544	0.51048	7/504	0.404285	12/518	0.0308513	14/566	0.0107821	9/544	0.316521	5/586	0.721067	7/508	0.541811	5/510	0.730225	6/541	0.542102	6/552	0.599605
immune_response	T cell differentiation involved in immune response	GO:0002292	7/494	0.179238	4/559	0.72693	5/532	0.526468	5/540	0.551013	7/592	0.234911	6/544	0.51048	4/504	0.618104	9/518	0.0472137	5/566	0.50081	3/544	0.731056	2/586	0.87812	4/508	0.7245	3/510	0.755951	5/541	0.425832	6/552	0.349804
cardiovascular_system	cardiac muscle tissue growth	GO:0055017	7/494	0.179238	8/559	0.255541	9/532	0.115764	7/540	0.349652	12/592	0.00771118	4/544	0.705458	7/504	0.217729	8/518	0.0825794	4/566	0.660313	4/544	0.673426	5/586	0.596813	3/508	0.758205	4/510	0.719277	4/541	0.59896	3/552	0.717263
development_cellular	protein localization to cell junction	GO:1902414	8/494	0.18178	8/559	0.388189	6/532	0.508568	8/540	0.349652	12/592	0.0288154	6/544	0.597487	9/504	0.144089	7/518	0.252892	8/566	0.253501	9/544	0.223961	11/586	0.0992181	3/508	0.814618	8/510	0.362895	5/541	0.576163	7/552	0.349804
neural_development	modulation of excitatory postsynaptic potential	GO:0098815	5/494	0.192126	4/559	0.548307	5/532	0.254668	4/540	0.465072	5/592	0.226898	4/544	0.528354	9/504	0.0179784	6/518	0.0785301	8/566	0.017306	5/544	0.312854	5/586	0.337898	6/508	0.314363	4/510	0.498003	2/541	0.667535	4/552	0.382509
immune_response	positive regulation of type 2 immune response	GO:0002830	3/494	0.192126	2/559	0.597846	4/532	0.124453	2/540	0.51143	4/592	0.086733	3/544	0.403413	3/504	0.217729	4/518	0.0576286	5/566	0.0176482	2/544	0.496817	1/586	0.721715	2/508	0.545452					1/552	0.675154
neural_development	positive regulation of excitatory postsynaptic potential	GO:2000463	4/494	0.192126	4/559	0.364488	4/532	0.251619	4/540	0.349652	4/592	0.217607	4/544	0.403634	7/504	0.0252378	6/518	0.0270336	7/566	0.009904	4/544	0.303542	5/586	0.17259	6/508	0.168602	4/510	0.364491	1/541	0.767394	4/552	0.239155
cardiovascular_system	cardiac muscle tissue development	GO:0048738	14/494	0.193549	19/559	0.107079	16/532	0.162059	16/540	0.247972	22/592	0.0101816	14/544	0.482147	17/504	0.103596	16/518	0.0816914	12/566	0.446982	12/544	0.491695	12/586	0.566927	7/508	0.810992	9/510	0.730225	13/541	0.274673	10/552	0.645063
development_cellular	stem cell differentiation	GO:0048863	14/494	0.199503	16/559	0.278331	19/532	0.0877191	15/540	0.309238	22/592	0.0101816	12/544	0.576824	15/504	0.174934	15/518	0.1199	18/566	0.0656733	15/544	0.274338	13/586	0.471341	13/508	0.463794	17/510	0.19037	16/541	0.0965446	16/552	0.162066
immune_response	T cell activation involved in immune response	GO:0002286	8/494	0.202426	5/559	0.72693	7/532	0.388033	7/540	0.4547	9/592	0.173974	7/544	0.519023	5/504	0.590934	12/518	0.0149195	8/566	0.270917	4/544	0.714761	4/586	0.748084	6/508	0.562518	4/510	0.742544	6/541	0.425832	8/552	0.269638
cardiovascular_system	cardiac chamber morphogenesis	GO:0003206	9/494	0.207687	10/559	0.319452	11/532	0.136609	9/540	0.375528	17/592	0.00442997	8/544	0.522582	8/504	0.320618	9/518	0.176126	10/566	0.18142	7/544	0.535126	7/586	0.600516	6/508	0.710191	8/510	0.478971	10/541	0.121851	10/552	0.189805
signal_transduction	BMP signaling pathway	GO:0030509	10/494	0.210215	10/559	0.438095	11/532	0.204328	7/540	0.65831	15/592	0.0292497	8/544	0.597487	11/504	0.164674	11/518	0.111837	9/566	0.365004	14/544	0.0975294	11/586	0.29853	7/508	0.685556	6/510	0.730225	12/541	0.0773111	10/552	0.289345
development_cellular	establishment or maintenance of epithelial cell apical/basal polarity	GO:0045197	5/494	0.211178	5/559	0.392763	4/532	0.42712	4/540	0.480861	8/592	0.0292497	8/544	0.290529	7/504	0.0905167	3/518	0.515327	2/566	0.725629	6/544	0.203645	2/586	0.748084	3/508	0.700061	2/510	0.753105	5/541	0.179722	5/552	0.26274
response_to_stimulus	cellular response to steroid hormone stimulus	GO:0071383	12/494	0.220294	10/559	0.621837	16/532	0.0904486	10/540	0.523304	12/592	0.308194	10/544	0.593239	10/504	0.404285	10/518	0.358732	9/566	0.621168	10/544	0.518565	10/586	0.596813	12/508	0.443765	11/510	0.477628	17/541	0.0173027	13/552	0.221592
immune_response	regulation of T cell differentiation	GO:0045580	11/494	0.234641	7/559	0.731853	9/532	0.515824	8/540	0.65831	10/592	0.392128	10/544	0.528354	13/504	0.131512	15/518	0.0308513	11/566	0.308004	8/544	0.65613	9/586	0.611127	10/508	0.482293	10/510	0.484396	14/541	0.0544267	14/552	0.119071
development_cellular	negative regulation of cell development	GO:0010721	15/494	0.235733	14/559	0.558571	18/532	0.141648	17/540	0.26865	17/592	0.205704	10/544	0.710572	18/504	0.121344	18/518	0.0710156	21/566	0.0323058	16/544	0.314623	16/586	0.376723	10/508	0.7245	15/510	0.418595	25/541	0.00140639	14/552	0.391673
musculoskeletal_system	muscle cell fate commitment	GO:0042693	3/494	0.235733	5/559	0.0874376	4/532	0.136609	4/540	0.213203	6/592	0.00771118	3/544	0.433869	4/504	0.127311	3/518	0.180001	5/566	0.0257976	2/544	0.529799	2/586	0.559961	2/508	0.567893	3/510	0.403936	1/541	0.668333	1/552	0.693261
response_to_stimulus	regulation of cellular response to growth factor stimulus	GO:0090287	17/494	0.235733	14/559	0.713827	20/532	0.15768	9/540	0.836568	21/592	0.128259	14/544	0.659384	19/504	0.151755	17/518	0.202723	18/566	0.276284	19/544	0.24936	19/586	0.324702	14/508	0.592295	12/510	0.719277	22/541	0.0370193	17/552	0.325737
development_anatomical_structure	cartilage development	GO:0051216	12/494	0.240118	5/559	0.889601	11/532	0.408383	8/540	0.688822	15/592	0.122604	6/544	0.788602	9/504	0.513794	10/518	0.377101	7/566	0.74237	9/544	0.648121	9/586	0.688946	6/508	0.804773	14/510	0.280692	17/541	0.0199979	14/552	0.169041
development_cellular	negative regulation of myeloid cell differentiation	GO:0045638	7/494	0.240118	7/559	0.438095	7/532	0.312095	6/540	0.480861	5/592	0.554097	8/544	0.364766	10/504	0.0807792	10/518	0.0310795	8/566	0.180634	7/544	0.363314	5/586	0.651896	8/508	0.314363	6/510	0.508216	8/541	0.122748	8/552	0.189805
development_anatomical_structure	roof of mouth development	GO:0060021	7/494	0.240118	6/559	0.564112	10/532	0.0904486	7/540	0.394548	11/592	0.032406	6/544	0.547371	5/504	0.493127	5/518	0.458948	6/566	0.392681	7/544	0.363314	6/586	0.506627	3/508	0.780459	7/510	0.415989	5/541	0.484202	5/552	0.553725
cardiovascular_system	heart growth	GO:0060419	7/494	0.240118	9/559	0.192046	9/532	0.136609	7/540	0.394548	12/592	0.0135866	4/544	0.707043	7/504	0.250258	8/518	0.109208	4/566	0.676039	4/544	0.68461	5/586	0.651896	3/508	0.780459	4/510	0.719277	4/541	0.615117	4/552	0.659913
development_anatomical_structure	appendage development	GO:0048736	11/494	0.246742	14/559	0.188601	12/532	0.232875	13/540	0.249998	19/592	0.00671257	9/544	0.61676	7/504	0.622471	8/518	0.524127	9/566	0.519968	12/544	0.293346	11/586	0.431719	5/508	0.833237	11/510	0.430519	11/541	0.229482	7/552	0.664199
development_anatomical_structure	limb development	GO:0060173	11/494	0.246742	14/559	0.188601	12/532	0.232875	13/540	0.249998	19/592	0.00671257	9/544	0.61676	7/504	0.622471	8/518	0.524127	9/566	0.519968	12/544	0.293346	11/586	0.431719	5/508	0.833237	11/510	0.430519	11/541	0.229482	7/552	0.664199
cardiovascular_system	cardiac ventricle morphogenesis	GO:0003208	6/494	0.249985	7/559	0.300714	7/532	0.189915	6/540	0.394548	9/592	0.0489495	5/544	0.550006	5/504	0.373797	8/518	0.058451	5/566	0.411767	2/544	0.805451	2/586	0.842796	4/508	0.675928	3/510	0.740689	5/541	0.338827	3/552	0.675154
development_anatomical_structure	optic nerve development	GO:0021554	3/494	0.254184	2/559	0.62892	2/532	0.534672	2/540	0.551013			3/544	0.475713	3/504	0.251569	4/518	0.0745346	3/566	0.271074	3/544	0.351608	3/586	0.361875	2/508	0.582287	5/510	0.172842	5/541	0.0200952	4/552	0.134977
development_cellular	regulation of epithelial cell proliferation	GO:0050678	19/494	0.255356	17/559	0.645921	18/532	0.421152	21/540	0.314448	22/592	0.203812	15/544	0.705458	20/504	0.217729	23/518	0.0642071	28/566	0.0133032	19/544	0.399632	30/586	0.0274305	20/508	0.394293	21/510	0.295111	30/541	0.00198365	24/552	0.11896
immune_response	regulation of adaptive immune response based on somatic recombination of immune receptors built from immunoglobulin superfamily domains	GO:0002822	11/494	0.255356	10/559	0.565064	7/532	0.694501	6/540	0.74247	11/592	0.326174	10/544	0.547371	7/504	0.625289	15/518	0.032919	11/566	0.320946	8/544	0.673426	9/586	0.632485	7/508	0.7245	4/510	0.893078	8/541	0.575741	8/552	0.645063
development_cellular	establishment or maintenance of apical/basal cell polarity	GO:0035088	5/494	0.255356	5/559	0.438095	4/532	0.460345	4/540	0.502919	8/592	0.0407475	8/544	0.290529	7/504	0.103596	3/518	0.559661	2/566	0.74237	6/544	0.225875	2/586	0.76611	3/508	0.7245	2/510	0.757351	5/541	0.206723	5/552	0.292864
development_cellular	establishment or maintenance of bipolar cell polarity	GO:0061245	5/494	0.255356	5/559	0.438095	4/532	0.460345	4/540	0.502919	8/592	0.0407475	8/544	0.290529	7/504	0.103596	3/518	0.559661	2/566	0.74237	6/544	0.225875	2/586	0.76611	3/508	0.7245	2/510	0.757351	5/541	0.206723	5/552	0.292864
cardiovascular_system	cardiac septum morphogenesis	GO:0060411	6/494	0.255476	8/559	0.182719	8/532	0.133665	8/540	0.203511	15/592	0.000184621	5/544	0.557754	5/504	0.382629	5/518	0.325639	6/566	0.297646	6/544	0.378542	5/586	0.522697	2/508	0.835641	6/510	0.430519	8/541	0.0602468	9/552	0.0993373
neural_development	neuron fate commitment	GO:0048663	6/494	0.266197	4/559	0.72693	4/532	0.654452	5/540	0.499567	6/592	0.295841	4/544	0.70308	4/504	0.542863	2/518	0.778638	3/566	0.702325	11/544	0.034391	4/586	0.688946	3/508	0.737548	5/510	0.525333	6/541	0.22366	5/552	0.431058
cognitive_process	cognition	GO:0050890	16/494	0.266197	17/559	0.438095	18/532	0.217161	16/540	0.444465	24/592	0.0288154	20/544	0.327675	26/504	0.00977228	22/518	0.0259997	24/566	0.0150006	18/544	0.266472	21/586	0.165127	14/508	0.545452	18/510	0.29287	16/541	0.258228	15/552	0.418455
viral_process	negative regulation of viral genome replication	GO:0045071	5/494	0.266197	6/559	0.294032	6/532	0.188795	10/540	0.0448221	10/592	0.00671257	9/544	0.290529	5/504	0.268258	6/518	0.104723	4/566	0.435846	5/544	0.379653	3/586	0.688946	2/508	0.766741	2/510	0.762411	1/541	0.884883	5/552	0.303839
musculoskeletal_system	striated muscle tissue development	GO:0014706	14/494	0.267486	19/559	0.147014	16/532	0.202231	16/540	0.293952	23/592	0.0101816	14/544	0.502692	17/504	0.12953	16/518	0.107481	12/566	0.533147	12/544	0.552802	13/586	0.542026	7/508	0.847707	9/510	0.740689	14/541	0.253951	10/552	0.659556
neural_development	neural tube development	GO:0021915	10/494	0.270464	12/559	0.285231	11/532	0.241905	9/540	0.486765	11/592	0.248199	10/544	0.502692	8/504	0.462639	9/518	0.310488	13/566	0.099137	13/544	0.176436	11/586	0.35893	7/508	0.7245	7/510	0.719277	14/541	0.0322353	13/552	0.127463
development_anatomical_structure	regulation of developmental growth	GO:0048638	16/494	0.272195	19/559	0.286421	23/532	0.0780063	18/540	0.309238	27/592	0.00671257	13/544	0.70308	16/504	0.286393	22/518	0.0261111	22/566	0.0500475	24/544	0.0749804	23/586	0.0902111	18/508	0.320777	20/510	0.1937	23/541	0.0142658	13/552	0.60877
cardiovascular_system	cardiac conduction system development	GO:0003161	4/494	0.272453	5/559	0.278331	5/532	0.179841	4/540	0.40714	7/592	0.0288154	4/544	0.497602	4/504	0.274219	3/518	0.380674	2/566	0.673164	4/544	0.379653	2/586	0.706519			3/510	0.561792	3/541	0.401222	2/552	0.655803
neural_development	protein localization to postsynaptic specialization membrane	GO:0099633	3/494	0.292401	3/559	0.44506	3/532	0.336343	2/540	0.578324	5/592	0.0470128	2/544	0.636308	2/504	0.493127	2/518	0.451131	3/566	0.297646	1/544	0.731056	2/586	0.611127	1/508	0.765605	3/510	0.446728	2/541	0.462436	3/552	0.309945
neural_development	neurotransmitter receptor localization to postsynaptic specialization membrane	GO:0099645	3/494	0.292401	3/559	0.44506	3/532	0.336343	2/540	0.578324	5/592	0.0470128	2/544	0.636308	2/504	0.493127	2/518	0.451131	3/566	0.297646	1/544	0.731056	2/586	0.611127	1/508	0.765605	3/510	0.446728	2/541	0.462436	3/552	0.309945
signal_transduction	regulation of Rho protein signal transduction	GO:0035023	6/494	0.292641	4/559	0.72693	4/532	0.683024	7/540	0.303892	4/592	0.619036	2/544	0.821246	5/504	0.404285	3/518	0.645543	10/566	0.0222445	9/544	0.121525	7/586	0.300495	5/508	0.541811	5/510	0.54358	3/541	0.667535	8/552	0.134977
metabolic_regulation	protein autophosphorylation	GO:0046777	11/494	0.302784	11/559	0.498737	7/532	0.702507	8/540	0.680628	11/592	0.357179	10/544	0.572723	11/504	0.303925	14/518	0.071281	14/566	0.125008	12/544	0.33578	17/586	0.0703721	15/508	0.279812	13/510	0.291895	17/541	0.012979	14/552	0.14385
immune_response	negative regulation of type II interferon production	GO:0032689	4/494	0.307789	1/559	0.851447	4/532	0.351297	2/540	0.688822	5/592	0.163265	5/544	0.360427	4/504	0.303585	7/518	0.0190289	5/566	0.162482	2/544	0.686206	1/586	0.856056	4/508	0.463794	1/510	0.844392	1/541	0.816085	3/552	0.492128
signal_transduction	endolysosomal toll-like receptor signaling pathway	GO:0140894	4/494	0.307789	4/559	0.45947	5/532	0.189915	3/540	0.551013	3/592	0.4726	5/544	0.360427	5/504	0.164674	6/518	0.0496991	7/566	0.0248083	4/544	0.392413	4/586	0.416361	4/508	0.463794	3/510	0.595833	3/541	0.425832	6/552	0.112552
response_to_stimulus	response to steroid hormone	GO:0048545	16/494	0.31319	13/559	0.72693	20/532	0.141648	13/540	0.676434	15/592	0.480822	13/544	0.705458	14/504	0.443836	12/518	0.591108	14/566	0.57265	13/544	0.673271	11/586	0.768208	15/508	0.521677	14/510	0.586089	25/541	0.00661751	20/552	0.14385
development_anatomical_structure	appendage morphogenesis	GO:0035107	9/494	0.31319	12/559	0.192789	11/532	0.185329	11/540	0.26865	19/592	0.00179541	9/544	0.507135	7/504	0.502697	7/518	0.477153	9/566	0.336741	9/544	0.400506	7/586	0.687647	5/508	0.751786	10/510	0.362895	11/541	0.113646	6/552	0.655803
development_anatomical_structure	limb morphogenesis	GO:0035108	9/494	0.31319	12/559	0.192789	11/532	0.185329	11/540	0.26865	19/592	0.00179541	9/544	0.507135	7/504	0.502697	7/518	0.477153	9/566	0.336741	9/544	0.400506	7/586	0.687647	5/508	0.751786	10/510	0.362895	11/541	0.113646	6/552	0.655803
cardiovascular_system	regulation of cardiac muscle tissue growth	GO:0055021	5/494	0.31319	7/559	0.189987	8/532	0.0904486	6/540	0.293952	10/592	0.00771118	4/544	0.597487	6/504	0.186078	7/518	0.0650673	3/566	0.663125	4/544	0.529299	4/586	0.57922	3/508	0.7245	4/510	0.561792	2/541	0.731473	3/552	0.646883
development_anatomical_structure	forelimb morphogenesis	GO:0035136	4/494	0.319048	8/559	0.0608554	6/532	0.124453	5/540	0.27261	8/592	0.0123234	4/544	0.502692	4/504	0.303925	4/518	0.235561	4/566	0.318414	4/544	0.399632	3/586	0.596813	2/508	0.7245	3/510	0.596287	3/541	0.437956	1/552	0.832802
neural_development	axonogenesis	GO:0007409	20/494	0.319048	17/559	0.72693	20/532	0.403783	25/540	0.21831	29/592	0.0441327	18/544	0.648156	20/504	0.315738	28/518	0.0190289	33/566	0.00572674	28/544	0.0975294	35/586	0.0147025	24/508	0.314363	24/510	0.275193	34/541	0.00113336	24/552	0.177044
development_anatomical_structure	outflow tract morphogenesis	GO:0003151	6/494	0.319048	7/559	0.360725	7/532	0.235996	6/540	0.444465	12/592	0.00671257	5/544	0.595469	5/504	0.424325	4/518	0.571276	8/566	0.123532	4/544	0.673426	6/586	0.443193	3/508	0.747099	7/510	0.336207	6/541	0.258228	9/552	0.112552
development_anatomical_structure	outflow tract septum morphogenesis	GO:0003148	3/494	0.319048	5/559	0.133471	4/532	0.182881	4/540	0.267395	7/592	0.00671257	2/544	0.659384	2/504	0.513794	2/518	0.477153	4/566	0.148358	2/544	0.604706	2/586	0.638941	1/508	0.776798	2/510	0.666543	3/541	0.246672	4/552	0.163422
signal_transduction	toll-like receptor 3 signaling pathway	GO:0034138	3/494	0.319048	3/559	0.477142	4/532	0.182881	2/540	0.610164	1/592	0.732684	4/544	0.345183	4/504	0.157069	5/518	0.0375114	5/566	0.0528986	3/544	0.399632	2/586	0.638941	3/508	0.463794	3/510	0.459192	3/541	0.246672	5/552	0.108383
immune_response	regulation of adaptive immune response	GO:0002819	11/494	0.319851	10/559	0.617895	7/532	0.7093	6/540	0.774922	11/592	0.378212	10/544	0.587593	7/504	0.651222	16/518	0.0308513	11/566	0.366992	8/544	0.677897	9/586	0.688946	7/508	0.737548	5/510	0.856948	10/541	0.391573	8/552	0.650108
development_anatomical_structure	formation of primary germ layer	GO:0001704	8/494	0.321401	11/559	0.189987	10/532	0.185329	10/540	0.26865	13/592	0.0407475	7/544	0.591742	13/504	0.0479781	6/518	0.515327	12/566	0.0558369	11/544	0.176436	10/586	0.256395	5/508	0.7245	9/510	0.375028	11/541	0.0623851	7/552	0.473783
development_cellular	regulation of cellular component size	GO:0032535	17/494	0.333346	13/559	0.736828	16/532	0.489892	15/540	0.60744	20/592	0.234911	14/544	0.705458	13/504	0.62103	19/518	0.153259	25/566	0.0319105	18/544	0.399632	26/586	0.0674893	19/508	0.385767	16/510	0.532196	26/541	0.00883604	13/552	0.664199
development_cellular	homeostasis of number of cells	GO:0048872	15/494	0.333446	11/559	0.737163	14/532	0.494407	11/540	0.697202	11/592	0.69842	14/544	0.595268	15/504	0.319277	20/518	0.0496991	16/566	0.325042	15/544	0.448714	14/586	0.611127	14/508	0.541811	12/510	0.719277	16/541	0.239238	17/552	0.26274
cardiovascular_system	regulation of cardiac muscle cell proliferation	GO:0060043	4/494	0.333446	6/559	0.173071	6/532	0.132988	4/540	0.444465	9/592	0.00671257	3/544	0.636308	4/504	0.318865	5/518	0.124227	3/566	0.533147	2/544	0.698895	2/586	0.720249	2/508	0.726966	3/510	0.622124			1/552	0.842722
signal_transduction	Rho protein signal transduction	GO:0007266	8/494	0.339355	5/559	0.737163	5/532	0.699124	7/540	0.538191	4/592	0.786576	4/544	0.767049	6/504	0.554282	7/518	0.380401	14/566	0.0133032	11/544	0.17888	12/586	0.130675	8/508	0.480616	6/510	0.719277	5/541	0.643583	10/552	0.189805
neural_development	axon guidance	GO:0007411	12/494	0.339355	9/559	0.730404	13/532	0.333085	16/540	0.213203	19/592	0.0388005	11/544	0.597487	8/504	0.651124	15/518	0.0897266	16/566	0.110965	15/544	0.225875	19/586	0.0703721	14/508	0.344653	15/510	0.280692	16/541	0.0681761	13/552	0.317722
neural_development	neuron projection guidance	GO:0097485	12/494	0.339355	9/559	0.730404	13/532	0.333085	16/540	0.213203	19/592	0.0388005	11/544	0.597487	8/504	0.651124	15/518	0.0897266	16/566	0.110965	15/544	0.225875	19/586	0.0703721	14/508	0.344653	15/510	0.280692	16/541	0.0681761	13/552	0.317722
development_cellular	mesenchymal cell differentiation	GO:0048762	13/494	0.339355	12/559	0.62892	16/532	0.185649	13/540	0.470176	20/592	0.0441327	10/544	0.705458	11/504	0.498899	13/518	0.274888	17/566	0.125152	14/544	0.392413	10/586	0.710886	10/508	0.7245	13/510	0.484396	22/541	0.00420596	15/552	0.251057
development_cellular	regulation of cell size	GO:0008361	10/494	0.339355	6/559	0.782086	11/532	0.315408	8/540	0.65831	12/592	0.223177	5/544	0.807758	8/504	0.523825	7/518	0.602226	14/566	0.0878752	9/544	0.535126	14/586	0.17259	8/508	0.676396	9/510	0.553065	15/541	0.0288613	6/552	0.72563
cognitive_process	associative learning	GO:0008306	6/494	0.339355	4/559	0.72693	5/532	0.542512	4/540	0.680628	5/592	0.506059	5/544	0.628131	11/504	0.0252378	4/518	0.589376	7/566	0.254571	6/544	0.427992	8/586	0.224385	3/508	0.763817	6/510	0.484396	7/541	0.175473	4/552	0.648223
development_cellular	regulation of epithelial to mesenchymal transition	GO:0010717	7/494	0.339355	7/559	0.536785	6/532	0.532166	4/540	0.717723	9/592	0.178057	4/544	0.716117	6/504	0.448044	5/518	0.577517	8/566	0.275134	7/544	0.43382	3/586	0.848227	3/508	0.826088	5/510	0.719277	13/541	0.00657446	7/552	0.371282
development_cellular	negative regulation of cell projection organization	GO:0031345	10/494	0.339355	9/559	0.6457	13/532	0.162932	7/540	0.688822	11/592	0.308194	8/544	0.705458	11/504	0.250207	10/518	0.277121	17/566	0.0134019	14/544	0.167532	14/586	0.17259	10/508	0.482293	14/510	0.190267	16/541	0.0159541	10/552	0.391673
development_anatomical_structure	atrioventricular valve morphogenesis	GO:0003181	3/494	0.339355	2/559	0.722537	2/532	0.638195	2/540	0.641052	3/592	0.326174	2/544	0.686665	2/504	0.542863	2/518	0.509183	2/566	0.599033	2/544	0.633219	2/586	0.665355	1/508	0.788436	4/510	0.295111	5/541	0.0430403	5/552	0.112552
development_cellular	negative regulation of epithelial cell proliferation	GO:0050680	9/494	0.347352	8/559	0.646226	8/532	0.525252	10/540	0.399868	11/592	0.217607	8/544	0.612072	11/504	0.178278	11/518	0.121568	14/566	0.046238	9/544	0.446623	16/586	0.0347159	12/508	0.314363	10/510	0.415989	14/541	0.0241745	13/552	0.118066
cardiovascular_system	regulation of heart growth	GO:0060420	5/494	0.348358	8/559	0.150315	8/532	0.104511	6/540	0.349652	10/592	0.0135866	4/544	0.636308	6/504	0.217729	7/518	0.0825794	3/566	0.676039	4/544	0.571945	4/586	0.627969	3/508	0.7245	4/510	0.614803	2/541	0.757157	4/552	0.530464
development_cellular	negative regulation of cellular response to growth factor stimulus	GO:0090288	7/494	0.358393	4/559	0.762467	7/532	0.408383	3/540	0.812073	10/592	0.118983	7/544	0.528354	9/504	0.163178	11/518	0.032919	9/566	0.180634	9/544	0.237625	10/586	0.175686	8/508	0.443765	2/510	0.912641	7/541	0.302321	6/552	0.515908
development_cellular	protein localization to cell periphery	GO:1990778	16/494	0.358393	16/559	0.597846	16/532	0.440873	17/540	0.449274	21/592	0.145728	13/544	0.705458	16/504	0.349797	16/518	0.305338	20/566	0.179149	20/544	0.230747	27/586	0.0274305	16/508	0.498108	16/510	0.498003	16/541	0.344254	15/552	0.516618
neural_development	negative regulation of neuron projection development	GO:0010977	8/494	0.358393	6/559	0.72693	10/532	0.217161	5/540	0.710734	9/592	0.302582	5/544	0.710572	8/504	0.346762	4/518	0.739811	13/566	0.0381231	11/544	0.19914	13/586	0.0978224	7/508	0.572132	10/510	0.301252	13/541	0.02101	7/552	0.517595
cardiovascular_system	cardiac chamber formation	GO:0003207	2/494	0.358393	4/559	0.107079	4/532	0.0877191	3/540	0.247972	5/592	0.00771118	1/544	0.705458	2/504	0.336097	3/518	0.0910862	2/566	0.336741			1/586	0.691082	1/508	0.7245	1/510	0.719277
neural_development	forebrain development	GO:0030900	18/494	0.36062	20/559	0.477142	23/532	0.15768	16/540	0.653776	26/592	0.0750419	17/544	0.632552	16/504	0.499609	20/518	0.187812	25/566	0.0773786	22/544	0.24936	20/586	0.450787	15/508	0.7245	22/510	0.283585	26/541	0.0236678	18/552	0.450913
metabolic_regulation	positive regulation of reactive oxygen species metabolic process	GO:2000379	5/494	0.36062	4/559	0.681132	5/532	0.408383	5/540	0.463337	9/592	0.0407475	6/544	0.425376	6/504	0.223965	10/518	0.010013	6/566	0.254571	6/544	0.330411	7/586	0.219543	7/508	0.314363	5/510	0.496676	5/541	0.301137	9/552	0.0993373
cognitive_process	social behavior	GO:0035176	4/494	0.36062	2/559	0.743362	3/532	0.613447	3/540	0.621045	6/592	0.118983	4/544	0.522582	4/504	0.346762	7/518	0.0310795	6/566	0.109875	5/544	0.295594	4/586	0.464776	2/508	0.739444	4/510	0.496676	2/541	0.656668	3/552	0.565501
immune_response	type II interferon production	GO:0032609	7/494	0.360778	5/559	0.72693	5/532	0.686072	4/540	0.723573	7/592	0.391183	8/544	0.482147	7/504	0.349719	13/518	0.0101011	8/566	0.297646	4/544	0.725428	4/586	0.762843	8/508	0.454879	3/510	0.826934	4/541	0.686601	9/552	0.195829
immune_response	regulation of type II interferon production	GO:0032649	7/494	0.360778	5/559	0.72693	5/532	0.686072	4/540	0.723573	7/592	0.391183	8/544	0.482147	7/504	0.349719	13/518	0.0101011	8/566	0.297646	4/544	0.725428	4/586	0.762843	8/508	0.454879	3/510	0.826934	4/541	0.686601	9/552	0.195829
development_cellular	positive regulation of epithelial cell proliferation	GO:0050679	11/494	0.361244	10/559	0.664001	8/532	0.689831	11/540	0.486765	10/592	0.544288	5/544	0.874532	7/504	0.682904	11/518	0.302244	13/566	0.263214	10/544	0.558606	14/586	0.283582	9/508	0.702598	10/510	0.585339	16/541	0.043792	13/552	0.259054
development_anatomical_structure	eye morphogenesis	GO:0048592	9/494	0.368076	5/559	0.808042	9/532	0.42712	10/540	0.428837	12/592	0.163265	9/544	0.547943	10/504	0.268258	12/518	0.0825794	16/566	0.0130463	14/544	0.121525	10/586	0.439595	10/508	0.463794	10/510	0.438387	11/541	0.157623	13/552	0.123479
development_anatomical_structure	negative regulation of growth	GO:0045926	12/494	0.368985	15/559	0.345669	13/532	0.36621	13/540	0.444465	17/592	0.113968	11/544	0.636308	10/504	0.542863	9/518	0.605063	11/566	0.554431	13/544	0.399656	15/586	0.311103	8/508	0.747099	10/510	0.705538	20/541	0.00883604	11/552	0.529458
development_anatomical_structure	regulation of organ growth	GO:0046620	6/494	0.368985	10/559	0.132309	10/532	0.0904486	7/540	0.39138	11/592	0.030358	5/544	0.655471	6/504	0.35759	8/518	0.107017	4/566	0.676039	5/544	0.592332	4/586	0.706519	4/508	0.7245	6/510	0.498003	3/541	0.724536	5/552	0.548664
neural_development	neural tube closure	GO:0001843	6/494	0.374344	7/559	0.438095	5/532	0.590758	4/540	0.688822	4/592	0.650816	6/544	0.547371	7/504	0.250258	6/518	0.305428	7/566	0.293819	9/544	0.17888	6/586	0.506627	2/508	0.875939	1/510	0.961995	10/541	0.0291547	9/552	0.130731
development_cellular	stem cell division	GO:0017145	3/494	0.374344	5/559	0.172572	3/532	0.412391	4/540	0.314448	1/592	0.772091	1/544	0.769866	1/504	0.746311	1/518	0.738927	3/566	0.366992	2/544	0.673271			2/508	0.7245	2/510	0.719277	6/541	0.0179743	3/552	0.382382
cognitive_process	biological process involved in intraspecies interaction between organisms	GO:0051703	4/494	0.374344	2/559	0.758546	3/532	0.638195	3/540	0.641052	6/592	0.132087	4/544	0.534008	4/504	0.359026	7/518	0.0361082	6/566	0.123532	5/544	0.317414	4/586	0.47894	2/508	0.747099	4/510	0.50586	2/541	0.671181	3/552	0.586349
immune_response	dendritic cell antigen processing and presentation	GO:0002468	2/494	0.374344	2/559	0.532923	3/532	0.185329	2/540	0.462427	4/592	0.0468199	2/544	0.522582	2/504	0.35759	2/518	0.291429	2/566	0.357513											1/552	0.655803
development_anatomical_structure	atrioventricular canal development	GO:0036302	2/494	0.374344	3/559	0.280649	3/532	0.185329	1/540	0.688822	4/592	0.0468199	2/544	0.522582	2/504	0.35759	1/518	0.609344	2/566	0.357513	2/544	0.43382	1/586	0.700298			1/510	0.730225
neural_development	forebrain morphogenesis	GO:0048853	2/494	0.374344	2/559	0.532923	2/532	0.408383	3/540	0.26865	4/592	0.0468199	1/544	0.707043			1/518	0.609344	2/566	0.357513	2/544	0.43382	3/586	0.219543	3/508	0.314363	4/510	0.172842	1/541	0.615117	3/552	0.169041
musculoskeletal_system	muscle cell differentiation	GO:0042692	18/494	0.374344	20/559	0.495843	20/532	0.344743	21/540	0.35793	28/592	0.0407475	19/544	0.530791	24/504	0.104486	22/518	0.110931	21/566	0.288176	21/544	0.33817	22/586	0.350772	13/508	0.751786	14/510	0.736722	22/541	0.137406	22/552	0.218295
development_anatomical_structure	tube closure	GO:0060606	6/494	0.380876	7/559	0.444924	5/532	0.60053	4/540	0.688822	4/592	0.650816	6/544	0.547943	7/504	0.252624	6/518	0.310488	7/566	0.297646	9/544	0.17888	6/586	0.512142	2/508	0.87598	1/510	0.962658	10/541	0.0311393	9/552	0.134977
signal_transduction	transmembrane receptor protein serine/threonine kinase signaling pathway	GO:0007178	17/494	0.386139	18/559	0.564112	20/532	0.259348	14/540	0.688822	23/592	0.138368	14/544	0.707043	16/504	0.448093	21/518	0.108399	24/566	0.0807567	23/544	0.17888	23/586	0.20146	16/508	0.56835	15/510	0.688667	26/541	0.0162434	22/552	0.163422
response_to_stimulus	cellular response to ketone	GO:1901655	6/494	0.39303	4/559	0.731853	6/532	0.441917	4/540	0.688822	6/592	0.405774	4/544	0.707043	7/504	0.263196	4/518	0.609344	6/566	0.412559	5/544	0.612066	9/586	0.181899	5/508	0.642005	7/510	0.430519	11/541	0.0142298	3/552	0.755058
immune_response	positive regulation of chemokine production	GO:0032722	5/494	0.39303	3/559	0.737163	8/532	0.124453	5/540	0.486765	5/592	0.394653	6/544	0.482147	4/504	0.515195	8/518	0.057244	9/566	0.0378845	5/544	0.460548	2/586	0.836993	3/508	0.726966	3/510	0.740689	2/541	0.783625	4/552	0.579434
musculoskeletal_system	muscle system process	GO:0003012	19/494	0.39324	19/559	0.62892	18/532	0.578809	20/540	0.474169	24/592	0.21262	26/544	0.327528	22/504	0.217729	26/518	0.0472137	21/566	0.357447	21/544	0.399632	24/586	0.311103	18/508	0.572132	22/510	0.364491	23/541	0.154279	19/552	0.484536
development_cellular	negative regulation of cell adhesion	GO:0007162	14/494	0.393955	14/559	0.617895	15/532	0.388033	13/540	0.596197	19/592	0.146673	15/544	0.522582	10/504	0.662615	20/518	0.0453327	16/566	0.318414	15/544	0.43382	10/586	0.782867	16/508	0.450893	14/510	0.522711	26/541	0.00150238	19/552	0.14385
signal_transduction	regulation of transmembrane receptor protein serine/threonine kinase signaling pathway	GO:0090092	13/494	0.397996	13/559	0.617895	17/532	0.179841	10/540	0.696864	20/592	0.0689206	10/544	0.70903	14/504	0.31248	13/518	0.336121	15/566	0.314917	15/544	0.385218	17/586	0.274471	10/508	0.7245	9/510	0.75394	20/541	0.0246936	17/552	0.178478
response_to_stimulus	response to salt	GO:1902074	16/494	0.397996	17/559	0.564285	17/532	0.408383	17/540	0.474169	19/592	0.302582	18/544	0.502692	20/504	0.159551	19/518	0.153259	24/566	0.052165	17/544	0.448714	19/586	0.404995	24/508	0.168602	22/510	0.1924	26/541	0.00883604	22/552	0.134977
response_to_stimulus	cellular response to metal ion	GO:0071248	10/494	0.399341	11/559	0.515986	10/532	0.472711	8/540	0.680628	14/592	0.145728	13/544	0.374893	12/504	0.223965	10/518	0.338233	19/566	0.00747352	13/544	0.253477	13/586	0.311103	15/508	0.279812	13/510	0.291895	12/541	0.195734	9/552	0.565501
response_to_stimulus	cellular response to salt	GO:1902075	10/494	0.399341	11/559	0.515986	12/532	0.288947	10/540	0.51143	13/592	0.21262	12/544	0.475713	12/504	0.223965	10/518	0.338233	19/566	0.00747352	12/544	0.351608	12/586	0.404995	14/508	0.314363	13/510	0.291895	17/541	0.0139071	10/552	0.458936
development_anatomical_structure	embryonic limb morphogenesis	GO:0030326	7/494	0.416604	11/559	0.170681	9/532	0.241905	10/540	0.247972	15/592	0.00671257	8/544	0.502692	5/504	0.621265	6/518	0.482751	9/566	0.238625	7/544	0.495259	6/586	0.687783	5/508	0.7245	7/510	0.531021	9/541	0.160147	4/552	0.74136
development_anatomical_structure	embryonic appendage morphogenesis	GO:0035113	7/494	0.416604	11/559	0.170681	9/532	0.241905	10/540	0.247972	15/592	0.00671257	8/544	0.502692	5/504	0.621265	6/518	0.482751	9/566	0.238625	7/544	0.495259	6/586	0.687783	5/508	0.7245	7/510	0.531021	9/541	0.160147	4/552	0.74136
signal_transduction	extrinsic apoptotic signaling pathway	GO:0097191	11/494	0.416604	10/559	0.722537	13/532	0.314962	15/540	0.249998	7/592	0.792589	11/544	0.587593	12/504	0.318865	14/518	0.126231	12/566	0.374288	13/544	0.379194	12/586	0.483541	10/508	0.626374	10/510	0.636697	19/541	0.0105323	14/552	0.227852
development_anatomical_structure	dorsal/ventral pattern formation	GO:0009953	6/494	0.416604	5/559	0.72693	7/532	0.351716	4/540	0.696864	5/592	0.606612	5/544	0.69167	3/504	0.735656	7/518	0.226575	12/566	0.0126494	6/544	0.492262	9/586	0.20146	6/508	0.533167	7/510	0.458191	6/541	0.36427	7/552	0.324469
development_anatomical_structure	primary neural tube formation	GO:0014020	6/494	0.416604	8/559	0.358862	6/532	0.460345	5/540	0.644871	5/592	0.606612	6/544	0.57602	7/504	0.288748	6/518	0.338249	8/566	0.222278	9/544	0.19914	6/586	0.542026	2/508	0.88997	2/510	0.886681	10/541	0.0414015	9/552	0.14385
response_to_stimulus	detection of mechanical stimulus	GO:0050982	4/494	0.416604	4/559	0.579528	1/532	0.893135	1/540	0.88064	2/592	0.724508	4/544	0.560891	5/504	0.251569	5/518	0.187812	5/566	0.281127	1/544	0.886018	4/586	0.522697	4/508	0.52646	4/510	0.526787	7/541	0.0456203	5/552	0.289345
development_cellular	epithelial to mesenchymal transition	GO:0001837	9/494	0.416604	10/559	0.522259	12/532	0.20291	9/540	0.517102	14/592	0.0967805	9/544	0.587593	7/504	0.62103	9/518	0.349254	11/566	0.281716	11/544	0.351608	4/586	0.91333	4/508	0.87598	7/510	0.719277	15/541	0.0227756	9/552	0.460193
metabolic_regulation	positive regulation of hormone metabolic process	GO:0032352	2/494	0.416604	1/559	0.731853	1/532	0.694792			2/592	0.378212	1/544	0.708599	1/504	0.642058	1/518	0.621991	2/566	0.392681	2/544	0.460548			1/508	0.726966	2/510	0.522711	4/541	0.0398177	2/552	0.407037
response_to_stimulus	detection of mechanical stimulus involved in sensory perception of pain	GO:0050966	2/494	0.416604	1/559	0.731853	1/532	0.694792			1/592	0.650816	3/544	0.374893	4/504	0.102501	5/518	0.0131915	5/566	0.0121652	1/544	0.691222	4/586	0.112498	4/508	0.279812	4/510	0.172842	4/541	0.0398177	3/552	0.195858
musculoskeletal_system	cartilage development involved in endochondral bone morphogenesis	GO:0060351	3/494	0.423888			2/532	0.686072			1/592	0.799152	1/544	0.792752	1/504	0.770015	1/518	0.76516			1/544	0.793571	1/586	0.8245			4/510	0.396938	6/541	0.0260759	3/552	0.426621
musculoskeletal_system	bone morphogenesis	GO:0060349	6/494	0.425091	4/559	0.737163	8/532	0.238998	3/540	0.776717	6/592	0.447515	4/544	0.710572	6/504	0.404285	4/518	0.621991	3/566	0.797886	4/544	0.698895	6/586	0.558253	3/508	0.804472	9/510	0.275193	11/541	0.0200952	7/552	0.325737
response_to_stimulus	negative regulation of response to external stimulus	GO:0032102	19/494	0.430779	18/559	0.72693	21/532	0.388033	19/540	0.563436	24/592	0.250849	21/544	0.522582	15/504	0.651222	18/518	0.477153	23/566	0.288176	23/544	0.335433	26/586	0.219543	13/508	0.81615	16/510	0.719277	27/541	0.0493837	22/552	0.325737
neural_development	synapse organization	GO:0050808	19/494	0.430779	16/559	0.73784	16/532	0.694203	15/540	0.723675	24/592	0.250849	16/544	0.710572	19/504	0.414178	25/518	0.0825794	30/566	0.0257976	23/544	0.335433	26/586	0.219543	28/508	0.168602	24/510	0.291895	28/541	0.0311393	21/552	0.390015
response_to_stimulus	detection of mechanical stimulus involved in sensory perception	GO:0050974	3/494	0.430779	3/559	0.597846	1/532	0.814947	1/540	0.799589	2/592	0.628714	3/544	0.57602	5/504	0.13837	5/518	0.0825794	5/566	0.123532	1/544	0.800073	4/586	0.361875	4/508	0.443765	4/510	0.405966	6/541	0.0291117	4/552	0.271537
metabolic_regulation	positive regulation of tumor necrosis factor production	GO:0032760	6/494	0.434363	5/559	0.72693	6/532	0.495165	5/540	0.665127	9/592	0.148268	9/544	0.345183	7/504	0.303925	10/518	0.0496991	11/566	0.0381231	7/544	0.399656	5/586	0.688946	6/508	0.545452	2/510	0.89634	4/541	0.648112	6/552	0.465912
sex_differentiation	mammary gland development	GO:0030879	7/494	0.444892	7/559	0.621837	11/532	0.136609	7/540	0.527095	11/592	0.118983	8/544	0.51048	6/504	0.544217	9/518	0.167763	14/566	0.0121652	10/544	0.237266	9/586	0.383813	7/508	0.545452	10/510	0.291895	11/541	0.0650757	10/552	0.181897
neural_development	regulation of myeloid cell differentiation	GO:0045637	10/494	0.445931	13/559	0.370011	14/532	0.179841	10/540	0.544285	12/592	0.326126	14/544	0.350666	13/504	0.193981	19/518	0.00876982	16/566	0.0659816	13/544	0.295594	10/586	0.619444	14/508	0.314363	13/510	0.325747	17/541	0.0200952	14/552	0.170691
neural_development	neural retina development	GO:0003407	5/494	0.445931	4/559	0.72693	3/532	0.721986	5/540	0.52051	5/592	0.456556	6/544	0.502692	6/504	0.303925	7/518	0.131873	10/566	0.0254972	6/544	0.399632	5/586	0.566927	7/508	0.345782	5/510	0.548834	5/541	0.392831	6/552	0.325737
development_anatomical_structure	embryonic eye morphogenesis	GO:0048048	3/494	0.445931	1/559	0.835681	3/532	0.480789	3/540	0.51143	6/592	0.0622789	1/544	0.802705	2/504	0.621265	5/518	0.0825794	8/566	0.00732666	6/544	0.121525	5/586	0.20146	3/508	0.545452	3/510	0.548834	4/541	0.200088	3/552	0.454721
development_anatomical_structure	developmental growth involved in morphogenesis	GO:0060560	11/494	0.445931	9/559	0.731853	13/532	0.351887	11/540	0.553632	14/592	0.273977	5/544	0.914655	11/504	0.429967	12/518	0.294712	18/566	0.0518712	16/544	0.193843	17/586	0.17259	12/508	0.496423	13/510	0.44635	22/541	0.00186769	13/552	0.325737
musculoskeletal_system	bone development	GO:0060348	10/494	0.445931	7/559	0.776769	12/532	0.344202	9/540	0.665127	11/592	0.408522	7/544	0.733476	13/504	0.20255	7/518	0.660769	6/566	0.824195	8/544	0.686206	8/586	0.721239	7/508	0.747099	11/510	0.496676	16/541	0.0406234	15/552	0.134977
immune_response	positive regulation of B cell activation	GO:0050871	5/494	0.445931	4/559	0.72693	7/532	0.235996	3/540	0.719913	6/592	0.326174	5/544	0.595469	5/504	0.424325	9/518	0.0400899	11/566	0.0107821	7/544	0.292537	4/586	0.688946	6/508	0.463794	3/510	0.750298	5/541	0.401222	4/552	0.645063
cardiovascular_system	negative regulation of platelet activation	GO:0010544	2/494	0.445931	4/559	0.159698	4/532	0.124453	2/540	0.51143	3/592	0.209184	3/544	0.403413	2/504	0.414178	3/518	0.151073	1/566	0.696351	2/544	0.496817	4/586	0.146435	1/508	0.737548	3/510	0.362895	6/541	0.00233279	4/552	0.118066
neural_development	receptor localization to synapse	GO:0097120	4/494	0.449748	5/559	0.468161	4/532	0.501705	2/540	0.74874	8/592	0.047729	4/544	0.591742	5/504	0.301699	3/518	0.583378	4/566	0.462821	2/544	0.748375	3/586	0.691082	2/508	0.779139	5/510	0.459192	4/541	0.398018	6/552	0.195829
sex_differentiation	mating behavior	GO:0007617	3/494	0.449748	3/559	0.605716	2/532	0.688461	4/540	0.394548	2/592	0.64053	1/544	0.808502	2/504	0.621265	6/518	0.0394266	2/566	0.673164	4/544	0.363314	3/586	0.547012	3/508	0.554449	1/510	0.830398			3/552	0.460193
neural_development	axon extension involved in axon guidance	GO:0048846	3/494	0.449748	2/559	0.730404	4/532	0.315408	4/540	0.394548	4/592	0.271286			2/504	0.621265	2/518	0.596967	5/566	0.135824	4/544	0.363314	7/586	0.0546122	5/508	0.314363	6/510	0.172842	7/541	0.0111371	3/552	0.460193
neural_development	neuron projection extension involved in neuron projection guidance	GO:1902284	3/494	0.449748	2/559	0.730404	4/532	0.315408	4/540	0.394548	4/592	0.271286			2/504	0.621265	2/518	0.596967	5/566	0.135824	4/544	0.363314	7/586	0.0546122	5/508	0.314363	6/510	0.172842	7/541	0.0111371	3/552	0.460193
metabolic_regulation	positive regulation of tumor necrosis factor superfamily cytokine production	GO:1903557	6/494	0.457821	5/559	0.72693	6/532	0.515824	5/540	0.680628	9/592	0.168148	9/544	0.353564	7/504	0.319277	10/518	0.0576286	11/566	0.0479407	7/544	0.417767	6/586	0.596813	6/508	0.55788	2/510	0.906164	4/541	0.658397	6/552	0.492128
signal_transduction	SMAD protein signal transduction	GO:0060395	5/494	0.461552	5/559	0.62892	5/532	0.515824	5/540	0.538191	9/592	0.0836864	3/544	0.726784	4/504	0.614617	6/518	0.252892	10/566	0.03139	3/544	0.725428	6/586	0.450787	5/508	0.560376	6/510	0.471087	11/541	0.00753904	9/552	0.112552
development_anatomical_structure	camera-type eye morphogenesis	GO:0048593	7/494	0.461552	5/559	0.740013	8/532	0.408383	9/540	0.394548	11/592	0.132087	8/544	0.528354	9/504	0.238734	12/518	0.0406788	16/566	0.00572674	12/544	0.139488	10/586	0.29875	10/508	0.320777	10/510	0.295111	9/541	0.206723	13/552	0.0993373
neural_development	regulation of protein localization to synapse	GO:1902473	2/494	0.461552	2/559	0.605716	2/532	0.501705	3/540	0.349652	6/592	0.00671257	3/544	0.414972	2/504	0.43333	3/518	0.166337	2/566	0.446982	4/544	0.167532	3/586	0.328688	1/508	0.739444	3/510	0.382939	2/541	0.392831	2/552	0.460193
development_anatomical_structure	positive regulation of growth	GO:0045927	11/494	0.462245	17/559	0.181255	16/532	0.15768	11/540	0.575562	18/592	0.0791908	10/544	0.705458	12/504	0.363662	18/518	0.0308513	17/566	0.0916469	15/544	0.253477	14/586	0.404995	15/508	0.314363	13/510	0.459192	16/541	0.0868763	10/552	0.645063
signal_transduction	negative regulation of BMP signaling pathway	GO:0030514	4/494	0.468194	3/559	0.72693	6/532	0.220267	3/540	0.680628	8/592	0.0567539	3/544	0.705458	5/504	0.303925	8/518	0.0308513	7/566	0.100149	5/544	0.399632	7/586	0.17259	5/508	0.463794	1/510	0.90735	5/541	0.255221	4/552	0.488952
neural_development	telencephalon development	GO:0021537	12/494	0.469511	12/559	0.686189	15/532	0.300895	10/540	0.688822	15/592	0.308194	12/544	0.647794	10/504	0.621265	14/518	0.247112	16/566	0.230583	17/544	0.225875	15/586	0.428555	9/508	0.74035	15/510	0.396938	19/541	0.0406234	12/552	0.544036
neural_development	regulation of neuron projection development	GO:0010975	18/494	0.473231	13/559	0.841916	21/532	0.369656	22/540	0.394548	28/592	0.0754394	20/544	0.547943	23/504	0.178278	22/518	0.173499	35/566	0.00280129	24/544	0.237625	32/586	0.0300543	24/508	0.314363	21/510	0.448523	35/541	0.00113336	27/552	0.112552
cognitive_process	learning or memory	GO:0007611	12/494	0.473231	15/559	0.453965	16/532	0.22662	15/540	0.394548	21/592	0.0418029	17/544	0.345183	22/504	0.0252378	20/518	0.0259997	22/566	0.0133032	16/544	0.288916	19/586	0.165127	11/508	0.709047	17/510	0.280692	15/541	0.206723	13/552	0.454721
viral_process	regulation of viral genome replication	GO:0045069	5/494	0.473231	6/559	0.514762	6/532	0.388033	11/540	0.0789464	10/592	0.0449253	9/544	0.290529	5/504	0.448093	6/518	0.261658	4/566	0.663125	5/544	0.549283	3/586	0.768208	2/508	0.867458	2/510	0.858055	1/541	0.954065	5/552	0.507506
neural_development	negative regulation of axonogenesis	GO:0050771	4/494	0.473231	3/559	0.72693	4/532	0.531809	5/540	0.444465	5/592	0.326174	1/544	0.905108	4/504	0.448093	1/518	0.891116	8/566	0.0500475	5/544	0.399632	9/586	0.0566239	4/508	0.567933	4/510	0.586089	8/541	0.0291117	3/552	0.648223
neural_development	modulation of chemical synaptic transmission	GO:0050804	19/494	0.473231	18/559	0.72693	16/532	0.705505	20/540	0.542701	24/592	0.295686	23/544	0.502233	27/504	0.103596	26/518	0.0770334	34/566	0.00732666	23/544	0.392413	28/586	0.17259	20/508	0.541811	20/510	0.542717	25/541	0.130445	23/552	0.317722
signal_transduction	regulation of Wnt signaling pathway	GO:0030111	14/494	0.473231	14/559	0.707389	13/532	0.686072	16/540	0.463337	17/592	0.346738	13/544	0.705458	11/504	0.658089	8/518	0.854336	10/566	0.802893	15/544	0.510364	16/586	0.522697	9/508	0.837155	15/510	0.525333	28/541	0.00125044	15/552	0.473783
neural_development	regulation of trans-synaptic signaling	GO:0099177	19/494	0.473231	18/559	0.72693	16/532	0.706995	20/540	0.549215	24/592	0.297687	23/544	0.502233	27/504	0.103596	26/518	0.0785301	34/566	0.00732666	23/544	0.392413	28/586	0.17259	20/508	0.541811	21/510	0.498003	25/541	0.131149	24/552	0.263958
musculoskeletal_system	smooth muscle contraction	GO:0006939	6/494	0.473231	4/559	0.762467	6/532	0.546564	4/540	0.719913	6/592	0.521837	9/544	0.360427	9/504	0.163178	11/518	0.032919	11/566	0.0573428	8/544	0.351608	7/586	0.483541	7/508	0.482293	9/510	0.291895	7/541	0.302321	8/552	0.289345
development_cellular	myoblast differentiation	GO:0045445	6/494	0.473231	4/559	0.762467	8/532	0.300425	7/540	0.464141	6/592	0.521837	5/544	0.705458	6/504	0.45511	8/518	0.182862	12/566	0.0257976	6/544	0.558606	6/586	0.626429	6/508	0.574902	5/510	0.719277	6/541	0.447123	7/552	0.383973
signal_transduction	Wnt signaling pathway	GO:0016055	18/494	0.473231	16/559	0.736828	18/532	0.60053	17/540	0.680628	22/592	0.336834	18/544	0.676731	17/504	0.542863	13/518	0.749773	19/566	0.533147	21/544	0.417767	21/586	0.499696	13/508	0.804773	19/510	0.542717	35/541	0.00113336	22/552	0.317476
cardiovascular_system	vascular transport	GO:0010232	5/494	0.474123	7/559	0.392763	5/532	0.542512	6/540	0.4547	11/592	0.0226523	8/544	0.345183	7/504	0.220628	5/518	0.413211	4/566	0.663125	3/544	0.737334	4/586	0.693927	4/508	0.7245	4/510	0.719277	4/541	0.600651	5/552	0.51223
cardiovascular_system	transport across blood-brain barrier	GO:0150104	5/494	0.474123	7/559	0.392763	5/532	0.542512	6/540	0.4547	11/592	0.0226523	8/544	0.345183	7/504	0.220628	5/518	0.413211	4/566	0.663125	3/544	0.737334	4/586	0.693927	4/508	0.7245	4/510	0.719277	4/541	0.600651	5/552	0.51223
neural_development	cranial nerve development	GO:0021545	4/494	0.475942	2/559	0.801812	2/532	0.771101	2/540	0.762702	3/592	0.643071	3/544	0.705458	4/504	0.456521	5/518	0.252892	4/566	0.510001	4/544	0.552802	6/586	0.311103	5/508	0.476822	7/510	0.266173	8/541	0.0312011	5/552	0.34068
immune_response	positive regulation of interleukin-8 production	GO:0032757	4/494	0.475942	6/559	0.360725	7/532	0.141648	4/540	0.557775	6/592	0.2128	6/544	0.398757	6/504	0.204474	13/518	0.000229261	12/566	0.00256082	7/544	0.184372	8/586	0.109003	8/508	0.219193	4/510	0.595833	5/541	0.267843	5/552	0.34068
metabolic_regulation	regulation of hormone metabolic process	GO:0032350	3/494	0.475942	2/559	0.731853	3/532	0.532166	1/540	0.829408	3/592	0.4726	2/544	0.707043	2/504	0.631079	2/518	0.614336	3/566	0.4904	3/544	0.543776	1/586	0.856056	2/508	0.7245	4/510	0.459192	6/541	0.0471017	3/552	0.492128
signal_transduction	cell-cell signaling by wnt	GO:0198738	18/494	0.478045	16/559	0.736828	18/532	0.60053	17/540	0.680628	22/592	0.342613	18/544	0.682843	17/504	0.546014	13/518	0.751832	19/566	0.544018	21/544	0.417767	21/586	0.507142	13/508	0.807886	19/510	0.548834	35/541	0.00113336	22/552	0.317722
neural_development	regulation of collateral sprouting	GO:0048670	2/494	0.491069	1/559	0.760428	2/532	0.534672	1/540	0.719913	2/592	0.466261	1/544	0.719408	2/504	0.462639	1/518	0.660769	5/566	0.0314746	2/544	0.543776	3/586	0.361875	3/508	0.454895	1/510	0.75394	4/541	0.0736353	2/552	0.492128
response_to_stimulus	cellular response to inorganic substance	GO:0071241	10/494	0.498189	11/559	0.609652	10/532	0.591398	8/540	0.708336	16/592	0.118939	13/544	0.482147	13/504	0.22892	11/518	0.338249	19/566	0.0174853	14/544	0.271188	14/586	0.328688	15/508	0.314363	13/510	0.398366	13/541	0.203847	9/552	0.646883
viral_process	negative regulation of viral process	GO:0048525	5/494	0.518583	7/559	0.438095	7/532	0.300971	11/540	0.0997418	13/592	0.00671257	10/544	0.290529	7/504	0.24184	7/518	0.187812	5/566	0.567009	6/544	0.449019	5/586	0.644719	3/508	0.776798	3/510	0.772196	3/541	0.724536	6/552	0.398959
development_anatomical_structure	animal organ formation	GO:0048645	4/494	0.519044	5/559	0.534537	7/532	0.162932	5/540	0.460249	9/592	0.0388005	5/544	0.522582	8/504	0.102501	5/518	0.277121	6/566	0.248491	5/544	0.43382	5/586	0.464776	2/508	0.80941	6/510	0.374352	6/541	0.171162	5/552	0.371282
development_anatomical_structure	sensory system development	GO:0048880	16/494	0.528715	20/559	0.485255	20/532	0.333515	20/540	0.428266	25/592	0.108203	24/544	0.327675	21/504	0.196448	22/518	0.105223	32/566	0.00469186	25/544	0.139488	22/586	0.337898	20/508	0.452335	15/510	0.719277	23/541	0.0943943	24/552	0.134977
immune_response	positive regulation of B cell proliferation	GO:0030890	3/494	0.528715	2/559	0.737163	6/532	0.136522	1/540	0.848983	4/592	0.330792	4/544	0.51048	4/504	0.319277	6/518	0.0641903	8/566	0.0116619	4/544	0.414184	3/586	0.627969	5/508	0.344653	2/510	0.740689	2/541	0.646048	4/552	0.343312
development_cellular	negative regulation of cell motility	GO:2000146	14/494	0.542025	6/559	0.982222	19/532	0.239029	18/540	0.402057	21/592	0.157157	20/544	0.360427	14/504	0.510688	23/518	0.0308513	23/566	0.0639243	15/544	0.567472	22/586	0.17259	13/508	0.7245	12/510	0.740689	15/541	0.44821	14/552	0.630578
response_to_stimulus	negative regulation of response to wounding	GO:1903035	5/494	0.544453	4/559	0.731853	6/532	0.441917	3/540	0.757526	7/592	0.297687	7/544	0.500338	4/504	0.622471	5/518	0.477153	4/566	0.683087	6/544	0.461067	8/586	0.285742	3/508	0.788436	6/510	0.51757	10/541	0.0326266	6/552	0.415893
development_cellular	negative regulation of keratinocyte proliferation	GO:0010839	2/494	0.546538	1/559	0.776769	2/532	0.590758	3/540	0.428837	4/592	0.136549	2/544	0.655471	3/504	0.303925	3/518	0.231157	4/566	0.135824	3/544	0.392413	6/586	0.0347159	2/508	0.641824	3/510	0.459192	2/541	0.480065	3/552	0.317722
signal_transduction	regulation of AMPA receptor activity	GO:2000311	2/494	0.546538	2/559	0.672611	3/532	0.351297	1/540	0.737532	2/592	0.521837	3/544	0.502692	3/504	0.303925	3/518	0.231157	5/566	0.0479407	3/544	0.392413	4/586	0.21016	3/508	0.463794	3/510	0.459192	4/541	0.0965446	1/552	0.724174
neural_development	regulation of axonogenesis	GO:0050770	7/494	0.546538	6/559	0.731853	9/532	0.3752	10/540	0.35793	11/592	0.189177	5/544	0.740283	9/504	0.303962	9/518	0.249812	16/566	0.0076458	11/544	0.237625	16/586	0.0274305	11/508	0.314363	9/510	0.468249	16/541	0.00384961	10/552	0.268785
musculoskeletal_system	regulation of muscle cell differentiation	GO:0051147	7/494	0.546538	7/559	0.72693	10/532	0.271035	10/540	0.35793	14/592	0.0449253	6/544	0.707043	10/504	0.219733	9/518	0.249812	9/566	0.348585	6/544	0.686206	8/586	0.577448	5/508	0.758205	8/510	0.542717	9/541	0.272372	10/552	0.268785
neural_development	regulation of neurotransmitter receptor activity	GO:0099601	3/494	0.548136	3/559	0.689632	4/532	0.390864	3/540	0.610164	4/592	0.348001	4/544	0.519023	5/504	0.207809	4/518	0.272129	7/566	0.0433547	4/544	0.427992	5/586	0.311103	4/508	0.482293	5/510	0.346534	5/541	0.155785	3/552	0.553725
cognitive_process	negative regulation of locomotion	GO:0040013	15/494	0.550586	8/559	0.960296	21/532	0.209317	20/540	0.35793	25/592	0.0770072	21/544	0.374893	15/504	0.523724	24/518	0.0371222	27/566	0.0188685	18/544	0.447085	27/586	0.0703721	16/508	0.56835	15/510	0.688667	21/541	0.13212	17/552	0.472682
musculoskeletal_system	regulation of muscle system process	GO:0090257	10/494	0.55357	9/559	0.731853	8/532	0.725155	12/540	0.486765	13/592	0.346738	14/544	0.425376	12/504	0.346762	17/518	0.0453327	11/566	0.532382	10/544	0.660132	18/586	0.11262	12/508	0.496423	11/510	0.561792	17/541	0.0483735	13/552	0.325737
development_cellular	negative regulation of cell growth	GO:0030308	8/494	0.576149	8/559	0.72693	9/532	0.526468	9/540	0.551013	11/592	0.315584	6/544	0.746244	6/504	0.689036	5/518	0.777116	9/566	0.519968	9/544	0.548137	14/586	0.17259	7/508	0.7245	6/510	0.755951	19/541	0.00177837	7/552	0.664199
development_cellular	erythrocyte differentiation	GO:0030218	6/494	0.576478	7/559	0.617895	8/532	0.380771	6/540	0.661381	5/592	0.676066	7/544	0.591742	5/504	0.631079	12/518	0.0316732	8/566	0.351722	10/544	0.235455	6/586	0.688946	6/508	0.696117	6/510	0.697759	10/541	0.114098	7/552	0.473783
development_cellular	myeloid cell differentiation	GO:0030099	16/494	0.576478	18/559	0.655203	23/532	0.186891	21/540	0.394548	22/592	0.279534	18/544	0.612072	21/504	0.223965	26/518	0.032346	23/566	0.202561	20/544	0.417767	19/586	0.566927	20/508	0.463794	16/510	0.719277	24/541	0.0836145	22/552	0.248073
response_to_stimulus	response to mechanical stimulus	GO:0009612	9/494	0.588139	9/559	0.72693	7/532	0.740823	7/540	0.738364	10/592	0.554097	9/544	0.705458	13/504	0.217729	17/518	0.0270336	13/566	0.271074	5/544	0.88633	8/586	0.72334	9/508	0.709047	9/510	0.717899	16/541	0.0471017	11/552	0.426621
development_anatomical_structure	eye development	GO:0001654	15/494	0.588139	18/559	0.59771	19/532	0.370262	18/540	0.486765	24/592	0.122308	23/544	0.337493	20/504	0.221139	21/518	0.126231	31/566	0.00572674	24/544	0.167531	21/586	0.37647	19/508	0.463794	14/510	0.719277	22/541	0.116163	22/552	0.185371
development_anatomical_structure	positive regulation of developmental growth	GO:0048639	7/494	0.588139	10/559	0.452362	12/532	0.15768	8/540	0.551013	13/592	0.101146	5/544	0.75733	8/504	0.43333	14/518	0.027375	13/566	0.0823528	13/544	0.152639	12/586	0.219543	12/508	0.314363	11/510	0.302647	11/541	0.140272	7/552	0.643492
development_anatomical_structure	embryonic camera-type eye morphogenesis	GO:0048596	2/494	0.588139	1/559	0.794217	2/532	0.638195	3/540	0.449274	6/592	0.0272485	1/544	0.75733	2/504	0.542863	5/518	0.0472137	8/566	0.00280129	5/544	0.139488	5/586	0.130617	3/508	0.480616	3/510	0.477628	3/541	0.272372	3/552	0.34068
neural_development	collateral sprouting	GO:0048668	2/494	0.588139	1/559	0.794217	2/532	0.638195	1/540	0.753519	3/592	0.326174	1/544	0.75733	2/504	0.542863	2/518	0.509183	5/566	0.0658151	2/544	0.633219	4/586	0.247633	3/508	0.480616	1/510	0.785067	6/541	0.0120331	2/552	0.586349
neural_development	negative regulation of axon extension involved in axon guidance	GO:0048843	2/494	0.588139	2/559	0.722537	3/532	0.380771	3/540	0.449274	4/592	0.168148			1/504	0.726874	1/518	0.716797	4/566	0.170146	3/544	0.414184	5/586	0.130617	3/508	0.480616	3/510	0.477628	5/541	0.0430403	2/552	0.586349
response_to_stimulus	detection of stimulus involved in sensory perception of pain	GO:0062149	2/494	0.588139	1/559	0.794217	1/532	0.763351			1/592	0.750301	3/544	0.51048	5/504	0.103596	5/518	0.0472137	6/566	0.0176482	1/544	0.754498	4/586	0.247633	6/508	0.11722	5/510	0.175962	5/541	0.0430403	4/552	0.184371
development_cellular	heterophilic cell-cell adhesion via plasma membrane cell adhesion molecules	GO:0007157	3/494	0.588139	1/559	0.887663	4/532	0.42712	2/540	0.719913	2/592	0.70562	5/544	0.432221	7/504	0.0905167	5/518	0.172377	5/566	0.254571	4/544	0.457989	3/586	0.687647	4/508	0.521677	6/510	0.280692	8/541	0.012979	5/552	0.26274
development_cellular	negative regulation of cell migration	GO:0030336	13/494	0.590422	6/559	0.976859	18/532	0.264084	18/540	0.35793	21/592	0.132087	19/544	0.374893	13/504	0.560873	22/518	0.0351962	22/566	0.0746499	14/544	0.617908	22/586	0.165127	12/508	0.7245	12/510	0.719953	15/541	0.401222	13/552	0.646883
metabolic_regulation	regulation of cell-substrate adhesion	GO:0010810	9/494	0.590422	6/559	0.844061	8/532	0.694501	7/540	0.74203	7/592	0.764112	10/544	0.636308	8/504	0.625289	11/518	0.313193	11/566	0.433989	5/544	0.888678	8/586	0.72334	14/508	0.314363	10/510	0.595833	19/541	0.00753904	15/552	0.14385
signal_transduction	intrinsic apoptotic signaling pathway in response to DNA damage	GO:0008630	5/494	0.591552	10/559	0.159698	8/532	0.241905	10/540	0.196558	8/592	0.234911	6/544	0.587593	5/504	0.554282	6/518	0.358732	9/566	0.139834	6/544	0.510364	7/586	0.450787	4/508	0.730979	4/510	0.740689	10/541	0.049315	4/552	0.675154
development_anatomical_structure	visual system development	GO:0150063	15/494	0.602385	18/559	0.604484	19/532	0.377116	18/540	0.496563	24/592	0.132087	23/544	0.345183	20/504	0.22889	21/518	0.130838	31/566	0.00572674	24/544	0.168455	21/586	0.388813	19/508	0.463794	14/510	0.728174	22/541	0.121851	22/552	0.195176
development_anatomical_structure	retina development in camera-type eye	GO:0060041	7/494	0.604878	7/559	0.72693	9/532	0.421152	7/540	0.680628	10/592	0.311525	11/544	0.398757	11/504	0.188948	12/518	0.0825794	17/566	0.00732666	12/544	0.211729	12/586	0.22793	12/508	0.314363	10/510	0.430519	10/541	0.229482	10/552	0.317722
neural_development	forebrain generation of neurons	GO:0021872	3/494	0.611256	4/559	0.574777	5/532	0.29994	5/540	0.381928	4/592	0.396303	4/544	0.550006	1/504	0.861407	2/518	0.670248	4/566	0.411767	7/544	0.139488	4/586	0.512142	4/508	0.525765	3/510	0.719277	7/541	0.0427229	2/552	0.714484
signal_transduction	regulation of SMAD protein signal transduction	GO:0060390	3/494	0.611256	3/559	0.72693	3/532	0.673073	3/540	0.665127	7/592	0.0790458	2/544	0.726784	2/504	0.688157	2/518	0.670248	5/566	0.275134	2/544	0.725428	4/586	0.512142	2/508	0.758205	4/510	0.522711	7/541	0.0427229	7/552	0.112552
development_cellular	cell junction assembly	GO:0034329	16/494	0.615159	12/559	0.868763	15/532	0.699124	16/540	0.686157	18/592	0.604986	13/544	0.78317	17/504	0.502697	24/518	0.0825794	25/566	0.125345	22/544	0.33817	32/586	0.0274305	19/508	0.521677	19/510	0.51757	28/541	0.0199979	23/552	0.219429
signal_transduction	stress-activated MAPK cascade	GO:0051403	9/494	0.615159	8/559	0.740013	9/532	0.686072	7/540	0.753519	19/592	0.0289132	12/544	0.51048	12/504	0.303925	16/518	0.0527679	13/566	0.297646	7/544	0.754498	10/586	0.680701	11/508	0.525765	9/510	0.719277	15/541	0.090019	10/552	0.5572
development_cellular	erythrocyte homeostasis	GO:0034101	6/494	0.625463	7/559	0.664001	8/532	0.414734	6/540	0.680628	5/592	0.702225	7/544	0.628144	6/504	0.590934	12/518	0.0450542	8/566	0.392681	10/544	0.262862	6/586	0.691082	6/508	0.7245	6/510	0.719277	10/541	0.136905	7/552	0.517595
development_cellular	regulation of chemotaxis	GO:0050920	9/494	0.628022	9/559	0.72693	15/532	0.162932	14/540	0.309405	13/592	0.308194	8/544	0.710572	10/504	0.485154	14/518	0.121568	20/566	0.009904	10/544	0.610713	19/586	0.0640879	14/508	0.327765	11/510	0.531021	19/541	0.00986054	12/552	0.371282
neural_development	regulation of neuron differentiation	GO:0045664	8/494	0.628022	8/559	0.72693	12/532	0.275449	11/540	0.449274	13/592	0.208087	13/544	0.374893	12/504	0.219743	15/518	0.0453327	15/566	0.0804056	17/544	0.0856686	14/586	0.210649	9/508	0.609587	16/510	0.172842	19/541	0.00298839	13/552	0.195829
development_cellular	positive regulation of cell projection organization	GO:0031346	13/494	0.634858	11/559	0.797427	15/532	0.537503	18/540	0.399658	21/592	0.154643	19/544	0.403634	19/504	0.183637	24/518	0.0190289	29/566	0.00469186	18/544	0.379653	24/586	0.0992181	26/508	0.0928644	17/510	0.459192	25/541	0.0111371	23/552	0.108383
signal_transduction	p38MAPK cascade	GO:0038066	3/494	0.63865	4/559	0.597846	3/532	0.686072	4/540	0.51143	7/592	0.093887	3/544	0.705458	3/504	0.602767	5/518	0.202723	3/566	0.657714	2/544	0.737334	2/586	0.768208	4/508	0.541811	6/510	0.291895	8/541	0.0199979	5/552	0.303839
development_anatomical_structure	camera-type eye development	GO:0043010	13/494	0.63865	15/559	0.672611	18/532	0.315063	15/540	0.565329	21/592	0.157157	19/544	0.403634	17/504	0.303925	20/518	0.091591	28/566	0.00732666	22/544	0.163891	19/586	0.376723	18/508	0.440667	14/510	0.669863	20/541	0.118889	21/552	0.145545
response_to_stimulus	response to estradiol	GO:0032355	5/494	0.646639	4/559	0.762467	6/532	0.546564	6/540	0.563436	7/592	0.378212	6/544	0.628131	6/504	0.45511	8/518	0.182862	8/566	0.281716	7/544	0.442931	7/586	0.483541	9/508	0.314363	9/510	0.291895	11/541	0.0322353	5/552	0.646883
signal_transduction	extrinsic apoptotic signaling pathway via death domain receptors	GO:0008625	4/494	0.646639	2/559	0.865782	5/532	0.515824	4/540	0.680628	2/592	0.858928	4/544	0.705458	5/504	0.433339	5/518	0.389686	5/566	0.488379	7/544	0.299374	5/586	0.596656	5/508	0.560376	6/510	0.471087	10/541	0.0186889	5/552	0.491441
signal_transduction	negative regulation of Wnt signaling pathway	GO:0030178	7/494	0.648009	7/559	0.72693	7/532	0.686072	9/540	0.499567	9/592	0.44497	8/544	0.659384	5/504	0.738329	4/518	0.836445	5/566	0.804436	7/544	0.673426	5/586	0.830669	3/508	0.9295	8/510	0.622808	15/541	0.0199979	8/552	0.553725
signal_transduction	stress-activated protein kinase signaling cascade	GO:0031098	9/494	0.648009	8/559	0.760428	9/532	0.686072	8/540	0.714883	19/592	0.0378751	12/544	0.528354	12/504	0.321243	16/518	0.0619678	13/566	0.318414	7/544	0.76799	10/586	0.688946	11/508	0.54514	9/510	0.719277	15/541	0.108488	10/552	0.59196
immune_response	negative regulation of CD4-positive, alpha-beta T cell activation	GO:2000515	2/494	0.648009	4/559	0.364488	2/532	0.686072	2/540	0.680628	6/592	0.0441327	2/544	0.705458			6/518	0.0270336	3/566	0.392681	2/544	0.673426	1/586	0.81531	4/508	0.394293	1/510	0.805854	4/541	0.162812	5/552	0.133048
response_to_stimulus	cellular response to calcium ion	GO:0071277	4/494	0.648009	4/559	0.72693	6/532	0.388033	5/540	0.562728	6/592	0.36296	6/544	0.519023	6/504	0.323637	6/518	0.269245	12/566	0.00732666	8/544	0.221867	8/586	0.224385	11/508	0.11722	8/510	0.282464	7/541	0.175473	4/552	0.648223
development_anatomical_structure	olfactory bulb development	GO:0021772	2/494	0.648009	3/559	0.573206	5/532	0.141648	4/540	0.349652	7/592	0.0159615	2/544	0.705458	4/504	0.223965	3/518	0.325639	4/566	0.24005	4/544	0.316521	4/586	0.337898	3/508	0.525765	3/510	0.522711	2/541	0.594845	5/552	0.134977
neural_development	regulation of axon extension involved in axon guidance	GO:0048841	2/494	0.648009	2/559	0.72693	3/532	0.444979	3/540	0.489314	4/592	0.227438			1/504	0.764387	2/518	0.583378	5/566	0.104393	4/544	0.316521	7/586	0.0347159	5/508	0.314363	5/510	0.266173	7/541	0.00753904	3/552	0.415893
neural_development	positive regulation of synaptic transmission, glutamatergic	GO:0051968	2/494	0.648009	2/559	0.72693	3/532	0.444979	2/540	0.680628	4/592	0.227438	3/544	0.550006	5/504	0.12953	7/518	0.0104255	6/566	0.0382293	2/544	0.673426	4/586	0.337898	4/508	0.415311	3/510	0.522711	3/541	0.340935	4/552	0.248073
signal_transduction	Ras protein signal transduction	GO:0007265	12/494	0.648009	13/559	0.72693	9/532	0.835972	16/540	0.462427	13/592	0.64053	10/544	0.769819	10/504	0.713697	16/518	0.259745	23/566	0.0400987	19/544	0.243506	23/586	0.0992181	16/508	0.476822	12/510	0.719277	17/541	0.23304	18/552	0.258115
cardiovascular_system	negative regulation of platelet aggregation	GO:0090331	1/494	0.648009	1/559	0.72693	2/532	0.351887	1/540	0.680628	2/592	0.294076	1/544	0.705458	1/504	0.619779	2/518	0.235561			1/544	0.673426	3/586	0.17259			1/510	0.719277	4/541	0.0138465	2/552	0.317722
development_anatomical_structure	olfactory lobe development	GO:0021988	2/494	0.648009	3/559	0.597846	5/532	0.15768	4/540	0.370209	7/592	0.0193596	2/544	0.705458	4/504	0.238734	3/518	0.349254	4/566	0.267044	4/544	0.34261	4/586	0.361875	3/508	0.541811	3/510	0.542717	2/541	0.600894	5/552	0.14385
immune_response	interleukin-8 production	GO:0032637	4/494	0.648009	6/559	0.551461	7/532	0.29994	4/540	0.686698	9/592	0.108203	6/544	0.534008	7/504	0.238734	13/518	0.00339551	12/566	0.00769931	8/544	0.237266	8/586	0.25569	8/508	0.314363	4/510	0.719277	5/541	0.471923	6/552	0.391673
immune_response	regulation of interleukin-8 production	GO:0032677	4/494	0.648009	6/559	0.551461	7/532	0.29994	4/540	0.686698	9/592	0.108203	6/544	0.534008	7/504	0.238734	13/518	0.00339551	12/566	0.00769931	8/544	0.237266	8/586	0.25569	8/508	0.314363	4/510	0.719277	5/541	0.471923	6/552	0.391673
signal_transduction	regulation of stress-activated MAPK cascade	GO:0032872	7/494	0.648009	7/559	0.731853	8/532	0.654452	6/540	0.73619	16/592	0.0420221	9/544	0.60145	10/504	0.325335	13/518	0.0825794	11/566	0.308004	5/544	0.810546	6/586	0.782867	8/508	0.676396	6/510	0.755471	12/541	0.147306	9/552	0.492128
development_anatomical_structure	specification of animal organ identity	GO:0010092	2/494	0.648009	2/559	0.72693	4/532	0.300951	3/540	0.51143	4/592	0.262387	3/544	0.582057	4/504	0.251569	3/518	0.358732	4/566	0.276284	4/544	0.351608	3/586	0.542026	2/508	0.7245	5/510	0.280692	6/541	0.0322353	4/552	0.286396
signal_transduction	regulation of stress-activated protein kinase signaling cascade	GO:0070302	7/494	0.649458	7/559	0.736828	8/532	0.673073	6/540	0.74203	16/592	0.0443333	9/544	0.61676	10/504	0.336097	13/518	0.0825794	11/566	0.318414	5/544	0.816546	6/586	0.789637	8/508	0.698681	6/510	0.755951	12/541	0.155785	9/552	0.508841
development_cellular	regulation of cell growth	GO:0001558	14/494	0.649458	18/559	0.617895	18/532	0.460345	19/540	0.460249	26/592	0.0799483	14/544	0.710572	16/504	0.505603	17/518	0.398897	21/566	0.281127	23/544	0.211729	25/586	0.17259	17/508	0.55968	15/510	0.719277	32/541	0.00123233	15/552	0.655803
development_cellular	positive regulation of cell growth	GO:0030307	6/494	0.649458	9/559	0.546425	8/532	0.512656	8/540	0.538191	10/592	0.294076	6/544	0.708599	8/504	0.414178	11/518	0.111938	13/566	0.0755812	10/544	0.35945	10/586	0.404995	10/508	0.44165	7/510	0.697759	13/541	0.0444679	7/552	0.622093
development_cellular	negative regulation of homotypic cell-cell adhesion	GO:0034111	1/494	0.649458	1/559	0.72693	2/532	0.388033	1/540	0.686157	3/592	0.132087	1/544	0.705458	1/504	0.621265	2/518	0.271798			1/544	0.677897	3/586	0.20146			1/510	0.719277	4/541	0.0213214	2/552	0.349804
development_anatomical_structure	embryonic camera-type eye development	GO:0031076	2/494	0.649458	1/559	0.842176	2/532	0.689831	3/540	0.527095	6/592	0.0724975	1/544	0.813581	2/504	0.622471	5/518	0.0939727	8/566	0.00732666	6/544	0.139488	5/586	0.219543	3/508	0.55788	3/510	0.561792	4/541	0.21981	3/552	0.473783
neural_development	neuron cell-cell adhesion	GO:0007158	1/494	0.65873	1/559	0.730404	2/532	0.408383	2/540	0.462427	3/592	0.145728	1/544	0.707043	2/504	0.35759	4/518	0.0310795	2/566	0.357513	4/544	0.112273	4/586	0.0954247	1/508	0.7245	1/510	0.730225	1/541	0.615117	2/552	0.371282
signal_transduction	regulation of DNA-binding transcription factor activity	GO:0051090	13/494	0.659854	11/559	0.842511	14/532	0.688461	16/540	0.587808	26/592	0.0486607	13/544	0.715163	8/504	0.9189	15/518	0.509183	20/566	0.281127	17/544	0.50619	17/586	0.60931	11/508	0.808416	11/510	0.80393	18/541	0.30058	8/552	0.953511
immune_response	positive regulation of interleukin-10 production	GO:0032733	2/494	0.659854	2/559	0.731853	3/532	0.532166	3/540	0.551013	5/592	0.163265	4/544	0.502692	2/504	0.631079	7/518	0.0190289	8/566	0.0076458	2/544	0.686206	3/586	0.587074	4/508	0.463794	2/510	0.736722	3/541	0.425832	3/552	0.492128
metabolic_regulation	cell-substrate adhesion	GO:0031589	12/494	0.659857	7/559	0.964465	11/532	0.751512	14/540	0.665127	13/592	0.670149	15/544	0.636308	14/504	0.513794	18/518	0.187812	17/566	0.376857	11/544	0.754498	15/586	0.666265	19/508	0.344653	13/510	0.719277	26/541	0.00753904	21/552	0.147333
metabolic_regulation	dicarboxylic acid transport	GO:0006835	4/494	0.659857	6/559	0.605716	7/532	0.351887	8/540	0.321432	7/592	0.322691	5/544	0.70308	7/504	0.300642	10/518	0.0448144	7/566	0.320946	5/544	0.645689	8/586	0.326616	4/508	0.726885	5/510	0.691917	5/541	0.542362	6/552	0.451495
development_cellular	cell growth	GO:0016049	16/494	0.659857	22/559	0.564112	21/532	0.456712	21/540	0.510033	29/592	0.100188	15/544	0.76217	19/504	0.486653	20/518	0.380674	23/566	0.336741	26/544	0.225875	27/586	0.229651	19/508	0.626374	18/510	0.719277	37/541	0.00113336	20/552	0.532098
cardiovascular_system	embryonic heart tube morphogenesis	GO:0003143	3/494	0.667924	6/559	0.438095	8/532	0.124453	5/540	0.486765	9/592	0.0468199	4/544	0.681322	4/504	0.515195	3/518	0.62479	7/566	0.162482	4/544	0.625945	5/586	0.509252	2/508	0.826088	7/510	0.291895	3/541	0.643583	2/552	0.799815
immune_response	negative regulation of alpha-beta T cell activation	GO:0046636	2/494	0.667924	5/559	0.333197	3/532	0.572538	3/540	0.578324	6/592	0.100188	4/544	0.505766			7/518	0.0261111	3/566	0.533147	3/544	0.571945	1/586	0.871279	4/508	0.476822	3/510	0.622124	5/541	0.13212	7/552	0.0993373
signal_transduction	regulation of p38MAPK cascade	GO:1900744	2/494	0.667924	3/559	0.664001	2/532	0.699124	3/540	0.578324	5/592	0.192621	2/544	0.710572	2/504	0.642058	4/518	0.252859	2/566	0.689612	1/544	0.843082	1/586	0.871279	3/508	0.614382	4/510	0.471087	7/541	0.0203897	4/552	0.33238
development_cellular	developmental cell growth	GO:0048588	8/494	0.667924	9/559	0.730404	14/532	0.239029	11/540	0.533594	14/592	0.250849	5/544	0.905632	12/504	0.322831	14/518	0.134513	16/566	0.110965	16/544	0.17888	18/586	0.0992181	13/508	0.455811	13/510	0.421721	23/541	0.00113336	12/552	0.391673
development_cellular	regulation of extent of cell growth	GO:0061387	4/494	0.667924	3/559	0.826429	6/532	0.501705	6/540	0.523504	8/592	0.240186	2/544	0.897627	5/504	0.556775	5/518	0.537035	11/566	0.0400987	7/544	0.410387	13/586	0.0274305	7/508	0.474034	6/510	0.548834	12/541	0.0103702	5/552	0.631597
neural_development	positive regulation of axonogenesis	GO:0050772	3/494	0.673744	3/559	0.73784	5/532	0.44752	5/540	0.49502	5/592	0.408496	3/544	0.710572	4/504	0.532355	8/518	0.0608642	9/566	0.0433547	5/544	0.47327	8/586	0.17259	7/508	0.314363	7/510	0.291895	8/541	0.0602468	5/552	0.426621
neural_development	negative regulation of axon extension	GO:0030517	2/494	0.674132	2/559	0.737163	3/532	0.584999	4/540	0.449274	5/592	0.199992			2/504	0.651124	1/518	0.825578	6/566	0.0916469	4/544	0.414184	8/586	0.0347159	3/508	0.626374	3/510	0.634597	6/541	0.0623851	2/552	0.675154
development_anatomical_structure	ventricular septum morphogenesis	GO:0060412	2/494	0.674132	3/559	0.672611	3/532	0.584999	4/540	0.449274	8/592	0.0162216	3/544	0.648156	2/504	0.651124	2/518	0.629279	4/566	0.336741	4/544	0.414184	3/586	0.627969	1/508	0.868308	4/510	0.476107	6/541	0.0623851	5/552	0.209555
viral_process	regulation of viral life cycle	GO:1903900	5/494	0.679714	7/559	0.672611	8/532	0.428075	12/540	0.196558	14/592	0.032406	12/544	0.290529	8/504	0.35759	10/518	0.126749	8/566	0.408542	6/544	0.673426	7/586	0.641814	4/508	0.810992	4/510	0.80393	4/541	0.773676	5/552	0.701468
signal_transduction	positive regulation of NF-kappaB transcription factor activity	GO:0051092	5/494	0.680796	5/559	0.760428	5/532	0.716859	5/540	0.717872	15/592	0.0162216	6/544	0.705458	3/504	0.861407	10/518	0.130838	9/566	0.318414	8/544	0.460548	9/586	0.431402	5/508	0.739444	4/510	0.805854	10/541	0.152734	4/552	0.796394
neural_development	synaptic transmission, glutamatergic	GO:0035249	4/494	0.680796	3/559	0.839917	6/532	0.532166	4/540	0.717723	7/592	0.369734	7/544	0.522582	9/504	0.153171	11/518	0.0310795	9/566	0.170146	5/544	0.673426	6/586	0.611127	9/508	0.314363	8/510	0.394195	10/541	0.0623851	10/552	0.127463
development_cellular	cell-cell junction organization	GO:0045216	7/494	0.688181	8/559	0.731853	4/532	0.94169	8/540	0.688822	10/592	0.527326	5/544	0.868691	4/504	0.911629	6/518	0.751832	6/566	0.824195	7/544	0.731056	10/586	0.627969	3/508	0.970082	8/510	0.719277	17/541	0.02101	10/552	0.51223
immune_response	chemokine (C-X-C motif) ligand 2 production	GO:0072567	1/494	0.69626	1/559	0.748597	4/532	0.136609	2/540	0.538191	4/592	0.104268	4/544	0.327675	3/504	0.238734	6/518	0.00747596	6/566	0.00732666	4/544	0.17888	2/586	0.559961	3/508	0.443765	3/510	0.403936	2/541	0.409644	4/552	0.128383
immune_response	regulation of chemokine (C-X-C motif) ligand 2 production	GO:2000341	1/494	0.69626	1/559	0.748597	4/532	0.136609	2/540	0.538191	4/592	0.104268	4/544	0.327675	3/504	0.238734	6/518	0.00747596	6/566	0.00732666	4/544	0.17888	2/586	0.559961	3/508	0.443765	3/510	0.403936	2/541	0.409644	4/552	0.128383
development_cellular	chondrocyte differentiation	GO:0002062	4/494	0.702135	3/559	0.856024	7/532	0.43591	3/540	0.829408	9/592	0.209515	5/544	0.705458	5/504	0.62103	7/518	0.310488	4/566	0.7436	4/544	0.731056	6/586	0.651896	2/508	0.918849	11/510	0.172842	13/541	0.00883604	9/552	0.211012
development_cellular	columnar/cuboidal epithelial cell development	GO:0002066	2/494	0.702135	1/559	0.890304	3/532	0.661477	2/540	0.723573	3/592	0.606612			1/504	0.857634	1/518	0.854096	3/566	0.629144	5/544	0.33817	4/586	0.502484	2/508	0.751786	2/510	0.75394	7/541	0.0399946	3/552	0.60877
development_cellular	cell-cell adhesion via plasma-membrane adhesion molecules	GO:0098742	8/494	0.703089	5/559	0.945794	9/532	0.699124	8/540	0.743869	7/592	0.849424	16/544	0.345183	13/504	0.315738	16/518	0.0839356	22/566	0.00747352	12/544	0.507113	18/586	0.156241	15/508	0.338857	17/510	0.195877	22/541	0.00316253	18/552	0.112552
neural_development	regulation of neurogenesis	GO:0050767	12/494	0.706099	16/559	0.717412	18/532	0.411349	20/540	0.368857	24/592	0.113968	14/544	0.707043	21/504	0.164674	19/518	0.217592	22/566	0.170146	23/544	0.18042	21/586	0.357083	15/508	0.696117	20/510	0.362895	25/541	0.0287653	16/552	0.565501
signal_transduction	positive regulation of JNK cascade	GO:0046330	3/494	0.706099	3/559	0.776769	5/532	0.534672	3/540	0.732283	9/592	0.0917182	6/544	0.51048	7/504	0.217729	9/518	0.0487819	8/566	0.140731	3/544	0.732627	5/586	0.60931	5/508	0.56835	1/510	0.951459	3/541	0.696104	5/552	0.507506
signal_transduction	regulation of canonical Wnt signaling pathway	GO:0060828	8/494	0.710725	8/559	0.797427	6/532	0.890222	9/540	0.708336	14/592	0.326174	10/544	0.705458	5/504	0.913146	4/518	0.964909	7/566	0.853503	9/544	0.701752	11/586	0.688946	5/508	0.926592	10/510	0.719277	21/541	0.00753904	12/552	0.478717
development_cellular	regulation of chondrocyte differentiation	GO:0032330	2/494	0.710725	1/559	0.896311	4/532	0.456712	1/540	0.88064	4/592	0.406247	2/544	0.733476	2/504	0.689036	4/518	0.331474	3/566	0.653261	4/544	0.47753	3/586	0.688946	1/508	0.88997	6/510	0.283585	9/541	0.00646764	5/552	0.289345
neural_development	astrocyte differentiation	GO:0048708	3/494	0.710725	4/559	0.72693	4/532	0.686072	4/540	0.680628	10/592	0.0468199	5/544	0.628131	4/504	0.619779	6/518	0.269245	8/566	0.148358	6/544	0.427992	7/586	0.361875	4/508	0.7245	5/510	0.595833	4/541	0.600651	5/552	0.51223
signal_transduction	regulation of extrinsic apoptotic signaling pathway	GO:2001236	5/494	0.710725	6/559	0.731853	9/532	0.388033	12/540	0.22643	6/592	0.670149	7/544	0.705458	6/504	0.622471	9/518	0.262536	6/566	0.689612	8/544	0.52858	9/586	0.469824	7/508	0.685556	8/510	0.548834	13/541	0.0430403	13/552	0.112552
neural_development	regulation of axon extension	GO:0030516	3/494	0.714726	3/559	0.782086	5/532	0.552581	6/540	0.460249	7/592	0.253998	1/544	0.958529	3/504	0.697907	4/518	0.591108	9/566	0.0823528	6/544	0.43382	12/586	0.0274305	5/508	0.582287	6/510	0.484396	9/541	0.0520831	3/552	0.729326
neural_development	synapse assembly	GO:0007416	6/494	0.718739	4/559	0.919667	9/532	0.554725	5/540	0.829408	11/592	0.336834	5/544	0.828608	9/504	0.451261	14/518	0.063781	16/566	0.0378845	11/544	0.399632	15/586	0.144597	13/508	0.314363	9/510	0.595833	10/541	0.338827	10/552	0.420725
neural_development	regulation of nervous system development	GO:0051960	14/494	0.719056	18/559	0.72693	24/532	0.217161	24/540	0.309238	30/592	0.0468199	19/544	0.636308	24/504	0.162356	25/518	0.0825794	26/566	0.133224	29/544	0.0975294	25/586	0.29853	22/508	0.454895	24/510	0.291895	33/541	0.00290272	22/552	0.325737
signal_transduction	regulation of tumor necrosis factor-mediated signaling pathway	GO:0010803	2/494	0.720155	4/559	0.597846	3/532	0.686072	1/540	0.887802	1/592	0.900597	2/544	0.740283	2/504	0.699828	5/518	0.202723	3/566	0.657714	2/544	0.737334	3/586	0.688946	3/508	0.7245	4/510	0.542717	9/541	0.00753904	3/552	0.645063
development_cellular	inclusion body assembly	GO:0070841	1/494	0.720155	3/559	0.44506	1/532	0.736751	1/540	0.732283	1/592	0.71532	3/544	0.502233	2/504	0.493127	5/518	0.0308513	2/566	0.532068	4/544	0.203645	3/586	0.399866	2/508	0.626374	3/510	0.446728	3/541	0.224927	1/552	0.717263
neural_development	negative regulation of neuron apoptotic process	GO:0043524	5/494	0.728295	7/559	0.72693	9/532	0.411349	7/540	0.680628	12/592	0.148553	12/544	0.345183	12/504	0.131469	12/518	0.081086	8/566	0.519968	11/544	0.27613	17/586	0.0274305	10/508	0.454895	9/510	0.492303	9/541	0.312308	11/552	0.218295
metabolic_regulation	positive regulation of steroid biosynthetic process	GO:0010893	1/494	0.728295	1/559	0.776769	1/532	0.742268	1/540	0.737532	2/592	0.521837	1/544	0.740283	2/504	0.502697			1/566	0.74237	3/544	0.392413	1/586	0.762843	1/508	0.770246	3/510	0.459192	5/541	0.0292048	4/552	0.154341
immune_response	interleukin-10 production	GO:0032613	2/494	0.729303	2/559	0.789512	3/532	0.686072	3/540	0.680628	5/592	0.302582	4/544	0.587593	2/504	0.711479	7/518	0.0597683	8/566	0.0378845	2/544	0.745841	3/586	0.688946	5/508	0.463794	2/510	0.772196	3/541	0.594206	4/552	0.460193
immune_response	regulation of interleukin-10 production	GO:0032653	2/494	0.729303	2/559	0.789512	3/532	0.686072	3/540	0.680628	5/592	0.302582	4/544	0.587593	2/504	0.711479	7/518	0.0597683	8/566	0.0378845	2/544	0.745841	3/586	0.688946	5/508	0.463794	2/510	0.772196	3/541	0.594206	4/552	0.460193
response_to_stimulus	cellular response to corticosteroid stimulus	GO:0071384	2/494	0.736169	3/559	0.72693	4/532	0.501705	4/540	0.524558	4/592	0.452118	3/544	0.705458	3/504	0.619779	3/518	0.583378	3/566	0.660313	3/544	0.673426	3/586	0.691082	3/508	0.7245	5/510	0.459192	8/541	0.0231701	2/552	0.742724
metabolic_regulation	positive regulation of protein autophosphorylation	GO:0031954	1/494	0.736169	3/559	0.477142	1/532	0.749551	1/540	0.74203	2/592	0.538285	2/544	0.659384	2/504	0.513794	2/518	0.477153	2/566	0.571087	3/544	0.399632	5/586	0.107578	3/508	0.463794	3/510	0.459192	5/541	0.033581	5/552	0.108383
development_cellular	positive chemotaxis	GO:0050918	2/494	0.74307	1/559	0.914327	2/532	0.763351	3/540	0.680628	4/592	0.466051	2/544	0.75733	5/504	0.303925	6/518	0.122543	5/566	0.320946	4/544	0.529299	10/586	0.0274305	5/508	0.463794	4/510	0.561792	10/541	0.00298839	7/552	0.128383
metabolic_regulation	negative regulation of phosphate metabolic process	GO:0045936	11/494	0.748078	16/559	0.672611	11/532	0.793638	18/540	0.449274	21/592	0.217607	15/544	0.705458	20/504	0.186837	18/518	0.247112	12/566	0.773047	15/544	0.654314	21/586	0.311103	10/508	0.850712	10/510	0.840893	25/541	0.0213154	19/552	0.317722
metabolic_regulation	negative regulation of phosphorus metabolic process	GO:0010563	11/494	0.750216	16/559	0.672611	11/532	0.793961	18/540	0.450951	21/592	0.217607	15/544	0.705458	20/504	0.189122	18/518	0.249812	12/566	0.773047	15/544	0.658481	21/586	0.315442	10/508	0.850712	10/510	0.843211	26/541	0.0137224	19/552	0.317722
signal_transduction	positive regulation of SMAD protein signal transduction	GO:0060391	1/494	0.750216	1/559	0.794217	1/532	0.763351	2/540	0.641052	4/592	0.168148	1/544	0.75733	1/504	0.726874			2/566	0.599033	1/544	0.754498	2/586	0.665355	1/508	0.788436	3/510	0.477628	5/541	0.0430403	5/552	0.112552
metabolic_regulation	regulation of steroid metabolic process	GO:0019218	3/494	0.754061	3/559	0.80948	3/532	0.772386	4/540	0.696864	7/592	0.308194	5/544	0.686665	6/504	0.38264	3/518	0.729409	3/566	0.790386	6/544	0.481583	4/586	0.720249	4/508	0.7245	7/510	0.446728	10/541	0.0398177	7/552	0.317722
signal_transduction	canonical Wnt signaling pathway	GO:0060070	9/494	0.754061	8/559	0.882694	7/532	0.918305	10/540	0.737532	16/592	0.348001	11/544	0.710572	7/504	0.875734	5/518	0.970327	11/566	0.702325	14/544	0.529299	13/586	0.688946	8/508	0.859677	14/510	0.542717	27/541	0.00123233	13/552	0.583945
metabolic_regulation	positive regulation of steroid metabolic process	GO:0045940	1/494	0.754061	1/559	0.797427	1/532	0.766551	1/540	0.757526	2/592	0.588386	1/544	0.758209	2/504	0.554282			1/566	0.773047	3/544	0.417767	1/586	0.789637	1/508	0.794642	3/510	0.484396	5/541	0.0483679	4/552	0.195176
immune_response	negative regulation of alpha-beta T cell differentiation	GO:0046639	1/494	0.754061	2/559	0.72693	1/532	0.766551			3/592	0.336834	1/544	0.758209			4/518	0.121568	1/566	0.773047	1/544	0.758902			1/508	0.794642	3/510	0.484396	5/541	0.0483679	2/552	0.594727
signal_transduction	negative regulation of canonical Wnt signaling pathway	GO:0090090	4/494	0.75904	6/559	0.72693	4/532	0.793638	6/540	0.680628	8/592	0.394653	6/544	0.705458	3/504	0.853318	3/518	0.854096	4/566	0.807254	6/544	0.673426	4/586	0.831584	2/508	0.948286	8/510	0.498003	14/541	0.0105323	7/552	0.528006
signal_transduction	tumor necrosis factor-mediated signaling pathway	GO:0033209	3/494	0.770356	6/559	0.621837	4/532	0.702507	4/540	0.710367	2/592	0.921173	4/544	0.710572	4/504	0.651124	7/518	0.252892	4/566	0.707681	4/544	0.703928	5/586	0.688946	6/508	0.554449	5/510	0.719277	11/541	0.0236678	8/552	0.251057
neural_development	neuron projection arborization	GO:0140058	1/494	0.770356	4/559	0.360725	4/532	0.239029	3/540	0.474169	6/592	0.0409225	5/544	0.327675	3/504	0.372799	6/518	0.0259997	4/566	0.2225	6/544	0.0975294	6/586	0.0815026	3/508	0.520817	3/510	0.51757	4/541	0.157297	5/552	0.126792
signal_transduction	positive regulation of MAPK cascade	GO:0043410	13/494	0.774576	15/559	0.792841	16/532	0.699124	12/540	0.8765	28/592	0.102217	17/544	0.707043	22/504	0.263196	27/518	0.0487819	28/566	0.0746499	12/544	0.883705	25/586	0.311103	17/508	0.7245	9/510	0.963142	26/541	0.0812869	23/552	0.296517
development_cellular	chondrocyte development	GO:0002063	1/494	0.778581			1/532	0.799826			3/592	0.394653	1/544	0.787193	2/504	0.619779	3/518	0.325639			1/544	0.786117	2/586	0.688946			3/510	0.522711	7/541	0.00753904	4/552	0.248073
development_anatomical_structure	regulation of cartilage development	GO:0061035	2/494	0.78313	1/559	0.939654	4/532	0.621532	2/540	0.799589	5/592	0.394653	2/544	0.797044	2/504	0.770015	4/518	0.490928	3/566	0.696351	5/544	0.460548	5/586	0.509252	1/508	0.929652	6/510	0.415989	9/541	0.0215713	6/552	0.289868
neural_development	synapse maturation	GO:0060074	1/494	0.786084			2/532	0.686072	1/540	0.793026	1/592	0.799152	1/544	0.792752	3/504	0.395551	4/518	0.173499	2/566	0.660313	4/544	0.332184	2/586	0.688946	3/508	0.541811	6/510	0.172842	6/541	0.0260759	1/552	0.793733
neural_development	regulation of synaptic transmission, glutamatergic	GO:0051966	2/494	0.800531	2/559	0.847009	4/532	0.673073	2/540	0.82144	6/592	0.308194	5/544	0.576824	8/504	0.123149	10/518	0.0149195	9/566	0.0518712	3/544	0.708126	5/586	0.542026	8/508	0.314363	5/510	0.542717	5/541	0.370024	7/552	0.201268
development_cellular	positive regulation of cellular component biogenesis	GO:0044089	13/494	0.813453	22/559	0.577696	19/532	0.654452	24/540	0.39138	22/592	0.447515	18/544	0.705458	18/504	0.589863	30/518	0.0259997	22/566	0.422572	24/544	0.363314	26/586	0.324055	24/508	0.394293	13/510	0.857421	26/541	0.121169	22/552	0.407037
metabolic_regulation	amyloid-beta clearance	GO:0097242	1/494	0.817142	3/559	0.62892	2/532	0.689831	3/540	0.551013	7/592	0.0347045	3/544	0.612072	3/504	0.45511	3/518	0.405471	1/566	0.848221	2/544	0.686206	4/586	0.416361			2/510	0.736722	3/541	0.425832	2/552	0.659913
immune_response	phagocytosis, engulfment	GO:0006911	1/494	0.849881	3/559	0.706518	2/532	0.706995	1/540	0.86046	1/592	0.87119	2/544	0.710572	3/504	0.513794	6/518	0.0745346	4/566	0.362088	2/544	0.703928	4/586	0.464776	3/508	0.661302	4/510	0.496676	7/541	0.0287288	3/552	0.565501
signal_transduction	positive regulation of ERK1 and ERK2 cascade	GO:0070374	5/494	0.850201	7/559	0.787449	10/532	0.546564	5/540	0.877509	12/592	0.346738	9/544	0.705458	12/504	0.283003	16/518	0.0437784	14/566	0.186581	5/544	0.88416	10/586	0.642661	10/508	0.567893	5/510	0.876156	10/541	0.44821	12/552	0.325737
development_cellular	homophilic cell adhesion via plasma membrane adhesion molecules	GO:0007156	3/494	0.874049	1/559	0.995408	4/532	0.812083	5/540	0.722025	3/592	0.917927	9/544	0.502692	5/504	0.666882	8/518	0.324314	11/566	0.149785	4/544	0.802702	10/586	0.350772	8/508	0.521677	8/510	0.520963	13/541	0.0287653	7/552	0.553725
metabolic_regulation	negative regulation of protein modification process	GO:0031400	10/494	0.878949	16/559	0.72693	10/532	0.922529	15/540	0.696864	18/592	0.571236	17/544	0.686665	21/504	0.22892	18/518	0.377101	11/566	0.90541	15/544	0.692248	20/586	0.507197	10/508	0.899665	14/510	0.740689	28/541	0.0162434	20/552	0.371282
development_cellular	positive regulation of epithelial to mesenchymal transition	GO:0010718	1/494	0.888372	2/559	0.789512	1/532	0.908235	2/540	0.745035	4/592	0.446166	1/544	0.89449	2/504	0.711479			4/566	0.449625	4/544	0.510364	3/586	0.688946	1/508	0.899697	3/510	0.719277	9/541	0.00811906	5/552	0.317722
development_cellular	membrane invagination	GO:0010324	1/494	0.906336	3/559	0.730404	3/532	0.688461	1/540	0.912537	3/592	0.643398	3/544	0.707043	3/504	0.621265	7/518	0.0763354	4/566	0.519819	2/544	0.76799	5/586	0.450787	3/508	0.7245	4/510	0.596287	8/541	0.0335452	3/552	0.655803
metabolic_regulation	negative regulation of protein phosphorylation	GO:0001933	6/494	0.928549	10/559	0.776769	8/532	0.85046	13/540	0.596197	14/592	0.486155	10/544	0.727294	16/504	0.238734	14/518	0.332411	8/566	0.876019	11/544	0.691222	17/586	0.37647	8/508	0.850643	8/510	0.840893	21/541	0.0288892	17/552	0.248073
neural_development	regulation of axon guidance	GO:1902667			1/559	0.730404	1/532	0.689831	2/540	0.462427	1/592	0.64053							1/566	0.673164	2/544	0.43382	2/586	0.454581	2/508	0.498108	2/510	0.498003	4/541	0.0260759	1/552	0.655803
immune_response	positive regulation of chemokine (C-X-C motif) ligand 2 production	GO:2000343					2/532	0.370262			2/592	0.308194	2/544	0.502692	1/504	0.62103	3/518	0.0825794	4/566	0.0257976	2/544	0.399632			1/508	0.7245	1/510	0.719277
immune_response	germinal center formation	GO:0002467					1/532	0.689831			2/592	0.365156	1/544	0.707043	1/504	0.635527	4/518	0.0364353	2/566	0.374288	1/544	0.686206	3/586	0.239061	2/508	0.521677	1/510	0.736722			2/552	0.391673
development_cellular	positive regulation of positive chemotaxis	GO:0050927					1/532	0.749551	1/540	0.74203	2/592	0.538285	1/544	0.746244	3/504	0.303925	4/518	0.0987821	3/566	0.318414	1/544	0.743778	6/586	0.0407087	2/508	0.659788	2/510	0.666543	6/541	0.00883604	3/552	0.324469
development_cellular	regulation of positive chemotaxis	GO:0050926					1/532	0.758606	1/540	0.74874	2/592	0.554097	1/544	0.753119	3/504	0.318865	4/518	0.107017	3/566	0.320946	1/544	0.748349	6/586	0.0493428	2/508	0.675928	2/510	0.680582	6/541	0.0104594	3/552	0.325737
signal_transduction	collagen-activated signaling pathway	GO:0038065									2/592	0.348001	1/544	0.707043	1/504	0.625289	2/518	0.291429	3/566	0.148409	1/544	0.68461	2/586	0.454581	2/508	0.498108	2/510	0.498003	4/541	0.0260759	1/552	0.655803

## Sheet: NCAE-XY-Age_classifiers
Supplementary File 7: Functional enrichment analyses of CpG sets and DNAm signatures of aging from DNAm age clocks.
Gene Ontology enrichment analysis of DNAm signatures of aging from NCAE-XY-Age classifier array.
			12	12	13	13	14	14	15	15	16	16	17	17	18	18	19	19	20	20	21	21	22	22	23	23	24	24	25	25	26	26
Category	Description	ID	GeneRatio	p_adjust	GeneRatio	p_adjust	GeneRatio	p_adjust	GeneRatio	p_adjust	GeneRatio	p_adjust	GeneRatio	p_adjust	GeneRatio	p_adjust	GeneRatio	p_adjust	GeneRatio	p_adjust	GeneRatio	p_adjust	GeneRatio	p_adjust	GeneRatio	p_adjust	GeneRatio	p_adjust	GeneRatio	p_adjust	GeneRatio	p_adjust
development_anatomical_structure	pattern specification process	GO:0007389	40/471	8.12e-07	42/469	5.13e-08	38/458	1.44e-06	35/567	0.00450019	26/542	0.0892418	31/504	0.00733964	19/506	0.365193	30/504	0.0102774	25/499	0.12466	28/547	0.117018	26/535	0.141601	23/526	0.449898	28/547	0.11393	26/549	0.198641	27/545	0.124855
development_anatomical_structure	embryonic organ morphogenesis	GO:0048562	30/471	1.79e-06	30/469	1.09e-06	31/458	3.85e-07	22/567	0.0285057	15/542	0.31013	20/504	0.0434973	15/506	0.244209	24/504	0.0069469	19/499	0.0860147	24/547	0.0652353	23/535	0.0336798	15/526	0.469512	17/547	0.248838	18/549	0.215279	24/545	0.0220446
development_anatomical_structure	regionalization	GO:0003002	36/471	2.59e-06	38/469	2.52e-07	36/458	1.44e-06	29/567	0.0198228	22/542	0.180053	27/504	0.0222896	17/506	0.398962	27/504	0.0181558	21/499	0.219247	27/547	0.1089	24/535	0.14525	19/526	0.485299	23/547	0.203513	23/549	0.231843	23/545	0.206107
musculoskeletal_system	embryonic skeletal system morphogenesis	GO:0048704	16/471	6.15e-06	13/469	0.000266724	14/458	0.000169319	9/567	0.0826448	8/542	0.148837	10/504	0.0414373	6/506	0.301273	10/504	0.0341343	6/499	0.370074	8/547	0.202193	6/535	0.437489	7/526	0.453751	9/547	0.149664	7/549	0.380915	8/545	0.225819
musculoskeletal_system	embryonic skeletal system development	GO:0048706	18/471	9.07e-06	14/469	0.000837183	14/458	0.00137555	9/567	0.178234	9/542	0.191184	10/504	0.108241	6/506	0.465048	11/504	0.0555608	7/499	0.399338	9/547	0.244985	9/535	0.248935	8/526	0.469512	11/547	0.13912	10/549	0.215279	10/545	0.184403
development_anatomical_structure	embryonic organ development	GO:0048568	36/471	9.8e-06	38/469	1.13e-06	36/458	6.7e-06	28/567	0.0489885	22/542	0.260776	29/504	0.0162681	25/506	0.0891584	30/504	0.00858356	26/499	0.0808523	31/547	0.0652353	33/535	0.00740017	24/526	0.385385	25/547	0.182616	28/549	0.097237	34/545	0.0166576
development_anatomical_structure	inner ear morphogenesis	GO:0042472	16/471	1.52e-05	16/469	1.54e-05	10/458	0.0248259	8/567	0.17128	4/542	0.644178	8/504	0.18353	6/506	0.350877	10/504	0.0518888	7/499	0.321055	11/547	0.1089	10/535	0.114322	7/526	0.469512	6/547	0.482187	9/549	0.214581	13/545	0.0220446
neural_development	axonogenesis	GO:0007409	35/471	1.52e-05	29/469	0.00134845	25/458	0.0245267	22/567	0.246004	39/542	5.33e-05	31/504	0.00414132	29/506	0.0176194	31/504	0.00755863	30/499	0.0184871	30/547	0.0652353	23/535	0.225657	25/526	0.296093	23/547	0.262586	28/549	0.0907408	26/545	0.127791
neural_development	forebrain development	GO:0030900	33/471	1.52e-05	32/469	3.03e-05	28/458	0.00113311	26/567	0.0489885	33/542	0.000513449	30/504	0.00190758	24/506	0.0690375	30/504	0.00444041	25/499	0.0576707	28/547	0.0652353	25/535	0.0981992	24/526	0.273781	26/547	0.108028	29/549	0.0396491	27/545	0.0580464
development_anatomical_structure	ear morphogenesis	GO:0042471	17/471	2.77e-05	16/469	7.54e-05	11/458	0.0273724	8/567	0.273811	4/542	0.726851	8/504	0.282319	6/506	0.465048	10/504	0.0961578	7/499	0.399338	11/547	0.143914	10/535	0.168537	7/526	0.537261	6/547	0.616065	10/549	0.215279	15/545	0.0204289
development_anatomical_structure	anterior/posterior pattern specification	GO:0009952	22/471	4.32e-05	22/469	3.03e-05	19/458	0.00110379	15/567	0.090675	13/542	0.191184	15/504	0.0720638	12/506	0.224151	17/504	0.0223006	11/499	0.347347	16/547	0.124735	13/535	0.24664	13/526	0.449898	15/547	0.150998	12/549	0.408545	13/545	0.290092
development_anatomical_structure	sensory organ morphogenesis	GO:0090596	25/471	8.64e-05	23/469	0.000388425	17/458	0.0500791	18/567	0.0948374	13/542	0.409749	17/504	0.105567	15/506	0.203711	18/504	0.0629925	14/499	0.326735	18/547	0.164271	19/535	0.102349	13/526	0.527017	12/547	0.57672	17/549	0.230883	21/545	0.0574579
musculoskeletal_system	skeletal system morphogenesis	GO:0048705	22/471	0.000132228	22/469	7.66e-05	19/458	0.00211951	19/567	0.0231638	17/542	0.0473392	18/504	0.0239949	11/506	0.332277	17/504	0.0342586	13/499	0.239126	16/547	0.157211	15/535	0.164417	10/526	0.646969	13/547	0.347321	12/549	0.446134	17/545	0.0984223
development_anatomical_structure	hematopoietic or lymphoid organ development	GO:0048534	14/471	0.000173908	10/469	0.0118062	7/458	0.183217	8/567	0.153101	11/542	0.0223497	7/504	0.272498	7/506	0.237677	8/504	0.136637	3/499	0.748769	3/547	0.753099	4/535	0.672598	6/526	0.524311	8/547	0.247194	7/549	0.408203	7/545	0.376489
development_anatomical_structure	endocrine system development	GO:0035270	16/471	0.000455893	18/469	2.61e-05	14/458	0.00306398	15/567	0.0156246	14/542	0.0142248	14/504	0.0148576	11/506	0.0947322	15/504	0.00822221	9/499	0.26545	7/547	0.527968	11/535	0.157048	7/526	0.611503	5/547	0.695214	8/549	0.482953	7/545	0.60567
development_anatomical_structure	inner ear development	GO:0048839	19/471	0.000522187	20/469	8.45e-05	14/458	0.0336845	13/567	0.137922	9/542	0.498137	11/504	0.280554	9/506	0.405957	13/504	0.10774	12/499	0.218366	15/547	0.124931	15/535	0.0991108	9/526	0.624621	10/547	0.446196	12/549	0.335467	18/545	0.0332445
neural_development	regulation of neuron differentiation	GO:0045664	19/471	0.00057409	18/469	0.000793983	18/458	0.00124151	18/567	0.0166046	19/542	0.00327991	14/504	0.0782637	16/506	0.0323646	13/504	0.110416	12/499	0.220956	10/547	0.437316	12/535	0.269666	11/526	0.469512	9/547	0.573326	9/549	0.626299	9/545	0.627993
musculoskeletal_system	embryonic cranial skeleton morphogenesis	GO:0048701	9/471	0.000782067	7/469	0.00830909	5/458	0.119754	4/567	0.281141	4/542	0.318247	5/504	0.180197	3/506	0.440797	5/504	0.148654	3/499	0.506924	4/547	0.356693	2/535	0.674712	3/526	0.646814	1/547	0.836484	3/549	0.626299	3/545	0.627993
neural_development	synapse organization	GO:0050808	32/471	0.000782067	21/469	0.148094	22/458	0.141855	27/567	0.090675	23/542	0.25424	27/504	0.0572789	20/506	0.32134	23/504	0.170671	27/499	0.0808523	21/547	0.415304	19/535	0.581492	17/526	0.701629	15/547	0.733724	20/549	0.577337	21/545	0.475874
development_anatomical_structure	ear development	GO:0043583	20/471	0.000782067	20/469	0.00043838	15/458	0.0393492	15/567	0.106714	11/542	0.393585	12/504	0.282319	11/506	0.309607	14/504	0.115449	13/499	0.227502	15/547	0.166898	15/535	0.153958	9/526	0.701629	10/547	0.568567	13/549	0.35228	20/545	0.0220446
development_anatomical_structure	cochlea development	GO:0090102	9/471	0.00106969	9/469	0.000559427	4/458	0.260101	3/567	0.518382	2/542	0.657726	5/504	0.188737	4/506	0.281782	6/504	0.0798256	6/499	0.12466	5/547	0.238869	6/535	0.14525	5/526	0.449898	2/547	0.692784	6/549	0.195004	6/545	0.144057
development_anatomical_structure	gland development	GO:0048732	30/471	0.0011672	34/469	2.73e-05	29/458	0.00169482	30/567	0.0199689	29/542	0.0171597	32/504	0.00167199	21/506	0.222354	27/504	0.0280646	20/499	0.33355	22/547	0.29144	24/535	0.172617	21/526	0.469512	30/547	0.106674	26/549	0.166415	30/545	0.0415458
development_cellular	establishment of cell polarity	GO:0030010	16/471	0.00148788	10/469	0.0999244	8/458	0.316608	9/567	0.312369	10/542	0.244692	9/504	0.311647	11/506	0.145099	9/504	0.287046	8/499	0.424428	12/547	0.166487	10/535	0.302617	9/526	0.478476	13/547	0.12388	13/549	0.141587	9/545	0.445225
signal_transduction	negative regulation of Notch signaling pathway	GO:0045746	8/471	0.00150572	7/469	0.00342622	3/458	0.357808	3/567	0.40452	7/542	0.0167919	5/504	0.123764	5/506	0.127855	4/504	0.227674	4/499	0.28453	5/547	0.182974	3/535	0.501231	3/526	0.57371	1/547	0.806298	1/549	0.835381	1/545	0.839882
musculoskeletal_system	muscle tissue development	GO:0060537	29/471	0.0016223	28/469	0.00164743	26/458	0.00950914	28/567	0.0365446	21/542	0.267654	27/504	0.0267848	23/506	0.122948	25/504	0.0522343	22/499	0.184561	22/547	0.252423	24/535	0.157329	22/526	0.449898	23/547	0.227783	24/549	0.214581	25/545	0.130521
musculoskeletal_system	muscle cell differentiation	GO:0042692	28/471	0.0016223	26/469	0.0031461	22/458	0.0518402	29/567	0.0166046	22/542	0.15536	26/504	0.0267848	15/506	0.548503	22/504	0.106587	17/499	0.424428	26/547	0.113711	23/535	0.159789	19/526	0.469512	25/547	0.121485	23/549	0.214581	25/545	0.108826
neural_development	positive regulation of neuron differentiation	GO:0045666	12/471	0.00191617	7/469	0.116796	11/458	0.00532905	8/567	0.141522	6/542	0.36372	7/504	0.245062	5/506	0.440797	5/504	0.453009	7/499	0.265443	3/547	0.737389	5/535	0.584363	5/526	0.646969	4/547	0.672816	5/549	0.635932	5/545	0.635664
development_cellular	cell fate commitment	GO:0045165	22/471	0.00234889	26/469	3.03e-05	23/458	0.000801973	23/567	0.0165268	18/542	0.0988655	23/504	0.00508307	17/506	0.12754	19/504	0.0480151	13/499	0.403361	20/547	0.113711	22/535	0.0427663	14/526	0.482874	17/547	0.219432	13/549	0.56998	18/545	0.153349
neural_development	regulation of nervous system development	GO:0051960	30/471	0.0028305	37/469	8.08e-06	30/458	0.00189162	28/567	0.0611982	32/542	0.00637778	27/504	0.0510491	34/506	0.00379917	31/504	0.00822221	33/499	0.0138116	31/547	0.0652353	26/535	0.148698	26/526	0.292912	22/547	0.371133	29/549	0.0907408	27/545	0.127791
development_cellular	establishment or maintenance of cell polarity	GO:0007163	19/471	0.00336482	13/469	0.0979879	10/458	0.376175	13/567	0.246593	13/542	0.261602	11/504	0.378471	15/506	0.108572	14/504	0.135263	11/499	0.403361	17/547	0.124149	14/535	0.225657	13/526	0.453751	18/547	0.106674	18/549	0.0842552	13/545	0.363058
neural_development	negative regulation of nervous system development	GO:0051961	15/471	0.00411495	19/469	2.73e-05	12/458	0.0421191	14/567	0.0416577	16/542	0.00602984	11/504	0.151112	14/506	0.0323646	13/504	0.0469904	13/499	0.0750571	12/547	0.164271	9/535	0.406485	7/526	0.69821	9/547	0.397541	9/549	0.447973	12/545	0.14967
development_anatomical_structure	embryonic limb morphogenesis	GO:0030326	13/471	0.00411495	14/469	0.000667283	15/458	0.000529734	16/567	0.00303628	16/542	0.000662608	18/504	3.81e-05	11/506	0.0686791	13/504	0.0108677	12/499	0.0472347	10/547	0.166898	12/535	0.0620801	7/526	0.512049	11/547	0.12388	7/549	0.505251	9/545	0.266393
development_anatomical_structure	embryonic appendage morphogenesis	GO:0035113	13/471	0.00411495	14/469	0.000667283	15/458	0.000529734	16/567	0.00303628	16/542	0.000662608	18/504	3.81e-05	11/506	0.0686791	13/504	0.0108677	12/499	0.0472347	10/547	0.166898	12/535	0.0620801	7/526	0.512049	11/547	0.12388	7/549	0.505251	9/545	0.266393
development_anatomical_structure	endothelium development	GO:0003158	14/471	0.0044425	12/469	0.0140467	5/458	0.615916	11/567	0.106714	10/542	0.175286	10/504	0.172245	11/506	0.0987976	8/504	0.310909	6/499	0.624779	8/547	0.405042	9/535	0.336913	4/526	0.792521	9/547	0.353955	7/549	0.610247	4/545	0.816191
signal_transduction	Notch signaling pathway	GO:0007219	16/471	0.0044425	14/469	0.0122528	11/458	0.133895	10/567	0.299971	12/542	0.15536	12/504	0.147709	10/506	0.259829	10/504	0.27228	8/499	0.515877	8/547	0.592273	11/535	0.292284	8/526	0.665302	4/547	0.869186	5/549	0.819073	7/545	0.70378
development_anatomical_structure	cochlea morphogenesis	GO:0090103	6/471	0.00497291	6/469	0.00222467	3/458	0.227018	2/567	0.491213			4/504	0.123764	1/506	0.681598	4/504	0.10774	3/499	0.321055	3/547	0.323625	4/535	0.170687	4/526	0.365541	1/547	0.725187	5/549	0.097237	5/545	0.0935795
development_cellular	cell growth	GO:0016049	30/471	0.00590553	31/469	0.00134845	27/458	0.0231979	23/567	0.286219	30/542	0.0314087	26/504	0.102317	24/506	0.181927	19/504	0.45298	20/499	0.422535	27/547	0.166898	21/535	0.480274	24/526	0.449898	25/547	0.25796	33/549	0.0404785	26/545	0.210898
development_anatomical_structure	thymus development	GO:0048538	8/471	0.00670304	7/469	0.0118062	3/458	0.467572	3/567	0.540547	6/542	0.0988655	5/504	0.203367	4/506	0.296741	6/504	0.0896543	2/499	0.683121	2/547	0.681815	2/535	0.690314	1/526	0.876469	3/547	0.612129	2/549	0.731836	2/545	0.736984
neural_development	neural precursor cell proliferation	GO:0061351	15/471	0.00696481	16/469	0.00114826	14/458	0.0129859	17/567	0.0138017	16/542	0.0110095	11/504	0.180197	15/506	0.0239952	18/504	0.00330155	15/499	0.0388772	13/547	0.157211	17/535	0.0178745	14/526	0.208692	15/547	0.106674	18/549	0.0129106	16/545	0.0415458
development_cellular	regulation of epithelial cell differentiation	GO:0030856	15/471	0.00727824	15/469	0.0031461	12/458	0.0579908	12/567	0.124416	8/542	0.498137	9/504	0.348171	12/506	0.119998	7/504	0.553112	11/499	0.209678	10/547	0.331462	13/535	0.133219	5/526	0.773354	11/547	0.274397	9/549	0.496176	7/545	0.698691
neural_development	negative regulation of neurogenesis	GO:0050768	14/471	0.00778937	19/469	1.81e-05	12/458	0.0335085	14/567	0.0336456	15/542	0.0112819	11/504	0.123764	13/506	0.0485979	13/504	0.0376491	13/499	0.0604323	12/547	0.157211	9/535	0.376684	7/526	0.663789	9/547	0.38159	9/549	0.427096	12/545	0.13604
musculoskeletal_system	muscle cell proliferation	GO:0033002	18/471	0.00778937	23/469	3.03e-05	19/458	0.0021703	21/567	0.0123918	16/542	0.0768619	19/504	0.013758	19/506	0.0165221	23/504	0.0016234	19/499	0.0300434	20/547	0.0652353	15/535	0.169703	17/526	0.211941	18/547	0.106674	16/549	0.18849	17/545	0.0994106
development_anatomical_structure	spleen development	GO:0048536	7/471	0.00778937	3/469	0.294044	5/458	0.0814622	6/567	0.05284	4/542	0.26141	1/504	0.787538	3/506	0.374593	2/504	0.584685	1/499	0.809206			1/535	0.811378	3/526	0.57371	4/547	0.351308	4/549	0.392902	4/545	0.361085
development_cellular	mesenchyme development	GO:0060485	22/471	0.00799549	23/469	0.0017628	19/458	0.0411587	21/567	0.0644699	19/542	0.120801	16/504	0.273082	17/506	0.187396	18/504	0.123005	18/499	0.165984	22/547	0.113711	23/535	0.0519256	17/526	0.449898	19/547	0.192439	19/549	0.215279	23/545	0.0574579
musculoskeletal_system	striated muscle cell differentiation	GO:0051146	21/471	0.00853301	20/469	0.00851151	19/458	0.0245267	22/567	0.0299376	17/542	0.178369	18/504	0.102317	12/506	0.473521	17/504	0.126201	10/499	0.665514	17/547	0.235998	17/535	0.223827	11/526	0.701629	16/547	0.340494	15/549	0.435941	16/545	0.341954
musculoskeletal_system	regulation of muscle cell differentiation	GO:0051147	14/471	0.00853301	11/469	0.0493304	9/458	0.211245	12/567	0.0911533	10/542	0.224472	12/504	0.0782637	7/506	0.465709	14/504	0.0223006	8/499	0.412234	11/547	0.202638	12/535	0.14387	10/526	0.449898	11/547	0.219432	10/549	0.35228	10/545	0.323042
development_anatomical_structure	camera-type eye development	GO:0043010	23/471	0.00853301	20/469	0.0289798	22/458	0.0129859	25/567	0.0231638	17/542	0.307021	20/504	0.101937	17/506	0.240976	20/504	0.0896543	19/499	0.169759	22/547	0.129245	20/535	0.170687	12/526	0.704258	20/547	0.198232	21/549	0.195004	19/545	0.266393
neural_development	axon guidance	GO:0007411	18/471	0.00853301	16/469	0.0200129	12/458	0.219197	8/567	0.689312	21/542	0.00347654	13/504	0.245062	12/506	0.273542	13/504	0.210072	14/499	0.196661	13/547	0.322592	13/535	0.342301	10/526	0.672428	9/547	0.670777	13/549	0.408203	12/545	0.458057
neural_development	neuron projection guidance	GO:0097485	18/471	0.00853301	16/469	0.0200129	12/458	0.219197	8/567	0.689312	21/542	0.00347654	13/504	0.245062	12/506	0.273542	13/504	0.210072	14/499	0.196661	13/547	0.322592	13/535	0.342301	10/526	0.672428	9/547	0.670777	13/549	0.408203	12/545	0.458057
development_cellular	mesenchymal cell differentiation	GO:0048762	19/471	0.00875732	21/469	0.000837183	17/458	0.0277856	16/567	0.135547	17/542	0.0861695	14/504	0.236523	14/506	0.211677	17/504	0.0629925	15/499	0.194202	20/547	0.072569	23/535	0.00740017	14/526	0.463966	17/547	0.158838	16/549	0.231843	20/545	0.0574579
neural_development	regulation of neurogenesis	GO:0050767	25/471	0.00878382	31/469	4.25e-05	23/458	0.0237673	24/567	0.0761115	27/542	0.0148504	24/504	0.0480033	27/506	0.0155547	25/504	0.0280646	28/499	0.015528	26/547	0.099129	21/535	0.221199	22/526	0.345594	19/547	0.378547	25/549	0.0981101	24/545	0.121793
development_anatomical_structure	regulation of developmental growth	GO:0048638	22/471	0.00932179	23/469	0.00207418	20/458	0.0262349	19/567	0.137441	24/542	0.0131535	22/504	0.0314686	14/506	0.376335	17/504	0.18411	15/499	0.365384	20/547	0.164271	19/535	0.177242	18/526	0.435906	19/547	0.203513	22/549	0.097237	24/545	0.0534989
neural_development	neuron migration	GO:0001764	15/471	0.0099915	13/469	0.0263353	15/458	0.00854679	10/567	0.296576	11/542	0.229059	11/504	0.211672	8/506	0.44872	10/504	0.265599	8/499	0.508083	6/547	0.694909	9/535	0.493024	7/526	0.701629	9/547	0.48137	13/549	0.200202	10/545	0.419983
development_cellular	type B pancreatic cell differentiation	GO:0003309	6/471	0.0101295	7/469	0.000986765	4/458	0.12237	6/567	0.0277334	5/542	0.0663807	4/504	0.179297	3/506	0.288124	5/504	0.0629925	3/499	0.361721	3/547	0.377538	4/535	0.221199	2/526	0.701629	3/547	0.397541	4/549	0.267751	2/545	0.698691
development_anatomical_structure	pharyngeal system development	GO:0060037	6/471	0.0101295	5/469	0.0244917	1/458	0.732659	2/567	0.572757	2/542	0.586006	3/504	0.331892	3/506	0.288124	2/504	0.535108	2/499	0.594299	2/547	0.616892	2/535	0.646594	3/526	0.482874	1/547	0.754885	2/549	0.696189	1/545	0.794889
development_cellular	negative regulation of cell development	GO:0010721	20/471	0.0101295	25/469	7.54e-05	18/458	0.0313137	18/567	0.104107	28/542	0.00018952	16/504	0.180197	20/506	0.0373087	22/504	0.00916705	23/499	0.015528	22/547	0.0652353	20/535	0.0784774	14/526	0.482874	17/547	0.215854	18/549	0.200202	16/545	0.298364
development_anatomical_structure	sensory system development	GO:0048880	25/471	0.0101295	22/469	0.0316455	27/458	0.00194912	29/567	0.0165268	21/542	0.187355	22/504	0.108241	20/506	0.19291	22/504	0.0961578	20/499	0.233017	23/547	0.166898	21/535	0.236594	15/526	0.701629	24/547	0.143373	24/549	0.171141	22/545	0.219929
development_cellular	endothelial cell differentiation	GO:0045446	12/471	0.0101295	9/469	0.0732075	4/458	0.65516	7/567	0.361137	8/542	0.281523	8/504	0.272498	7/506	0.317574	5/504	0.576578	5/499	0.631831	6/547	0.568988	8/535	0.346874	3/526	0.846028	6/547	0.588677	4/549	0.763836	3/545	0.858558
immune_response	immune system development	GO:0002520	16/471	0.0101295	15/469	0.0122528	9/458	0.366899	13/567	0.147687	17/542	0.0177986	10/504	0.365799	12/506	0.191721	11/504	0.254667	4/499	0.892927	5/547	0.838329	9/535	0.584008	10/526	0.525997	12/547	0.319468	11/549	0.431285	12/545	0.328947
development_cellular	columnar/cuboidal epithelial cell differentiation	GO:0002065	12/471	0.0106614	13/469	0.00195391	10/458	0.0548157	12/567	0.0416577	10/542	0.109377	11/504	0.0572789	10/506	0.104057	9/504	0.1473	9/499	0.201962	8/547	0.329342	11/535	0.114322	7/526	0.519554	6/547	0.597956	8/549	0.413202	8/545	0.379305
development_cellular	cell fate determination	GO:0001709	7/471	0.0106614	5/469	0.0715554	4/458	0.227018	5/567	0.137441	3/542	0.475045	4/504	0.291108	3/506	0.412702	4/504	0.26022	4/499	0.327026	5/547	0.207494	5/535	0.200883	2/526	0.704258	1/547	0.824055			1/545	0.858558
development_anatomical_structure	developmental growth involved in morphogenesis	GO:0060560	18/471	0.0114928	22/469	0.000191235	18/458	0.0101245	15/567	0.153101	18/542	0.0417569	17/504	0.0572789	14/506	0.187396	13/504	0.246951	16/499	0.12466	18/547	0.113711	12/535	0.455982	16/526	0.321818	12/547	0.447743	19/549	0.0752704	19/545	0.062954
neural_development	central nervous system neuron differentiation	GO:0021953	15/471	0.0114963	13/469	0.0307534	13/458	0.0472471	9/567	0.437783	13/542	0.109377	13/504	0.0965062	9/506	0.353838	10/504	0.287046	10/499	0.342668	10/547	0.384969	10/535	0.411885	11/526	0.453751	10/547	0.405397	6/549	0.757732	11/545	0.354315
development_cellular	pancreatic A cell differentiation	GO:0003310	4/471	0.0114963	3/469	0.044333	4/458	0.0129859	3/567	0.090675	2/542	0.29698	2/504	0.298396
development_anatomical_structure	cranial skeletal system development	GO:1904888	9/471	0.0114963	8/469	0.0201138	7/458	0.0814622	4/567	0.534027	5/542	0.36372	6/504	0.236523	3/506	0.601267	6/504	0.201099	3/499	0.659652	5/547	0.405042	3/535	0.674222	3/526	0.704258	1/547	0.92544	4/549	0.649558	3/545	0.714425
development_anatomical_structure	appendage development	GO:0048736	15/471	0.0114963	17/469	0.000992708	18/458	0.000734423	19/567	0.00662414	17/542	0.0102438	19/504	0.00133403	11/506	0.208267	14/504	0.0535012	13/499	0.128913	12/547	0.230101	15/535	0.0784774	10/526	0.482874	11/547	0.351308	10/549	0.464985	14/545	0.127791
development_anatomical_structure	limb development	GO:0060173	15/471	0.0114963	17/469	0.000992708	18/458	0.000734423	19/567	0.00662414	17/542	0.0102438	19/504	0.00133403	11/506	0.208267	14/504	0.0535012	13/499	0.128913	12/547	0.230101	15/535	0.0784774	10/526	0.482874	11/547	0.351308	10/549	0.464985	14/545	0.127791
development_cellular	myoblast proliferation	GO:0051450	6/471	0.0120388	4/469	0.0938113	4/458	0.139037	3/567	0.32256	3/542	0.357657	2/504	0.592842	2/506	0.556971	5/504	0.0718909	3/499	0.380359	4/547	0.236994	2/535	0.651647	3/526	0.495729	3/547	0.412789	2/549	0.696189	3/545	0.467597
development_cellular	regulation of cell morphogenesis	GO:0022604	18/471	0.0120388	14/469	0.0886789	11/458	0.335143	15/567	0.158436	10/542	0.602788	13/504	0.282319	13/506	0.248695	11/504	0.404958	12/499	0.380359	15/547	0.221951	17/535	0.128931	12/526	0.514637	15/547	0.247129	16/549	0.214581	13/545	0.410713
neural_development	forebrain neuron differentiation	GO:0021879	7/471	0.0124006	6/469	0.0265994	5/458	0.11563	4/567	0.273811	6/542	0.0749626	6/504	0.0766027	4/506	0.260792	2/504	0.607748	2/499	0.665514	2/547	0.664757	2/535	0.674712	3/526	0.637621	3/547	0.557923	2/549	0.716653	5/545	0.246972
response_to_stimulus	response to testosterone	GO:0033574	7/471	0.0124006	6/469	0.0265994	7/458	0.0129859	6/567	0.0772006	6/542	0.0749626	7/504	0.0317835	5/506	0.166887	7/504	0.0280646	5/499	0.196661	5/547	0.220593	3/535	0.572962	5/526	0.435906	6/547	0.148658	2/549	0.716653	1/545	0.865787
development_anatomical_structure	cardiac septum development	GO:0003279	11/471	0.0132714	14/469	0.000266724	6/458	0.341471	9/567	0.124416	8/542	0.212343	12/504	0.0162806	7/506	0.267401	8/504	0.172084	8/499	0.236168	9/547	0.190542	9/535	0.179032	8/526	0.449898	7/547	0.395189	5/549	0.696189	10/545	0.127791
neural_development	neural crest cell migration	GO:0001755	8/471	0.0134455	7/469	0.0258021	5/458	0.202946	2/567	0.727876	9/542	0.0119123	5/504	0.282319	3/506	0.564329	5/504	0.248797	4/499	0.430287	5/547	0.326902	4/535	0.501231	3/526	0.701629	2/547	0.737134	2/549	0.76949	5/545	0.378623
development_anatomical_structure	eye development	GO:0001654	24/471	0.0134455	21/469	0.0425249	25/458	0.00614784	28/567	0.0166046	21/542	0.16967	22/504	0.0965062	20/506	0.181927	22/504	0.0866538	20/499	0.211809	23/547	0.164271	21/535	0.212642	14/526	0.701629	23/547	0.15877	23/549	0.195004	21/545	0.255809
development_anatomical_structure	appendage morphogenesis	GO:0035107	13/471	0.0134455	17/469	0.000119954	16/458	0.000734423	18/567	0.00303628	17/542	0.0013498	19/504	8.08e-05	11/506	0.119998	14/504	0.0170246	13/499	0.0576707	12/547	0.157211	14/535	0.0519256	9/526	0.469512	11/547	0.198232	9/549	0.418349	12/545	0.127791
development_anatomical_structure	limb morphogenesis	GO:0035108	13/471	0.0134455	17/469	0.000119954	16/458	0.000734423	18/567	0.00303628	17/542	0.0013498	19/504	8.08e-05	11/506	0.119998	14/504	0.0170246	13/499	0.0576707	12/547	0.157211	14/535	0.0519256	9/526	0.469512	11/547	0.198232	9/549	0.418349	12/545	0.127791
development_cellular	cell fate specification	GO:0001708	11/471	0.0134631	12/469	0.0026436	9/458	0.0745843	11/567	0.0489885	10/542	0.0749626	12/504	0.0171242	4/506	0.626664	10/504	0.0629925	7/499	0.345589	10/547	0.157211	10/535	0.132903	4/526	0.71228	7/547	0.397541	3/549	0.824953	8/545	0.323042
development_cellular	regulation of epithelial cell apoptotic process	GO:1904035	11/471	0.0144042	8/469	0.0988	6/458	0.349397	9/567	0.135134	8/542	0.224926	6/504	0.427746	7/506	0.273542	8/504	0.186078	6/499	0.443738	3/547	0.798469	6/535	0.536928	6/526	0.602086	4/547	0.701932	6/549	0.584204	6/545	0.576435
neural_development	autonomic nervous system development	GO:0048483	7/471	0.0146919	7/469	0.00926044	5/458	0.127402	4/567	0.289821	4/542	0.331069	1/504	0.825971	2/506	0.616204	3/504	0.460544			4/547	0.368466	1/535	0.847524	2/526	0.705327	2/547	0.690077	3/549	0.630348	2/545	0.723107
development_anatomical_structure	visual system development	GO:0150063	24/471	0.0146919	21/469	0.0453104	25/458	0.00690429	28/567	0.0171598	21/542	0.178369	22/504	0.102317	20/506	0.186584	22/504	0.0907979	20/499	0.219898	23/547	0.164271	21/535	0.222876	14/526	0.701629	23/547	0.168544	23/549	0.198641	21/545	0.266393
development_cellular	mesenchymal cell migration	GO:0090497	8/471	0.0153329	7/469	0.0293674	6/458	0.110247	2/567	0.739981	9/542	0.0135105	5/504	0.288293	3/506	0.564329	5/504	0.256996	4/499	0.443738	5/547	0.331462	4/535	0.518762	3/526	0.701629	2/547	0.742391	3/549	0.696189	6/545	0.249233
signal_transduction	regulation of Notch signaling pathway	GO:0008593	10/471	0.0155338	10/469	0.00978948	7/458	0.16779	8/567	0.141522	9/542	0.0820346	7/504	0.245062	9/506	0.088068	6/504	0.319507	5/499	0.506924	6/547	0.406479	7/535	0.318343	6/526	0.50338	2/547	0.861039	3/549	0.777108	4/545	0.70378
neural_development	neural crest cell differentiation	GO:0014033	10/471	0.0155338	9/469	0.0258021	7/458	0.16779	4/567	0.629877	11/542	0.0177986	7/504	0.245062	4/506	0.574936	6/504	0.319507	6/499	0.378133	7/547	0.308104	9/535	0.141073	3/526	0.761372	4/547	0.672816	5/549	0.635932	8/545	0.230939
neural_development	hindbrain development	GO:0030902	13/471	0.0169356	8/469	0.237659	11/458	0.0731116	13/567	0.0559914	11/542	0.143856	14/504	0.0252499	10/506	0.190644	13/504	0.040033	12/499	0.104781	10/547	0.273827	13/535	0.0981992	13/526	0.211941	6/547	0.672816	4/549	0.840245	13/545	0.0994106
development_cellular	epithelial cell development	GO:0002064	16/471	0.0171465	16/469	0.01059	10/458	0.325601	13/567	0.195216	17/542	0.0307206	17/504	0.0287313	14/506	0.126815	15/504	0.0678112	12/499	0.284041	15/547	0.164271	13/535	0.250956	7/526	0.732196	10/547	0.543855	11/549	0.493612	8/545	0.708479
development_anatomical_structure	dorsal/ventral pattern formation	GO:0009953	10/471	0.0173808	9/469	0.0284613	10/458	0.0193301	5/567	0.533451	7/542	0.271945	9/504	0.0815855	4/506	0.580059	8/504	0.129198	7/499	0.273731	5/547	0.582243	6/535	0.45564	1/526	0.969251	5/547	0.599867	4/549	0.714617	4/545	0.708479
development_anatomical_structure	outflow tract morphogenesis	GO:0003151	9/471	0.0173808	11/469	0.000986765	4/458	0.503383	7/567	0.153101	4/542	0.598824	9/504	0.0445498	5/506	0.348732	5/504	0.365655	7/499	0.194202	7/547	0.221951	7/535	0.221199	5/526	0.55208	4/547	0.662186	6/549	0.413202	10/545	0.0574579
neural_development	diencephalon development	GO:0021536	9/471	0.0173808	6/469	0.145762	7/458	0.105815	5/567	0.391703	4/542	0.598824	6/504	0.282319	2/506	0.788226	5/504	0.365655	3/499	0.673619	3/547	0.681815	5/535	0.493024	4/526	0.701629	1/547	0.940064	3/549	0.731836	5/545	0.52232
sex_differentiation	reproductive system development	GO:0061458	20/471	0.0173808	22/469	0.0022893	14/458	0.259392	18/567	0.143496	29/542	0.00018952	23/504	0.0118924	16/506	0.208267	19/504	0.0688558	14/499	0.388553	21/547	0.113711	18/535	0.185533	12/526	0.701629	20/547	0.137598	17/549	0.320877	17/545	0.293938
development_cellular	enteroendocrine cell differentiation	GO:0035883	6/471	0.018296	7/469	0.0022893	5/458	0.0663069	6/567	0.0482724	5/542	0.103082	4/504	0.236492	3/506	0.343484	5/504	0.0920785	3/499	0.413183	3/547	0.437316	5/535	0.157329	2/526	0.701629	3/547	0.456364	4/549	0.349962	2/545	0.698691
development_anatomical_structure	embryonic eye morphogenesis	GO:0048048	6/471	0.018296	4/469	0.116177	5/458	0.0663069	4/567	0.196341	2/542	0.610577	6/504	0.0434973	2/506	0.564329	4/504	0.198404	7/499	0.0300434	6/547	0.113711	6/535	0.0784774	3/526	0.538871	5/547	0.179312	4/549	0.349962	5/545	0.156492
neural_development	regulation of neuron projection development	GO:0010975	26/471	0.0190897	24/469	0.0329525	21/458	0.155228	22/567	0.255931	29/542	0.022525	30/504	0.0109945	18/506	0.414447	20/504	0.29966	24/499	0.149028	18/547	0.591155	14/535	0.742526	24/526	0.396932	18/547	0.611951	20/549	0.510073	24/545	0.231878
metabolic_regulation	regulation of steroid metabolic process	GO:0019218	10/471	0.0194544	9/469	0.0308879	10/458	0.0204948	8/567	0.153101	6/542	0.393544	6/504	0.366325	5/506	0.465048	7/504	0.232422	6/499	0.388553	6/547	0.436563	8/535	0.221199	7/526	0.469512	6/547	0.454392	8/549	0.268394	9/545	0.14967
neural_development	neural crest cell development	GO:0014032	9/471	0.0198106	7/469	0.0797744	5/458	0.328256	3/567	0.683007	10/542	0.0208528	7/504	0.180197	4/506	0.541969	5/504	0.37314	5/499	0.424428	5/547	0.472213	6/535	0.36415	3/526	0.718659	3/547	0.706876	3/549	0.739125	8/545	0.14967
neural_development	regulation of neural precursor cell proliferation	GO:2000177	10/471	0.0206679	12/469	0.00139553	12/458	0.0021703	13/567	0.0123918	13/542	0.00327991	8/504	0.173557	12/506	0.0155547	14/504	0.00308187	13/499	0.0149053	12/547	0.0652353	15/535	0.00211162	11/526	0.194197	11/547	0.106674	16/549	0.000523916	10/545	0.102125
metabolic_regulation	negative regulation of organic acid transport	GO:0032891	5/471	0.0211015	5/469	0.0129697	3/458	0.227018	5/567	0.0487435	2/542	0.511019	1/504	0.697214	1/506	0.681598	1/504	0.671726	2/499	0.5168	1/547	0.715858	1/535	0.724292	1/526	0.745605			1/549	0.761565	1/545	0.772205
development_cellular	peptidyl-tyrosine modification	GO:0018212	18/471	0.0232066	17/469	0.0265994	18/458	0.0212407	15/567	0.219769	12/542	0.47357	17/504	0.0911477	17/506	0.0944429	17/504	0.080526	15/499	0.222212	19/547	0.117595	18/535	0.128931	16/526	0.415228	16/547	0.244425	9/549	0.739125	11/545	0.698691
cardiovascular_system	regulation of heart contraction	GO:0008016	15/471	0.0242589	14/469	0.0297173	9/458	0.390303	16/567	0.0489885	10/542	0.422429	8/504	0.599717	9/506	0.440797	5/504	0.791381	9/499	0.506541	9/547	0.582769	9/535	0.596125	9/526	0.656029	4/547	0.917133	5/549	0.871776	11/545	0.437421
development_cellular	regulation of cell growth	GO:0001558	24/471	0.0244534	25/469	0.00801726	23/458	0.0361959	19/567	0.343655	25/542	0.059984	18/504	0.360347	19/506	0.259829	15/504	0.568932	15/499	0.627686	19/547	0.396746	16/535	0.64424	18/526	0.533008	19/547	0.412789	25/549	0.149233	21/545	0.323042
neural_development	motor neuron axon guidance	GO:0008045	5/471	0.0247467	1/469	0.657108	1/458	0.704681			2/542	0.523829	1/504	0.705252	2/506	0.465048	1/504	0.677688	3/499	0.33355	4/547	0.187157	2/535	0.595267	2/526	0.66071	3/547	0.367243	1/549	0.766951
neural_development	neuromuscular junction development	GO:0007528	7/471	0.025124	2/469	0.605632	4/458	0.29605	1/567	0.875208	4/542	0.372535	2/504	0.669399	1/506	0.852377			3/499	0.576237	1/547	0.867356	2/535	0.701372	1/526	0.887711	1/547	0.865651	2/549	0.746736	1/545	0.891031
development_anatomical_structure	cartilage development	GO:0051216	15/471	0.0258466	8/469	0.476477	13/458	0.0835953	12/567	0.24145	16/542	0.0427929	10/504	0.386	13/506	0.152618	11/504	0.274307	13/499	0.17449	15/547	0.152792	17/535	0.0519256	12/526	0.453751	14/547	0.186487	17/549	0.0752704	17/545	0.062954
cardiovascular_system	heart process	GO:0003015	17/471	0.0265643	16/469	0.030786	10/458	0.459232	17/567	0.0881103	12/542	0.404439	10/504	0.565367	13/506	0.256222	8/504	0.645613	12/499	0.388553	12/547	0.451796	12/535	0.480274	12/526	0.524311	9/547	0.682173	9/549	0.716653	12/545	0.519135
development_anatomical_structure	positive regulation of growth	GO:0045927	17/471	0.0265643	17/469	0.015958	14/458	0.127996	13/567	0.306602	17/542	0.0750116	17/504	0.063477	10/506	0.521408	9/504	0.584685	11/499	0.46571	13/547	0.368466	10/535	0.651647	13/526	0.469512	14/547	0.342196	12/549	0.536203	16/545	0.184205
development_cellular	cell junction assembly	GO:0034329	25/471	0.0265643	28/469	0.0022893	19/458	0.242907	19/567	0.440126	27/542	0.0473392	29/504	0.013758	25/506	0.0872317	26/504	0.0468375	24/499	0.131721	24/547	0.193541	25/535	0.145686	17/526	0.700857	14/547	0.732469	14/549	0.76949	18/545	0.627993
neural_development	forebrain generation of neurons	GO:0021872	7/471	0.0269299	7/469	0.0167574	5/458	0.16779	4/567	0.349941	7/542	0.0539796	6/504	0.120363	4/506	0.32134	2/504	0.6479	2/499	0.701206	2/547	0.699862	2/535	0.708439	3/526	0.701629	3/547	0.650773	2/549	0.748288	6/545	0.18563
sex_differentiation	gonad development	GO:0008406	16/471	0.0274348	13/469	0.0969131	10/458	0.373047	14/567	0.167195	23/542	0.000662608	17/504	0.0434369	12/506	0.259829	13/504	0.194146	5/499	0.874171	16/547	0.157211	10/535	0.595267	10/526	0.646969	12/547	0.397541	10/549	0.649558	11/545	0.53383
development_anatomical_structure	embryonic camera-type eye morphogenesis	GO:0048596	5/471	0.0277254	3/469	0.18469	4/458	0.0997584	4/567	0.124416	2/542	0.536308	4/504	0.151626	2/506	0.478813	3/504	0.274021	4/499	0.172285	5/547	0.124149	5/535	0.0991108	3/526	0.469512	4/547	0.203513	4/549	0.231843	5/545	0.10166
development_cellular	epithelial cell proliferation	GO:0050673	26/471	0.0280467	31/469	0.000741387	27/458	0.014869	32/567	0.0166046	24/542	0.182734	26/504	0.0761124	27/506	0.0686791	28/504	0.0321401	25/499	0.139054	23/547	0.30325	21/535	0.429708	24/526	0.435906	20/547	0.493053	23/549	0.382792	26/545	0.157996
development_cellular	stem cell development	GO:0048864	9/471	0.0287366	7/469	0.0955648	5/458	0.364957	4/567	0.602359	12/542	0.00355957	9/504	0.060932	6/506	0.272981	6/504	0.289951	5/499	0.460267	5/547	0.516789	6/535	0.404636	4/526	0.701629	4/547	0.665986	4/549	0.696189	9/545	0.121793
sex_differentiation	reproductive structure development	GO:0048608	19/471	0.0308408	22/469	0.00200164	14/458	0.248551	17/567	0.178933	29/542	0.00018952	23/504	0.0109945	16/506	0.200958	19/504	0.0629925	14/499	0.380359	21/547	0.113711	18/535	0.177242	12/526	0.701629	20/547	0.12388	16/549	0.402504	17/545	0.280558
development_cellular	glandular epithelial cell differentiation	GO:0002067	8/471	0.0314363	9/469	0.00596018	6/458	0.159357	9/567	0.0376227	7/542	0.128633	7/504	0.123764	4/506	0.454394	6/504	0.194222	5/499	0.373973	3/547	0.66161	5/535	0.436268	2/526	0.801957	3/547	0.678656	5/549	0.482953	3/545	0.711893
musculoskeletal_system	muscle organ development	GO:0007517	21/471	0.0317007	18/469	0.0886789	21/458	0.0273724	26/567	0.0171598	19/542	0.187908	19/504	0.169727	18/506	0.198182	25/504	0.0102741	18/499	0.239126	20/547	0.195733	21/535	0.149421	20/526	0.378301	20/547	0.210576	22/549	0.166429	24/545	0.069028
metabolic_regulation	positive regulation of protein kinase activity	GO:0045860	18/471	0.0317007	14/469	0.148852	15/458	0.135647	17/567	0.137441	12/542	0.513693	13/504	0.366325	18/506	0.0872317	13/504	0.336924	15/499	0.244811	12/547	0.566679	16/535	0.237465	15/526	0.453751	14/547	0.402606	18/549	0.198641	15/545	0.36894
sex_differentiation	development of primary sexual characteristics	GO:0045137	16/471	0.0321264	13/469	0.105404	10/458	0.395533	14/567	0.182513	23/542	0.000719514	19/504	0.0152558	13/506	0.222221	14/504	0.145998	5/499	0.882815	17/547	0.124931	11/535	0.501231	11/526	0.566679	13/547	0.355122	10/549	0.679259	12/545	0.458057
neural_development	preganglionic parasympathetic fiber development	GO:0021783	4/471	0.0321264	4/469	0.0201138	2/458	0.326992	1/567	0.640313	1/542	0.642343	1/504	0.639169			2/504	0.350524			2/547	0.424352					1/547	0.678656	1/549	0.714617
development_anatomical_structure	cardiac septum morphogenesis	GO:0060411	8/471	0.033045	10/469	0.00184387	2/458	0.752323	6/567	0.212509	4/542	0.536308	9/504	0.0314686	3/506	0.601267	3/504	0.602701	5/499	0.380359	6/547	0.291445	7/535	0.179696	6/526	0.453751	5/547	0.423023	4/549	0.649558	8/545	0.12734
development_cellular	myotube cell development	GO:0014904	6/471	0.0339424	1/469	0.769089	5/458	0.0974831	6/567	0.0644699	6/542	0.060716	2/504	0.625372	4/506	0.248695	6/504	0.0567286			4/547	0.329342	2/535	0.672598	3/526	0.607618	2/547	0.67594	2/549	0.714617	4/545	0.379305
neural_development	metencephalon development	GO:0022037	10/471	0.0349421	6/469	0.287181	7/458	0.234725	7/567	0.302477	9/542	0.134751	10/504	0.0720638	8/506	0.193927	11/504	0.0329572	8/499	0.239126	8/547	0.273827	11/535	0.0784774	10/526	0.276933	5/547	0.662993	4/549	0.731836	11/545	0.0935795
neural_development	neuron fate commitment	GO:0048663	8/471	0.0349421	10/469	0.00195391	6/458	0.16779	7/567	0.130942	8/542	0.0699489	8/504	0.0694799	5/506	0.315018	8/504	0.061808	4/499	0.534346	3/547	0.664757	4/535	0.608675	2/526	0.809138	2/547	0.793711	1/549	0.941837	1/545	0.942518
development_anatomical_structure	subpallium development	GO:0021544	5/471	0.0349421	5/469	0.0217263	3/458	0.260101	2/567	0.557016	5/542	0.059984	5/504	0.063477	4/506	0.162831	4/504	0.136637	2/499	0.576237	2/547	0.604195	3/535	0.404636	1/526	0.76925	2/547	0.625606	2/549	0.6818
neural_development	modification of synaptic structure	GO:0099563	5/471	0.0349421	3/469	0.198133	2/458	0.515903	5/567	0.0617666	1/542	0.74081	3/504	0.318856	3/506	0.276496	1/504	0.700338	2/499	0.576237	2/547	0.604195	2/535	0.633001	4/526	0.415228	1/547	0.746999	3/549	0.435941	2/545	0.686941
musculoskeletal_system	muscle cell development	GO:0055001	14/471	0.0349421	10/469	0.198133	10/458	0.251393	17/567	0.023957	9/542	0.490944	9/504	0.436964	9/506	0.4008	11/504	0.239933	5/499	0.803941	11/547	0.331462	8/535	0.651647	10/526	0.50338	10/547	0.441087	8/549	0.696189	12/545	0.305118
development_anatomical_structure	odontogenesis	GO:0042476	11/471	0.035019	10/469	0.046778	8/458	0.217518	9/567	0.20029	8/542	0.319931	10/504	0.125561	7/506	0.354467	7/504	0.366546	6/499	0.557877	4/547	0.743243	8/535	0.390808	4/526	0.762602	3/547	0.849485	5/549	0.714617	9/545	0.317223
development_cellular	regulation of cell-cell adhesion	GO:0022407	26/471	0.035019	18/469	0.356435	21/458	0.202486	21/567	0.399006	25/542	0.157509	24/504	0.173557	24/506	0.167103	26/504	0.0798256	25/499	0.149028	26/547	0.182974	27/535	0.139633	22/526	0.469512	24/547	0.304108	23/549	0.408203	26/545	0.18563
development_cellular	developmental cell growth	GO:0048588	16/471	0.035019	17/469	0.01111	15/458	0.0600659	11/567	0.468325	18/542	0.0341083	15/504	0.123063	14/506	0.176791	12/504	0.300835	13/499	0.273731	19/547	0.07295	14/535	0.251096	18/526	0.194197	15/547	0.214464	21/549	0.0345011	18/545	0.089057
cardiovascular_system	heart contraction	GO:0060047	16/471	0.035019	15/469	0.040175	9/458	0.549737	16/567	0.101582	11/542	0.459387	9/504	0.600744	10/506	0.465709	6/504	0.786727	10/499	0.526032	10/547	0.615822	10/535	0.629362	9/526	0.701629	7/547	0.772072	7/549	0.802	12/545	0.468616
development_anatomical_structure	pituitary gland development	GO:0021983	6/471	0.0356114	4/469	0.170961	5/458	0.105179	5/567	0.137441	4/542	0.29698	5/504	0.161343	2/506	0.601267	2/504	0.602701	2/499	0.659652			3/535	0.556008	2/526	0.704258			2/549	0.714617	2/545	0.711893
development_anatomical_structure	tube formation	GO:0035148	12/471	0.0356114	16/469	0.000530327	14/458	0.00627077	14/567	0.0353702	15/542	0.0118528	13/504	0.0445498	9/506	0.256222	14/504	0.0207549	13/499	0.0626382	11/547	0.194863	11/535	0.185533	10/526	0.449898	10/547	0.309265	10/549	0.346024	13/545	0.0984223
development_anatomical_structure	epithelial tube morphogenesis	GO:0060562	20/471	0.0358951	26/469	0.000302932	21/458	0.0195074	26/567	0.0153898	23/542	0.0292884	21/504	0.0572789	15/506	0.32134	25/504	0.00822221	20/499	0.114928	24/547	0.072569	23/535	0.0620801	16/526	0.478476	21/547	0.148658	22/549	0.111454	20/545	0.165683
development_anatomical_structure	odontogenesis of dentin-containing tooth	GO:0042475	9/471	0.0358951	7/469	0.108964	4/458	0.591396	5/567	0.499907	8/542	0.142605	8/504	0.140405	4/506	0.568099	5/504	0.441727	4/499	0.634748	3/547	0.731539	6/535	0.432764	1/526	0.964699	3/547	0.737208	1/549	0.967832	5/545	0.627993
musculoskeletal_system	regulation of striated muscle cell differentiation	GO:0051153	9/471	0.0358951	7/469	0.108964	6/458	0.260101	7/567	0.21831	6/542	0.357331	7/504	0.236523	5/506	0.42922	9/504	0.0629925	4/499	0.634748	6/547	0.400471	7/535	0.302617	4/526	0.701629	2/547	0.855284	3/549	0.772148	4/545	0.70378
sex_differentiation	male sex differentiation	GO:0046661	13/471	0.0366946	13/469	0.0233721	10/458	0.192161	13/567	0.0932522	19/542	0.00103362	14/504	0.0480033	11/506	0.187396	12/504	0.110411	7/499	0.630948	14/547	0.124735	12/535	0.188501	10/526	0.469512	13/547	0.161134	9/549	0.532295	10/545	0.409342
development_anatomical_structure	morphogenesis of embryonic epithelium	GO:0016331	12/471	0.0383817	17/469	0.000191235	15/458	0.00229293	13/567	0.0570609	13/542	0.0501764	12/504	0.0782637	9/506	0.259829	15/504	0.0102741	14/499	0.0410008	12/547	0.164271	13/535	0.0981992	9/526	0.469512	9/547	0.392159	11/549	0.252898	11/545	0.225819
neural_development	postsynaptic specialization organization	GO:0099084	6/471	0.0383817	3/469	0.346462	1/458	0.812285	4/567	0.269256	3/542	0.485033	5/504	0.171311	3/506	0.424811	5/504	0.135263	3/499	0.492545	3/547	0.527968	2/535	0.674222	3/526	0.624621	2/547	0.678656	3/549	0.599936	4/545	0.396554
response_to_stimulus	regulation of cellular response to growth factor stimulus	GO:0090287	20/471	0.0384248	18/469	0.0715554	15/458	0.260101	18/567	0.212509	17/542	0.291656	12/504	0.610929	17/506	0.222354	14/504	0.422455	12/499	0.634748	17/547	0.331462	15/535	0.493024	16/526	0.482874	15/547	0.498098	14/549	0.646117	19/545	0.2366
neural_development	gliogenesis	GO:0042063	20/471	0.0393086	25/469	0.000782354	19/458	0.0601494	21/567	0.090675	23/542	0.0307206	16/504	0.311647	20/506	0.0938907	25/504	0.00822221	18/499	0.211809	22/547	0.124735	20/535	0.163831	20/526	0.321818	18/547	0.314751	19/549	0.267751	17/545	0.38834
musculoskeletal_system	skeletal muscle organ development	GO:0060538	13/471	0.0393086	8/469	0.341807	14/458	0.0195074	15/567	0.0419379	10/542	0.317322	11/504	0.205529	13/506	0.0893531	17/504	0.00822221	12/499	0.164595	12/547	0.207494	11/535	0.284513	11/526	0.449898	10/547	0.384543	10/549	0.43229	8/545	0.649899
metabolic_regulation	peptidyl-tyrosine phosphorylation	GO:0018108	17/471	0.0394958	16/469	0.044333	18/458	0.0204948	15/567	0.212509	11/542	0.573969	17/504	0.0875673	17/506	0.0935071	17/504	0.0798256	15/499	0.219703	19/547	0.115646	18/535	0.124443	16/526	0.415228	16/547	0.234938	9/549	0.73883	11/545	0.698473
cardiovascular_system	artery morphogenesis	GO:0048844	8/471	0.0394958	7/469	0.065393	3/458	0.622264	7/567	0.141522	3/542	0.654416	5/504	0.376627	4/506	0.496453	3/504	0.615086	4/499	0.564776	8/547	0.157211	4/535	0.633001	6/526	0.469512	5/547	0.456364	5/549	0.517925	10/545	0.0553711
cardiovascular_system	cardiac muscle tissue development	GO:0048738	16/471	0.0410373	18/469	0.00606827	13/458	0.175219	15/567	0.153101	11/542	0.479636	16/504	0.0877959	10/506	0.496453	10/504	0.505915	10/499	0.55537	13/547	0.351512	16/535	0.157329	10/526	0.701629	13/547	0.38159	14/549	0.35228	17/545	0.127791
development_cellular	mesenchymal cell proliferation	GO:0010463	6/471	0.0412722	5/469	0.0797744	1/458	0.817063	3/567	0.482143	2/542	0.644178	5/504	0.173557	1/506	0.817463	2/504	0.607748	3/499	0.504088	3/547	0.538481	4/535	0.388948	4/526	0.469512	2/547	0.685307	2/549	0.716653	6/545	0.127791
neural_development	cranial nerve morphogenesis	GO:0021602	5/471	0.0413425	5/469	0.026785	3/458	0.278334	2/567	0.591159	1/542	0.75585	2/504	0.579461			3/504	0.314504	1/499	0.766271	3/547	0.391592	1/535	0.764186			1/547	0.760101	1/549	0.792511	1/545	0.800121
cardiovascular_system	positive regulation of vascular permeability	GO:0043117	4/471	0.0413425	3/469	0.102687	2/458	0.357808	2/567	0.382103	3/542	0.191184	2/504	0.405638	2/506	0.365193	3/504	0.172039	1/499	0.673619	1/547	0.669271	2/535	0.493024	1/526	0.705327	2/547	0.475573	1/549	0.720346	2/545	0.52232
neural_development	parasympathetic nervous system development	GO:0048486	4/471	0.0413425	4/469	0.0270899	2/458	0.357808	1/567	0.654405	1/542	0.654416	1/504	0.647728			2/504	0.375499			2/547	0.456412					1/547	0.690077	1/549	0.720346
development_anatomical_structure	endocrine pancreas development	GO:0031018	6/471	0.0449367	9/469	0.00043838	6/458	0.0472471	7/567	0.0413204	5/542	0.175286	6/504	0.0782637	5/506	0.167103	7/504	0.0300754	4/499	0.345589	4/547	0.356693	5/535	0.223907	2/526	0.705327	3/547	0.571151	4/549	0.431285	2/545	0.717449
development_cellular	regulation of endothelial cell differentiation	GO:0045601	6/471	0.0449367	4/469	0.18469	3/458	0.433236	4/567	0.281141	3/542	0.508092	4/504	0.311647	4/506	0.270736	3/504	0.453009	3/499	0.506924	1/547	0.841481	2/535	0.674712	2/526	0.705327	4/547	0.384543	3/549	0.626299	2/545	0.717449
musculoskeletal_system	striated muscle cell proliferation	GO:0014855	8/471	0.047924	8/469	0.03015	7/458	0.105815	11/567	0.0156246	4/542	0.598824	6/504	0.282319	5/506	0.348732	8/504	0.0785547	6/499	0.308289	8/547	0.164271	6/535	0.346874	6/526	0.469512	4/547	0.662186	5/549	0.536203	8/545	0.144057
neural_development	regulation of synapse structure or activity	GO:0050803	16/471	0.047924	9/469	0.520305	12/458	0.259507	19/567	0.0413204	10/542	0.602788	14/504	0.21636	11/506	0.406974	14/504	0.181249	16/499	0.128913	11/547	0.551871	9/535	0.672598	8/526	0.735252	11/547	0.573497	14/549	0.380256	11/545	0.627993
metabolic_regulation	positive regulation of peptidyl-tyrosine phosphorylation	GO:0050731	12/471	0.047924	9/469	0.179171	11/458	0.0861446	9/567	0.32471	7/542	0.596015	12/504	0.092703	12/506	0.094649	13/504	0.0496327	10/499	0.249293	11/547	0.221951	15/535	0.0496593	15/526	0.184918	14/547	0.108028	6/549	0.714617	8/545	0.569503
neural_development	presynapse assembly	GO:0099054	6/471	0.0488647	3/469	0.374868	3/458	0.442463	4/567	0.289821	7/542	0.0332905	5/504	0.182446	4/506	0.273542	6/504	0.0772186	5/499	0.211809	2/547	0.669271	3/535	0.584363	1/526	0.867265	2/547	0.690077	3/549	0.630348	3/545	0.633834
response_to_stimulus	corticosteroid hormone secretion	GO:0035930	4/471	0.0488647	4/469	0.0308879	3/458	0.16779	3/567	0.178808	3/542	0.20573	2/504	0.42174	3/506	0.198182	4/504	0.072546	4/499	0.114928	3/547	0.256011	4/535	0.135726	1/526	0.713435	5/547	0.106674	1/549	0.726634	2/545	0.541121
neural_development	regulation of neuron apoptotic process	GO:0043523	15/471	0.0509984	13/469	0.0955648	13/458	0.136145	18/567	0.0395742	12/542	0.331725	10/504	0.468897	11/506	0.332277	12/504	0.273817	7/499	0.723805	12/547	0.377538	11/535	0.493024	9/526	0.701629	15/547	0.192439	15/549	0.215279	12/545	0.440315
neural_development	cerebellum development	GO:0021549	9/471	0.0510193	6/469	0.232359	7/458	0.186902	6/567	0.37455	8/542	0.175286	9/504	0.092703	7/506	0.243751	10/504	0.0468375	8/499	0.19489	7/547	0.326408	10/535	0.0991108	9/526	0.321818	5/547	0.616097	4/549	0.714617	10/545	0.102125
response_to_stimulus	response to fibroblast growth factor	GO:0071774	10/471	0.0541712	13/469	0.00184387	5/458	0.591396	8/567	0.255223	4/542	0.712449	8/504	0.272498	3/506	0.796294	7/504	0.333492	5/499	0.631831	8/547	0.323625	9/535	0.225657	5/526	0.701629	5/547	0.670777	9/549	0.275963	12/545	0.0779024
signal_transduction	calcineurin-mediated signaling	GO:0097720	6/471	0.05657	3/469	0.396545	4/458	0.260332	5/567	0.168199	8/542	0.0135105	3/504	0.510404	3/506	0.467082	5/504	0.167565	1/499	0.848667	5/547	0.244075	5/535	0.248935	5/526	0.449898	6/547	0.168544	3/549	0.649558	2/545	0.72825
musculoskeletal_system	skeletal muscle tissue development	GO:0007519	12/471	0.056673	7/469	0.427319	13/458	0.0256887	14/567	0.0489885	10/542	0.279517	10/504	0.254543	13/506	0.07436	16/504	0.00853772	11/499	0.196661	11/547	0.236994	10/535	0.342589	10/526	0.469512	9/547	0.423023	9/549	0.482953	8/545	0.602037
metabolic_regulation	regulation of lipid metabolic process	GO:0019216	19/471	0.0596157	17/469	0.0952752	23/458	0.00413382	22/567	0.0547743	16/542	0.333111	14/504	0.436752	15/506	0.317574	14/504	0.404958	14/499	0.44732	12/547	0.654498	13/535	0.651647	13/526	0.701629	14/547	0.573644	12/549	0.714617	14/545	0.627993
development_anatomical_structure	proximal/distal pattern formation	GO:0009954	5/471	0.0615716	7/469	0.00200164	8/458	0.000801973	5/567	0.0909365	6/542	0.0351386	7/504	0.013758	3/506	0.332823	4/504	0.186078	1/499	0.790335	2/547	0.631923	2/535	0.651647	1/526	0.803606	4/547	0.304108	1/549	0.813101	1/545	0.821893
development_anatomical_structure	animal organ formation	GO:0048645	7/471	0.0615716	6/469	0.0920288	5/458	0.248551	7/567	0.103027	8/542	0.0489757	8/504	0.0502975	2/506	0.730152	7/504	0.0916004	6/499	0.223031	8/547	0.124149	12/535	0.00211162	5/526	0.478476	5/547	0.397541	6/549	0.31291	8/545	0.0994106
signal_transduction	second-messenger-mediated signaling	GO:0019932	18/471	0.0615716	11/469	0.513023	19/458	0.0313137	20/567	0.078277	17/542	0.199206	9/504	0.718735	13/506	0.412702	13/504	0.42243	8/499	0.810698	13/547	0.568988	11/535	0.672598	11/526	0.704258	13/547	0.588423	14/549	0.555574	8/545	0.869259
response_to_stimulus	response to salt	GO:1902074	20/471	0.0616689	21/469	0.022536	19/458	0.0861446	20/567	0.153101	13/542	0.626984	20/504	0.123764	17/506	0.259829	21/504	0.0776272	22/499	0.0818133	19/547	0.258121	22/535	0.131227	14/526	0.701629	11/547	0.746999	13/549	0.711061	13/545	0.70378
sex_differentiation	sex differentiation	GO:0007548	17/471	0.063135	17/469	0.0387365	12/458	0.357808	17/567	0.144934	25/542	0.0013498	20/504	0.0332141	14/506	0.270964	16/504	0.149048	8/499	0.76937	19/547	0.14155	15/535	0.344742	11/526	0.701629	18/547	0.179312	12/549	0.654276	15/545	0.378623
cardiovascular_system	cardiac muscle tissue growth	GO:0055017	8/471	0.0641538	9/469	0.0157486	7/458	0.131532	8/567	0.1095	5/542	0.45697	7/504	0.192319	6/506	0.260886	7/504	0.165689	5/499	0.443738	7/547	0.248551	7/535	0.248935	7/526	0.449898	5/547	0.524385	7/549	0.317016	7/545	0.293938
musculoskeletal_system	striated muscle tissue development	GO:0014706	16/471	0.0641538	19/469	0.00512625	14/458	0.154299	15/567	0.196341	11/542	0.551488	16/504	0.123063	10/506	0.564329	11/504	0.459718	11/499	0.506924	14/547	0.329342	17/535	0.149421	10/526	0.701629	13/547	0.418587	14/549	0.413202	18/545	0.121793
development_cellular	myotube differentiation	GO:0014902	10/471	0.0645315	8/469	0.149843	11/458	0.0277856	14/567	0.0165268	12/542	0.0360451	8/504	0.282319	7/506	0.333617	12/504	0.0311823	5/499	0.641464	10/547	0.182974	9/535	0.248935	6/526	0.678459	6/547	0.618155	8/549	0.427096	8/545	0.396554
development_cellular	mononuclear cell differentiation	GO:1903131	24/471	0.0645315	27/469	0.00851151	20/458	0.229857	26/567	0.105806	32/542	0.00601627	22/504	0.240319	24/506	0.133982	22/504	0.204477	19/499	0.424428	27/547	0.143914	23/535	0.275718	23/526	0.449898	29/547	0.106674	27/549	0.167177	19/545	0.621405
response_to_stimulus	response to xenobiotic stimulus	GO:0009410	22/471	0.0645315	28/469	0.000991226	21/458	0.0878628	25/567	0.0737739	27/542	0.0236122	21/504	0.182446	18/506	0.315018	21/504	0.154605	23/499	0.12466	16/547	0.631923	15/535	0.656183	16/526	0.695078	18/547	0.482187	22/549	0.268394	15/545	0.70378
development_anatomical_structure	cardiac chamber development	GO:0003205	12/471	0.0646656	15/469	0.00340446	9/458	0.260101	13/567	0.089033	10/542	0.29698	14/504	0.0434973	7/506	0.560796	11/504	0.159448	11/499	0.212436	13/547	0.157211	13/535	0.137947	8/526	0.636594	9/547	0.449447	8/549	0.626299	15/545	0.062954
development_cellular	glandular epithelial cell development	GO:0002068	5/471	0.0646656	6/469	0.0115464	4/458	0.16779	7/567	0.0171598	5/542	0.103082	5/504	0.102317	4/506	0.208267	5/504	0.0920785	4/499	0.249293	3/547	0.437316	4/535	0.287873	2/526	0.701629	3/547	0.456364	4/549	0.349962	2/545	0.698691
development_anatomical_structure	olfactory bulb development	GO:0021772	5/471	0.0646656	6/469	0.0115464	4/458	0.16779	5/567	0.0981151	7/542	0.0119123	3/504	0.389002	4/506	0.208267	4/504	0.198404	3/499	0.413183	1/547	0.791066	3/535	0.480274	1/526	0.809138	3/547	0.456364	6/549	0.097237	1/545	0.826892
development_anatomical_structure	heart morphogenesis	GO:0003007	16/471	0.0661107	19/469	0.00551115	11/458	0.394016	16/567	0.144934	9/542	0.666194	15/504	0.183835	8/506	0.686042	11/504	0.460544	12/499	0.419368	14/547	0.331462	17/535	0.153958	9/526	0.705327	11/547	0.625606	11/549	0.6818	14/545	0.38834
development_anatomical_structure	regulation of animal organ morphogenesis	GO:2000027	10/471	0.0661107	12/469	0.00787368	6/458	0.442463	8/567	0.278778	7/542	0.418468	8/504	0.288293	4/506	0.686071	8/504	0.256996	9/499	0.220956	5/547	0.654498	9/535	0.253983	4/526	0.757745	5/547	0.67594	5/549	0.714617	4/545	0.787874
development_cellular	columnar/cuboidal epithelial cell development	GO:0002066	6/471	0.0664599	6/469	0.0430876	5/458	0.155324	8/567	0.025197	5/542	0.21444	5/504	0.224028	5/506	0.198182	6/504	0.0956067	5/499	0.239126	5/547	0.267136	6/535	0.163831	4/526	0.50338	4/547	0.423023	5/549	0.343369	5/545	0.317223
neural_development	presynapse organization	GO:0099172	6/471	0.0664599	3/469	0.426406	3/458	0.495783	4/567	0.330408	7/542	0.0479021	5/504	0.224028	4/506	0.309607	6/504	0.0956067	5/499	0.239126	3/547	0.604195	3/535	0.631967	1/526	0.883547	2/547	0.706876	3/549	0.6818	4/545	0.468616
development_anatomical_structure	kidney development	GO:0001822	18/471	0.0676602	23/469	0.00151013	24/458	0.00110379	23/567	0.0281361	27/542	0.00103362	21/504	0.0414373	18/506	0.13178	22/504	0.0214322	20/499	0.0828918	23/547	0.072569	23/535	0.0496593	15/526	0.495268	16/547	0.367243	14/549	0.578904	13/545	0.658561
neural_development	striatum development	GO:0021756	4/471	0.0676602	4/469	0.044333	3/458	0.198472	2/567	0.459449	4/542	0.102992	5/504	0.0391494	4/506	0.108729	4/504	0.0930716	2/499	0.496099	2/547	0.524087	3/535	0.326669	1/526	0.732196	2/547	0.54488	2/549	0.598651
sex_differentiation	male gonad development	GO:0008584	11/471	0.0676602	10/469	0.0869443	8/458	0.285679	11/567	0.13218	17/542	0.00139912	13/504	0.0434973	10/506	0.184925	10/504	0.165453	4/499	0.790761	12/547	0.157211	9/535	0.369076	10/526	0.449898	9/547	0.38159	7/549	0.650195	8/545	0.518143
neural_development	negative regulation of neuroblast proliferation	GO:0007406	3/471	0.068389	3/469	0.044333	3/458	0.0731116	3/567	0.090675	2/542	0.29698	3/504	0.102317	2/506	0.259829	2/504	0.273817	2/499	0.337279	2/547	0.331462	1/535	0.651647			1/547	0.662993	2/549	0.413202
sex_differentiation	development of primary male sexual characteristics	GO:0046546	11/471	0.0698332	10/469	0.0886789	8/458	0.292684	11/567	0.135134	17/542	0.00145257	13/504	0.0434973	10/506	0.187396	10/504	0.168027	4/499	0.795156	12/547	0.157211	9/535	0.376684	10/526	0.449898	9/547	0.38159	7/549	0.661642	8/545	0.52232
neural_development	regulation of synapse organization	GO:0050807	15/471	0.0726618	9/469	0.51167	12/458	0.247912	18/567	0.0489885	10/542	0.598824	14/504	0.19453	11/506	0.382047	13/504	0.244404	15/499	0.163169	11/547	0.527399	9/535	0.666145	8/526	0.722303	11/547	0.548957	13/549	0.427096	11/545	0.602037
development_anatomical_structure	olfactory lobe development	GO:0021988	5/471	0.0756415	6/469	0.0139766	4/458	0.183217	5/567	0.109038	8/542	0.00346873	4/504	0.248945	5/506	0.122948	5/504	0.103169	4/499	0.269532	2/547	0.641758	3/535	0.493024	2/526	0.701629	3/547	0.482187	6/549	0.103855	2/545	0.70378
development_anatomical_structure	embryonic camera-type eye development	GO:0031076	5/471	0.0756415	4/469	0.132932	5/458	0.0778815	6/567	0.0489885	2/542	0.617437	6/504	0.0501239	2/506	0.568099	3/504	0.375499	6/499	0.0750571	5/547	0.17553	5/535	0.165829	3/526	0.556967	4/547	0.338981	5/549	0.214581	5/545	0.178296
development_cellular	stem cell differentiation	GO:0048863	15/471	0.0762171	21/469	0.000531395	17/458	0.0212407	20/567	0.0231638	19/542	0.023376	14/504	0.201366	12/506	0.30474	11/504	0.400347	15/499	0.164595	18/547	0.114889	20/535	0.0427663	17/526	0.273781	19/547	0.106674	19/549	0.0758023	22/545	0.0204289
metabolic_regulation	monocarboxylic acid transport	GO:0015718	12/471	0.0776959	12/469	0.0490624	11/458	0.128053	10/567	0.290504	7/542	0.61247	6/504	0.647728	8/506	0.442054	5/504	0.713225	8/499	0.506924	2/547	0.984095	4/535	0.869869	6/526	0.718149	4/547	0.865651	3/549	0.950486	7/545	0.70378
development_cellular	ameboidal-type cell migration	GO:0001667	24/471	0.0802472	27/469	0.0115464	27/458	0.0182056	28/567	0.0718075	21/542	0.374003	22/504	0.27354	23/506	0.19291	25/504	0.101197	21/499	0.345589	25/547	0.208482	21/535	0.439212	19/526	0.637621	23/547	0.353955	17/549	0.714413	20/545	0.559941
development_cellular	myeloid cell differentiation	GO:0030099	22/471	0.0817968	23/469	0.0319986	16/458	0.416241	20/567	0.306602	18/542	0.455226	20/504	0.27812	21/506	0.19291	22/504	0.132247	17/499	0.474666	18/547	0.505192	22/535	0.23944	14/526	0.71228	20/547	0.390003	16/549	0.696189	15/545	0.708479
neural_development	telencephalon development	GO:0021537	16/471	0.081834	19/469	0.0078839	17/458	0.0440004	18/567	0.090332	26/542	0.000491069	20/504	0.0257806	18/506	0.0754371	21/504	0.0109921	18/499	0.086034	17/547	0.182974	15/535	0.297526	13/526	0.512049	18/547	0.149664	24/549	0.0129106	14/545	0.410999
development_anatomical_structure	renal system development	GO:0072001	18/471	0.0836694	23/469	0.00200164	24/458	0.00149194	24/567	0.0231638	27/542	0.00139912	21/504	0.0480033	18/506	0.152618	23/504	0.0157907	20/499	0.0941104	23/547	0.0845201	23/535	0.0519256	15/526	0.50338	18/547	0.261963	15/549	0.517949	14/545	0.602037
development_anatomical_structure	outflow tract septum morphogenesis	GO:0003148	4/471	0.0836694	5/469	0.0129697			3/567	0.246593	2/542	0.511019	4/504	0.123764	1/506	0.681598	1/504	0.671726	1/499	0.723805	3/547	0.323625	1/535	0.724292	3/526	0.469512	1/547	0.725187	2/549	0.626299	5/545	0.0935795
response_to_stimulus	cellular response to fibroblast growth factor stimulus	GO:0044344	9/471	0.083803	12/469	0.00315967	5/458	0.538198	7/567	0.318553	4/542	0.683473	8/504	0.232527	3/506	0.765187	7/504	0.29966	5/499	0.630948	8/547	0.291445	9/535	0.192055	5/526	0.701629	5/547	0.662993	9/549	0.251554	11/545	0.0984223
neural_development	neuron apoptotic process	GO:0051402	16/471	0.0841877	15/469	0.0894938	15/458	0.123304	22/567	0.0171598	15/542	0.249389	10/504	0.610929	13/506	0.312067	14/504	0.252494	9/499	0.673619	14/547	0.368466	14/535	0.390808	11/526	0.701629	17/547	0.196335	16/549	0.275963	13/545	0.507536
signal_transduction	regulation of Ras protein signal transduction	GO:0046578	12/471	0.0861452	11/469	0.0969131	7/458	0.570079	18/567	0.0123918	10/542	0.331725	8/504	0.505969	10/506	0.260792	11/504	0.186086	11/499	0.239126	14/547	0.134456	12/535	0.209153	13/526	0.321818	12/547	0.244425	17/549	0.0404785	6/545	0.755863
development_anatomical_structure	heart growth	GO:0060419	8/471	0.0877526	9/469	0.0244917	7/458	0.164011	9/567	0.0826448	5/542	0.511019	7/504	0.240806	6/506	0.301273	7/504	0.204525	5/499	0.505099	7/547	0.304727	7/535	0.308936	7/526	0.453751	5/547	0.577073	7/549	0.380915	7/545	0.342829
neural_development	glial cell differentiation	GO:0010001	15/471	0.0923602	18/469	0.00868824	16/458	0.0500791	17/567	0.090675	19/542	0.030373	10/504	0.575223	15/506	0.160469	19/504	0.0224075	12/499	0.388553	15/547	0.236994	14/535	0.317295	14/526	0.453751	15/547	0.259586	14/549	0.400033	11/545	0.635664
cardiovascular_system	regulation of blood circulation	GO:1903522	15/471	0.0923602	16/469	0.0329525	10/458	0.467572	17/567	0.090675	12/542	0.418468	10/504	0.575223	10/506	0.538684	6/504	0.821818	11/499	0.476686	9/547	0.664757	10/535	0.651647	10/526	0.701629	5/547	0.929459	7/549	0.835381	11/545	0.635664
neural_development	negative regulation of neural precursor cell proliferation	GO:2000178	4/471	0.0923602	4/469	0.0611541	5/458	0.0248259	4/567	0.120619	3/542	0.29698	3/504	0.294381	4/506	0.13178	4/504	0.113539	3/499	0.33355	3/547	0.331462	3/535	0.36415	2/526	0.66071	3/547	0.367243	5/549	0.103855	3/545	0.38834
development_anatomical_structure	epithelial tube formation	GO:0072175	10/471	0.0930418	14/469	0.0017628	12/458	0.0204948	11/567	0.101109	13/542	0.0289971	11/504	0.0877959	8/506	0.2837	12/504	0.0469904	11/499	0.12466	9/547	0.308104	10/535	0.209153	9/526	0.453751	9/547	0.347321	10/549	0.267751	11/545	0.150167
cardiovascular_system	cardiocyte differentiation	GO:0035051	11/471	0.0930418	13/469	0.0134709	9/458	0.234247	12/567	0.105752	6/542	0.642343	7/504	0.54603	7/506	0.500928	6/504	0.595163	6/499	0.644529	10/547	0.308104	11/535	0.216368	8/526	0.588663	9/547	0.410189	9/549	0.464985	11/545	0.249233
development_cellular	homotypic cell-cell adhesion	GO:0034109	8/471	0.0964161	8/469	0.0634098	3/458	0.699059	6/567	0.346446	5/542	0.523829	6/504	0.353591	11/506	0.0236564	5/504	0.460544	9/499	0.112905	7/547	0.31306	8/535	0.205634	6/526	0.50338	4/547	0.672841	4/549	0.713636	9/545	0.141807
immune_response	B cell differentiation	GO:0030183	10/471	0.0966701	14/469	0.00184387	11/458	0.0472471	10/567	0.153101	16/542	0.00191199	8/504	0.331892	13/506	0.0323646	10/504	0.129229	8/499	0.353726	10/547	0.221951	8/535	0.429708	7/526	0.607618	13/547	0.106674	11/549	0.200202	9/545	0.36133
cardiovascular_system	regulation of blood pressure	GO:0008217	12/471	0.0966701	16/469	0.0026436	12/458	0.0878628	14/567	0.0780573	10/542	0.348274	9/504	0.405638	14/506	0.0725321	14/504	0.0540431	14/499	0.0828918	12/547	0.235998	8/535	0.633001	6/526	0.732196	9/547	0.51992	6/549	0.761565	8/545	0.698473
neural_development	regulation of myeloid cell differentiation	GO:0045637	13/471	0.0983663	15/469	0.0175885	12/458	0.148356	14/567	0.124416	9/542	0.557576	11/504	0.311982	12/506	0.21467	12/504	0.204477	9/499	0.5168	10/547	0.489901	10/535	0.501231	7/526	0.718659	12/547	0.353955	10/549	0.577337	7/545	0.747368
signal_transduction	transmembrane receptor protein serine/threonine kinase signaling pathway	GO:0007178	20/471	0.0993338	20/469	0.0660083	25/458	0.00532905	22/567	0.124416	21/542	0.157398	12/504	0.672484	18/506	0.259829	15/504	0.477623	20/499	0.204037	22/547	0.182219	17/535	0.482826	16/526	0.615443	19/547	0.367243	18/549	0.465976	21/545	0.241074
neural_development	nerve development	GO:0021675	8/471	0.101465	9/469	0.0297173	7/458	0.181228	4/567	0.640313	5/542	0.536308	4/504	0.621454	1/506	0.961567	4/504	0.588944	2/499	0.862245	5/547	0.583996	5/535	0.603777	1/526	0.970091	3/547	0.754885	2/549	0.891743	4/545	0.708479
development_anatomical_structure	skin development	GO:0043588	17/471	0.103125	20/469	0.0118062	18/458	0.0567617	19/567	0.111918	20/542	0.0687995	19/504	0.0815855	20/506	0.0686791	20/504	0.0505544	14/499	0.395463	16/547	0.329342	22/535	0.0573749	13/526	0.646814	16/547	0.366786	14/549	0.565915	15/545	0.458057
development_anatomical_structure	pancreas development	GO:0031016	7/471	0.104989	10/469	0.00297441	9/458	0.0182819	10/567	0.025197	6/542	0.27959	8/504	0.0815855	5/506	0.339644	8/504	0.0751701	6/499	0.296946	7/547	0.21776	7/535	0.212642	4/526	0.701629	3/547	0.695214	4/549	0.696189	3/545	0.72825
development_anatomical_structure	kidney morphogenesis	GO:0060993	8/471	0.104989	8/469	0.0715554	10/458	0.0204948	6/567	0.364802	7/542	0.279517	5/504	0.51003	5/506	0.465048	6/504	0.336924	6/499	0.388553	6/547	0.436563	8/535	0.221199	4/526	0.704258	4/547	0.678656	2/549	0.895243	1/545	0.973158
development_cellular	regulation of cell junction assembly	GO:1901888	13/471	0.105646	15/469	0.0200129	14/458	0.0559071	15/567	0.090675	11/542	0.35813	10/504	0.405638	12/506	0.224151	13/504	0.148654	12/499	0.269532	11/547	0.405042	14/535	0.177242	7/526	0.722303	10/547	0.524385	8/549	0.714413	9/545	0.698691
development_anatomical_structure	otic vesicle development	GO:0071599	3/471	0.105646	4/469	0.0134709	2/458	0.29605	1/567	0.620615			1/504	0.625372																	1/545	0.70378
development_anatomical_structure	ectodermal placode development	GO:0071696	3/471	0.105646	4/469	0.0134709	1/458	0.610431	1/567	0.620615	1/542	0.626984	2/504	0.351501	1/506	0.591383	1/504	0.596787	2/499	0.380359	3/547	0.193541	1/535	0.666145	1/526	0.704258	2/547	0.410189			2/545	0.457743
neural_development	cell proliferation in forebrain	GO:0021846	4/471	0.105646	4/469	0.0725699	3/458	0.251393	4/567	0.135134	6/542	0.0167919	4/504	0.161343	3/506	0.270964	1/504	0.692349	2/499	0.564776	1/547	0.736443	1/535	0.747215	2/526	0.688825	2/547	0.616065	1/549	0.775455	4/545	0.225819
development_cellular	negative regulation of epithelial cell proliferation	GO:0050680	11/471	0.110008	13/469	0.0186622	12/458	0.0559071	14/567	0.0492521	9/542	0.372535	11/504	0.180197	9/506	0.301461	11/504	0.148911	9/499	0.365936	11/547	0.244075	10/535	0.346874	10/526	0.469512	9/547	0.435254	9/549	0.496176	11/545	0.288637
development_anatomical_structure	nephron tubule development	GO:0072080	8/471	0.111927	9/469	0.0332137	11/458	0.00841731	7/567	0.25615	7/542	0.291656	6/504	0.378471	7/506	0.24472	9/504	0.0866538	6/499	0.402307	7/547	0.331385	8/535	0.225657	3/526	0.780827	3/547	0.764927	2/549	0.900979	2/545	0.902459
metabolic_regulation	hormone transport	GO:0009914	17/471	0.118496	16/469	0.114737	13/458	0.366899	22/567	0.0484402	14/542	0.457118	16/504	0.273082	10/506	0.656051	13/504	0.453009	14/499	0.416772	17/547	0.291445	12/535	0.651647	12/526	0.701629	15/547	0.436219	9/549	0.828925	15/545	0.480568
signal_transduction	Wnt signaling pathway	GO:0016055	22/471	0.119988	25/469	0.0200129	20/458	0.198472	27/567	0.069119	21/542	0.317322	29/504	0.0162681	19/506	0.333617	16/504	0.569335	18/499	0.460267	23/547	0.248551	20/535	0.439212	22/526	0.453751	26/547	0.149664	25/549	0.214581	24/545	0.230646
development_anatomical_structure	gastrulation	GO:0007369	12/471	0.121113	13/469	0.0433133	13/458	0.0644391	13/567	0.137922	11/542	0.29698	16/504	0.0274749	14/506	0.088068	14/504	0.068192	12/499	0.218366	12/547	0.257777	13/535	0.185533	16/526	0.194197	11/547	0.371111	9/549	0.6175	11/545	0.388737
development_cellular	regulation of epithelial cell proliferation	GO:0050678	20/471	0.121113	24/469	0.0102962	21/458	0.0724537	24/567	0.0826448	19/542	0.317322	19/504	0.276746	23/506	0.0877849	23/504	0.0667302	20/499	0.231858	20/547	0.308104	18/535	0.439212	18/526	0.495729	17/547	0.524385	21/549	0.302571	23/545	0.153843
signal_transduction	cell-cell signaling by wnt	GO:0198738	22/471	0.124067	25/469	0.0201138	20/458	0.202486	27/567	0.0706897	21/542	0.319931	29/504	0.0162806	19/506	0.339644	16/504	0.569335	18/499	0.467657	23/547	0.253982	20/535	0.442987	22/526	0.453751	26/547	0.149664	25/549	0.214581	24/545	0.231878
signal_transduction	calcineurin-NFAT signaling cascade	GO:0033173	5/471	0.124067	3/469	0.366595	3/458	0.433236	4/567	0.281141	7/542	0.0307206	3/504	0.485392	3/506	0.440797	5/504	0.148654	1/499	0.838739	5/547	0.230101	5/535	0.223907	5/526	0.436891	6/547	0.149664	3/549	0.626299	2/545	0.717449
neural_development	cranial nerve development	GO:0021545	6/471	0.124067	8/469	0.0111793	6/458	0.119754	3/567	0.610904	4/542	0.464321	4/504	0.436752	1/506	0.892174	4/504	0.404958	1/499	0.898579	4/547	0.505192	1/535	0.906963			1/547	0.903543	2/549	0.785147	2/545	0.794889
neural_development	positive regulation of neural precursor cell proliferation	GO:2000179	6/471	0.124067	7/469	0.0324611	6/458	0.119754	9/567	0.0233701	10/542	0.00483781	5/504	0.298396	7/506	0.0936667	8/504	0.0380572	9/499	0.0360739	8/547	0.113711	10/535	0.019892	7/526	0.311726	6/547	0.256461	8/549	0.097237	5/545	0.409342
development_cellular	fat cell differentiation	GO:0045444	14/471	0.124873	16/469	0.0263852	19/458	0.00424669	21/567	0.0165268	16/542	0.10583	12/504	0.344296	14/506	0.187396	12/504	0.315907	12/499	0.365384	16/547	0.166898	13/535	0.366249	14/526	0.449898	14/547	0.315999	14/549	0.35228	15/545	0.23576
development_anatomical_structure	embryonic epithelial tube formation	GO:0001838	9/471	0.126829	12/469	0.00743176	11/458	0.0277856	10/567	0.122841	13/542	0.0171597	9/504	0.188737	8/506	0.248695	11/504	0.0575633	10/499	0.149028	9/547	0.248551	10/535	0.170687	9/526	0.449898	8/547	0.379497	10/549	0.215279	10/545	0.187045
development_anatomical_structure	renal tubule development	GO:0061326	8/471	0.129779	9/469	0.0390297	11/458	0.0105273	7/567	0.273916	7/542	0.309827	6/504	0.397834	7/506	0.256222	9/504	0.0956067	6/499	0.419368	7/547	0.351512	8/535	0.248935	3/526	0.792521	5/547	0.651779	3/549	0.805976	2/545	0.910827
development_cellular	epithelial to mesenchymal transition	GO:0001837	11/471	0.133698	12/469	0.0461589	10/458	0.192161	10/567	0.286219	7/542	0.610577	8/504	0.475951	11/506	0.187396	9/504	0.336924	9/499	0.388553	13/547	0.164271	15/535	0.0620801	12/526	0.396932	15/547	0.106674	11/549	0.348166	13/545	0.144057
development_anatomical_structure	cardiac chamber morphogenesis	GO:0003206	9/471	0.133728	11/469	0.0201138	5/458	0.592904	10/567	0.124516	6/542	0.567834	10/504	0.120109	3/506	0.817463	5/504	0.589168	7/499	0.413183	9/547	0.256011	11/535	0.131766	6/526	0.688825	7/547	0.482729	6/549	0.684216	12/545	0.0935795
development_anatomical_structure	regulation of morphogenesis of an epithelium	GO:1905330	6/471	0.134414	9/469	0.00342622	4/458	0.394016	4/567	0.470906	3/542	0.619752	5/504	0.311647	4/506	0.412702	6/504	0.163036	5/499	0.345589	7/547	0.166487	7/535	0.154623	4/526	0.620064	3/547	0.672816	4/549	0.599936	3/545	0.70378
signal_transduction	fibroblast growth factor receptor signaling pathway	GO:0008543	7/471	0.135335	8/469	0.0394473	3/458	0.650513	4/567	0.601023	2/542	0.833632	6/504	0.298784	1/506	0.945906	5/504	0.393873	4/499	0.630948	7/547	0.248551	7/535	0.248935	4/526	0.701629	4/547	0.662993	7/549	0.317016	9/545	0.121793
signal_transduction	extrinsic apoptotic signaling pathway via death domain receptors	GO:0008625	7/471	0.135335	8/469	0.0394473	6/458	0.234247	13/567	0.00450019	9/542	0.0579788	8/504	0.105567	10/506	0.0323319	11/504	0.00972343	6/499	0.337279	9/547	0.127654	7/535	0.248935	8/526	0.345594	11/547	0.106674	8/549	0.214581	5/545	0.569715
metabolic_regulation	lipid export from cell	GO:0140353	5/471	0.136112	6/469	0.0329525	5/458	0.13385	5/567	0.162961	5/542	0.185325	4/504	0.322301	5/506	0.181927	6/504	0.0798256	7/499	0.0577536	5/547	0.238869	6/535	0.14525	4/526	0.482874	6/547	0.158838	2/549	0.72487	4/545	0.440315
cardiovascular_system	regulation of hemopoiesis	GO:1903706	20/471	0.142099	24/469	0.0129697	18/458	0.234725	23/567	0.124416	21/542	0.207959	19/504	0.29189	20/506	0.208267	22/504	0.108975	20/499	0.244811	22/547	0.219101	21/535	0.259458	17/526	0.607618	23/547	0.192439	22/549	0.267751	14/545	0.723107
cardiovascular_system	vascular transport	GO:0010232	7/471	0.146113	9/469	0.0180302	5/458	0.364957	6/567	0.296576	7/542	0.20573	4/504	0.599717	4/506	0.564329	4/504	0.568932	4/499	0.630948	5/547	0.516789	3/535	0.717576	4/526	0.701629	4/547	0.665986	5/549	0.595309	6/545	0.437421
cardiovascular_system	transport across blood-brain barrier	GO:0150104	7/471	0.146113	9/469	0.0180302	5/458	0.364957	6/567	0.296576	7/542	0.20573	4/504	0.599717	4/506	0.564329	4/504	0.568932	4/499	0.630948	5/547	0.516789	3/535	0.717576	4/526	0.701629	4/547	0.665986	5/549	0.595309	6/545	0.437421
neural_development	positive regulation of myelination	GO:0031643	3/471	0.146113	3/469	0.0955648	3/458	0.143952	3/567	0.154452	3/542	0.180815	1/504	0.64268	5/506	0.0220076	3/504	0.163366	1/499	0.67098	2/547	0.437316	1/535	0.674712	2/526	0.538871	1/547	0.685307	1/549	0.716653
response_to_stimulus	sensory perception of mechanical stimulus	GO:0050954	11/471	0.146113	15/469	0.00544247	12/458	0.0814622	9/567	0.419133	10/542	0.331069	9/504	0.386882	7/506	0.564329	11/504	0.186078	10/499	0.337279	7/547	0.641758	8/535	0.60786	7/526	0.701629	7/547	0.670777	9/549	0.555574	9/545	0.539741
immune_response	lymphocyte differentiation	GO:0030098	20/471	0.146799	23/469	0.0247874	18/458	0.240994	25/567	0.0737739	31/542	0.0020005	20/504	0.241499	22/506	0.13178	20/504	0.207371	18/499	0.380359	26/547	0.113711	21/535	0.269666	21/526	0.449898	26/547	0.108673	26/549	0.097237	19/545	0.457743
response_to_stimulus	sensory perception of sound	GO:0007605	10/471	0.146799	13/469	0.0115464	10/458	0.139037	7/567	0.583662	9/542	0.331725	7/504	0.52329	5/506	0.66943	9/504	0.274307	8/499	0.419368	6/547	0.654498	7/535	0.629393	4/526	0.835344	3/547	0.907221	6/549	0.714617	8/545	0.547367
development_anatomical_structure	branching morphogenesis of an epithelial tube	GO:0048754	10/471	0.146799	15/469	0.0017628	10/458	0.139037	12/567	0.0977747	8/542	0.434488	10/504	0.221563	4/506	0.782392	8/504	0.366363	8/499	0.419368	9/547	0.377538	9/535	0.404636	4/526	0.835344	6/547	0.67594	4/549	0.847308	6/545	0.708479
response_to_stimulus	response to ketone	GO:1901654	12/471	0.146799	13/469	0.0574959	12/458	0.138479	13/567	0.159403	16/542	0.0414732	15/504	0.060851	15/506	0.0722632	15/504	0.0539953	10/499	0.403361	8/547	0.641414	9/535	0.603777	10/526	0.55208	13/547	0.248838	9/549	0.661642	6/545	0.80639
signal_transduction	extrinsic apoptotic signaling pathway	GO:0097191	13/471	0.146799	15/469	0.0324444	13/458	0.138479	20/567	0.0165268	16/542	0.0750116	14/504	0.168009	19/506	0.0165221	17/504	0.0354456	11/499	0.399338	13/547	0.311649	10/535	0.595267	12/526	0.471534	18/547	0.106674	13/549	0.397476	10/545	0.648979
response_to_stimulus	response to nicotine	GO:0035094	5/471	0.146799	6/469	0.0379925	3/458	0.467572	7/567	0.0489885	4/542	0.35143	3/504	0.524635	2/506	0.636364	4/504	0.311555	4/499	0.365384	2/547	0.681815	2/535	0.690314					1/549	0.877259	1/545	0.881444
development_anatomical_structure	salivary gland morphogenesis	GO:0007435	4/471	0.146799	5/469	0.0324444	3/458	0.29605	5/567	0.0826448	2/542	0.602788	3/504	0.363113	2/506	0.564329	2/504	0.568932	3/499	0.388553	5/547	0.157211	2/535	0.651647	2/526	0.701629	3/547	0.423023	1/549	0.802	2/545	0.698691
development_anatomical_structure	heart formation	GO:0060914	4/471	0.146799	3/469	0.232924	3/458	0.29605	5/567	0.0826448	4/542	0.191184	3/504	0.363113			3/504	0.334979	2/499	0.630948	5/547	0.157211	7/535	0.0335749	3/526	0.50338	3/547	0.423023	6/549	0.0842552	5/545	0.13604
musculoskeletal_system	positive regulation of smooth muscle cell proliferation	GO:0048661	7/471	0.152228	12/469	0.000668704	7/458	0.14709	7/567	0.20036	8/542	0.12921	9/504	0.0645995	9/506	0.0754371	9/504	0.0580681	8/499	0.152815	8/547	0.187962	6/535	0.414033	7/526	0.449898	9/547	0.13912	8/549	0.226119	5/545	0.608375
musculoskeletal_system	regulation of smooth muscle cell proliferation	GO:0048660	10/471	0.152228	16/469	0.000741387	13/458	0.0204948	11/567	0.150886	12/542	0.0988655	14/504	0.0293121	14/506	0.0323646	16/504	0.00822221	14/499	0.0472347	13/547	0.127654	10/535	0.302617	11/526	0.415228	14/547	0.107158	11/549	0.267751	10/545	0.341954
development_anatomical_structure	nephron development	GO:0072006	10/471	0.152228	15/469	0.00188173	14/458	0.00873287	12/567	0.103027	12/542	0.0988655	13/504	0.052807	12/506	0.0935071	13/504	0.0480151	10/499	0.240053	12/547	0.166487	14/535	0.0631706	7/526	0.701629	6/547	0.678656	5/549	0.76949	5/545	0.782403
signal_transduction	regulation of extrinsic apoptotic signaling pathway	GO:2001236	10/471	0.152228	10/469	0.0999244	7/458	0.453485	13/567	0.0646909	14/542	0.030373	10/504	0.231663	11/506	0.145099	12/504	0.0798256	9/499	0.345446	11/547	0.21663	8/535	0.507615	10/526	0.453751	11/547	0.238576	7/549	0.696189	7/545	0.698691
development_cellular	positive regulation of epithelial cell differentiation	GO:0030858	6/471	0.153687	7/469	0.044333	6/458	0.15087	6/567	0.195216	4/542	0.512968	4/504	0.485392	6/506	0.196891	4/504	0.453009	6/499	0.239126	4/547	0.558591	6/535	0.275718	2/526	0.792521	4/547	0.577928	1/549	0.934753	2/545	0.81578
signal_transduction	Ras protein signal transduction	GO:0007265	17/471	0.155813	14/469	0.288139	12/458	0.555311	24/567	0.029171	14/542	0.523829	11/504	0.647728	17/506	0.222354	15/504	0.347848	16/499	0.337279	21/547	0.157211	17/535	0.346874	19/526	0.415228	18/547	0.312177	25/549	0.0499341	19/545	0.2366
development_anatomical_structure	roof of mouth development	GO:0060021	7/471	0.163714	9/469	0.0219191	7/458	0.155324	9/567	0.078277	3/542	0.724827	8/504	0.136351	5/506	0.424811	12/504	0.00822221	9/499	0.0941104	9/547	0.157211	9/535	0.131766	5/526	0.636594	6/547	0.411178	7/549	0.364036	11/545	0.0553711
response_to_stimulus	cellular response to mechanical stimulus	GO:0071260	6/471	0.168381	9/469	0.00596018	7/458	0.0778815	8/567	0.069119	6/542	0.231825	8/504	0.063477	9/506	0.0323646	9/504	0.0267557	7/499	0.155645	1/547	0.92501	4/535	0.595267	3/526	0.704258	8/547	0.132573	4/549	0.643962	6/545	0.332205
development_anatomical_structure	salivary gland development	GO:0007431	4/471	0.168381	5/469	0.0382705	3/458	0.319521	5/567	0.0909365	2/542	0.604245	3/504	0.378471	2/506	0.564329	2/504	0.569335	3/499	0.403361	5/547	0.164271	2/535	0.651647	2/526	0.701629	3/547	0.449447	1/549	0.813101	2/545	0.698691
musculoskeletal_system	smooth muscle cell proliferation	GO:0048659	10/471	0.168555	16/469	0.000920471	13/458	0.0237673	11/567	0.159403	12/542	0.109377	14/504	0.0332141	14/506	0.0373087	16/504	0.00822221	14/499	0.0531193	13/547	0.141433	10/535	0.327466	11/526	0.435906	14/547	0.108028	11/549	0.275191	10/545	0.36894
development_anatomical_structure	hair follicle development	GO:0001942	7/471	0.168555	11/469	0.00258653	8/458	0.0824509	10/567	0.0484402	7/542	0.241495	9/504	0.072303	7/506	0.208267	8/504	0.115449	5/499	0.496099	7/547	0.294338	9/535	0.134684	5/526	0.637621	10/547	0.108028	9/549	0.177997	7/545	0.340934
development_anatomical_structure	negative regulation of developmental growth	GO:0048640	8/471	0.168861	10/469	0.0265994	10/458	0.0421191	6/567	0.485303	9/542	0.15536	9/504	0.153611	6/506	0.412702	7/504	0.30722	6/499	0.471978	7/547	0.400471	8/535	0.311767	7/526	0.495729	9/547	0.228533	9/549	0.265705	11/545	0.0984223
cognitive_process	social behavior	GO:0035176	5/471	0.168861	5/469	0.110534	2/458	0.657561	4/567	0.343655	7/542	0.0506277	6/504	0.115227	6/506	0.119998	7/504	0.0480151	5/499	0.244811	4/547	0.414961	3/535	0.638699	3/526	0.701629	2/547	0.712528	2/549	0.746736	2/545	0.753006
musculoskeletal_system	muscle cell fate commitment	GO:0042693	3/471	0.171528	5/469	0.0056218	4/458	0.0507076	5/567	0.0277334	1/542	0.666194	3/504	0.224028	1/506	0.636364	2/504	0.392775	3/499	0.239126	3/547	0.256011	4/535	0.135726	3/526	0.449898	2/547	0.49277	1/549	0.726634	4/545	0.127791
cardiovascular_system	coronary vasculature morphogenesis	GO:0060977	3/471	0.171528	4/469	0.0308879	1/458	0.650513	3/567	0.178808	2/542	0.434488	3/504	0.224028			1/504	0.630258			3/547	0.256011	2/535	0.501231	2/526	0.577563	2/547	0.49277	1/549	0.726634	2/545	0.541121
neural_development	positive regulation of gliogenesis	GO:0014015	6/471	0.17261	8/469	0.0201138	6/458	0.164537	7/567	0.124416	3/542	0.642343	3/504	0.633434	5/506	0.30474	6/504	0.201099	6/499	0.252093	6/547	0.291445	6/535	0.301231	5/526	0.50338	7/547	0.203513	7/549	0.230883	4/545	0.652446
development_anatomical_structure	molting cycle	GO:0042303	8/471	0.172847	12/469	0.00388396	9/458	0.0878628	11/567	0.0547743	7/542	0.358973	10/504	0.0815855	10/506	0.0905284	9/504	0.126201	6/499	0.476686	8/547	0.308554	12/535	0.0519256	6/526	0.624621	11/547	0.11393	9/549	0.267751	9/545	0.235691
development_anatomical_structure	hair cycle	GO:0042633	8/471	0.172847	12/469	0.00388396	9/458	0.0878628	11/567	0.0547743	7/542	0.358973	10/504	0.0815855	10/506	0.0905284	9/504	0.126201	6/499	0.476686	8/547	0.308554	12/535	0.0519256	6/526	0.624621	11/547	0.11393	9/549	0.267751	9/545	0.235691
signal_transduction	signal release	GO:0023061	22/471	0.173136	21/469	0.163132	21/458	0.199491	32/567	0.0198851	23/542	0.275526	20/504	0.378478	15/506	0.654926	18/504	0.502117	22/499	0.2965	25/547	0.21776	18/535	0.651647	16/526	0.705327	19/547	0.611902	16/549	0.736965	20/545	0.576435
signal_transduction	regulation of small GTPase mediated signal transduction	GO:0051056	15/471	0.173794	13/469	0.236166	8/458	0.717181	22/567	0.0265784	12/542	0.55539	11/504	0.599717	14/506	0.284066	16/504	0.163036	18/499	0.12466	17/547	0.21776	16/535	0.274602	18/526	0.321818	15/547	0.371133	22/549	0.0628023	9/545	0.787874
response_to_stimulus	response to mechanical stimulus	GO:0009612	12/471	0.173794	23/469	1.54e-05	16/458	0.016198	14/567	0.135134	14/542	0.134609	16/504	0.0459561	15/506	0.0872317	16/504	0.040033	14/499	0.149028	8/547	0.654498	9/535	0.638699	8/526	0.701629	16/547	0.117662	10/549	0.590188	12/545	0.378623
development_anatomical_structure	metanephros development	GO:0001656	7/471	0.175942	10/469	0.00978948	13/458	0.000734423	10/567	0.0489885	9/542	0.0820346	6/504	0.349574	6/506	0.30474	7/504	0.210072	6/499	0.378133	8/547	0.207494	5/535	0.584363	4/526	0.701629	4/547	0.672816	2/549	0.884666	2/545	0.88787
development_anatomical_structure	epidermis development	GO:0008544	18/471	0.177499	24/469	0.00495599	18/458	0.159652	20/567	0.183098	17/542	0.381711	18/504	0.280554	20/506	0.152618	19/504	0.173202	13/499	0.634748	19/547	0.308104	21/535	0.1791	13/526	0.704258	17/547	0.44541	19/549	0.392902	22/545	0.14967
musculoskeletal_system	regulation of osteoblast differentiation	GO:0045667	9/471	0.181239	11/469	0.0330136	9/458	0.16779	9/567	0.253531	8/542	0.36372	7/504	0.452644	9/506	0.226836	9/504	0.220764	10/499	0.194202	8/547	0.408569	7/535	0.567411	3/526	0.89335	7/547	0.557923	4/549	0.812921	5/545	0.737832
development_cellular	axis specification	GO:0009798	7/471	0.182312	10/469	0.0104307	6/458	0.276345	6/567	0.346446	4/542	0.626984	6/504	0.353591	5/506	0.44872	8/504	0.126201	5/499	0.513603	7/547	0.31306	8/535	0.205634	6/526	0.50338	6/547	0.433399	5/549	0.637884	8/545	0.232265
development_anatomical_structure	molting cycle process	GO:0022404	7/471	0.182312	11/469	0.0031461	8/458	0.0899004	10/567	0.0489885	7/542	0.262381	9/504	0.0782637	7/506	0.222354	8/504	0.126201	5/499	0.513603	8/547	0.208482	11/535	0.0519256	5/526	0.653644	11/547	0.106674	9/549	0.190606	8/545	0.232265
development_anatomical_structure	hair cycle process	GO:0022405	7/471	0.182312	11/469	0.0031461	8/458	0.0899004	10/567	0.0489885	7/542	0.262381	9/504	0.0782637	7/506	0.222354	8/504	0.126201	5/499	0.513603	8/547	0.208482	11/535	0.0519256	5/526	0.653644	11/547	0.106674	9/549	0.190606	8/545	0.232265
development_anatomical_structure	ventricular septum development	GO:0003281	6/471	0.182312	9/469	0.00787368	4/458	0.464677	8/567	0.0772006	5/542	0.381711	8/504	0.0720638	4/506	0.478813	6/504	0.21452	6/499	0.269532	5/547	0.424352	7/535	0.188501	5/526	0.512049	5/547	0.441087	5/549	0.496176	9/545	0.0853846
immune_response	regulation of monocyte differentiation	GO:0045655	3/471	0.182312	4/469	0.0349788	3/458	0.178499	1/567	0.670763	1/542	0.67649	2/504	0.436752	2/506	0.398274	2/504	0.404958			1/547	0.68458	1/535	0.694028	1/526	0.718659	1/547	0.701932	1/549	0.733088
cardiovascular_system	definitive hemopoiesis	GO:0060216	3/471	0.182312	6/469	0.000992708	5/458	0.0129859	5/567	0.029949	4/542	0.0830895	5/504	0.0293121	3/506	0.208267	3/504	0.201099	2/499	0.460267	3/547	0.275167	3/535	0.287873	2/526	0.600122	5/547	0.106674	3/549	0.349962	3/545	0.323042
development_anatomical_structure	nephron tubule formation	GO:0072079	3/471	0.182312	4/469	0.0349788	5/458	0.0129859	2/567	0.420355	2/542	0.451483	1/504	0.66442	1/506	0.646339	1/504	0.640219	1/499	0.691301	2/547	0.490292	2/535	0.524946	1/526	0.718659	1/547	0.701932	1/549	0.733088	1/545	0.740711
immune_response	regulation of defense response to bacterium	GO:1900424	3/471	0.182312	4/469	0.0349788	3/458	0.178499	3/567	0.195216	3/542	0.224472	3/504	0.236523	3/506	0.208267	3/504	0.201099	1/499	0.691301	2/547	0.490292	2/535	0.524946	2/526	0.600122	2/547	0.515803	1/549	0.733088	2/545	0.559941
development_anatomical_structure	specification of animal organ identity	GO:0010092	4/471	0.182672	5/469	0.044333	4/458	0.178499	4/567	0.205743	5/542	0.109377	4/504	0.241499			4/504	0.207371	3/499	0.421364	5/547	0.166898	6/535	0.0895534	1/526	0.815733	2/547	0.665986	5/549	0.214581	4/545	0.336117
cardiovascular_system	vascular process in circulatory system	GO:0003018	14/471	0.182834	17/469	0.0265994	11/458	0.411311	14/567	0.286219	15/542	0.224472	11/504	0.513307	13/506	0.29564	13/504	0.310783	12/499	0.430287	12/547	0.524087	10/535	0.664488	10/526	0.701629	11/547	0.650773	14/549	0.427096	15/545	0.328238
neural_development	positive regulation of neurogenesis	GO:0050769	13/471	0.187612	16/469	0.0257571	14/458	0.112418	14/567	0.212509	15/542	0.15536	15/504	0.137782	15/506	0.131863	14/504	0.167565	17/499	0.0808523	15/547	0.209027	12/535	0.448645	17/526	0.263158	13/547	0.379497	18/549	0.097237	16/545	0.160029
metabolic_regulation	regulation of reactive oxygen species metabolic process	GO:2000377	9/471	0.192494	10/469	0.0760865	5/458	0.625071	10/567	0.17128	13/542	0.0360451	9/504	0.27354	11/506	0.110337	14/504	0.0157907	11/499	0.142346	14/547	0.072569	9/535	0.346874	11/526	0.345594	12/547	0.140004	9/549	0.413202	7/545	0.627993
development_anatomical_structure	cardiac conduction system development	GO:0003161	4/471	0.192494	6/469	0.0139766	4/458	0.183217	3/567	0.391703	3/542	0.424227	3/504	0.405638	3/506	0.365193	2/504	0.576578	3/499	0.430287	1/547	0.801541	3/535	0.493024	3/526	0.556967	3/547	0.482187	2/549	0.707565	4/545	0.341954
musculoskeletal_system	skeletal muscle fiber development	GO:0048741	4/471	0.192494	1/469	0.744648	4/458	0.183217	6/567	0.0489885	4/542	0.249389	2/504	0.610929	3/506	0.365193	4/504	0.21452			2/547	0.641758			1/526	0.8223					2/545	0.70378
development_anatomical_structure	lens fiber cell differentiation	GO:0070306	4/471	0.192494	5/469	0.0486698	2/458	0.592904	1/567	0.803714	4/542	0.249389	4/504	0.248945	2/506	0.568099	4/504	0.21452	5/499	0.149028	3/547	0.461097	3/535	0.493024	1/526	0.8223	2/547	0.670777	2/549	0.707565	2/545	0.70378
development_anatomical_structure	nephron epithelium development	GO:0072009	8/471	0.192494	11/469	0.0142879	11/458	0.0237673	9/567	0.162435	9/542	0.180053	8/504	0.272498	8/506	0.237677	10/504	0.088717	7/499	0.388553	9/547	0.235998	9/535	0.225657	3/526	0.846028	4/547	0.726201	3/549	0.853729	3/545	0.858558
development_cellular	positive regulation of epithelial cell migration	GO:0010634	10/471	0.192494	12/469	0.0408109	13/458	0.0312196	12/567	0.132074	6/542	0.664842	8/504	0.455518	12/506	0.122948	11/504	0.159448	10/499	0.296946	10/547	0.331462	10/535	0.356174	10/526	0.469512	11/547	0.287639	8/549	0.626299	8/545	0.627993
response_to_stimulus	cellular response to alcohol	GO:0097306	7/471	0.192494	10/469	0.0118062	7/458	0.183217	7/567	0.254119	10/542	0.0489757	10/504	0.0480033	10/506	0.0599041	12/504	0.00858356	11/499	0.0404627	6/547	0.436563	5/535	0.606807	7/526	0.469512	5/547	0.61276	4/549	0.714617	5/545	0.660862
development_anatomical_structure	branching involved in salivary gland morphogenesis	GO:0060445	3/471	0.192494	4/469	0.0390297	1/458	0.669211	3/567	0.205743	1/542	0.687195	2/504	0.452644	1/506	0.656051	2/504	0.422455	2/499	0.476686	4/547	0.164271	2/535	0.543839	1/526	0.722303	3/547	0.329728	1/549	0.739125	2/545	0.576435
metabolic_regulation	positive regulation of transferase activity	GO:0051347	19/471	0.193209	22/469	0.0382705	21/458	0.0837416	25/567	0.0706897	15/542	0.611628	16/504	0.498583	22/506	0.13178	16/504	0.460544	20/499	0.244811	16/547	0.622911	19/535	0.409435	19/526	0.469512	17/547	0.557923	19/549	0.464985	20/545	0.378623
development_anatomical_structure	gland morphogenesis	GO:0022612	8/471	0.193209	16/469	6.3e-05	7/458	0.278334	12/567	0.0416577	9/542	0.180815	9/504	0.179378	7/506	0.317976	9/504	0.1473	9/499	0.201962	8/547	0.329342	7/535	0.464088	6/526	0.656029	7/547	0.454392	7/549	0.513796	8/545	0.379305
development_anatomical_structure	nephron tubule morphogenesis	GO:0072078	6/471	0.195463	6/469	0.137474	8/458	0.0435959	4/567	0.580939	6/542	0.279517	4/504	0.552125	3/506	0.620121	6/504	0.232422	4/499	0.573002	4/547	0.616892	6/535	0.342589	2/526	0.828414	3/547	0.695214	2/549	0.837801	1/545	0.950852
metabolic_regulation	regulation of lipid transport	GO:0032368	9/471	0.195463	10/469	0.0800415	12/458	0.0277856	10/567	0.178808	9/542	0.29698	7/504	0.475951	5/506	0.636364	9/504	0.246855	6/499	0.630948	6/547	0.637625	7/535	0.584363	6/526	0.701629	8/547	0.455636	4/549	0.827764	6/545	0.699549
development_cellular	positive regulation of endothelial cell migration	GO:0010595	8/471	0.198624	10/469	0.0368234	10/458	0.0559071	9/567	0.168199	5/542	0.626984	7/504	0.366325	9/506	0.170137	8/504	0.246855	7/499	0.388553	8/547	0.331462	7/535	0.467956	7/526	0.524311	7/547	0.456364	5/549	0.711061	7/545	0.507536
cardiovascular_system	ventricular cardiac muscle tissue development	GO:0003229	5/471	0.203753	9/469	0.00184387	4/458	0.337585	5/567	0.246593	5/542	0.279517	6/504	0.154333	2/506	0.684603	1/504	0.867315	2/499	0.723805	3/547	0.631923	6/535	0.196511	4/526	0.556967	5/547	0.355122	4/549	0.548131	9/545	0.0415458
immune_response	negative regulation of leukocyte apoptotic process	GO:2000107	5/471	0.203753	5/469	0.14558	5/458	0.198472	4/567	0.399762	8/542	0.030373	7/504	0.0720638	10/506	0.00816209	8/504	0.0280646	3/499	0.630948	2/547	0.724875	3/535	0.651647	3/526	0.701629	2/547	0.733724	3/549	0.696189	3/545	0.698691
development_anatomical_structure	organ growth	GO:0035265	10/471	0.203753	14/469	0.0109094	9/458	0.278334	13/567	0.0932522	11/542	0.213514	13/504	0.0782637	10/506	0.248695	12/504	0.110411	9/499	0.388553	13/547	0.164271	11/535	0.27204	9/526	0.527017	9/547	0.466782	9/549	0.532295	11/545	0.317223
development_cellular	positive regulation of cell development	GO:0010720	20/471	0.203753	21/469	0.0988901	20/458	0.183217	25/567	0.109038	29/542	0.0177986	25/504	0.0720638	25/506	0.0872317	22/504	0.163036	24/499	0.134216	24/547	0.193541	21/535	0.356174	27/526	0.208692	24/547	0.203513	30/549	0.0515458	24/545	0.209481
development_anatomical_structure	nephron epithelium morphogenesis	GO:0072088	6/471	0.203753	6/469	0.145762	8/458	0.0482	4/567	0.593641	6/542	0.290827	4/504	0.566822	3/506	0.627477	6/504	0.248232	4/499	0.585332	4/547	0.631923	6/535	0.346874	2/526	0.834976	3/547	0.701932	2/549	0.842967	1/545	0.954323
response_to_stimulus	response to nutrient	GO:0007584	9/471	0.212194	10/469	0.0886789	9/458	0.198472	12/567	0.0893763	13/542	0.0473392	14/504	0.0239949	9/506	0.25309	12/504	0.0629925	12/499	0.100328	9/547	0.353122	6/535	0.664488	10/526	0.449898	8/547	0.475573	6/549	0.711061	10/545	0.309384
development_anatomical_structure	placenta development	GO:0001890	9/471	0.216544	11/469	0.0461589	9/458	0.2006	5/567	0.717105	8/542	0.418468	8/504	0.378471	9/506	0.256222	8/504	0.350524	10/499	0.229715	5/547	0.714495	7/535	0.605887	4/526	0.823195	7/547	0.616065	6/549	0.711061	7/545	0.664813
development_anatomical_structure	kidney epithelium development	GO:0072073	9/471	0.216544	13/469	0.00997404	11/458	0.0717662	9/567	0.286219	13/542	0.0473392	10/504	0.201366	9/506	0.256222	11/504	0.108975	9/499	0.325292	11/547	0.194863	11/535	0.185533	5/526	0.732594	6/547	0.672816	4/549	0.837801	5/545	0.769001
development_cellular	type B pancreatic cell development	GO:0003323	3/471	0.217189	4/469	0.048684	2/458	0.442463	4/567	0.103131	3/542	0.276652	2/504	0.485392	3/506	0.243925	4/504	0.101197	2/499	0.506924	3/547	0.321278	4/535	0.163831	2/526	0.637621	3/547	0.353955	4/549	0.214581	2/545	0.621405
neural_development	peripheral nervous system development	GO:0007422	6/471	0.218131	3/469	0.586885	7/458	0.114476	6/567	0.268851	9/542	0.0479021	4/504	0.579461	6/506	0.248695	6/504	0.252494	6/499	0.321055	6/547	0.331462	5/535	0.499299	6/526	0.469512	6/547	0.367243	4/549	0.696189	4/545	0.698691
development_anatomical_structure	renal tubule morphogenesis	GO:0061333	6/471	0.218131	6/469	0.157378	9/458	0.0205229	5/567	0.407208	6/542	0.29698	4/504	0.579461	3/506	0.636364	7/504	0.148654	5/499	0.424428	5/547	0.472213	7/535	0.225657	2/526	0.84402	4/547	0.662993	2/549	0.849053	1/545	0.956175
development_anatomical_structure	skin epidermis development	GO:0098773	8/471	0.219088	13/469	0.00276679	9/458	0.125949	12/567	0.0489885	8/542	0.317322	10/504	0.120109	8/506	0.256222	9/504	0.167971	5/499	0.641464	9/547	0.256011	12/535	0.0784774	5/526	0.704258	10/547	0.203513	9/549	0.331365	7/545	0.530833
response_to_stimulus	response to retinoic acid	GO:0032526	7/471	0.221737	9/469	0.0390297	3/458	0.726241	5/567	0.593641	5/542	0.589401	10/504	0.0603235	3/506	0.739176	5/504	0.519784	8/499	0.218366	6/547	0.472213	7/535	0.37571	4/526	0.705327	5/547	0.651779	6/549	0.555574	8/545	0.292122
metabolic_regulation	regulation of protein acetylation	GO:1901983	4/471	0.22404	3/469	0.325217	3/458	0.393978	7/567	0.0287601	3/542	0.464321	3/504	0.445575	3/506	0.405957	2/504	0.596787	3/499	0.467657	1/547	0.820952	1/535	0.829678	2/526	0.704258	3/547	0.524385	3/549	0.584199	2/545	0.708479
immune_response	cell activation involved in immune response	GO:0002263	14/471	0.229966	19/469	0.0118062	12/458	0.364957	11/567	0.610904	22/542	0.0135105	14/504	0.311982	18/506	0.0905284	17/504	0.108462	8/499	0.773363	14/547	0.405042	13/535	0.501231	14/526	0.485299	12/547	0.61276	12/549	0.667273	10/545	0.723107
immune_response	regulation of dendritic cell antigen processing and presentation	GO:0002604	2/471	0.229966	2/469	0.170961	4/458	0.00926458	1/567	0.593641			2/504	0.282319	1/506	0.564329	1/504	0.568932													1/545	0.698691
immune_response	B cell activation	GO:0042113	13/471	0.230007	18/469	0.0114238	17/458	0.0327996	16/567	0.143531	26/542	0.00026292	14/504	0.249627	22/506	0.00881538	19/504	0.0280646	13/499	0.345589	15/547	0.256011	18/535	0.114322	15/526	0.449898	20/547	0.106674	19/549	0.097237	17/545	0.14967
neural_development	cerebellar cortex formation	GO:0021697	3/471	0.232752	2/469	0.400436	1/458	0.704681	2/567	0.51137	3/542	0.29698	3/504	0.294381	4/506	0.13178	4/504	0.113539	3/499	0.33355	4/547	0.187157	6/535	0.0427663	6/526	0.184918	3/547	0.367243	2/549	0.635932	5/545	0.0984223
signal_transduction	regulation of lipopolysaccharide-mediated signaling pathway	GO:0031664	3/471	0.232752	4/469	0.0611541	3/458	0.235304	3/567	0.255223	6/542	0.0125204	3/504	0.294381	2/506	0.465048	2/504	0.477394	2/499	0.534026	2/547	0.568988	3/535	0.36415	4/526	0.378301	2/547	0.588423	1/549	0.766951
neural_development	positive regulation of nervous system development	GO:0051962	14/471	0.234797	19/469	0.0133805	18/458	0.0380942	17/567	0.154452	17/542	0.156708	16/504	0.188737	18/506	0.0936667	17/504	0.113539	21/499	0.0404627	17/547	0.21776	15/535	0.356174	18/526	0.321818	15/547	0.371133	21/549	0.0842552	19/545	0.127791
development_anatomical_structure	ossification	GO:0001503	19/471	0.238773	21/469	0.0886789	19/458	0.223326	23/567	0.159224	23/542	0.15536	20/504	0.282319	24/506	0.0935071	25/504	0.0545757	28/499	0.0353573	24/547	0.182628	22/535	0.252048	16/526	0.701629	18/547	0.546131	22/549	0.339526	23/545	0.2366
development_cellular	myoblast differentiation	GO:0045445	7/471	0.238773	7/469	0.179171	5/458	0.515903	12/567	0.0265784	6/542	0.457495	7/504	0.311796	5/506	0.546219	8/504	0.178831	10/499	0.0941104	12/547	0.072569	9/535	0.181036	5/526	0.701629	12/547	0.106674	9/549	0.231843	7/545	0.440315
cardiovascular_system	platelet activation	GO:0030168	8/471	0.238773	6/469	0.42223	4/458	0.702641	4/567	0.767522	7/542	0.455226	10/504	0.146675	14/506	0.0155547	6/504	0.52711	12/499	0.0655538	8/547	0.382067	8/535	0.411885	6/526	0.701629	4/547	0.760773	5/549	0.719869	10/545	0.230992
development_anatomical_structure	digestive tract development	GO:0048565	8/471	0.238773	15/469	0.000530327	14/458	0.0021703	15/567	0.0138017	11/542	0.0892418	9/504	0.226889	9/506	0.201541	11/504	0.072546	9/499	0.239126	10/547	0.207494	12/535	0.0981992	7/526	0.58991	6/547	0.662993	8/549	0.458286	11/545	0.144057
development_cellular	regulation of endothelial cell migration	GO:0010594	11/471	0.242919	15/469	0.0200129	14/458	0.0559071	17/567	0.0416577	8/542	0.626984	10/504	0.405638	10/506	0.367061	11/504	0.299784	9/499	0.536518	13/547	0.244985	11/535	0.430731	8/526	0.701629	14/547	0.203513	9/549	0.696189	11/545	0.468616
neural_development	regulation of gliogenesis	GO:0014013	7/471	0.244123	14/469	0.000311855	8/458	0.143952	9/567	0.135134	6/542	0.464321	4/504	0.647728	8/506	0.198182	9/504	0.110868	7/499	0.345589	9/547	0.193541	8/535	0.287873	6/526	0.602086	9/547	0.204602	9/549	0.233391	6/545	0.576435
neural_development	astrocyte differentiation	GO:0048708	6/471	0.244123	9/469	0.0180302	5/458	0.364957	6/567	0.296576	7/542	0.20573	6/504	0.311982	5/506	0.398274	7/504	0.172039	6/499	0.345589	8/547	0.182974	9/535	0.114322	6/526	0.478476	8/547	0.192439	8/549	0.215279	5/545	0.588312
immune_response	positive regulation of antigen receptor-mediated signaling pathway	GO:0050857	3/471	0.244123	4/469	0.0675695	3/458	0.248551	3/567	0.269256	5/542	0.0501814	5/504	0.0566219	6/506	0.0220076	5/504	0.0494955	4/499	0.172285	3/547	0.342796	3/535	0.376684	4/526	0.41091	4/547	0.203513	4/549	0.231843	4/545	0.210898
development_anatomical_structure	morphogenesis of a branching epithelium	GO:0061138	10/471	0.244123	18/469	0.000530327	10/458	0.235327	12/567	0.17128	10/542	0.357331	11/504	0.248945	6/506	0.662981	11/504	0.21452	10/499	0.347347	11/547	0.322592	11/535	0.342301	5/526	0.8223	7/547	0.678656	5/549	0.837801	7/545	0.708479
metabolic_regulation	regulation of cellular ketone metabolic process	GO:0010565	8/471	0.244123	5/469	0.550037	11/458	0.0435959	9/567	0.233258	8/542	0.348274	6/504	0.572351	5/506	0.608123	5/504	0.607748	5/499	0.665514	3/547	0.866586	5/535	0.68019	4/526	0.783098	6/547	0.662993	3/549	0.887277	4/545	0.80639
development_cellular	regulation of timing of cell differentiation	GO:0048505	2/471	0.244123	3/469	0.044333	1/458	0.591396	2/567	0.255223	2/542	0.29698	2/504	0.298396	2/506	0.259829	1/504	0.569335			1/547	0.631923	1/535	0.651647
signal_transduction	negative regulation of Ras protein signal transduction	GO:0046580	4/471	0.244123	2/469	0.567132	2/458	0.625071	8/567	0.0166046	3/542	0.508092	3/504	0.485392	2/506	0.614482	1/504	0.807626	2/499	0.665952	2/547	0.664757	3/535	0.581696	3/526	0.646814	1/547	0.836484	4/549	0.431285	1/545	0.869259
neural_development	neural tube development	GO:0021915	9/471	0.250867	11/469	0.0695851	8/458	0.341975	14/567	0.0489885	13/542	0.0684694	12/504	0.102317	9/506	0.288124	15/504	0.0157907	13/499	0.0828918	13/547	0.145188	12/535	0.163831	11/526	0.436891	12/547	0.186487	15/549	0.0701874	13/545	0.127791
development_anatomical_structure	exocrine system development	GO:0035272	4/471	0.250867	6/469	0.0308879	3/458	0.442463	5/567	0.157342	2/542	0.654416	3/504	0.498583	2/506	0.616204	3/504	0.460544	4/499	0.345589	5/547	0.235998	3/535	0.584363	3/526	0.646969	3/547	0.579116	1/549	0.86818	3/545	0.633834
development_cellular	chondrocyte differentiation	GO:0002062	7/471	0.250867	6/469	0.309894	11/458	0.0182636	8/567	0.225383	12/542	0.0211905	7/504	0.329675	9/506	0.141054	8/504	0.199077	9/499	0.169759	9/547	0.207494	9/535	0.196511	6/526	0.615094	8/547	0.33774	10/549	0.190606	8/545	0.341954
development_anatomical_structure	urogenital system development	GO:0001655	5/471	0.250867	12/469	6.85e-05	8/458	0.0242804	6/567	0.179739	7/542	0.109377	11/504	0.00190758	5/506	0.276496	10/504	0.00822221	10/499	0.0184871	6/547	0.252423	7/535	0.163831	3/526	0.704258	7/547	0.181569	6/549	0.324476	5/545	0.441907
neural_development	mechanoreceptor differentiation	GO:0042490	5/471	0.250867	7/469	0.0398747	3/458	0.592904	3/567	0.630475	2/542	0.765005	2/504	0.738626	4/506	0.428878	3/504	0.584685	3/499	0.641464	3/547	0.651919	3/535	0.666145	2/526	0.788057	2/547	0.77016	2/549	0.801573	5/545	0.441907
metabolic_regulation	positive regulation of reactive oxygen species metabolic process	GO:2000379	5/471	0.250867	7/469	0.0398747	4/458	0.411311	5/567	0.302477	7/542	0.109377	6/504	0.201724	5/506	0.276496	7/504	0.0930716	6/499	0.231858	7/547	0.166898	4/535	0.572962	5/526	0.482874	8/547	0.117662	5/549	0.447973	6/545	0.300784
neural_development	postsynapse organization	GO:0099173	10/471	0.256958	5/469	0.722628	4/458	0.849116	11/567	0.270907	7/542	0.644178	15/504	0.0458929	10/506	0.301273	13/504	0.103169	12/499	0.211809	15/547	0.124735	11/535	0.350865	9/526	0.611503	9/547	0.556804	10/549	0.496176	9/545	0.611467
response_to_stimulus	multicellular organismal response to stress	GO:0033555	6/471	0.256958	7/469	0.106074	8/458	0.0814622	10/567	0.0474162	10/542	0.0351386	7/504	0.232527	9/506	0.0842074	9/504	0.0629925	9/499	0.0941104	8/547	0.193541	7/535	0.29632	6/526	0.495729	6/547	0.411178	3/549	0.76949	5/545	0.624412
development_cellular	negative regulation of cell motility	GO:2000146	16/471	0.256958	18/469	0.0960615	17/458	0.184967	25/567	0.0299654	18/542	0.27959	22/504	0.0603235	18/506	0.216158	16/504	0.334979	14/499	0.537462	15/547	0.551871	18/535	0.342589	19/526	0.449898	22/547	0.149664	19/549	0.339526	19/545	0.308423
development_cellular	regulation of fat cell differentiation	GO:0045598	8/471	0.263272	11/469	0.0346591	11/458	0.052874	12/567	0.0718075	8/542	0.372535	6/504	0.599717	8/506	0.30474	6/504	0.568932	6/499	0.630948	9/547	0.322984	6/535	0.651647	7/526	0.629849	7/547	0.567691	8/549	0.496176	8/545	0.479847
musculoskeletal_system	positive regulation of striated muscle cell differentiation	GO:0051155	4/471	0.263979	4/469	0.203764	3/458	0.464677	2/567	0.666802	4/542	0.342563	5/504	0.19481	2/506	0.627477	7/504	0.0371646	4/499	0.361721	4/547	0.384969	5/535	0.248935	2/526	0.71228	1/547	0.849485	1/549	0.874869	2/545	0.72825
response_to_stimulus	cellular response to abiotic stimulus	GO:0071214	15/471	0.26746	19/469	0.0387365	14/458	0.326992	22/567	0.0570609	17/542	0.279517	18/504	0.180197	21/506	0.0686791	18/504	0.148964	19/499	0.149028	13/547	0.631923	13/535	0.651647	14/526	0.636594	22/547	0.11393	18/549	0.335893	15/545	0.53383
response_to_stimulus	cellular response to environmental stimulus	GO:0104004	15/471	0.26746	19/469	0.0387365	14/458	0.326992	22/567	0.0570609	17/542	0.279517	18/504	0.180197	21/506	0.0686791	18/504	0.148964	19/499	0.149028	13/547	0.631923	13/535	0.651647	14/526	0.636594	22/547	0.11393	18/549	0.335893	15/545	0.53383
development_cellular	positive regulation of fat cell differentiation	GO:0045600	5/471	0.26746	7/469	0.0467959	6/458	0.155324	7/567	0.120382	5/542	0.354802	4/504	0.498583	5/506	0.296741	3/504	0.596787	4/499	0.5168	4/547	0.568988	3/535	0.672598	4/526	0.652545	4/547	0.588423	3/549	0.714617	2/545	0.818524
musculoskeletal_system	negative regulation of striated muscle cell apoptotic process	GO:0010664	3/471	0.26746	3/469	0.208976	1/458	0.732659	6/567	0.0277334	2/542	0.586006	2/504	0.568651	3/506	0.288124			1/499	0.759675	2/547	0.616892	2/535	0.646594	6/526	0.194197	5/547	0.138025	4/549	0.267751	3/545	0.443254
response_to_stimulus	cellular response to metal ion	GO:0071248	10/471	0.270917	11/469	0.13902	14/458	0.037639	13/567	0.144934	9/542	0.511019	8/504	0.583227	12/506	0.187396	12/504	0.170195	13/499	0.163169	12/547	0.273827	13/535	0.192703	7/526	0.705327	7/547	0.690077	8/549	0.696189	10/545	0.507536
cardiovascular_system	coronary vasculature development	GO:0060976	4/471	0.270917	6/469	0.0379925	5/458	0.143952	4/567	0.316195	4/542	0.35143	4/504	0.33862	2/506	0.636364	3/504	0.494232	1/499	0.851274	4/547	0.391592	3/535	0.609868	3/526	0.678459	4/547	0.410189	3/549	0.661642	4/545	0.457743
musculoskeletal_system	smooth muscle cell differentiation	GO:0051145	5/471	0.272239	8/469	0.0197886	5/458	0.270942	6/567	0.205743	3/542	0.642343	6/504	0.232527	2/506	0.754743	5/504	0.319507	6/499	0.244811	11/547	0.0652353	8/535	0.116231	5/526	0.495729	8/547	0.132573	5/549	0.482953	8/545	0.122784
development_cellular	stem cell proliferation	GO:0072089	7/471	0.274754	12/469	0.00509636	6/458	0.402617	10/567	0.103701	7/542	0.381593	6/504	0.481298	5/506	0.565479	5/504	0.569335	7/499	0.380612	9/547	0.232916	9/535	0.223907	9/526	0.435906	10/547	0.179647	9/549	0.275191	7/545	0.495604
immune_response	dendritic cell antigen processing and presentation	GO:0002468	2/471	0.274754	2/469	0.214195	4/458	0.0204948	1/567	0.610904			2/504	0.331892	1/506	0.580059	1/504	0.584685													1/545	0.70378
sex_differentiation	prostate gland development	GO:0030850	4/471	0.274754	10/469	0.000169139	6/458	0.0632927	4/567	0.327104	6/542	0.105785	10/504	0.00133403	4/506	0.30474	8/504	0.0157907	8/499	0.0360739	5/547	0.256011	6/535	0.157938	3/526	0.688825	7/547	0.11393	6/549	0.206568	5/545	0.306551
cardiovascular_system	platelet aggregation	GO:0070527	5/471	0.274754	6/469	0.112548	3/458	0.610399	4/567	0.534027	5/542	0.36372	6/504	0.236523	11/506	0.00816209	4/504	0.475604	8/499	0.0875955	6/547	0.291445	6/535	0.301231	5/526	0.50338	3/547	0.68332	4/549	0.649558	9/545	0.0779024
development_anatomical_structure	digestive system development	GO:0055123	8/471	0.274754	15/469	0.000992708	14/458	0.00479346	15/567	0.0166046	13/542	0.0406227	10/504	0.183468	9/506	0.24472	11/504	0.0993448	9/499	0.302651	11/547	0.182974	12/535	0.131602	8/526	0.519554	6/547	0.670777	9/549	0.413202	12/545	0.127791
neural_development	axon extension	GO:0048675	7/471	0.276483	8/469	0.132932	7/458	0.278334	5/567	0.620615	12/542	0.0300746	5/504	0.60787	8/506	0.237677	6/504	0.453009	7/499	0.388553	8/547	0.323625	5/535	0.664488	5/526	0.701629	6/547	0.588677	8/549	0.408545	10/545	0.165654
immune_response	leukocyte activation involved in immune response	GO:0002366	13/471	0.276483	19/469	0.0109094	12/458	0.353834	11/567	0.608696	21/542	0.021788	14/504	0.300299	18/506	0.088068	16/504	0.146204	8/499	0.76619	14/547	0.391592	13/535	0.493024	13/526	0.55208	12/547	0.597956	12/549	0.648787	9/545	0.778197
development_cellular	regulation of cellular component size	GO:0032535	16/471	0.279526	20/469	0.0467959	13/458	0.552702	10/567	0.8509	22/542	0.0892418	20/504	0.153611	19/506	0.187396	20/504	0.125684	20/499	0.169759	17/547	0.415499	12/535	0.701372	18/526	0.469512	10/547	0.825924	16/549	0.583951	23/545	0.121793
neural_development	axon regeneration	GO:0031103	4/471	0.2857	4/469	0.224568	3/458	0.495783	4/567	0.330408	7/542	0.0479021	6/504	0.108241	5/506	0.198182	6/504	0.0956067	5/499	0.239126	5/547	0.267136	5/535	0.27822	6/526	0.345594	3/547	0.625606	2/549	0.739125	4/545	0.468616
development_anatomical_structure	primary neural tube formation	GO:0014020	6/471	0.28717	8/469	0.0692584	6/458	0.284762	8/567	0.150979	10/542	0.0473392	8/504	0.168009	7/506	0.234644	11/504	0.0193409	10/499	0.0655538	8/547	0.220593	9/535	0.147719	8/526	0.421172	7/547	0.355122	9/549	0.198641	9/545	0.14967
response_to_stimulus	cellular response to ketone	GO:1901655	6/471	0.28717	7/469	0.131462	6/458	0.284762	6/567	0.361137	10/542	0.0473392	6/504	0.365297	9/506	0.0935071	8/504	0.134046	7/499	0.284041	4/547	0.654498	5/535	0.603777	5/526	0.667465	4/547	0.67594	4/549	0.714617	3/545	0.794889
development_anatomical_structure	morphogenesis of a branching structure	GO:0001763	10/471	0.28717	18/469	0.000992708	11/458	0.198472	14/567	0.109918	10/542	0.418468	11/504	0.297294	8/506	0.564329	13/504	0.126104	12/499	0.239126	13/547	0.221807	14/535	0.157329	7/526	0.705327	9/547	0.602046	6/549	0.798993	9/545	0.647957
immune_response	mature B cell differentiation involved in immune response	GO:0002313	3/471	0.28717	5/469	0.0297173	2/458	0.562465	1/567	0.764464	4/542	0.183825	1/504	0.745782	3/506	0.30474	3/504	0.319507	1/499	0.773363	2/547	0.631923	2/535	0.651647			2/547	0.662993
development_anatomical_structure	thyroid gland development	GO:0030878	3/471	0.28717	5/469	0.0297173	3/458	0.292684	2/567	0.593641	1/542	0.764023	2/504	0.592842	2/506	0.556971	4/504	0.163036	2/499	0.626643	1/547	0.766867	2/535	0.651647	2/526	0.701629			1/549	0.798993	2/545	0.698691
neural_development	positive regulation of nervous system process	GO:0031646	3/471	0.28717	3/469	0.227698	3/458	0.292684	3/567	0.32256	4/542	0.183825	2/504	0.592842	6/506	0.033226	4/504	0.163036	2/499	0.626643	2/547	0.631923	1/535	0.771085	3/526	0.495729	2/547	0.662993	1/549	0.798993
development_cellular	negative regulation of cell migration	GO:0030336	15/471	0.28717	18/469	0.0797744	17/458	0.155324	25/567	0.0231638	17/542	0.307021	22/504	0.0459561	16/506	0.28323	15/504	0.365655	13/499	0.594299	14/547	0.594422	17/535	0.366249	18/526	0.449898	20/547	0.198232	18/549	0.374716	18/545	0.340312
signal_transduction	negative regulation of small GTPase mediated signal transduction	GO:0051058	4/471	0.28717	2/469	0.605632	2/458	0.657561	9/567	0.0151204	3/542	0.576985	4/504	0.363113	2/506	0.654926	1/504	0.841112	2/499	0.697164	2/547	0.697882	3/535	0.638699	3/526	0.701629	1/547	0.865651	4/549	0.493395	1/545	0.891031
neural_development	regulation of neuroblast proliferation	GO:1902692	4/471	0.28717	5/469	0.110534	7/458	0.0248259	9/567	0.0151204	7/542	0.0506277	4/504	0.363113	6/506	0.119998	7/504	0.0480151	7/499	0.0808523	6/547	0.17553	7/535	0.0991108	4/526	0.50338	5/547	0.314751	7/549	0.120087	4/545	0.479847
development_cellular	regulation of cell-matrix adhesion	GO:0001952	7/471	0.294161	10/469	0.0390297	8/458	0.196586	10/567	0.120382	5/542	0.626984	7/504	0.378471	11/506	0.07436	9/504	0.158594	9/499	0.212436	9/547	0.244985	7/535	0.480274	8/526	0.469512	10/547	0.192439	5/549	0.714617	4/545	0.782403
metabolic_regulation	peptidyl-serine modification	GO:0018209	13/471	0.302328	11/469	0.441832	10/458	0.591396	17/567	0.156795	20/542	0.0473392	11/504	0.599717	17/506	0.134972	16/504	0.165464	13/499	0.419368	18/547	0.175202	15/535	0.363528	13/526	0.584495	15/547	0.378547	14/549	0.496176	14/545	0.479847
musculoskeletal_system	muscle cell migration	GO:0014812	6/471	0.302328	5/469	0.400352	4/458	0.600717	5/567	0.572757	7/542	0.29698	6/504	0.378478	6/506	0.335179	10/504	0.0484478	8/499	0.205473	7/547	0.331462	4/535	0.674222	6/526	0.538871	8/547	0.25796	5/549	0.683915	7/545	0.38834
immune_response	regulation of chemokine production	GO:0032642	6/471	0.302328	9/469	0.0349788	7/458	0.198472	7/567	0.264993	7/542	0.29698	8/504	0.180197	8/506	0.167103	6/504	0.351746	5/499	0.551082	4/547	0.664757	4/535	0.674222	4/526	0.704258	4/547	0.68332	7/549	0.413202	6/545	0.52232
development_anatomical_structure	embryonic forelimb morphogenesis	GO:0035115	3/471	0.302328	6/469	0.00928711	8/458	0.000734423	7/567	0.0166046	4/542	0.203386	6/504	0.0381537	3/506	0.32134	5/504	0.0811566	5/499	0.12466	4/547	0.252423	4/535	0.259458	1/526	0.797607	5/547	0.158838	1/549	0.805976	4/545	0.300784
development_anatomical_structure	embryonic digestive tract development	GO:0048566	3/471	0.302328	6/469	0.00928711	7/458	0.00306398	6/567	0.0413204	3/542	0.38108	4/504	0.211672	3/506	0.32134	3/504	0.340046	3/499	0.395463	1/547	0.779242	4/535	0.259458	2/526	0.701629	2/547	0.662993	3/549	0.496176	4/545	0.300784
cardiovascular_system	cardiac cell fate commitment	GO:0060911	2/471	0.302328	3/469	0.0807107	2/458	0.312305	4/567	0.0489885	1/542	0.633992	1/504	0.633434	2/506	0.317976	1/504	0.602701	2/499	0.388553	2/547	0.405042	3/535	0.205634	2/526	0.50338	2/547	0.423023	1/549	0.714617	3/545	0.231878
cardiovascular_system	cardiac muscle cell differentiation	GO:0055007	7/471	0.30598	10/469	0.0442016	7/458	0.309219	8/567	0.284252	5/542	0.633992	5/504	0.621467	4/506	0.691117	5/504	0.589168	3/499	0.83278	7/547	0.462787	9/535	0.259458	5/526	0.704258	7/547	0.482729	7/549	0.550565	8/545	0.410713
immune_response	chemokine production	GO:0032602	6/471	0.308123	9/469	0.0367796	7/458	0.199156	7/567	0.270717	7/542	0.29698	8/504	0.181065	8/506	0.173197	6/504	0.362409	5/499	0.558673	4/547	0.664757	4/535	0.674712	4/526	0.704258	4/547	0.685307	7/549	0.416329	6/545	0.52232
cardiovascular_system	regulation of vascular endothelial growth factor receptor signaling pathway	GO:0030947	3/471	0.315268	5/469	0.0382705	2/458	0.591396	5/567	0.0909365	3/542	0.391405	3/504	0.378471	6/506	0.0434318	3/504	0.350524	2/499	0.631603	3/547	0.434169	3/535	0.46502	2/526	0.701629	2/547	0.662993	2/549	0.696189	2/545	0.698691
response_to_stimulus	cellular response to lipopolysaccharide	GO:0071222	10/471	0.319457	14/469	0.0379925	12/458	0.157223	15/567	0.090675	14/542	0.131667	9/504	0.522432	13/506	0.167103	9/504	0.492631	7/499	0.683121	11/547	0.405042	12/535	0.345356	12/526	0.469512	7/547	0.720714	9/549	0.696189	9/545	0.698691
neural_development	neural tube formation	GO:0001841	6/471	0.319457	8/469	0.0869443	6/458	0.319521	8/567	0.177972	10/542	0.0608383	8/504	0.188737	7/506	0.256222	11/504	0.0280646	10/499	0.0828918	8/547	0.244985	9/535	0.164417	8/526	0.449898	7/547	0.38159	9/549	0.215279	9/545	0.179515
neural_development	neuroblast proliferation	GO:0007405	5/471	0.321367	7/469	0.0766811	8/458	0.0505593	10/567	0.0277334	8/542	0.0942308	6/504	0.282319	7/506	0.167103	8/504	0.0798512	8/499	0.12466	7/547	0.230101	7/535	0.223907	5/526	0.556967	7/547	0.251493	8/549	0.198641	8/545	0.14967
development_anatomical_structure	embryonic digit morphogenesis	GO:0042733	4/471	0.323931	5/469	0.139487	4/458	0.326992	7/567	0.0718075	8/542	0.0289971	7/504	0.0694799	4/506	0.350927	7/504	0.061808	6/499	0.171646	7/547	0.143914	5/535	0.342301	2/526	0.745605	6/547	0.213279	4/549	0.536203	5/545	0.36894
development_cellular	chemotaxis	GO:0006935	18/471	0.323931	20/469	0.154019	22/458	0.10176	19/567	0.464147	22/542	0.251608	25/504	0.0782637	27/506	0.0434318	25/504	0.0686327	19/499	0.388553	18/547	0.576806	19/535	0.501231	19/526	0.556967	15/547	0.701932	18/549	0.648253	26/545	0.127791
immune_response	negative regulation of leukocyte differentiation	GO:1902106	6/471	0.330118	8/469	0.0898413	7/458	0.222555	5/567	0.593641	11/542	0.0329166	6/504	0.405638	5/506	0.521921	8/504	0.168027	9/499	0.149028	6/547	0.484821	6/535	0.501231	4/526	0.705327	6/547	0.505543	5/549	0.696189	2/545	0.916514
development_cellular	taxis	GO:0042330	18/471	0.332761	20/469	0.157467	22/458	0.105179	19/567	0.470906	22/542	0.26015	25/504	0.0782637	27/506	0.0434318	25/504	0.0717534	19/499	0.395463	18/547	0.582769	19/535	0.501231	19/526	0.556967	15/547	0.701932	18/549	0.649564	26/545	0.127791
immune_response	negative regulation of lymphocyte differentiation	GO:0045620	4/471	0.334384	6/469	0.0670105	5/458	0.198472	3/567	0.597037	9/542	0.0112819	4/504	0.405638	4/506	0.36198	6/504	0.126201	6/499	0.172285	4/547	0.462624	5/535	0.346874	3/526	0.701629	3/547	0.662993	3/549	0.696189	1/545	0.909651
cardiovascular_system	heart field specification	GO:0003128	2/471	0.334384	1/469	0.578348	1/458	0.63472	3/567	0.154452	3/542	0.180815	1/504	0.64268			2/504	0.365655	2/499	0.419368	4/547	0.13374	5/535	0.0496593	1/526	0.705327	1/547	0.685307	5/549	0.0597262	3/545	0.266393
response_to_stimulus	response to vitamin	GO:0033273	5/471	0.339647	5/469	0.282695	3/458	0.643972	4/567	0.597037	5/542	0.44688	8/504	0.102317	6/506	0.257687	8/504	0.0901396	10/499	0.0410008	7/547	0.242034	3/535	0.700241	6/526	0.469512	5/547	0.507947	4/549	0.696189	6/545	0.406399
development_cellular	regulation of epithelial cell migration	GO:0010632	12/471	0.341437	16/469	0.0573014	16/458	0.0814622	21/567	0.028882	10/542	0.633992	12/504	0.439894	14/506	0.256222	15/504	0.186078	12/499	0.45992	16/547	0.236994	13/535	0.480274	13/526	0.524311	18/547	0.154318	12/549	0.626921	12/545	0.627993
immune_response	mature B cell differentiation	GO:0002335	3/471	0.341437	5/469	0.0486698	2/458	0.592904	1/567	0.803714	4/542	0.249389	1/504	0.782141	3/506	0.365193	3/504	0.375499	1/499	0.803941	2/547	0.641758	2/535	0.664488			2/547	0.670777
metabolic_regulation	regulation of insulin secretion	GO:0050796	8/471	0.350868	8/469	0.291499	6/458	0.592904	14/567	0.0489885	4/542	0.839826	10/504	0.254543	3/506	0.904657	5/504	0.683731	6/499	0.658673	6/547	0.668238	4/535	0.843591	7/526	0.701629	6/547	0.688633	5/549	0.785147	6/545	0.719196
signal_transduction	integrin-mediated signaling pathway	GO:0007229	6/471	0.350868	7/469	0.183821	5/458	0.525278	7/567	0.306602	6/542	0.464321	10/504	0.0720638	12/506	0.0220076	8/504	0.186078	7/499	0.345589	8/547	0.280597	6/535	0.536928	10/526	0.285444	7/547	0.397541	7/549	0.450941	9/545	0.211894
immune_response	cellular response to molecule of bacterial origin	GO:0071219	10/471	0.350868	15/469	0.0265994	12/458	0.183217	15/567	0.109038	14/542	0.15536	9/504	0.568651	14/506	0.137604	9/504	0.534449	7/499	0.710853	11/547	0.437316	13/535	0.287873	12/526	0.469512	7/547	0.737134	9/549	0.696189	9/545	0.698691
development_cellular	heterotypic cell-cell adhesion	GO:0034113	4/471	0.353175	7/469	0.0293674	1/458	0.880072	4/567	0.430138	3/542	0.610577	6/504	0.173557	5/506	0.253627	2/504	0.688529	2/499	0.738333	2/547	0.737389	3/535	0.656183	3/526	0.701629	2/547	0.742391	1/549	0.916114	2/545	0.789569
immune_response	negative regulation of lymphocyte apoptotic process	GO:0070229	3/471	0.364573	3/469	0.30571	4/458	0.198472	2/567	0.620615	7/542	0.0177986	4/504	0.274879	7/506	0.0239952	4/504	0.238545	2/499	0.641464	1/547	0.812051	2/535	0.666145	3/526	0.588663	1/547	0.811373	1/549	0.837801	1/545	0.845513
immune_response	regulation of lymphocyte activation	GO:0051249	19/471	0.365447	16/469	0.534219	20/458	0.278334	24/567	0.243934	31/542	0.0211905	18/504	0.572562	24/506	0.181927	24/504	0.163036	19/499	0.505099	23/547	0.342796	24/535	0.287873	23/526	0.469512	27/547	0.179647	29/549	0.124645	22/545	0.467597
cardiovascular_system	negative regulation of hemopoiesis	GO:1903707	6/471	0.367556	8/469	0.107023	7/458	0.248551	5/567	0.602359	11/542	0.0473392	6/504	0.445575	6/506	0.405957	8/504	0.199077	10/499	0.110797	7/547	0.393044	7/535	0.429708	5/526	0.701629	7/547	0.411178	6/549	0.599936	2/545	0.928215
neural_development	negative regulation of myeloid cell apoptotic process	GO:0033033	2/471	0.367556	2/469	0.310491	1/458	0.650513	3/567	0.178808	3/542	0.20573	4/504	0.0782637	4/506	0.088068	5/504	0.0223006	1/499	0.683121	1/547	0.675503	2/535	0.501231	1/526	0.713435	2/547	0.49277	2/549	0.555574	2/545	0.541121
cognitive_process	vocalization behavior	GO:0071625	2/471	0.367556	1/469	0.59608					5/542	0.0211739	4/504	0.0782637	1/506	0.636364	2/504	0.392775	1/499	0.683121	1/547	0.675503	1/535	0.688397					1/549	0.726634
signal_transduction	regulation of antigen receptor-mediated signaling pathway	GO:0050854	4/471	0.37065	5/469	0.172849	3/458	0.591396	5/567	0.273811	5/542	0.316039	5/504	0.298396	9/506	0.0220076	5/504	0.273817	5/499	0.337279	4/547	0.505192	4/535	0.541966	5/526	0.469512	4/547	0.524385	5/549	0.427096	4/545	0.576435
metabolic_regulation	insulin secretion	GO:0030073	9/471	0.373814	8/469	0.443835	7/458	0.597963	16/567	0.0484402	7/542	0.65725	11/504	0.284907	3/506	0.953208	5/504	0.781353	6/499	0.73071	6/547	0.752256	4/535	0.910538	7/526	0.705327	6/547	0.7564	5/549	0.864495	6/545	0.794889
development_anatomical_structure	forelimb morphogenesis	GO:0035136	3/471	0.380875	6/469	0.0208395	8/458	0.00194912	7/567	0.0287601	5/542	0.144909	6/504	0.063477	3/506	0.405957	5/504	0.126104	5/499	0.172285	5/547	0.198363	4/535	0.350865	2/526	0.704258	5/547	0.213279	1/549	0.847308	4/545	0.379305
response_to_stimulus	response to muramyl dipeptide	GO:0032495	2/471	0.380875	4/469	0.0349788	4/458	0.0559071	1/567	0.670763	1/542	0.67649	3/504	0.236523	3/506	0.208267	3/504	0.201099	2/499	0.460267	2/547	0.490292	1/535	0.694028	1/526	0.718659					1/545	0.740711
sex_differentiation	mammary gland epithelium development	GO:0061180	4/471	0.383716	7/469	0.0366997	3/458	0.591396	5/567	0.287998	4/542	0.478407	4/504	0.452644	2/506	0.72435	2/504	0.706328	3/499	0.634748	3/547	0.644794	6/535	0.247487	3/526	0.701629	5/547	0.392159	4/549	0.599936	8/545	0.0984223
immune_response	alpha-beta T cell activation	GO:0046631	8/471	0.387678	6/469	0.560104	8/458	0.388803	8/567	0.534027	15/542	0.0289971	13/504	0.0782637	15/506	0.0319712	12/504	0.110411	9/499	0.388553	12/547	0.200951	12/535	0.188501	12/526	0.396932	9/547	0.466782	10/549	0.427096	8/545	0.635664
development_cellular	cell-substrate adhesion	GO:0031589	14/471	0.389379	20/469	0.0329525	11/458	0.625071	23/567	0.0547743	13/542	0.613335	21/504	0.0766027	21/506	0.0877849	16/504	0.314245	13/499	0.626643	16/547	0.437316	13/535	0.656183	18/526	0.453751	18/547	0.353176	15/549	0.599936	17/545	0.429336
neural_development	neural tube closure	GO:0001843	5/471	0.390926	8/469	0.0529631	5/458	0.395533	7/567	0.212509	9/542	0.0745007	6/504	0.331892	6/506	0.288124	10/504	0.0318707	8/499	0.163169	6/547	0.39406	8/535	0.185533	7/526	0.453751	6/547	0.411178	9/549	0.174399	9/545	0.127791
immune_response	regulation of leukocyte apoptotic process	GO:2000106	5/471	0.390926	5/469	0.334924	7/458	0.155324	8/567	0.132424	9/542	0.0745007	7/504	0.232527	10/506	0.0427979	9/504	0.0629925	5/499	0.491224	6/547	0.39406	6/535	0.429708	4/526	0.701629	5/547	0.564598	8/549	0.231843	6/545	0.458147
signal_transduction	Rac protein signal transduction	GO:0016601	3/471	0.392847	3/469	0.338305	1/458	0.808073	4/567	0.25615	2/542	0.638895	2/504	0.633434	3/506	0.412702	1/504	0.791381	1/499	0.825585	3/547	0.521839	2/535	0.674222	5/526	0.415228	3/547	0.54312	8/549	0.0396491	3/545	0.595413
cardiovascular_system	positive regulation of angiogenesis	GO:0045766	8/471	0.394224	14/469	0.0115464	8/458	0.396128	11/567	0.211481	8/542	0.536305	9/504	0.376627	12/506	0.131863	9/504	0.348419	7/499	0.630948	7/547	0.641758	7/535	0.656183	6/526	0.718149	7/547	0.670777	9/549	0.536203	8/545	0.649899
cardiovascular_system	positive regulation of vasculature development	GO:1904018	8/471	0.394224	14/469	0.0115464	8/458	0.396128	11/567	0.211481	8/542	0.536305	9/504	0.376627	12/506	0.131863	9/504	0.348419	7/499	0.630948	7/547	0.641758	7/535	0.656183	6/526	0.718149	7/547	0.670777	9/549	0.536203	8/545	0.649899
development_anatomical_structure	tube closure	GO:0060606	5/471	0.394224	9/469	0.0232354	6/458	0.260101	8/567	0.135547	9/542	0.0750116	6/504	0.337716	6/506	0.29564	10/504	0.0329572	8/499	0.164595	6/547	0.400471	8/535	0.188501	7/526	0.453751	6/547	0.412789	9/549	0.177997	9/545	0.127791
development_cellular	endothelial cell migration	GO:0043542	11/471	0.396587	16/469	0.0430876	17/458	0.0357763	18/567	0.0772006	9/542	0.670183	11/504	0.50244	13/506	0.285344	12/504	0.37314	12/499	0.421364	13/547	0.407839	13/535	0.436268	10/526	0.701629	16/547	0.227783	9/549	0.733088	12/545	0.576435
metabolic_regulation	somatic stem cell population maintenance	GO:0035019	4/471	0.412577	9/469	0.00509636	4/458	0.427121	7/567	0.114627	4/542	0.512968	3/504	0.625372	5/506	0.288124	4/504	0.453009	3/499	0.647459	4/547	0.558591	4/535	0.584008	2/526	0.792521	3/547	0.67594	3/549	0.714617	1/545	0.935081
development_cellular	tissue migration	GO:0090130	14/471	0.41335	18/469	0.0971562	21/458	0.0337501	24/567	0.0484402	11/542	0.74081	14/504	0.527343	17/506	0.259829	16/504	0.335779	15/499	0.449595	16/547	0.466344	15/535	0.572962	15/526	0.624621	21/547	0.186487	12/549	0.739125	13/545	0.70378
immune_response	negative regulation of gliogenesis	GO:0014014	3/471	0.420641	8/469	0.00184387	4/458	0.248551	4/567	0.281141	4/542	0.318247	2/504	0.640541	4/506	0.270736	4/504	0.287046	2/499	0.665952	4/547	0.356693	3/535	0.581696	2/526	0.705327	3/547	0.571151	2/549	0.717793	3/545	0.627993
immune_response	regulation of lymphocyte differentiation	GO:0045619	9/471	0.42271	9/469	0.366595	8/458	0.566676	11/567	0.340909	17/542	0.0289971	10/504	0.405638	9/506	0.473521	11/504	0.297915	12/499	0.268137	14/547	0.189748	13/535	0.242112	12/526	0.469512	14/547	0.203513	14/549	0.230185	10/545	0.569503
development_anatomical_structure	embryonic pattern specification	GO:0009880	4/471	0.42271	9/469	0.00551115	4/458	0.433236	7/567	0.120382	6/542	0.224472	5/504	0.33862	4/506	0.44872	5/504	0.311555	5/499	0.365384	7/547	0.182974	6/535	0.287873	3/526	0.704258	7/547	0.194371	4/549	0.635932	7/545	0.187045
musculoskeletal_system	regulation of striated muscle cell apoptotic process	GO:0010662	3/471	0.429438	3/469	0.374868	2/458	0.625071	7/567	0.0419379	4/542	0.331069	2/504	0.64268	3/506	0.44872	1/504	0.812368	1/499	0.841844	2/547	0.669271	2/535	0.68019	6/526	0.292912	6/547	0.149664	4/549	0.435941	3/545	0.633834
musculoskeletal_system	skeletal muscle cell differentiation	GO:0035914	4/471	0.441277	5/469	0.214195	7/458	0.0814622	3/567	0.647272	3/542	0.642343	4/504	0.51003	7/506	0.13178	9/504	0.0280646	9/499	0.0517315	6/547	0.291445	6/535	0.301231	3/526	0.704258	5/547	0.423023	5/549	0.482953	4/545	0.652446
immune_response	inflammatory cell apoptotic process	GO:0006925	2/471	0.441277	2/469	0.385771	2/458	0.456019	4/567	0.110727	1/542	0.712449	3/504	0.282319	3/506	0.248695	5/504	0.040033	4/499	0.155914	3/547	0.323625	3/535	0.346874	1/526	0.745605	2/547	0.573644	3/549	0.408203	3/545	0.378623
development_anatomical_structure	cardiac ventricle development	GO:0003231	6/471	0.443438	11/469	0.0201138	6/458	0.45143	12/567	0.0489885	6/542	0.567834	9/504	0.19481	5/506	0.588489	8/504	0.263322	8/499	0.327026	8/547	0.353122	11/535	0.131766	5/526	0.704258	7/547	0.482729	8/549	0.427096	13/545	0.0574579
immune_response	regulation of B cell activation	GO:0050864	6/471	0.443438	7/469	0.247107	8/458	0.208766	7/567	0.407208	14/542	0.00829144	8/504	0.294363	12/506	0.0434318	11/504	0.061808	7/499	0.413183	9/547	0.256011	10/535	0.177242	9/526	0.449898	11/547	0.148658	12/549	0.097237	9/545	0.306551
development_cellular	maintenance of cell number	GO:0098727	8/471	0.448279	15/469	0.00796813	8/458	0.451369	11/567	0.255223	10/542	0.357331	4/504	0.860386	11/506	0.222354	8/504	0.506556	7/499	0.641464	13/547	0.182974	10/535	0.429708	7/526	0.704258	12/547	0.261963	13/549	0.215279	6/545	0.778197
development_anatomical_structure	negative regulation of growth	GO:0045926	10/471	0.458347	17/469	0.0148269	14/458	0.12237	13/567	0.296576	13/542	0.317322	15/504	0.15381	12/506	0.314644	10/504	0.519784	12/499	0.380359	12/547	0.438137	9/535	0.672598	10/526	0.701629	14/547	0.335824	17/549	0.177997	14/545	0.340934
development_cellular	positive regulation of protein modification by small protein conjugation or removal	GO:1903322	6/471	0.458639	10/469	0.046778	7/458	0.314445	12/567	0.0489885	8/542	0.319931	6/504	0.540628	9/506	0.190644	9/504	0.172039	4/499	0.733677	9/547	0.269084	5/535	0.674222	8/526	0.469512	12/547	0.11393	9/549	0.347714	7/545	0.541121
signal_transduction	regulation of extrinsic apoptotic signaling pathway via death domain receptors	GO:1902041	3/471	0.46299	4/469	0.211172	3/458	0.467572	6/567	0.0968598	6/542	0.0988655	5/504	0.203367	5/506	0.190432	7/504	0.040033	5/499	0.233017	7/547	0.113711	5/535	0.254606	6/526	0.321818	5/547	0.28435	3/549	0.661642	3/545	0.660862
development_anatomical_structure	retina development in camera-type eye	GO:0060041	7/471	0.463809	8/469	0.277067	8/458	0.326992	14/567	0.0474162	10/542	0.260776	7/504	0.552125	6/506	0.591383	13/504	0.0507842	6/499	0.647459	12/547	0.166898	8/535	0.526531	5/526	0.757275	10/547	0.352729	8/549	0.584199	8/545	0.576435
metabolic_regulation	regulation of post-translational protein modification	GO:1901873	11/471	0.466979	18/469	0.0201138	14/458	0.198472	20/567	0.0489885	18/542	0.0936254	13/504	0.376627	16/506	0.167103	16/504	0.14345	11/499	0.585332	13/547	0.472213	13/535	0.493024	14/526	0.478476	20/547	0.108028	14/549	0.464985	13/545	0.537175
development_cellular	negative regulation of cell growth	GO:0030308	8/471	0.46941	14/469	0.0201138	11/458	0.16779	10/567	0.354506	12/542	0.193715	12/504	0.181892	9/506	0.395029	9/504	0.401654	8/499	0.576237	10/547	0.41589	7/535	0.674222	7/526	0.704258	9/547	0.549372	13/549	0.231843	12/545	0.293938
musculoskeletal_system	positive regulation of muscle cell differentiation	GO:0051149	4/471	0.472687	4/469	0.413912	3/458	0.622264	5/567	0.364802	5/542	0.397717	6/504	0.264474	2/506	0.774523	9/504	0.0330682	5/499	0.399338	6/547	0.321278	6/535	0.339518	3/526	0.705327	4/547	0.630538	5/549	0.517925	4/545	0.690413
musculoskeletal_system	striated muscle cell apoptotic process	GO:0010658	3/471	0.472687	4/469	0.214195	2/458	0.646645	7/567	0.0489885	4/542	0.357657	3/504	0.537091	4/506	0.30474	2/504	0.634364	2/499	0.6855	3/547	0.594491	2/535	0.694028	6/526	0.321818	6/547	0.179647	4/549	0.47738	4/545	0.467597
musculoskeletal_system	regulation of skeletal muscle tissue development	GO:0048641	2/471	0.472687	1/469	0.664994	2/458	0.486728	4/567	0.124416	2/542	0.536308	2/504	0.524929	2/506	0.478813	5/504	0.0494955	3/499	0.337279	3/547	0.342796	3/535	0.376684							1/545	0.782403
immune_response	regulation of leukocyte migration	GO:0002685	9/471	0.478499	12/469	0.140116	15/458	0.0421191	7/567	0.739981	6/542	0.811022	12/504	0.282319	13/506	0.192823	14/504	0.123235	8/499	0.647459	9/547	0.631923	9/535	0.651647	8/526	0.704258	9/547	0.662993	10/549	0.629543	12/545	0.410713
development_cellular	protein polymerization	GO:0051258	11/471	0.479137	17/469	0.0387365	9/458	0.626757	8/567	0.814727	11/542	0.604245	16/504	0.180197	12/506	0.42922	15/504	0.211787	14/499	0.340787	12/547	0.582769	11/535	0.651647	9/526	0.738997	11/547	0.665986	11/549	0.696189	14/545	0.458147
immune_response	lymphocyte activation involved in immune response	GO:0002285	8/471	0.489057	14/469	0.0231762	10/458	0.260101	6/567	0.751053	15/542	0.0539796	10/504	0.352001	12/506	0.18454	12/504	0.164308	4/499	0.885514	10/547	0.436177	10/535	0.464088	10/526	0.512049	10/547	0.452271	11/549	0.427096	8/545	0.698691
response_to_stimulus	detection of mechanical stimulus	GO:0050982	3/471	0.495122	8/469	0.00389486	5/458	0.163181	4/567	0.343655	3/542	0.576985	3/504	0.553809	5/506	0.205529	5/504	0.194146	6/499	0.149028	3/547	0.615822	3/535	0.638699	4/526	0.50338	5/547	0.314751	5/549	0.35228	3/545	0.698473
development_anatomical_structure	regulation of morphogenesis of a branching structure	GO:0060688	3/471	0.495122	7/469	0.0151672	3/458	0.503383	2/567	0.693581	1/542	0.867456	2/504	0.669399	1/506	0.852377	3/504	0.519784	3/499	0.576237	5/547	0.276545	6/535	0.16535	1/526	0.887711	1/547	0.865651	2/549	0.746736	3/545	0.698473
development_cellular	positive regulation of protein ubiquitination	GO:0031398	5/471	0.501432	8/469	0.0920288	7/458	0.227018	11/567	0.0474162	7/542	0.321598	6/504	0.409477	8/506	0.189261	9/504	0.103169	4/499	0.67098	9/547	0.187157	5/535	0.651647	8/526	0.449898	11/547	0.108028	7/549	0.435941	7/545	0.421712
development_cellular	regulation of chemotaxis	GO:0050920	9/471	0.505513	11/469	0.219306	16/458	0.0245267	11/567	0.417666	8/542	0.654416	12/504	0.298396	12/506	0.259829	10/504	0.440821	9/499	0.62118	6/547	0.823168	9/535	0.651647	8/526	0.705327	10/547	0.597956	11/549	0.549437	16/545	0.127791
signal_transduction	regulation of Rho protein signal transduction	GO:0035023	4/471	0.517215	5/469	0.273747	2/458	0.786176	10/567	0.0285057	2/542	0.823116	3/504	0.655219	5/506	0.362061	5/504	0.37314	6/499	0.321055	8/547	0.164271	6/535	0.36415	5/526	0.55956	6/547	0.367243	7/549	0.275963	1/545	0.956175
immune_response	lymphocyte apoptotic process	GO:0070227	4/471	0.517215	4/469	0.453821	6/458	0.209316	5/567	0.407208	10/542	0.0208528	4/504	0.579461	8/506	0.094649	5/504	0.37314	3/499	0.683121	2/547	0.821683	4/535	0.651647	3/526	0.718659	4/547	0.662993	4/549	0.696189	3/545	0.746446
viral_process	negative regulation of viral genome replication	GO:0045071	3/471	0.518019	2/469	0.615389	1/458	0.858385	4/567	0.36108	4/542	0.391405	3/504	0.574337	8/506	0.029504	6/504	0.108462	7/499	0.0828918	4/547	0.434775	4/535	0.46502	5/526	0.453751	5/547	0.335824	7/549	0.141587	3/545	0.698691
cardiovascular_system	regulation of angiogenesis	GO:0045765	12/471	0.520092	20/469	0.0191378	13/458	0.398265	21/567	0.0743357	17/542	0.26015	16/504	0.282319	17/506	0.198182	15/504	0.319507	11/499	0.659652	10/547	0.74093	16/535	0.390808	11/526	0.705327	15/547	0.458232	15/549	0.525974	13/545	0.698691
immune_response	positive regulation of B cell activation	GO:0050871	4/471	0.532979	3/469	0.596078	6/458	0.222162	5/567	0.425852	9/542	0.0519585	7/504	0.18353	9/506	0.0669213	9/504	0.0480151	5/499	0.433936	5/547	0.486073	6/535	0.376684	7/526	0.449898	7/547	0.264259	9/549	0.124645	7/545	0.280558
response_to_stimulus	response to iron ion	GO:0010039	2/471	0.535751	4/469	0.0886789	3/458	0.278334	4/567	0.153101	3/542	0.349491	3/504	0.342372	5/506	0.0872317	6/504	0.0241101	4/499	0.211809	3/547	0.391592	1/535	0.764186			2/547	0.662186	1/549	0.792511	1/545	0.800121
cardiovascular_system	regulation of vasculature development	GO:1901342	12/471	0.542218	20/469	0.0210617	13/458	0.413986	21/567	0.081136	17/542	0.277243	16/504	0.296706	17/506	0.208267	15/504	0.333492	11/499	0.665514	10/547	0.755759	16/535	0.40761	11/526	0.713435	15/547	0.47589	15/549	0.544309	13/545	0.698691
development_cellular	cell-matrix adhesion	GO:0007160	9/471	0.542567	14/469	0.0715554	9/458	0.536069	18/567	0.0474162	10/542	0.562959	15/504	0.118983	16/506	0.0872317	12/504	0.296724	12/499	0.345589	14/547	0.248551	10/535	0.616542	13/526	0.469512	13/547	0.362749	10/549	0.684148	9/545	0.70378
response_to_stimulus	response to lipopolysaccharide	GO:0032496	12/471	0.545811	21/469	0.0115464	16/458	0.186902	23/567	0.0416577	19/542	0.149694	15/504	0.363113	22/506	0.0427989	17/504	0.201099	13/499	0.551082	16/547	0.38756	16/535	0.411885	15/526	0.533099	14/547	0.575604	14/549	0.629988	13/545	0.698691
development_anatomical_structure	metanephros morphogenesis	GO:0003338	2/471	0.545811	5/469	0.0297173	3/458	0.292684	2/567	0.593641	1/542	0.764023	1/504	0.745782	2/506	0.556971	2/504	0.564351	1/499	0.773363	2/547	0.631923	3/535	0.435952	1/526	0.788057	1/547	0.768277	1/549	0.798993	1/545	0.80639
development_cellular	exit from mitosis	GO:0010458	2/471	0.545811	3/469	0.227698	1/458	0.745587	6/567	0.0336456	4/542	0.183825	2/504	0.592842			3/504	0.319507	1/499	0.773363			3/535	0.435952			1/547	0.768277	3/549	0.47738	2/545	0.698691
immune_response	regulation of cytokine production involved in immune response	GO:0002718	5/471	0.55587	8/469	0.112619	10/458	0.0437894	6/567	0.491213	6/542	0.497789	7/504	0.336225	8/506	0.218988	7/504	0.310907	7/499	0.361721	4/547	0.699862	4/535	0.704056	7/526	0.495729	3/547	0.811847	5/549	0.696189	8/545	0.356652
metabolic_regulation	zymogen activation	GO:0031638	3/471	0.556084	4/469	0.278848	4/458	0.337585	2/567	0.723213	4/542	0.424336	5/504	0.27812	8/506	0.0373087	7/504	0.0629925	6/499	0.172285	5/547	0.322592	5/535	0.346874	5/526	0.469512	6/547	0.22044	5/549	0.408203	1/545	0.909651
immune_response	regulation of myeloid cell apoptotic process	GO:0033032	2/471	0.559446	2/469	0.503852	2/458	0.576827	5/567	0.0826448	3/542	0.36372	4/504	0.201366	4/506	0.187396	6/504	0.0286852	3/499	0.388553	4/547	0.244075	4/535	0.248935	2/526	0.701629	4/547	0.272754	4/549	0.302571	3/545	0.468616
immune_response	B cell activation involved in immune response	GO:0002312	4/471	0.559446	7/469	0.0955648	3/458	0.659918	3/567	0.714305	10/542	0.0296242	5/504	0.436752	7/506	0.190644	6/504	0.289951	2/499	0.83278	4/547	0.631923	6/535	0.404636	5/526	0.607618	7/547	0.298351	4/549	0.696189	4/545	0.698691
immune_response	regulation of lymphocyte apoptotic process	GO:0070228	3/471	0.559446	3/469	0.505687	5/458	0.202946	4/567	0.407208	8/542	0.0314087	4/504	0.405638	7/506	0.0872317	4/504	0.375499	2/499	0.73071	2/547	0.730861	3/535	0.651647	3/526	0.701629	2/547	0.737134	4/549	0.555574	3/545	0.698691
metabolic_regulation	positive regulation of endocytosis	GO:0045807	6/471	0.559446	11/469	0.0422277	7/458	0.403846	12/567	0.0826448	8/542	0.39883	9/504	0.282319	9/506	0.248695	8/504	0.337581	6/499	0.631603	11/547	0.190542	8/535	0.47929	9/526	0.469512	7/547	0.599867	5/549	0.753671	7/545	0.645688
immune_response	cytokine production involved in immune response	GO:0002367	5/471	0.559446	8/469	0.120987	10/458	0.0477996	6/567	0.506314	6/542	0.508092	7/504	0.348011	8/506	0.223387	7/504	0.319507	7/499	0.373973	4/547	0.708579	4/535	0.710974	7/526	0.50338	3/547	0.817136	5/549	0.703285	8/545	0.36894
development_cellular	cell adhesion mediated by integrin	GO:0033627	4/471	0.559446	7/469	0.0971562	6/458	0.248551	8/567	0.122608	10/542	0.030373	10/504	0.0314686	11/506	0.0165221	9/504	0.0557444	11/499	0.0300434	5/547	0.524087	8/535	0.174816	8/526	0.365541	8/547	0.196335	3/549	0.762278	3/545	0.772205
immune_response	antigen receptor-mediated signaling pathway	GO:0050851	7/471	0.559446	7/469	0.516529	7/458	0.582121	12/567	0.157641	10/542	0.334281	8/504	0.51003	16/506	0.0220076	12/504	0.129198	14/499	0.0821568	15/547	0.113711	12/535	0.220409	13/526	0.321818	12/547	0.248838	12/549	0.268394	10/545	0.449724
immune_response	B cell receptor signaling pathway	GO:0050853	3/471	0.559446	4/469	0.296892	6/458	0.110247	6/567	0.150886	8/542	0.0360451	6/504	0.173557	11/506	0.00379917	8/504	0.033635	8/499	0.0576707	8/547	0.113711	8/535	0.0784774	7/526	0.292912	7/547	0.149664	6/549	0.267751	5/545	0.38834
metabolic_regulation	stem cell population maintenance	GO:0019827	7/471	0.559446	15/469	0.00654344	8/458	0.430793	11/567	0.24145	9/542	0.44688	4/504	0.851151	11/506	0.208267	7/504	0.576578	7/499	0.634748	12/547	0.230101	9/535	0.505628	6/526	0.732196	11/547	0.351308	12/549	0.275191	5/545	0.835794
response_to_stimulus	detection of mechanical stimulus involved in sensory perception	GO:0050974	2/471	0.559446	5/469	0.0382705	4/458	0.163181	3/567	0.354506	2/542	0.604245	2/504	0.600744	4/506	0.198182	3/504	0.350524	4/499	0.239126	2/547	0.631923	2/535	0.651647	4/526	0.449898	4/547	0.304108	3/549	0.508828	2/545	0.698691
development_anatomical_structure	metanephric collecting duct development	GO:0072205	1/471	0.559446	3/469	0.037495											2/504	0.252494	2/499	0.321055	2/547	0.322592	2/535	0.346874
development_cellular	regulation of gap junction assembly	GO:1903596	1/471	0.559446	3/469	0.037495	1/458	0.591396	1/567	0.593641	1/542	0.602788	3/504	0.0911477			1/504	0.568932					1/535	0.651647	1/526	0.701629	1/547	0.662993			1/545	0.698691
development_cellular	extracellular matrix organization	GO:0030198	11/471	0.559446	17/469	0.0724512	15/458	0.208766	16/567	0.273811	20/542	0.0740235	17/504	0.184061	21/506	0.0434318	10/504	0.639139	16/499	0.269532	10/547	0.720251	16/535	0.346874	16/526	0.469512	16/547	0.367243	18/549	0.267751	12/545	0.698691
development_cellular	extracellular structure organization	GO:0043062	11/471	0.559446	17/469	0.0737447	15/458	0.211788	16/567	0.273811	20/542	0.0749626	17/504	0.188737	21/506	0.0434318	10/504	0.640219	16/499	0.269532	10/547	0.722276	16/535	0.350721	16/526	0.469512	16/547	0.367243	18/549	0.267751	12/545	0.698691
development_cellular	external encapsulating structure organization	GO:0045229	11/471	0.559446	17/469	0.0754772	15/458	0.21256	16/567	0.278778	20/542	0.0750116	17/504	0.188737	21/506	0.0443939	10/504	0.640219	16/499	0.273731	10/547	0.723008	16/535	0.353832	16/526	0.469512	16/547	0.36893	18/549	0.267751	12/545	0.698691
immune_response	response to molecule of bacterial origin	GO:0002237	12/471	0.559446	23/469	0.00495599	18/458	0.118655	24/567	0.0413204	19/542	0.185511	15/504	0.405638	22/506	0.0666896	17/504	0.252494	13/499	0.624779	16/547	0.437316	17/535	0.390808	15/526	0.600122	14/547	0.639826	14/549	0.696189	14/545	0.696817
development_anatomical_structure	mesenchymal to epithelial transition involved in metanephros morphogenesis	GO:0003337	1/471	0.559446	3/469	0.044333	2/458	0.248551	1/567	0.597037	1/542	0.604245	1/504	0.600744	1/506	0.564329	2/504	0.273817	1/499	0.631603	1/547	0.631923	1/535	0.651647
cardiovascular_system	cardiac pacemaker cell differentiation	GO:0060920	1/471	0.559446	3/469	0.044333	2/458	0.248551	2/567	0.255223	2/542	0.29698	1/504	0.600744	1/506	0.564329			1/499	0.631603	1/547	0.631923	2/535	0.366249	2/526	0.469512	2/547	0.367243	1/549	0.696189	4/545	0.0604154
neural_development	positive regulation of neuroblast proliferation	GO:0002052	2/471	0.568989	3/469	0.286477	4/458	0.183217	6/567	0.0489885	5/542	0.116518	2/504	0.610929	3/506	0.365193	5/504	0.103169	4/499	0.269532	4/547	0.30325	5/535	0.165829	3/526	0.556967	3/547	0.482187	4/549	0.377938	3/545	0.530833
development_cellular	cellular component assembly involved in morphogenesis	GO:0010927	5/471	0.568989	4/469	0.635796	6/458	0.45143	12/567	0.0489885	5/542	0.633992	5/504	0.621467	6/506	0.478813	7/504	0.363323	5/499	0.641464	8/547	0.353122	4/535	0.747215	6/526	0.688825	5/547	0.678656	5/549	0.714617	3/545	0.874174
development_anatomical_structure	cardiac chamber formation	GO:0003207	1/471	0.568989	2/469	0.198133	2/458	0.260101	5/567	0.0123918	1/542	0.610577	2/504	0.311982	1/506	0.568099	2/504	0.294046	3/499	0.149028	3/547	0.166898	3/535	0.163831	3/526	0.345594	2/547	0.38159	2/549	0.427096	3/545	0.170609
development_cellular	regulation of protein ubiquitination	GO:0031396	7/471	0.576777	14/469	0.0247233	12/458	0.119754	16/567	0.0472919	14/542	0.0961352	10/504	0.363113	13/506	0.13178	15/504	0.0469904	8/499	0.612902	13/547	0.207494	13/535	0.192703	13/526	0.413079	17/547	0.106674	9/549	0.629988	12/545	0.323042
development_cellular	regulation of protein maturation	GO:1903317	3/471	0.576777	7/469	0.044333	5/458	0.260101	3/567	0.640313	3/542	0.633992	5/504	0.331892	8/506	0.0686791	7/504	0.101197	7/499	0.149028	5/547	0.391592	5/535	0.429708	5/526	0.495729	5/547	0.410189	4/549	0.629988	3/545	0.708479
immune_response	positive T cell selection	GO:0043368	2/471	0.576777	2/469	0.54	2/458	0.600717	3/567	0.432277	5/542	0.136395	7/504	0.0239949	7/506	0.026409	5/504	0.119661	2/499	0.647459	4/547	0.322592	2/535	0.666145	2/526	0.704258	3/547	0.521106	4/549	0.408203	2/545	0.705965
signal_transduction	negative regulation of hippo signaling	GO:0035331	1/471	0.576777	2/469	0.214195	2/458	0.278334	1/567	0.610904	2/542	0.331725	4/504	0.0414373															1/549	0.707565
response_to_stimulus	cellular response to electrical stimulus	GO:0071257	1/471	0.576777			1/458	0.600717	4/567	0.0413204					2/506	0.288124	2/504	0.30722	2/499	0.361721	1/547	0.641758	1/535	0.664488	1/526	0.701629	2/547	0.397541	1/549	0.707565
cardiovascular_system	myofibril assembly	GO:0030239	3/471	0.587345	2/469	0.710689	3/458	0.602457	9/567	0.0376227	1/542	0.925337	3/504	0.633434	3/506	0.601267	2/504	0.734292	2/499	0.785416	3/547	0.66161	1/535	0.92681	4/526	0.66071	3/547	0.678656	2/549	0.81378	3/545	0.711893
musculoskeletal_system	striated muscle cell development	GO:0055002	3/471	0.594739	2/469	0.717356	3/458	0.610431	9/567	0.0416577	1/542	0.929031	3/504	0.639169	3/506	0.608123	2/504	0.74217	2/499	0.790335	3/547	0.664757	1/535	0.931013	4/526	0.678305	3/547	0.685307	2/549	0.823791	3/545	0.717449
immune_response	CD8-positive, alpha-beta T cell differentiation	GO:0043374	1/471	0.594932	1/469	0.560104	1/458	0.620796	2/567	0.327104	4/542	0.0473392	4/504	0.052807	3/506	0.162831	3/504	0.136637	2/499	0.388553	2/547	0.405042	3/535	0.205634	2/526	0.50338	3/547	0.226948	3/549	0.26109	1/545	0.708479
cognitive_process	locomotor rhythm	GO:0045475	1/471	0.594932	1/469	0.560104	2/458	0.312305	4/567	0.0489885	2/542	0.36372	1/504	0.633434	2/506	0.317976	2/504	0.335779	2/499	0.388553	1/547	0.654498	1/535	0.672598	3/526	0.415228	4/547	0.11393	3/549	0.26109	3/545	0.231878
development_cellular	regulation of protein modification by small protein conjugation or removal	GO:1903320	8/471	0.594932	16/469	0.0233721	12/458	0.235327	18/567	0.0489885	15/542	0.149694	11/504	0.409612	14/506	0.181927	15/504	0.108975	8/499	0.673619	13/547	0.331462	13/535	0.351712	13/526	0.469512	18/547	0.108028	11/549	0.59692	12/545	0.476656
cardiovascular_system	cardioblast differentiation	GO:0010002	1/471	0.597785	3/469	0.0886789	2/458	0.326992	5/567	0.0171598	1/542	0.642343	2/504	0.378471	1/506	0.608123			1/499	0.665514	1/547	0.66161	2/535	0.464088	3/526	0.435906	3/547	0.247129	3/549	0.267751	3/545	0.249233
neural_development	regulation of glial cell differentiation	GO:0045685	3/471	0.606903	8/469	0.03015	7/458	0.105815	6/567	0.255223	2/542	0.816915	1/504	0.931348	4/506	0.521408	5/504	0.365655	4/499	0.585332	6/547	0.329342	4/535	0.651647	4/526	0.701629	7/547	0.247129	7/549	0.268113	2/545	0.850285
immune_response	antigen processing and presentation	GO:0019882	4/471	0.606903	5/469	0.473094	10/458	0.0384946	9/567	0.138678	6/542	0.475045	4/504	0.655219	5/506	0.564329	4/504	0.630258	3/499	0.795156	7/547	0.391592	5/535	0.651647	5/526	0.701629	5/547	0.662993	5/549	0.696189	5/545	0.698691
development_anatomical_structure	embryonic digestive tract morphogenesis	GO:0048557	1/471	0.606903	4/469	0.0233721	6/458	0.000977782	4/567	0.0611982	2/542	0.39883	2/504	0.396846	1/506	0.616204	2/504	0.365655	2/499	0.419368	1/547	0.664757	2/535	0.480274	1/526	0.705327	1/547	0.685307	1/549	0.716653	2/545	0.507536
immune_response	immune response-activating cell surface receptor signaling pathway	GO:0002429	9/471	0.609609	11/469	0.413912	10/458	0.591396	16/567	0.195802	12/542	0.529072	10/504	0.621467	22/506	0.0155547	15/504	0.208121	17/499	0.149028	17/547	0.200951	15/535	0.342589	14/526	0.482874	17/547	0.215854	17/549	0.250657	13/545	0.541121
musculoskeletal_system	regulation of smooth muscle cell migration	GO:0014910	3/471	0.611961	3/469	0.582508	3/458	0.63472	4/567	0.593641	7/542	0.175286	6/504	0.282319	6/506	0.248695	9/504	0.040033	7/499	0.196661	7/547	0.230101	4/535	0.651647	6/526	0.469512	8/547	0.168544	5/549	0.548131	6/545	0.38834
development_anatomical_structure	digestive tract morphogenesis	GO:0048546	2/471	0.611961	6/469	0.0353865	7/458	0.0195074	6/567	0.0909365	5/542	0.191184	4/504	0.331892	2/506	0.627477	4/504	0.30722	2/499	0.673619	1/547	0.852943	3/535	0.603777	1/526	0.874204	1/547	0.849485	2/549	0.726634	3/545	0.649899
metabolic_regulation	organic acid catabolic process	GO:0016054	8/471	0.611961	10/469	0.408014	15/458	0.0814622	21/567	0.0166046	12/542	0.408795	10/504	0.568651	8/506	0.656051	10/504	0.5334	7/499	0.773365	12/547	0.456412	9/535	0.674222	9/526	0.704258	9/547	0.685307	14/549	0.390652	15/545	0.266393
metabolic_regulation	carboxylic acid catabolic process	GO:0046395	8/471	0.611961	10/469	0.408014	15/458	0.0814622	21/567	0.0166046	12/542	0.408795	10/504	0.568651	8/506	0.656051	10/504	0.5334	7/499	0.773365	12/547	0.456412	9/535	0.674222	9/526	0.704258	9/547	0.685307	14/549	0.390652	15/545	0.266393
sex_differentiation	female genitalia development	GO:0030540	1/471	0.623481	4/469	0.0308879	1/458	0.650513	2/567	0.402023	1/542	0.666194	2/504	0.42174					1/499	0.683121	2/547	0.472213	3/535	0.269666	1/526	0.713435	1/547	0.695214	2/549	0.555574	4/545	0.127791
viral_process	regulation of viral genome replication	GO:0045069	3/471	0.623481	3/469	0.59608	2/458	0.797997	6/567	0.281141	5/542	0.451483	5/504	0.419711	11/506	0.0155547	7/504	0.163036	7/499	0.219247	4/547	0.631923	6/535	0.390808	7/526	0.449898	6/547	0.38159	8/549	0.214581	5/545	0.559941
metabolic_regulation	small molecule catabolic process	GO:0044282	11/471	0.648284	13/469	0.505687	18/458	0.155324	26/567	0.0265784	20/542	0.180815	15/504	0.468758	14/506	0.527125	19/504	0.172039	15/499	0.489514	17/547	0.424352	14/535	0.651647	13/526	0.704258	14/547	0.665986	21/549	0.231843	17/545	0.490076
immune_response	phagocytosis	GO:0006909	7/471	0.650506	15/469	0.0329525	8/458	0.592904	15/567	0.124416	9/542	0.610577	13/504	0.236492	10/506	0.440797	11/504	0.350524	10/499	0.503919	9/547	0.631923	6/535	0.829678	6/526	0.839586	8/547	0.695214	6/549	0.855721	6/545	0.858827
metabolic_regulation	thyroid hormone generation	GO:0006590	1/471	0.665064	4/469	0.048684	3/458	0.211825	1/567	0.703312			1/504	0.689998	2/506	0.440797	2/504	0.453009	1/499	0.722904	1/547	0.708579			3/526	0.469512	1/547	0.72223	1/549	0.757732	1/545	0.765134
development_cellular	cell differentiation involved in metanephros development	GO:0072202	1/471	0.665064	4/469	0.048684	3/458	0.211825	2/567	0.476784	1/542	0.706621	1/504	0.689998	2/506	0.440797	2/504	0.453009	2/499	0.506924	2/547	0.538481	1/535	0.717576
immune_response	immune response-regulating cell surface receptor signaling pathway	GO:0002768	9/471	0.6696	11/469	0.516529	10/458	0.610431	17/567	0.20029	14/542	0.429769	11/504	0.612202	24/506	0.0101994	16/504	0.207604	18/499	0.149028	18/547	0.207494	16/535	0.342589	14/526	0.546451	17/547	0.294351	17/549	0.331365	13/545	0.635664
signal_transduction	negative regulation of MAPK cascade	GO:0043409	5/471	0.671429	7/469	0.441832	3/458	0.889722	10/567	0.264993	9/542	0.37924	11/504	0.180999	15/506	0.0239952	10/504	0.232422	11/499	0.209678	13/547	0.157211	8/535	0.56817	10/526	0.469512	11/547	0.274397	6/549	0.72487	5/545	0.800121
development_cellular	melanocyte differentiation	GO:0030318	1/471	0.678865	2/469	0.400436	3/458	0.235304	5/567	0.0489885	5/542	0.0473392	4/504	0.137782	2/506	0.465048	2/504	0.477394	1/499	0.73071	2/547	0.568988	1/535	0.732659	2/526	0.66071	2/547	0.588423			4/545	0.193564
immune_response	negative regulation of T cell apoptotic process	GO:0070233	1/471	0.678865	1/469	0.657108	1/458	0.704681	1/567	0.717105	5/542	0.0473392	2/504	0.51003	5/506	0.0637782	2/504	0.477394	1/499	0.73071
sex_differentiation	prostate gland epithelium morphogenesis	GO:0060740	1/471	0.684603	6/469	0.0031461	2/458	0.486728	2/567	0.527692	4/542	0.138841	5/504	0.0566219	2/506	0.478813	3/504	0.274021	5/499	0.0808523	3/547	0.342796	4/535	0.188501	2/526	0.678305	1/547	0.737134	1/549	0.76949	2/545	0.652446
immune_response	activation of immune response	GO:0002253	14/471	0.689443	18/469	0.404631	15/458	0.635376	22/567	0.375015	20/542	0.512221	19/504	0.505969	32/506	0.0155547	21/504	0.335779	22/499	0.337279	22/547	0.416284	22/535	0.435952	23/526	0.469512	24/547	0.352777	26/549	0.266529	19/545	0.698691
neural_development	cerebral cortex neuron differentiation	GO:0021895	1/471	0.689443	5/469	0.0200129	2/458	0.503383	1/567	0.73254	3/542	0.317322	1/504	0.716272	1/506	0.708573	2/504	0.506556			1/547	0.736443	1/535	0.747215	1/526	0.762602	2/547	0.616065	1/549	0.775455	1/545	0.787874
immune_response	immune response-activating signaling pathway	GO:0002757	12/471	0.696199	18/469	0.229828	14/458	0.593934	21/567	0.273405	15/542	0.644178	16/504	0.576132	30/506	0.0101994	19/504	0.314504	20/499	0.321055	20/547	0.384969	19/535	0.467956	21/526	0.46917	23/547	0.247129	24/549	0.215279	18/545	0.608375
neural_development	axis elongation	GO:0003401	1/471	0.696199	5/469	0.0217263	3/458	0.260101	4/567	0.141522	1/542	0.74081	2/504	0.553809			1/504	0.700338	1/499	0.75378	1/547	0.740902	2/535	0.633001			1/547	0.746999	2/549	0.6818	2/545	0.686941
neural_development	negative regulation of glial cell differentiation	GO:0045686	1/471	0.696199	5/469	0.0217263	3/458	0.260101	3/567	0.286219	1/542	0.74081			1/506	0.717585	1/504	0.700338			2/547	0.604195	1/535	0.753267	1/526	0.76925	2/547	0.625606	2/549	0.6818	2/545	0.686941
sex_differentiation	prostate gland morphogenesis	GO:0060512	1/471	0.696199	6/469	0.00447682	2/458	0.515903	2/567	0.557016	4/542	0.15536	5/504	0.063477	2/506	0.50904	4/504	0.136637	6/499	0.0404627	4/547	0.208913	5/535	0.114322	2/526	0.701629	1/547	0.746999	2/549	0.6818	2/545	0.686941
musculoskeletal_system	regulation of osteoblast proliferation	GO:0033688	1/471	0.716858	5/469	0.0297173	1/458	0.745587	2/567	0.593641	1/542	0.764023	4/504	0.188737	2/506	0.556971	3/504	0.319507	2/499	0.626643	1/547	0.766867			1/526	0.788057			1/549	0.798993	3/545	0.467597
cardiovascular_system	regulation of cardiac muscle cell contraction	GO:0086004	1/471	0.73684	3/469	0.257636	1/458	0.765099	6/567	0.0438923					2/506	0.564329	1/504	0.741282	2/499	0.631603	3/547	0.434169	3/535	0.46502	1/526	0.803606	1/547	0.78356
immune_response	immune response-regulating signaling pathway	GO:0002764	12/471	0.738198	18/469	0.291499	14/458	0.625071	22/567	0.270907	17/542	0.604245	17/504	0.553809	32/506	0.00816209	20/504	0.30722	21/499	0.310291	21/547	0.377538	20/535	0.464088	21/526	0.469512	23/547	0.309265	24/549	0.267751	18/545	0.677053
musculoskeletal_system	osteoblast proliferation	GO:0033687	1/471	0.749168	5/469	0.044333	2/458	0.591396	2/567	0.608999	1/542	0.794843	4/504	0.241499	2/506	0.568099	3/504	0.366546	2/499	0.634748	1/547	0.798042			1/526	0.815733			1/549	0.825786	3/545	0.52232
development_cellular	pigment cell differentiation	GO:0050931	1/471	0.749168	2/469	0.520305	4/458	0.178499	7/567	0.0198228	5/542	0.109377	5/504	0.108241	2/506	0.568099	3/504	0.366546	1/499	0.800273	3/547	0.454414	1/535	0.801702	3/526	0.55208	3/547	0.473446	2/549	0.696189	5/545	0.16769
sex_differentiation	mammary gland morphogenesis	GO:0060443	1/471	0.785919	6/469	0.0227867	1/458	0.808073	4/567	0.25615	3/542	0.475045	3/504	0.452644	1/506	0.807768	1/504	0.791381	3/499	0.476686	2/547	0.661128	3/535	0.556008	1/526	0.851419	3/547	0.54312	4/549	0.413202	6/545	0.127027
response_to_stimulus	response to electrical stimulus	GO:0051602	1/471	0.796047	3/469	0.357502	3/458	0.425341	7/567	0.0377516	2/542	0.644178	2/504	0.639169	4/506	0.260792	4/504	0.274307	3/499	0.504088	2/547	0.664757	2/535	0.674712	2/526	0.704258	4/547	0.38159	5/549	0.267751	3/545	0.621405
metabolic_regulation	developmental pigmentation	GO:0048066	1/471	0.817684	2/469	0.596078	4/458	0.278334	7/567	0.0489885	7/542	0.0473392	6/504	0.102317	2/506	0.641683	4/504	0.319507	1/499	0.856197	3/547	0.594491	1/535	0.865303	3/526	0.688825	3/547	0.618155	2/549	0.734843	5/545	0.306551
metabolic_regulation	amino acid catabolic process	GO:0009063	2/471	0.863677	5/469	0.463465	8/458	0.148356	11/567	0.0489885	6/542	0.469703	5/504	0.595149	4/506	0.63089	4/504	0.624462	2/499	0.895873	7/547	0.384969	5/535	0.651647	4/526	0.715267	4/547	0.704637	6/549	0.595309	8/545	0.335218
sex_differentiation	mammary gland duct morphogenesis	GO:0060603			5/469	0.0217263	1/458	0.726241	2/567	0.557016	1/542	0.74081	1/504	0.723466					1/499	0.75378	1/547	0.740902	3/535	0.404636			2/547	0.625606	3/549	0.435941	5/545	0.121793
development_anatomical_structure	hair follicle morphogenesis	GO:0031069			5/469	0.0324444	3/458	0.29605	3/567	0.330408	2/542	0.602788	4/504	0.201366	2/506	0.564329	4/504	0.170195	3/499	0.388553	2/547	0.631923	4/535	0.248935	2/526	0.701629	4/547	0.272754	4/549	0.302571	3/545	0.468616
musculoskeletal_system	bone trabecula formation	GO:0060346			3/469	0.037495	1/458	0.591396			1/542	0.602788	1/504	0.599717
sex_differentiation	prostate glandular acinus development	GO:0060525			3/469	0.037495							2/504	0.282319	1/506	0.564329	1/504	0.568932	1/499	0.630948											1/545	0.698691
development_anatomical_structure	epidermis morphogenesis	GO:0048730			5/469	0.044333	3/458	0.340886	3/567	0.382103	2/542	0.610577	4/504	0.241499	2/506	0.568099	4/504	0.207371	3/499	0.421364	2/547	0.631923	4/535	0.301231	2/526	0.701629	4/547	0.32314	4/549	0.364036	3/545	0.52232
signal_transduction	cell communication by electrical coupling involved in cardiac conduction	GO:0086064			2/469	0.400436	2/458	0.467572	5/567	0.0489885	1/542	0.722173	1/504	0.705252	3/506	0.256222	1/504	0.677688	2/499	0.534026	2/547	0.568988	3/535	0.36415	3/526	0.469512	2/547	0.588423			2/545	0.635664
metabolic_regulation	serotonin uptake	GO:0051610			1/469	0.54					2/542	0.331725	3/504	0.137782	4/506	0.0434318	3/504	0.113539	4/499	0.0577536	1/547	0.641758	1/535	0.664488	1/526	0.701629	2/547	0.397541	1/549	0.707565	1/545	0.70378
signal_transduction	negative regulation of intrinsic apoptotic signaling pathway in response to DNA damage	GO:1902230					1/458	0.738964	3/567	0.306602	6/542	0.023376	3/504	0.342372	1/506	0.733049	1/504	0.713225					1/535	0.764186	2/526	0.701629			1/549	0.792511
signal_transduction	regulation of intrinsic apoptotic signaling pathway in response to DNA damage	GO:1902229					1/458	0.786176	3/567	0.40452	6/542	0.0497314	3/504	0.413316	1/506	0.784721	1/504	0.766169					1/535	0.811378	2/526	0.701629			1/549	0.835381
metabolic_regulation	regulation of developmental pigmentation	GO:0048070							2/567	0.327104	4/542	0.0473392	3/504	0.172852	1/506	0.601267	2/504	0.335779							1/526	0.704258	2/547	0.423023			2/545	0.468616

## Sheet: NCAE-Age_classifiers_CD
Supplementary File 7: Functional enrichment analyses of CpG sets and DNAm signatures of aging from DNAm age clocks.
Gene Ontology enrichment analysis of DNAm signatures of aging from NCAE-Age classifier array (Crohn’s disease).
			12	12	13	13	14	14	15	15	16	16	17	17	18	18	19	19	20	20	21	21	22	22	23	23	24	24	25	25	26	26
Category	Description	ID	GeneRatio	p_adjust	GeneRatio	p_adjust	GeneRatio	p_adjust	GeneRatio	p_adjust	GeneRatio	p_adjust	GeneRatio	p_adjust	GeneRatio	p_adjust	GeneRatio	p_adjust	GeneRatio	p_adjust	GeneRatio	p_adjust	GeneRatio	p_adjust	GeneRatio	p_adjust	GeneRatio	p_adjust	GeneRatio	p_adjust	GeneRatio	p_adjust
musculoskeletal_system	striated muscle tissue development	GO:0014706	21/515	0.13911	17/609	0.316879	17/541	0.280679	20/515	0.0645553	12/608	0.786863	19/640	0.325246	16/598	0.430923	17/621	0.352613	16/547	0.348848	19/519	0.0899943	15/479	0.238086	24/498	0.000356643	16/578	0.367472	22/532	0.00938016	20/511	0.0170909
development_anatomical_structure	odontogenesis	GO:0042476	13/515	0.183006	10/609	0.339813	9/541	0.375751	9/515	0.286447	14/608	0.594855	10/640	0.411735	13/598	0.153356	15/621	0.0398375	12/547	0.0996134	8/519	0.421963	9/479	0.268758	10/498	0.140188	9/578	0.447796	9/532	0.293832	12/511	0.0327799
development_anatomical_structure	ureter development	GO:0072189	5/515	0.183006	4/609	0.200494	4/541	0.24062	4/515	0.167788	2/608	0.730102	4/640	0.325246	5/598	0.115727	6/621	0.0294353	5/547	0.04385	4/519	0.163752	6/479	0.00346154	5/498	0.0142683	5/578	0.0664488	3/532	0.279437	5/511	0.0182627
cardiovascular_system	cardiac muscle tissue development	GO:0048738	19/515	0.183006	16/609	0.330383	15/541	0.31695	19/515	0.0650784	11/608	0.786863	17/640	0.373489	15/598	0.434798	15/621	0.484928	14/547	0.494863	17/519	0.144178	13/479	0.369361	22/498	0.000912169	14/578	0.482527	20/532	0.0188688	18/511	0.0317422
musculoskeletal_system	muscle tissue development	GO:0060537	27/515	0.212566	28/609	0.174331	27/541	0.197155	28/515	0.0645553	18/608	0.786863	29/640	0.325246	24/598	0.420063	25/621	0.352613	25/547	0.204055	24/519	0.177915	23/479	0.138412	32/498	0.000491158	27/578	0.177832	29/532	0.0188688	31/511	0.00224086
cardiovascular_system	heart growth	GO:0060419	10/515	0.212566	8/609	0.339813	7/541	0.380133	6/515	0.389782	6/608	0.726743	6/640	0.596028	7/598	0.484371	7/621	0.508517	3/547	0.814068	6/519	0.468458	5/479	0.543544	10/498	0.0281154	9/578	0.256874	6/532	0.485714	8/511	0.120121
cardiovascular_system	cardiac muscle cell differentiation	GO:0055007	12/515	0.212566	11/609	0.263665	8/541	0.434924	12/515	0.0875581	6/608	0.786863	12/640	0.325246	11/598	0.302613	9/621	0.503643	8/547	0.531166	13/519	0.0628384	5/479	0.680604	15/498	0.00133596	7/578	0.688815	12/532	0.0549122	11/511	0.0634117
development_anatomical_structure	pancreas development	GO:0031016	9/515	0.212566	6/609	0.457416	5/541	0.537066	11/515	0.0348677	6/608	0.7127	7/640	0.435357	10/598	0.135659	6/621	0.530893	6/547	0.525877	8/519	0.177915	11/479	0.00508458	8/498	0.0974175	6/578	0.510318	7/532	0.231055	6/511	0.265269
signal_transduction	negative regulation of Wnt signaling pathway	GO:0030178	14/515	0.212566	14/609	0.200494	9/541	0.513617	10/515	0.344978	6/608	0.819084	10/640	0.563135	11/598	0.47617	10/621	0.556434	14/547	0.104975	8/519	0.601493	6/479	0.687845	15/498	0.0142683	7/578	0.764253	9/532	0.52171	9/511	0.345563
signal_transduction	transmembrane receptor protein serine/threonine kinase signaling pathway	GO:0007178	24/515	0.212566	22/609	0.365204	23/541	0.25458	22/515	0.187925	15/608	0.786863	17/640	0.746798	22/598	0.420063	24/621	0.277645	18/547	0.562778	21/519	0.225651	17/479	0.421864	24/498	0.0297797	17/578	0.704534	18/532	0.458034	22/511	0.08176
musculoskeletal_system	muscle cell differentiation	GO:0042692	25/515	0.212566	28/609	0.132435	22/541	0.31695	23/515	0.191365	20/608	0.726743	25/640	0.373489	22/598	0.462716	20/621	0.588306	16/547	0.755301	20/519	0.380844	14/479	0.678678	25/498	0.0312985	19/578	0.623703	21/532	0.283414	28/511	0.00783552
development_anatomical_structure	embryonic organ development	GO:0048568	27/515	0.212566	23/609	0.457416	21/541	0.452434	25/515	0.191365	27/608	0.7127	30/640	0.325246	26/598	0.38661	39/621	0.00469614	37/547	0.000283495	34/519	0.00453816	29/479	0.0127802	42/498	4.92944e-08	39/578	0.000369722	40/532	2.54402e-05	36/511	0.000147083
musculoskeletal_system	striated muscle cell differentiation	GO:0051146	20/515	0.239555	20/609	0.260805	17/541	0.34592	19/515	0.174368	14/608	0.777545	19/640	0.396978	18/598	0.430923	17/621	0.503643	13/547	0.707936	17/519	0.27016	13/479	0.494474	21/498	0.0196823	15/578	0.589756	16/532	0.358585	22/511	0.0154756
cardiovascular_system	cardiac muscle tissue growth	GO:0055017	9/515	0.241881	8/609	0.285653	6/541	0.434924	6/515	0.351919	6/608	0.725158	5/640	0.696506	6/598	0.52956	5/621	0.691264	3/547	0.788402	6/519	0.421963	5/479	0.494474	10/498	0.0160986	8/578	0.274742	6/532	0.425605	8/511	0.0911095
development_cellular	cell fate commitment	GO:0045165	19/515	0.241881	18/609	0.320315	16/541	0.370071	17/515	0.224044	19/608	0.7127	12/640	0.750743	20/598	0.248572	19/621	0.290623	23/547	0.0131961	20/519	0.0899943	23/479	0.00327991	22/498	0.00596494	19/578	0.256874	22/532	0.0188688	24/511	0.00219432
cardiovascular_system	cardiocyte differentiation	GO:0035051	13/515	0.241881	12/609	0.308671	10/541	0.406458	13/515	0.126434	8/608	0.786863	15/640	0.325246	14/598	0.193195	13/621	0.260194	13/547	0.151922	15/519	0.0578607	9/479	0.410865	19/498	0.000111886	10/578	0.507955	14/532	0.0462767	13/511	0.0499315
development_cellular	ameboidal-type cell migration	GO:0001667	27/515	0.241881	33/609	0.110131	23/541	0.385432	22/515	0.343945	22/608	0.730102	23/640	0.595219	28/598	0.302613	23/621	0.572957	17/547	0.760873	22/519	0.399083	17/479	0.632817	18/498	0.557266	24/578	0.462211	24/532	0.259608	29/511	0.0242708
musculoskeletal_system	positive regulation of osteoblast differentiation	GO:0045669	8/515	0.241881	6/609	0.430107	7/541	0.310703	5/515	0.39632	5/608	0.726743	5/640	0.595219	6/598	0.484371	7/621	0.352613	9/547	0.0712296	6/519	0.353728	5/479	0.435815	10/498	0.00664954	7/578	0.302426	9/532	0.0382423	11/511	0.00245339
signal_transduction	regulation of stress-activated protein kinase signaling cascade	GO:0070302	14/515	0.241881	10/609	0.55183	15/541	0.19989	11/515	0.31627	13/608	0.7127	15/640	0.325246	12/598	0.450941	10/621	0.616952	10/547	0.563324	14/519	0.148786	8/479	0.584019	11/498	0.274843	12/578	0.400188	10/532	0.47273	10/511	0.310519
neural_development	neuron fate commitment	GO:0048663	8/515	0.241881	5/609	0.56753	4/541	0.672728	5/515	0.415709	7/608	0.7127	5/640	0.611747	8/598	0.296715	5/621	0.616952	11/547	0.00743916	8/519	0.163752	10/479	0.0129371	10/498	0.00829631	6/578	0.482527	9/532	0.0462767	10/511	0.0109946
development_anatomical_structure	odontogenesis of dentin-containing tooth	GO:0042475	9/515	0.241881	8/609	0.339813	6/541	0.478865	7/515	0.304141	9/608	0.7127	8/640	0.411735	7/598	0.484371	9/621	0.260194	7/547	0.506435	6/519	0.468458	7/479	0.312232	6/498	0.379461	5/578	0.760187	6/532	0.485714	7/511	0.215222
development_anatomical_structure	embryonic organ morphogenesis	GO:0048562	19/515	0.241881	16/609	0.475914	13/541	0.620295	18/515	0.208459	18/608	0.7127	18/640	0.460072	18/598	0.425117	29/621	0.00519372	29/547	0.00018278	27/519	0.00295483	21/479	0.0249296	35/498	8.57506e-09	29/578	0.000791169	29/532	0.000204288	27/511	0.000229066
development_anatomical_structure	lung epithelium development	GO:0060428	6/515	0.241881	4/609	0.478461	4/541	0.434924	2/515	0.682985	4/608	0.7127	6/640	0.339757	3/598	0.690347	4/621	0.539007	4/547	0.531166	4/519	0.429471	3/479	0.571465	6/498	0.0887643	7/578	0.118685	7/532	0.0429017	5/511	0.151419
musculoskeletal_system	muscle cell development	GO:0055001	14/515	0.241881	14/609	0.284943	11/541	0.43459	13/515	0.224044	11/608	0.726743	13/640	0.453047	15/598	0.275065	10/621	0.675606	7/547	0.767136	13/519	0.221324	8/479	0.631823	14/498	0.0865385	9/578	0.763174	13/532	0.197891	14/511	0.0749518
development_cellular	mesenchymal cell migration	GO:0090497	7/515	0.241881	7/609	0.260805	6/541	0.31695	4/515	0.492467	5/608	0.7127	4/640	0.683756	7/598	0.302613	6/621	0.41399	5/547	0.526797	8/519	0.090733	6/479	0.238086	4/498	0.475257	8/578	0.137705	6/532	0.236858	7/511	0.0774758
immune_response	lymphocyte costimulation	GO:0031294	6/515	0.241881	2/609	0.749825	4/541	0.442973	4/515	0.360557	2/608	0.794871	4/640	0.55438	5/598	0.430923	3/621	0.727686	5/547	0.407198	3/519	0.621551	4/479	0.417523	3/498	0.548232	3/578	0.758629	2/532	0.780404
development_cellular	regulation of mesenchymal cell proliferation	GO:0010464	5/515	0.241881	6/609	0.133539	4/541	0.361638	4/515	0.286447	2/608	0.786863	4/640	0.453047	4/598	0.43216	5/621	0.260194	3/547	0.587001	3/519	0.484687	5/479	0.130035	4/498	0.244557	3/578	0.609442	3/532	0.502969	3/511	0.345563
development_anatomical_structure	metanephric collecting duct development	GO:0072205	3/515	0.241881	1/609	0.721503	3/541	0.25458	1/515	0.64358	2/608	0.7127	3/640	0.325246	2/598	0.484371	2/621	0.503643	2/547	0.521141	3/519	0.177915	3/479	0.136733	3/498	0.105951	2/578	0.482527	2/532	0.385991	2/511	0.272561
development_anatomical_structure	sensory system development	GO:0048880	23/515	0.248976	15/609	0.744671	19/541	0.452649	19/515	0.351695	18/608	0.780549	24/640	0.396978	24/598	0.379782	21/621	0.530893	26/547	0.0864101	21/519	0.272763	19/479	0.360155	28/498	0.00446106	25/578	0.233019	29/532	0.0095729	34/511	0.000133182
musculoskeletal_system	regulation of osteoblast differentiation	GO:0045667	11/515	0.248976	10/609	0.382747	9/541	0.409457	8/515	0.388053	9/608	0.7127	9/640	0.549446	11/598	0.38661	11/621	0.323564	11/547	0.259322	10/519	0.258059	10/479	0.214968	12/498	0.0479481	11/578	0.274949	12/532	0.0862793	14/511	0.0109946
signal_transduction	regulation of stress-activated MAPK cascade	GO:0032872	13/515	0.248976	9/609	0.674375	14/541	0.217646	10/515	0.360557	12/608	0.7127	14/640	0.363817	11/598	0.504847	9/621	0.718005	9/547	0.655321	13/519	0.177915	7/479	0.678678	10/498	0.358572	10/578	0.589082	9/532	0.590176	10/511	0.302305
signal_transduction	positive regulation of stress-activated protein kinase signaling cascade	GO:0070304	10/515	0.248976	7/609	0.586459	8/541	0.422431	6/515	0.564854	9/608	0.7127	9/640	0.472781	7/598	0.60131	5/621	0.764342	6/547	0.721286	10/519	0.177915	4/479	0.716503	5/498	0.674838	5/578	0.768519	3/532	0.886559	6/511	0.472358
cardiovascular_system	cardiac muscle cell development	GO:0055013	8/515	0.248976	7/609	0.400987	6/541	0.434924	7/515	0.281348	4/608	0.786863	8/640	0.383908	9/598	0.258612	6/621	0.552199	5/547	0.670319	10/519	0.0835758	3/479	0.712132	10/498	0.0174745	4/578	0.763174	10/532	0.0346812	8/511	0.0967775
musculoskeletal_system	muscle system process	GO:0003012	24/515	0.248976	24/609	0.382747	19/541	0.543225	23/515	0.245062	19/608	0.786863	20/640	0.71535	24/598	0.430923	19/621	0.749265	18/547	0.707936	22/519	0.30876	20/479	0.385904	27/498	0.0218705	23/578	0.441137	28/532	0.0350318	25/511	0.0658773
development_anatomical_structure	pattern specification process	GO:0007389	25/515	0.248976	16/609	0.795016	16/541	0.706678	18/515	0.575644	18/608	0.786863	16/640	0.843224	33/598	0.115727	33/621	0.078764	35/547	0.00209071	30/519	0.0578607	34/479	0.00213086	43/498	3.12066e-08	27/578	0.263596	29/532	0.0375802	31/511	0.00624079
signal_transduction	stress-activated protein kinase signaling cascade	GO:0031098	15/515	0.248976	11/609	0.6769	16/541	0.25458	12/515	0.360557	15/608	0.7127	18/640	0.325246	13/598	0.515272	13/621	0.539007	12/547	0.55872	15/519	0.199201	9/479	0.655822	12/498	0.358572	13/578	0.510318	11/532	0.574002	12/511	0.30087
development_anatomical_structure	renal system development	GO:0072001	19/515	0.248976	26/609	0.110131	24/541	0.104553	25/515	0.0348677	17/608	0.7127	28/640	0.228903	26/598	0.115727	24/621	0.129445	20/547	0.233206	19/519	0.207884	21/479	0.0437424	25/498	0.00243827	25/578	0.0418523	26/532	0.00567409	29/511	0.000147083
development_anatomical_structure	camera-type eye development	GO:0043010	20/515	0.248976	13/609	0.742525	17/541	0.434924	16/515	0.39632	17/608	0.726743	22/640	0.37574	19/598	0.484371	19/621	0.51926	23/547	0.0996134	17/519	0.417738	15/479	0.466861	24/498	0.0119605	23/578	0.187758	24/532	0.0309772	29/511	0.00040951
musculoskeletal_system	embryonic skeletal system development	GO:0048706	10/515	0.250262	6/609	0.721503	7/541	0.538273	8/515	0.351695	6/608	0.786863	6/640	0.746798	8/598	0.538635	15/621	0.0367396	18/547	0.00018278	13/519	0.0578607	15/479	0.00213086	22/498	2.23604e-08	17/578	0.000950056	13/532	0.0228771	12/511	0.0312742
cardiovascular_system	regulation of sprouting angiogenesis	GO:1903670	6/515	0.250262	5/609	0.42461	6/541	0.301798	6/515	0.212278	5/608	0.7127	5/640	0.494776	3/598	0.731299	4/621	0.604573	4/547	0.598779	4/519	0.490983	5/479	0.320776	7/498	0.0500664	4/578	0.624727	4/532	0.519164	4/511	0.347108
development_anatomical_structure	organ growth	GO:0035265	12/515	0.255653	12/609	0.355073	8/541	0.633223	8/515	0.542228	8/608	0.786863	9/640	0.667201	11/598	0.47617	12/621	0.404442	6/547	0.773916	9/519	0.484687	9/479	0.432883	16/498	0.00622041	14/578	0.187758	12/532	0.181461	10/511	0.26879
neural_development	forebrain regionalization	GO:0021871	4/515	0.258873	1/609	0.782441	2/541	0.633223	2/515	0.566366	3/608	0.7127	2/640	0.71535	3/598	0.504847	1/621	0.795981	5/547	0.0996134	4/519	0.214369	4/479	0.186081	5/498	0.0392268	2/578	0.748432	4/532	0.176521	6/511	0.0104168
neural_development	telencephalon regionalization	GO:0021978	3/515	0.263519	1/609	0.723327	1/541	0.698425	2/515	0.380016			2/640	0.549446	2/598	0.52956	1/621	0.757623	3/547	0.293319	3/519	0.221324	3/479	0.197597	3/498	0.157244	1/578	0.764253	2/532	0.46099	3/511	0.115924
neural_development	negative regulation of neuron differentiation	GO:0045665	7/515	0.263519	7/609	0.327607	6/541	0.380133	5/515	0.402537	7/608	0.7127	8/640	0.325246	8/598	0.275065	8/621	0.257435	11/547	0.00639995	9/519	0.0835758	9/479	0.0278792	11/498	0.00188128	7/578	0.302426	11/532	0.00664598	8/511	0.0578151
metabolic_regulation	negative regulation of miRNA transcription	GO:1902894	4/515	0.263519	6/609	0.110131	3/541	0.432034	5/515	0.107909	4/608	0.7127	4/640	0.378388	3/598	0.512143	4/621	0.322768	4/547	0.300161	2/519	0.634876	6/479	0.016033	3/498	0.358572	4/578	0.295991	4/532	0.188792	5/511	0.0448031
neural_development	synapse organization	GO:0050808	24/515	0.263519	32/609	0.110131	23/541	0.370922	25/515	0.191365	27/608	0.7127	25/640	0.483478	32/598	0.115727	32/621	0.0896979	19/547	0.684745	30/519	0.0567503	30/479	0.00635081	22/498	0.251856	26/578	0.274742	25/532	0.158648	26/511	0.0578151
cardiovascular_system	cardiac cell development	GO:0055006	8/515	0.266322	8/609	0.339813	7/541	0.380133	7/515	0.304141	5/608	0.786863	9/640	0.363817	10/598	0.193195	7/621	0.508517	6/547	0.580932	11/519	0.0578607	4/479	0.678678	11/498	0.0102048	5/578	0.760187	11/532	0.0216779	9/511	0.0646889
metabolic_regulation	negative regulation of miRNA metabolic process	GO:2000629	4/515	0.266322	6/609	0.110131	3/541	0.434924	5/515	0.114697	4/608	0.7127	4/640	0.394845	3/598	0.515272	4/621	0.343869	4/547	0.316586	2/519	0.649212	6/479	0.0175547	3/498	0.358572	4/578	0.302426	4/532	0.199057	5/511	0.0467615
neural_development	neural crest cell differentiation	GO:0014033	8/515	0.266322	9/609	0.265719	7/541	0.395538	5/515	0.564854	6/608	0.726743	5/640	0.746798	8/598	0.420063	8/621	0.410564	5/547	0.720931	9/519	0.172079	8/479	0.197597	5/498	0.547187	9/578	0.263596	8/532	0.213426	8/511	0.127305
musculoskeletal_system	embryonic skeletal system morphogenesis	GO:0048704	8/515	0.266322	6/609	0.55183	6/541	0.492045	5/515	0.564854	6/608	0.726743	5/640	0.746798	8/598	0.420063	14/621	0.0154075	17/547	2.37221e-05	12/519	0.0519737	13/479	0.00213086	20/498	8.57506e-09	15/578	0.00087852	11/532	0.0230955	9/511	0.0720966
signal_transduction	stress-activated MAPK cascade	GO:0051403	14/515	0.266322	10/609	0.721503	15/541	0.288397	11/515	0.415709	14/608	0.7127	17/640	0.325246	12/598	0.553349	12/621	0.588306	11/547	0.617854	14/519	0.245332	8/479	0.680604	11/498	0.391307	11/578	0.672196	10/532	0.662299	12/511	0.278124
signal_transduction	regulation of pattern recognition receptor signaling pathway	GO:0062207	10/515	0.266322	11/609	0.278665	9/541	0.380133	9/515	0.304141	7/608	0.786555	8/640	0.599979	5/598	0.773397	7/621	0.722529	10/547	0.357312	9/519	0.353728	11/479	0.10924	8/498	0.368253	5/578	0.780547	4/532	0.844637	2/511	0.938439
development_cellular	regulation of epithelial cell proliferation	GO:0050678	21/515	0.266322	26/609	0.174331	19/541	0.432034	18/515	0.370784	20/608	0.7127	22/640	0.475675	24/598	0.302613	19/621	0.604573	12/547	0.827582	17/519	0.507341	19/479	0.312232	18/498	0.358572	16/578	0.763174	17/532	0.574002	25/511	0.0269302
development_cellular	stem cell differentiation	GO:0048863	15/515	0.266322	17/609	0.266077	15/541	0.31695	12/515	0.412347	14/608	0.7127	10/640	0.763727	17/598	0.320739	17/621	0.293351	13/547	0.531166	16/519	0.177915	15/479	0.186081	15/498	0.162201	19/578	0.118685	16/532	0.151311	14/511	0.195136
signal_transduction	negative regulation of extrinsic apoptotic signaling pathway	GO:2001237	8/515	0.266322	8/609	0.365204	7/541	0.401637	9/515	0.178149	5/608	0.786863	6/640	0.612268	7/598	0.504847	7/621	0.52207	6/547	0.595484	6/519	0.482815	3/479	0.745686	5/498	0.548232	7/578	0.489927	9/532	0.130002	7/511	0.228223
development_anatomical_structure	positive regulation of developmental growth	GO:0048639	11/515	0.266322	8/609	0.67982	8/541	0.580375	10/515	0.304141	8/608	0.784602	9/640	0.603781	7/598	0.731299	9/621	0.604573	6/547	0.765876	11/519	0.256638	8/479	0.482579	14/498	0.0196823	12/578	0.274742	13/532	0.0859379	9/511	0.302305
musculoskeletal_system	physiological muscle hypertrophy	GO:0003298	4/515	0.266322	3/609	0.475914	2/541	0.672728	2/515	0.603061	3/608	0.7127	2/640	0.746488	4/598	0.400759	2/621	0.749265	1/547	0.820582	3/519	0.429471	2/479	0.621512	6/498	0.0131491	2/578	0.763174	3/532	0.432125	3/511	0.302305
cardiovascular_system	physiological cardiac muscle hypertrophy	GO:0003301	4/515	0.266322	3/609	0.475914	2/541	0.672728	2/515	0.603061	3/608	0.7127	2/640	0.746488	4/598	0.400759	2/621	0.749265	1/547	0.820582	3/519	0.429471	2/479	0.621512	6/498	0.0131491	2/578	0.763174	3/532	0.432125	3/511	0.302305
cardiovascular_system	cell growth involved in cardiac muscle cell development	GO:0061049	4/515	0.266322	3/609	0.475914	2/541	0.672728	2/515	0.603061	3/608	0.7127	2/640	0.746488	4/598	0.400759	2/621	0.749265	1/547	0.820582	3/519	0.429471	2/479	0.621512	6/498	0.0131491	2/578	0.763174	3/532	0.432125	3/511	0.302305
musculoskeletal_system	osteoblast differentiation	GO:0001649	15/515	0.266322	17/609	0.266077	16/541	0.294596	15/515	0.249566	13/608	0.726743	17/640	0.377315	17/598	0.328962	20/621	0.129445	16/547	0.291325	15/519	0.258059	14/479	0.268758	18/498	0.0294231	17/578	0.263596	20/532	0.0197652	18/511	0.0337922
signal_transduction	negative regulation of canonical Wnt signaling pathway	GO:0090090	10/515	0.266322	12/609	0.215751	8/541	0.470643	8/515	0.380016	4/608	0.866382	9/640	0.539145	9/598	0.504847	8/621	0.606633	13/547	0.0712296	7/519	0.573154	5/479	0.687845	13/498	0.0177515	6/578	0.763174	7/532	0.630357	7/511	0.428199
neural_development	neural crest cell migration	GO:0001755	6/515	0.266322	6/609	0.355639	5/541	0.428261	3/515	0.64358	4/608	0.748082	3/640	0.750743	6/598	0.420063	5/621	0.530893	4/547	0.643058	7/519	0.166563	5/479	0.385904	3/498	0.674838	7/578	0.251705	5/532	0.388106	6/511	0.133487
development_anatomical_structure	eye development	GO:0001654	21/515	0.266322	14/609	0.768616	18/541	0.492045	18/515	0.380016	18/608	0.754493	23/640	0.416451	21/598	0.484371	20/621	0.552199	25/547	0.103303	19/519	0.399083	16/479	0.501007	28/498	0.00321876	24/578	0.263596	27/532	0.0213207	32/511	0.000229066
development_cellular	cortical actin cytoskeleton organization	GO:0030866	5/515	0.266322	4/609	0.457416	2/541	0.706678	4/515	0.351695	5/608	0.7127	5/640	0.405891	5/598	0.420063	6/621	0.257435	2/547	0.765876	4/519	0.42152	2/479	0.687845	5/498	0.190814	3/578	0.729156	6/532	0.105604	7/511	0.0244489
neural_development	peripheral nervous system neuron differentiation	GO:0048934	3/515	0.266322	1/609	0.723502	3/541	0.310703	4/515	0.107909	1/608	0.786863	2/640	0.563135	3/598	0.400759	2/621	0.572957	4/547	0.10338	5/519	0.055652	6/479	0.00213086	3/498	0.195081	4/578	0.157127	3/532	0.220012	2/511	0.345563
neural_development	peripheral nervous system neuron development	GO:0048935	3/515	0.266322	1/609	0.723502	3/541	0.310703	4/515	0.107909	1/608	0.786863	2/640	0.563135	3/598	0.400759	2/621	0.572957	4/547	0.10338	5/519	0.055652	6/479	0.00213086	3/498	0.195081	4/578	0.157127	3/532	0.220012	2/511	0.345563
musculoskeletal_system	regulation of ossification	GO:0030278	9/515	0.266322	6/609	0.721503	9/541	0.31695	12/515	0.0650784	8/608	0.7127	7/640	0.625027	8/598	0.512143	9/621	0.444835	12/547	0.0699801	7/519	0.480269	5/479	0.678678	6/498	0.531382	10/578	0.274742	3/532	0.881397	7/511	0.338283
signal_transduction	regulation of toll-like receptor signaling pathway	GO:0034121	4/515	0.266322	5/609	0.200494	4/541	0.31695	3/515	0.375538	2/608	0.786863	3/640	0.55374	2/598	0.731299	5/621	0.240497	4/547	0.367927	3/519	0.440174	5/479	0.0867515	4/498	0.195081	2/578	0.763174	2/532	0.747645
development_cellular	mesenchymal cell proliferation	GO:0010463	5/515	0.266322	6/609	0.228267	5/541	0.31695	4/515	0.352756	2/608	0.793199	4/640	0.549446	5/598	0.420063	6/621	0.257435	5/547	0.36927	5/519	0.258059	6/479	0.0998502	4/498	0.358572	4/578	0.524536	3/532	0.661004	4/511	0.290973
development_anatomical_structure	visual system development	GO:0150063	21/515	0.266322	14/609	0.777187	18/541	0.508353	18/515	0.38607	18/608	0.769	23/640	0.435357	22/598	0.43216	20/621	0.564673	25/547	0.104975	19/519	0.405643	17/479	0.446217	28/498	0.00373658	24/578	0.263596	27/532	0.0216779	33/511	0.000147083
development_anatomical_structure	endocrine system development	GO:0035270	10/515	0.268707	8/609	0.57039	9/541	0.418063	8/515	0.395752	7/608	0.786863	9/640	0.549446	11/598	0.38661	11/621	0.32965	7/547	0.701276	9/519	0.385516	14/479	0.0127802	9/498	0.297093	11/578	0.281316	7/532	0.650186	11/511	0.0895576
development_cellular	epithelial cell development	GO:0002064	13/515	0.287341	17/609	0.157809	15/541	0.25458	19/515	0.0348677	12/608	0.7127	19/640	0.325246	17/598	0.173974	12/621	0.543937	10/547	0.664172	15/519	0.163752	17/479	0.0201298	16/498	0.0312985	17/578	0.118685	18/532	0.0189678	20/511	0.00219432
response_to_stimulus	cellular response to thyroid hormone stimulus	GO:0097067	3/515	0.289804	1/609	0.730127	1/541	0.706678			2/608	0.726743	3/640	0.396978	2/598	0.569365	2/621	0.588306	3/547	0.382425	2/519	0.507341	2/479	0.47043	3/498	0.214431	1/578	0.774257	5/532	0.0189678	1/511	0.631382
metabolic_regulation	positive regulation of peptidase activity	GO:0010952	11/515	0.292451	10/609	0.477003	11/541	0.34592	8/515	0.521555	11/608	0.7127	13/640	0.368829	12/598	0.400759	14/621	0.240497	10/547	0.525877	8/519	0.586014	9/479	0.421864	8/498	0.492288	9/578	0.631676	8/532	0.64586	12/511	0.0994006
development_cellular	regulation of cell-cell adhesion	GO:0022407	24/515	0.309257	23/609	0.526344	33/541	0.104553	29/515	0.0828001	21/608	0.786555	26/640	0.490445	23/598	0.55295	24/621	0.543937	24/547	0.463829	27/519	0.165144	19/479	0.503445	23/498	0.251869	24/578	0.482527	22/532	0.432649	32/511	0.00583532
development_anatomical_structure	ear morphogenesis	GO:0042471	9/515	0.314699	9/609	0.414378	6/541	0.672728	8/515	0.350587	10/608	0.7127	13/640	0.325246	11/598	0.299428	15/621	0.0367396	12/547	0.0923014	12/519	0.0899943	9/479	0.253199	9/498	0.220887	7/578	0.670654	14/532	0.0101381	12/511	0.030118
development_anatomical_structure	inner ear morphogenesis	GO:0042472	8/515	0.314699	8/609	0.403865	4/541	0.710013	7/515	0.351695	9/608	0.7127	12/640	0.325246	9/598	0.38661	14/621	0.0294353	10/547	0.149026	10/519	0.142847	6/479	0.478636	9/498	0.124958	6/578	0.68778	14/532	0.00320986	10/511	0.0510326
development_anatomical_structure	kidney development	GO:0001822	17/515	0.324053	24/609	0.110131	23/541	0.110366	22/515	0.0650784	16/608	0.726743	26/640	0.325246	24/598	0.115727	22/621	0.240497	18/547	0.378416	17/519	0.30876	19/479	0.10924	23/498	0.00777248	24/578	0.0511245	25/532	0.00754299	26/511	0.00152204
neural_development	regulation of neuron differentiation	GO:0045664	12/515	0.32907	17/609	0.120026	10/541	0.523474	15/515	0.107909	12/608	0.7127	16/640	0.325246	14/598	0.38271	13/621	0.436286	15/547	0.125069	16/519	0.0835758	16/479	0.0253581	17/498	0.00829631	14/578	0.274742	15/532	0.0791779	15/511	0.0450647
cardiovascular_system	heart morphogenesis	GO:0003007	15/515	0.32907	15/609	0.454764	18/541	0.24183	16/515	0.23727	16/608	0.7127	14/640	0.595219	16/598	0.434798	17/621	0.375571	14/547	0.531166	15/519	0.314988	17/479	0.10924	15/498	0.225676	16/578	0.390807	18/532	0.101874	21/511	0.00977007
metabolic_regulation	positive regulation of endopeptidase activity	GO:0010950	10/515	0.32907	10/609	0.430107	10/541	0.377017	8/515	0.443586	9/608	0.726743	11/640	0.431354	11/598	0.420063	12/621	0.293351	8/547	0.617854	5/519	0.738199	7/479	0.571465	6/498	0.674838	6/578	0.768682	5/532	0.807231	11/511	0.112214
neural_development	regulation of neuron projection development	GO:0010975	22/515	0.337826	27/609	0.253927	15/541	0.717702	30/515	0.0348677	16/608	0.806023	21/640	0.646635	24/598	0.43216	22/621	0.564087	12/547	0.90082	24/519	0.207884	19/479	0.431856	19/498	0.400486	19/578	0.737503	15/532	0.780404	18/511	0.437096
musculoskeletal_system	smooth muscle cell differentiation	GO:0051145	6/515	0.33889	7/609	0.294741	4/541	0.633223	5/515	0.380016	6/608	0.7127	7/640	0.378388	4/598	0.705183	6/621	0.502002	5/547	0.562778	7/519	0.202637	4/479	0.561364	6/498	0.244557	6/578	0.441137	7/532	0.161912	8/511	0.0467615
development_cellular	cell fate specification	GO:0001708	8/515	0.33889	9/609	0.337313	6/541	0.582998	7/515	0.360557	7/608	0.726743	6/640	0.71535	7/598	0.552777	10/621	0.260194	14/547	0.00381925	10/519	0.163752	13/479	0.00508458	14/498	0.000916266	8/578	0.454462	13/532	0.00984195	10/511	0.0617634
cardiovascular_system	cardiac chamber morphogenesis	GO:0003206	9/515	0.340174	11/609	0.265895	11/541	0.25458	11/515	0.173673	10/608	0.7127	12/640	0.325246	9/598	0.484371	11/621	0.28839	9/547	0.467311	11/519	0.167994	8/479	0.389005	6/498	0.607959	9/578	0.46406	10/532	0.197651	15/511	0.00245339
development_cellular	positive regulation of epithelial cell differentiation	GO:0030858	6/515	0.340585	7/609	0.298509	4/541	0.635937	2/515	0.788302	7/608	0.7127	7/640	0.391641	6/598	0.473691	4/621	0.740985	2/547	0.851385	4/519	0.621551	2/479	0.781049	2/498	0.804387	4/578	0.763174	5/532	0.482804	1/511	0.912357
development_cellular	cortical cytoskeleton organization	GO:0030865	5/515	0.340585	4/609	0.531764	2/541	0.734639	4/515	0.401414	5/608	0.7127	5/640	0.483478	6/598	0.369001	7/621	0.220256	2/547	0.782934	4/519	0.478527	3/479	0.621512	5/498	0.251869	3/578	0.763174	6/532	0.155117	8/511	0.0161936
development_anatomical_structure	ear development	GO:0043583	13/515	0.340585	13/609	0.457416	11/541	0.526339	12/515	0.351695	12/608	0.726743	18/640	0.325246	15/598	0.391615	19/621	0.108778	18/547	0.0605956	17/519	0.090733	13/479	0.268758	17/498	0.024935	12/578	0.575027	23/532	0.000777288	15/511	0.0865716
musculoskeletal_system	myoblast differentiation	GO:0045445	8/515	0.348623	7/609	0.523328	6/541	0.599046	5/515	0.64358	3/608	0.884388	10/640	0.363817	6/598	0.679938	10/621	0.277934	7/547	0.556586	8/519	0.346905	8/479	0.291927	4/498	0.714022	9/578	0.317409	9/532	0.197891	10/511	0.0658773
metabolic_regulation	positive regulation of potassium ion transmembrane transport	GO:1901381	4/515	0.348623	3/609	0.55183	2/541	0.697074	3/515	0.440322	6/608	0.7127	3/640	0.599979	4/598	0.462716	4/621	0.484928	2/547	0.755301	5/519	0.177915	5/479	0.138412	2/498	0.674838	3/578	0.631676	5/532	0.140017	4/511	0.203833
development_cellular	actin filament organization	GO:0007015	22/515	0.357037	27/609	0.265719	15/541	0.728537	21/515	0.345771	22/608	0.726743	27/640	0.377315	24/598	0.462716	24/621	0.503643	20/547	0.609926	24/519	0.221324	13/479	0.748623	24/498	0.133924	26/578	0.274742	35/532	0.000974312	32/511	0.00224086
neural_development	dendrite extension	GO:0097484	4/515	0.360238	3/609	0.573495	7/541	0.104553	5/515	0.199954	4/608	0.7127	3/640	0.607344	3/598	0.60131	3/621	0.616952	2/547	0.755301	4/519	0.353728	5/479	0.146702	4/498	0.274843	5/578	0.274742	3/532	0.552425	2/511	0.596273
musculoskeletal_system	positive regulation of biomineral tissue development	GO:0070169	5/515	0.360238	3/609	0.721503	6/541	0.301798	6/515	0.212278	4/608	0.726743	5/640	0.494776	6/598	0.38661	6/621	0.322768	7/547	0.124995	5/519	0.353728	3/479	0.635213	4/498	0.400486	6/578	0.291866	1/532	0.916807	7/511	0.0467615
musculoskeletal_system	ossification	GO:0001503	21/515	0.364013	22/609	0.457416	25/541	0.25458	24/515	0.187925	21/608	0.726743	26/640	0.37574	25/598	0.38661	28/621	0.220256	28/547	0.0612659	22/519	0.27557	23/479	0.138412	24/498	0.0962015	25/578	0.274742	24/532	0.150795	23/511	0.112214
neural_development	glial cell differentiation	GO:0010001	14/515	0.365217	19/609	0.176682	12/541	0.538273	11/515	0.550129	12/608	0.777545	14/640	0.561859	16/598	0.420063	14/621	0.543937	10/547	0.755301	13/519	0.429471	11/479	0.529388	7/498	0.80594	12/578	0.704534	9/532	0.777653	18/511	0.039945
development_cellular	cell growth	GO:0016049	23/515	0.367502	27/609	0.335586	23/541	0.420582	22/515	0.351695	24/608	0.7127	14/640	0.930313	26/598	0.430923	17/621	0.803899	16/547	0.782934	18/519	0.67645	15/479	0.697687	28/498	0.0346023	22/578	0.621991	16/532	0.785615	20/511	0.391373
development_cellular	regulation of myeloid cell differentiation	GO:0045637	12/515	0.379806	15/609	0.266077	16/541	0.209638	14/515	0.206781	11/608	0.730102	11/640	0.627779	7/598	0.805648	8/621	0.76871	7/547	0.788313	12/519	0.378185	11/479	0.395846	12/498	0.274843	9/578	0.763174	7/532	0.795554	13/511	0.146524
cardiovascular_system	atrial cardiac muscle tissue development	GO:0003228	3/515	0.379806	2/609	0.640381	2/541	0.599046	3/515	0.31627	1/608	0.806023	3/640	0.483478	3/598	0.476071	3/621	0.502002	4/547	0.233206	4/519	0.177915	4/479	0.138412	5/498	0.0243093	4/578	0.263596	6/532	0.00984195	5/511	0.0269302
musculoskeletal_system	skeletal system morphogenesis	GO:0048705	13/515	0.38142	9/609	0.739783	12/541	0.470643	12/515	0.372288	8/608	0.831858	13/640	0.563135	17/598	0.275065	22/621	0.0362446	27/547	2.37221e-05	18/519	0.0835758	21/479	0.00213086	30/498	1.7422e-08	28/578	3.84736e-05	19/532	0.0216779	17/511	0.039945
musculoskeletal_system	regulation of biomineral tissue development	GO:0070167	7/515	0.382543	4/609	0.736838	8/541	0.310703	8/515	0.245735	6/608	0.730102	7/640	0.534288	8/598	0.425097	9/621	0.288258	10/547	0.103252	8/519	0.251491	6/479	0.438993	6/498	0.390236	10/578	0.164186	3/532	0.831519	8/511	0.12956
development_cellular	stem cell proliferation	GO:0072089	8/515	0.382611	7/609	0.561056	10/541	0.279565	8/515	0.319274	11/608	0.7127	9/640	0.453047	8/598	0.504847	7/621	0.616952	10/547	0.23492	7/519	0.478527	9/479	0.214079	12/498	0.0160986	8/578	0.505971	9/532	0.228616	10/511	0.0813409
neural_development	positive regulation of neuroblast proliferation	GO:0002052	4/515	0.382611	1/609	0.857389	1/541	0.827702	1/515	0.816448	1/608	0.876254	1/640	0.87443	4/598	0.484371	3/621	0.648151	4/547	0.514985	4/519	0.380844	3/479	0.494474	5/498	0.140188	3/578	0.670654	7/532	0.0216779	4/511	0.233175
development_anatomical_structure	embryonic camera-type eye development	GO:0031076	4/515	0.382611	1/609	0.857389	3/541	0.551361	3/515	0.474957	3/608	0.743406	4/640	0.494776	3/598	0.61983	5/621	0.310756	3/547	0.630762	2/519	0.684305	3/479	0.494474	6/498	0.0460106	3/578	0.670654	4/532	0.364965	4/511	0.233175
development_anatomical_structure	spleen development	GO:0048536	4/515	0.404207	5/609	0.296875	6/541	0.209638	4/515	0.332421	5/608	0.7127	4/640	0.507241	5/598	0.38661	4/621	0.503643	5/547	0.293319	2/519	0.684305	6/479	0.065975	3/498	0.472241	3/578	0.683687	2/532	0.77277	2/511	0.604697
musculoskeletal_system	regulation of bone mineralization	GO:0030500	6/515	0.404207	3/609	0.75728	7/541	0.310703	7/515	0.249566	4/608	0.786863	6/640	0.534288	7/598	0.420515	8/621	0.267434	9/547	0.0939447	7/519	0.254257	5/479	0.456123	5/498	0.418711	9/578	0.146102	3/532	0.780404	7/511	0.131924
neural_development	glial cell development	GO:0021782	8/515	0.413351	9/609	0.382747	11/541	0.209638	8/515	0.340609	6/608	0.786863	11/640	0.325246	11/598	0.275065	10/621	0.322768	6/547	0.721286	10/519	0.177915	7/479	0.439524	5/498	0.674838	9/578	0.393706	6/532	0.683429	11/511	0.0467615
response_to_stimulus	response to xenobiotic stimulus	GO:0009410	20/515	0.419597	25/609	0.278665	20/541	0.434924	29/515	0.0348677	18/608	0.786863	21/640	0.577327	17/598	0.731299	19/621	0.702953	18/547	0.660887	18/519	0.507341	16/479	0.571465	17/498	0.492704	14/578	0.814986	12/532	0.866179	18/511	0.371126
development_anatomical_structure	regulation of developmental growth	GO:0048638	16/515	0.419597	17/609	0.457416	13/541	0.672728	16/515	0.343945	12/608	0.793199	13/640	0.753063	15/598	0.628402	18/621	0.503643	12/547	0.755301	15/519	0.460817	18/479	0.174122	23/498	0.00829631	20/578	0.274742	15/532	0.499681	13/511	0.476091
development_anatomical_structure	regionalization	GO:0003002	20/515	0.419597	13/609	0.864163	13/541	0.782111	15/515	0.64358	16/608	0.793199	12/640	0.931377	28/598	0.173974	28/621	0.211582	28/547	0.0541152	26/519	0.101217	31/479	0.00213086	37/498	2.29205e-06	26/578	0.233019	26/532	0.0647027	29/511	0.00663392
immune_response	B cell receptor signaling pathway	GO:0050853	5/515	0.419597	7/609	0.253927	5/541	0.432034	8/515	0.0828001	5/608	0.7127	6/640	0.416451	4/598	0.649174	5/621	0.530893	6/547	0.36927	5/519	0.400379	4/479	0.494474	5/498	0.341277	5/578	0.514376	1/532	0.930627	3/511	0.591103
neural_development	forebrain development	GO:0030900	19/515	0.421566	27/609	0.155622	22/541	0.310703	23/515	0.178149	25/608	0.7127	26/640	0.325246	28/598	0.137199	22/621	0.502002	19/547	0.542041	22/519	0.215731	25/479	0.0278792	23/498	0.0865385	17/578	0.763174	19/532	0.430027	24/511	0.049262
immune_response	immune response-regulating signaling pathway	GO:0002764	21/515	0.421566	28/609	0.222117	28/541	0.197155	29/515	0.0645553	22/608	0.726743	25/640	0.475675	19/598	0.731299	24/621	0.503643	26/547	0.207182	28/519	0.0835758	24/479	0.138412	18/498	0.51702	19/578	0.763174	16/532	0.77277	19/511	0.388895
metabolic_regulation	positive regulation of hydrolase activity	GO:0051345	22/515	0.421566	25/609	0.430107	25/541	0.31695	23/515	0.304141	25/608	0.7127	30/640	0.325246	29/598	0.275065	28/621	0.310756	17/547	0.763486	18/519	0.67645	27/479	0.0617065	16/498	0.687848	23/578	0.543976	20/532	0.607911	30/511	0.0175427
development_anatomical_structure	inner ear development	GO:0048839	11/515	0.421566	13/609	0.372331	9/541	0.633223	11/515	0.351695	11/608	0.726743	18/640	0.325246	14/598	0.38661	18/621	0.0896979	16/547	0.0864101	15/519	0.139431	9/479	0.533707	16/498	0.0199231	10/578	0.670654	22/532	0.000467578	14/511	0.0802917
cardiovascular_system	cardiac chamber development	GO:0003205	10/515	0.421566	12/609	0.365355	14/541	0.209638	12/515	0.224044	11/608	0.7127	14/640	0.325246	9/598	0.643043	12/621	0.430477	9/547	0.617854	11/519	0.314988	9/479	0.439524	6/498	0.707712	11/578	0.464221	11/532	0.300666	16/511	0.0104867
neural_development	astrocyte development	GO:0014002	4/515	0.421566	4/609	0.457416	4/541	0.433137	3/515	0.535184	2/608	0.793199	6/640	0.325246	5/598	0.420063	2/621	0.764342	1/547	0.890216	5/519	0.258059	3/479	0.542575	1/498	0.850541	2/578	0.774257	2/532	0.777653	7/511	0.0244489
immune_response	immune response-activating signaling pathway	GO:0002757	20/515	0.421566	28/609	0.174331	27/541	0.197155	29/515	0.0421523	20/608	0.743143	23/640	0.508028	18/598	0.731299	23/621	0.503643	25/547	0.207182	26/519	0.114601	23/479	0.138869	17/498	0.531382	18/578	0.763174	15/532	0.775982	18/511	0.399532
musculoskeletal_system	myotube differentiation	GO:0014902	8/515	0.421566	10/609	0.338253	9/541	0.370071	8/515	0.351695	8/608	0.725283	8/640	0.565586	7/598	0.652277	7/621	0.682481	5/547	0.765876	6/519	0.649212	6/479	0.589769	8/498	0.347215	9/578	0.445331	6/532	0.734178	12/511	0.0317422
signal_transduction	regulation of transmembrane receptor protein serine/threonine kinase signaling pathway	GO:0090092	14/515	0.421566	15/609	0.475914	17/541	0.310703	18/515	0.167788	9/608	0.84613	13/640	0.726116	14/598	0.569365	18/621	0.322768	15/547	0.521141	18/519	0.165144	11/479	0.599379	17/498	0.121931	11/578	0.763174	14/532	0.432125	18/511	0.0634117
response_to_stimulus	response to retinoic acid	GO:0032526	7/515	0.421566	6/609	0.644874	9/541	0.301798	5/515	0.631867	7/608	0.725283	6/640	0.694522	10/598	0.282187	10/621	0.257435	5/547	0.755301	7/519	0.421963	8/479	0.263828	8/498	0.225676	8/578	0.436272	9/532	0.171557	12/511	0.0110239
neural_development	negative regulation of synapse organization	GO:1905809	2/515	0.421566	3/609	0.260805	2/541	0.432034	2/515	0.351695	1/608	0.786863	2/640	0.508028	1/598	0.731299	1/621	0.749265	2/547	0.525877	1/519	0.67645	2/479	0.404293	4/498	0.0184668	2/578	0.510318	1/532	0.759339	1/511	0.591103
neural_development	positive regulation of neural precursor cell proliferation	GO:2000179	5/515	0.423917	4/609	0.664892	3/541	0.698425	3/515	0.64358	4/608	0.774342	2/640	0.848799	5/598	0.52956	5/621	0.543937	6/547	0.410297	8/519	0.101666	8/479	0.0456947	8/498	0.0340567	5/578	0.537116	10/532	0.00888607	7/511	0.0813409
musculoskeletal_system	positive regulation of bone mineralization	GO:0030501	4/515	0.423917	2/609	0.741856	5/541	0.31695	5/515	0.254644	3/608	0.784602	4/640	0.549446	5/598	0.420063	5/621	0.398682	6/547	0.173301	4/519	0.421963	2/479	0.687845	3/498	0.531382	6/578	0.244559	1/532	0.893578	7/511	0.0261645
signal_transduction	extrinsic apoptotic signaling pathway	GO:0097191	12/515	0.427004	11/609	0.664107	12/541	0.450272	13/515	0.304141	11/608	0.773593	16/640	0.373489	14/598	0.453276	16/621	0.293351	11/547	0.621351	9/519	0.67645	6/479	0.792082	9/498	0.665273	12/578	0.589082	11/532	0.555099	12/511	0.289194
development_anatomical_structure	morphogenesis of embryonic epithelium	GO:0016331	9/515	0.433997	11/609	0.369896	7/541	0.679311	5/515	0.728352	11/608	0.7127	12/640	0.378388	9/598	0.553349	12/621	0.310756	8/547	0.650264	8/519	0.526425	9/479	0.389005	9/498	0.358572	13/578	0.224439	12/532	0.138854	11/511	0.124538
development_anatomical_structure	sensory organ morphogenesis	GO:0090596	14/515	0.433997	12/609	0.721503	11/541	0.697074	14/515	0.360557	16/608	0.7127	20/640	0.325246	17/598	0.430923	20/621	0.240497	21/547	0.0547256	18/519	0.172079	14/479	0.385904	19/498	0.0392268	15/578	0.522625	25/532	0.0020373	23/511	0.00307643
neural_development	astrocyte differentiation	GO:0048708	6/515	0.433997	8/609	0.296917	5/541	0.593334	4/515	0.64358	3/608	0.831858	8/640	0.391641	6/598	0.547639	4/621	0.760365	3/547	0.797325	6/519	0.429471	4/479	0.678678	2/498	0.853496	5/578	0.724683	4/532	0.759339	10/511	0.0244489
signal_transduction	regulation of apoptotic signaling pathway	GO:2001233	18/515	0.433997	22/609	0.365814	20/541	0.380133	20/515	0.279638	18/608	0.748062	20/640	0.55438	19/598	0.552777	18/621	0.676709	13/547	0.778083	12/519	0.750391	10/479	0.808721	16/498	0.475257	17/578	0.724683	15/532	0.759339	25/511	0.0257236
development_anatomical_structure	epithelial tube morphogenesis	GO:0060562	16/515	0.433997	23/609	0.183991	13/541	0.697074	18/515	0.278994	17/608	0.726743	19/640	0.494776	16/598	0.60553	17/621	0.58136	14/547	0.721286	14/519	0.601493	16/479	0.385904	18/498	0.206484	25/578	0.0518087	20/532	0.146807	21/511	0.05145
cardiovascular_system	sinoatrial node development	GO:0003163	2/515	0.433997	2/609	0.457416	2/541	0.434924	3/515	0.209054	1/608	0.786863	3/640	0.363817	2/598	0.515272	3/621	0.288258	3/547	0.265483	4/519	0.0835758	3/479	0.182458	4/498	0.0243093	3/578	0.274742	5/532	0.00754299	4/511	0.0269302
development_cellular	regulation of cell projection size	GO:0032536	2/515	0.433997	1/609	0.721503	2/541	0.434924	1/515	0.64358	2/608	0.7127	1/640	0.749914	2/598	0.515272	1/621	0.749265	1/547	0.755301	3/519	0.206854	1/479	0.678678	3/498	0.140188	2/578	0.524536	4/532	0.0382423	3/511	0.104035
immune_response	activation of immune response	GO:0002253	22/515	0.43421	29/609	0.265719	28/541	0.25458	30/515	0.0662245	21/608	0.786863	25/640	0.55374	20/598	0.731299	24/621	0.572957	29/547	0.125069	28/519	0.144178	27/479	0.0788732	18/498	0.648705	20/578	0.763174	17/532	0.777653	21/511	0.347108
development_anatomical_structure	cartilage development	GO:0051216	11/515	0.437758	7/609	0.795016	9/541	0.672728	7/515	0.69706	8/608	0.793199	10/640	0.735338	12/598	0.515272	12/621	0.539007	16/547	0.10338	12/519	0.376757	13/479	0.213526	13/498	0.190814	16/578	0.187758	12/532	0.364965	13/511	0.144562
response_to_stimulus	cellular response to retinoic acid	GO:0071300	5/515	0.44759	4/609	0.695401	7/541	0.288948	3/515	0.659665	5/608	0.726743	3/640	0.771705	8/598	0.233594	8/621	0.240497	3/547	0.763486	5/519	0.444747	6/479	0.271056	6/498	0.24173	6/578	0.426396	6/532	0.288074	8/511	0.0467557
development_anatomical_structure	glomerulus development	GO:0032835	5/515	0.457371	7/609	0.294741	5/541	0.470001	6/515	0.29404	3/608	0.793199	7/640	0.378388	5/598	0.553349	4/621	0.740507	3/547	0.763486	3/519	0.690144	2/479	0.775062	2/498	0.802864	6/578	0.441137	4/532	0.669005	11/511	0.00219432
response_to_stimulus	cellular response to lithium ion	GO:0071285	2/515	0.457371	1/609	0.723327	2/541	0.454845	1/515	0.653164	1/608	0.786863	2/640	0.549446	1/598	0.734274	3/621	0.30696	3/547	0.293319	2/519	0.449146	2/479	0.432883	4/498	0.0312746	2/578	0.548347	2/532	0.46099	2/511	0.317349
metabolic_regulation	regulation of miRNA transcription	GO:1902893	5/515	0.462871	6/609	0.416692	6/541	0.380133	5/515	0.385609	4/608	0.786863	5/640	0.583029	3/598	0.754778	4/621	0.740985	4/547	0.715502	2/519	0.793221	7/479	0.158604	3/498	0.685931	4/578	0.763174	5/532	0.482804	8/511	0.049262
development_cellular	positive regulation of epithelial cell proliferation	GO:0050679	11/515	0.463327	13/609	0.430107	11/541	0.492045	8/515	0.653164	9/608	0.786863	10/640	0.746798	14/598	0.420546	13/621	0.503643	6/547	0.860127	8/519	0.684305	8/479	0.678678	9/498	0.588298	8/578	0.774257	10/532	0.615573	17/511	0.0244489
development_cellular	epidermal cell differentiation	GO:0009913	12/515	0.464258	14/609	0.450899	8/541	0.742273	9/515	0.645462	13/608	0.726743	14/640	0.534288	15/598	0.430923	11/621	0.749265	8/547	0.788402	8/519	0.728491	4/479	0.947718	8/498	0.714022	11/578	0.75051	13/532	0.400861	9/511	0.596273
development_anatomical_structure	thymus development	GO:0048538	4/515	0.464258	7/609	0.174331	5/541	0.370071	3/515	0.598896	2/608	0.806023	2/640	0.794838	4/598	0.554318	5/621	0.482952	2/547	0.778083	3/519	0.649212	6/479	0.138869	3/498	0.5939	5/578	0.426396	3/532	0.731819	3/511	0.518817
development_anatomical_structure	metanephros development	GO:0001656	6/515	0.464258	9/609	0.261918	9/541	0.25458	7/515	0.314647	7/608	0.7127	9/640	0.363817	9/598	0.302613	8/621	0.397642	10/547	0.0973422	9/519	0.167939	10/479	0.0375266	11/498	0.0110103	12/578	0.0268819	11/532	0.0226869	12/511	0.00492482
development_anatomical_structure	post-embryonic development	GO:0009791	6/515	0.464258	6/609	0.55183	4/541	0.700722	3/515	0.741636	6/608	0.726743	4/640	0.771705	8/598	0.420063	5/621	0.749265	4/547	0.760873	3/519	0.758619	3/479	0.73876	2/498	0.873915	6/578	0.611947	2/532	0.906879	3/511	0.697974
cardiovascular_system	cardiac muscle cell action potential	GO:0086001	5/515	0.464258	4/609	0.721503	3/541	0.706678	7/515	0.224044	6/608	0.7127	7/640	0.396978	6/598	0.484371	9/621	0.157963	8/547	0.15135	7/519	0.215731	8/479	0.0783689	8/498	0.064294	8/578	0.233019	9/532	0.0382423	7/511	0.111696
neural_development	telencephalon development	GO:0021537	13/515	0.473592	19/609	0.226986	15/541	0.380133	17/515	0.195301	16/608	0.7127	21/640	0.325246	20/598	0.193195	15/621	0.539007	12/547	0.701276	16/519	0.258059	14/479	0.369361	18/498	0.0621985	13/578	0.670654	15/532	0.328521	15/511	0.195588
response_to_stimulus	response to lithium ion	GO:0010226	2/515	0.476206	1/609	0.723502	2/541	0.492045	1/515	0.673688	1/608	0.786863	2/640	0.563135	1/598	0.740418	3/621	0.352613	3/547	0.348848	2/519	0.484687	2/479	0.456123	4/498	0.0479481	2/578	0.589082	2/532	0.502969	2/511	0.345563
musculoskeletal_system	positive regulation of ossification	GO:0045778	4/515	0.483909	2/609	0.777187	5/541	0.380133	5/515	0.304141	4/608	0.726743	4/640	0.599979	5/598	0.484371	5/621	0.503643	6/547	0.292652	4/519	0.490983	2/479	0.716503	3/498	0.63266	6/578	0.291866	1/532	0.916807	7/511	0.0467615
development_anatomical_structure	gland development	GO:0048732	19/515	0.495347	29/609	0.155622	22/541	0.380133	20/515	0.360557	22/608	0.7127	22/640	0.568946	29/598	0.16913	30/621	0.129445	21/547	0.530338	18/519	0.582313	27/479	0.0256461	22/498	0.217492	28/578	0.146544	27/532	0.0550606	27/511	0.030118
development_anatomical_structure	embryonic forelimb morphogenesis	GO:0035115	3/515	0.495347	1/609	0.837517	5/541	0.272849	2/515	0.64358	4/608	0.7127	3/640	0.595219	7/598	0.115727	8/621	0.0294353	6/547	0.0848315	6/519	0.0899943	7/479	0.0118385	7/498	0.00664954	8/578	0.00579704	5/532	0.138854	5/511	0.0846408
development_cellular	hematopoietic stem cell proliferation	GO:0071425	3/515	0.495347	3/609	0.548852	5/541	0.272849	4/515	0.29404	4/608	0.7127	4/640	0.463614	4/598	0.45076	3/621	0.602871	4/547	0.442579	3/519	0.502102	5/479	0.136733	4/498	0.24968	2/578	0.763174	2/532	0.759339	3/511	0.358278
musculoskeletal_system	skeletal muscle organ development	GO:0060538	9/515	0.499782	12/609	0.365355	12/541	0.310703	11/515	0.289507	9/608	0.754493	13/640	0.378388	7/598	0.740418	10/621	0.575203	8/547	0.727242	8/519	0.621551	9/479	0.439524	10/498	0.341277	12/578	0.338734	12/532	0.199057	16/511	0.0104867
neural_development	regulation of neural precursor cell proliferation	GO:2000177	6/515	0.499782	5/609	0.721503	6/541	0.526339	4/515	0.670248	8/608	0.7127	5/640	0.746798	8/598	0.430923	7/621	0.539007	8/547	0.401408	9/519	0.177915	10/479	0.0545691	9/498	0.105951	6/578	0.654626	12/532	0.0152602	10/511	0.0448031
development_anatomical_structure	kidney epithelium development	GO:0072073	8/515	0.503048	15/609	0.110131	12/541	0.25458	12/515	0.170689	8/608	0.754493	15/640	0.325246	13/598	0.230989	14/621	0.157963	9/547	0.531166	13/519	0.101666	12/479	0.0867515	12/498	0.0781531	15/578	0.049322	15/532	0.0160068	20/511	0.000133182
development_anatomical_structure	hematopoietic or lymphoid organ development	GO:0048534	6/515	0.503048	10/609	0.200494	10/541	0.209638	8/515	0.26415	7/608	0.7127	5/640	0.746798	8/598	0.43216	9/621	0.310756	7/547	0.525877	5/519	0.649212	11/479	0.0249296	6/498	0.42021	10/578	0.211518	5/532	0.732917	6/511	0.369148
development_anatomical_structure	proximal/distal pattern formation	GO:0009954	3/515	0.503048	1/609	0.842402	4/541	0.380133	5/515	0.192739	3/608	0.726743	1/640	0.862586	7/598	0.115727	5/621	0.284027	8/547	0.00381925	5/519	0.177915	8/479	0.00241808	12/498	1.0895e-07	7/578	0.0428167	8/532	0.00523712	5/511	0.0905324
signal_transduction	Wnt signaling pathway	GO:0016055	19/515	0.512581	24/609	0.400987	21/541	0.434924	19/515	0.446653	17/608	0.791998	26/640	0.396978	20/598	0.657497	28/621	0.257435	25/547	0.265483	16/519	0.67645	21/479	0.320776	24/498	0.124958	16/578	0.774257	21/532	0.408617	30/511	0.00698239
signal_transduction	cell-cell signaling by wnt	GO:0198738	19/515	0.512581	24/609	0.405795	21/541	0.434924	19/515	0.446653	17/608	0.793199	26/640	0.396978	20/598	0.65895	28/621	0.257435	25/547	0.265483	16/519	0.67645	21/479	0.324021	24/498	0.124958	16/578	0.776326	21/532	0.417201	30/511	0.00736278
neural_development	synaptic transmission, GABAergic	GO:0051932	4/515	0.516739	2/609	0.795016	5/541	0.418063	2/515	0.73246	3/608	0.786863	7/640	0.325246	5/598	0.504798	5/621	0.519986	3/547	0.755301	4/519	0.513129	4/479	0.482579	2/498	0.758245	3/578	0.763174	3/532	0.759339	6/511	0.124538
development_anatomical_structure	nephron development	GO:0072006	8/515	0.522383	15/609	0.111437	11/541	0.310703	12/515	0.178149	8/608	0.777545	12/640	0.383908	9/598	0.556124	8/621	0.710919	9/547	0.547159	10/519	0.353728	8/479	0.47043	8/498	0.441379	13/578	0.230654	11/532	0.216398	19/511	0.000165252
development_anatomical_structure	morphogenesis of an epithelium	GO:0002009	21/515	0.530329	35/609	0.110131	23/541	0.470466	27/515	0.206781	27/608	0.7127	34/640	0.325246	28/598	0.420063	34/621	0.129445	22/547	0.617854	24/519	0.385516	25/479	0.220421	33/498	0.00446106	38/578	0.00441841	37/532	0.0020373	34/511	0.0038684
metabolic_regulation	regulation of miRNA metabolic process	GO:2000628	5/515	0.530329	6/609	0.478461	6/541	0.434924	5/515	0.48398	4/608	0.786863	5/640	0.683756	4/598	0.731299	4/621	0.749265	4/547	0.755301	2/519	0.840445	7/479	0.249746	3/498	0.731034	4/578	0.763174	5/532	0.590727	9/511	0.0455164
development_cellular	regulation of protein localization to cell periphery	GO:1904375	7/515	0.532487	9/609	0.434596	6/541	0.697074	8/515	0.360557	9/608	0.7127	7/640	0.721423	10/598	0.422277	7/621	0.717096	5/547	0.767136	5/519	0.702034	4/479	0.749532	5/498	0.688754	7/578	0.721819	9/532	0.328432	10/511	0.122063
development_anatomical_structure	epidermis development	GO:0008544	16/515	0.532487	23/609	0.278665	13/541	0.709919	16/515	0.488543	18/608	0.730102	24/640	0.363817	23/598	0.348442	18/621	0.641754	13/547	0.767136	12/519	0.737867	8/479	0.903048	15/498	0.547187	20/578	0.462211	20/532	0.26384	14/511	0.591103
metabolic_regulation	arginine metabolic process	GO:0006525	2/515	0.532487	3/609	0.382747	2/541	0.56175	2/515	0.488543	2/608	0.743143	3/640	0.453047	3/598	0.440942	4/621	0.257435	2/547	0.643977	4/519	0.172079	2/479	0.517633	4/498	0.0962015	4/578	0.245599	5/532	0.0305022	1/511	0.653424
development_cellular	heterotypic cell-cell adhesion	GO:0034113	4/515	0.536246	3/609	0.723327	4/541	0.580375	4/515	0.492467	3/608	0.786863	3/640	0.753063	2/598	0.817982	3/621	0.76154	4/547	0.660887	4/519	0.558056	2/479	0.749532	4/498	0.475257	4/578	0.702951	5/532	0.408617	8/511	0.0317422
musculoskeletal_system	muscle organ development	GO:0007517	15/515	0.537627	18/609	0.488738	19/541	0.354452	18/515	0.304141	15/608	0.786863	21/640	0.416451	13/598	0.759893	16/621	0.718005	15/547	0.698874	17/519	0.42152	13/479	0.647974	15/498	0.456075	21/578	0.293806	21/532	0.138854	22/511	0.0467615
musculoskeletal_system	skeletal muscle tissue development	GO:0007519	8/515	0.545917	11/609	0.392627	11/541	0.332635	10/515	0.31783	8/608	0.786863	12/640	0.396978	7/598	0.731299	9/621	0.616952	8/547	0.682952	8/519	0.567879	9/479	0.418594	10/498	0.284005	12/578	0.295991	12/532	0.155117	16/511	0.00610682
development_anatomical_structure	forelimb morphogenesis	GO:0035136	3/515	0.55196	1/609	0.871114	5/541	0.310703	2/515	0.659665	4/608	0.7127	4/640	0.525276	7/598	0.137199	8/621	0.0438784	8/547	0.0106864	6/519	0.142847	7/479	0.0249296	8/498	0.00387386	10/578	0.00087852	6/532	0.0909184	5/511	0.124538
cardiovascular_system	heart process	GO:0003015	11/515	0.564949	12/609	0.641103	11/541	0.623133	15/515	0.244538	13/608	0.726743	19/640	0.325246	15/598	0.44073	14/621	0.530893	15/547	0.382425	15/519	0.251491	17/479	0.0634212	19/498	0.013411	19/578	0.118685	22/532	0.00547003	18/511	0.0317422
signal_transduction	regulation of Wnt signaling pathway	GO:0030111	14/515	0.568489	21/609	0.266077	16/541	0.461482	14/515	0.524917	12/608	0.80197	19/640	0.490445	17/598	0.52956	20/621	0.375571	21/547	0.168064	12/519	0.679272	11/479	0.684991	21/498	0.0479481	12/578	0.774257	17/532	0.38016	20/511	0.0802051
signal_transduction	hippo signaling	GO:0035329	3/515	0.568489	1/609	0.876148	1/541	0.847549	1/515	0.840745	4/608	0.7127	4/640	0.534288	4/598	0.512567	2/621	0.764342	3/547	0.674742	1/519	0.840445	1/479	0.828835	5/498	0.181309	4/578	0.511306	4/532	0.40186	4/511	0.275704
neural_development	neural precursor cell proliferation	GO:0061351	8/515	0.568489	7/609	0.723327	8/541	0.620295	7/515	0.64358	14/608	0.7127	6/640	0.808506	16/598	0.115727	11/621	0.503643	10/547	0.525877	12/519	0.205306	15/479	0.0175547	12/498	0.124958	7/578	0.763174	12/532	0.172026	13/511	0.0592175
response_to_stimulus	cellular response to fluid shear stress	GO:0071498	2/515	0.568489	2/609	0.640381	2/541	0.599046	3/515	0.31627	1/608	0.806023	2/640	0.666113	1/598	0.774513	1/621	0.777597	1/547	0.782934	3/519	0.376757			2/498	0.518113	2/578	0.704534	3/532	0.34993	5/511	0.0269302
metabolic_regulation	regulation of reactive oxygen species metabolic process	GO:2000377	7/515	0.568489	4/609	0.857389	6/541	0.697074	8/515	0.395752	6/608	0.786863	6/640	0.756655	5/598	0.78596	8/621	0.618736	7/547	0.701276	7/519	0.593174	7/479	0.521476	4/498	0.799207	6/578	0.764253	5/532	0.785615	12/511	0.048229
signal_transduction	canonical Wnt signaling pathway	GO:0060070	13/515	0.591521	16/609	0.494953	18/541	0.310703	12/515	0.64358	12/608	0.791998	19/640	0.413595	17/598	0.484371	21/621	0.257435	24/547	0.0158933	14/519	0.507341	15/479	0.385904	20/498	0.0479481	13/578	0.763174	17/532	0.279437	22/511	0.0190553
development_anatomical_structure	nephron epithelium development	GO:0072009	6/515	0.596691	12/609	0.144508	9/541	0.31695	9/515	0.254644	6/608	0.786863	11/640	0.325246	8/598	0.512143	8/621	0.530893	8/547	0.521141	9/519	0.258059	8/479	0.344216	8/498	0.300969	12/578	0.118685	11/532	0.0779685	17/511	0.000133182
development_cellular	mesenchymal cell differentiation	GO:0048762	11/515	0.604552	14/609	0.482556	17/541	0.272849	11/515	0.563093	11/608	0.786863	11/640	0.750743	14/598	0.52848	14/621	0.552199	10/547	0.755301	16/519	0.209683	11/479	0.540103	12/498	0.420335	16/578	0.330929	12/532	0.574002	18/511	0.044255
development_anatomical_structure	appendage morphogenesis	GO:0035107	7/515	0.606005	8/609	0.620629	8/541	0.526339	10/515	0.279638	9/608	0.725283	7/640	0.746798	13/598	0.216864	15/621	0.0896979	17/547	0.00284403	8/519	0.506285	13/479	0.0357461	17/498	0.000491158	17/578	0.00547746	12/532	0.112825	9/511	0.272561
[truncated: 94 more rows]

## Sheet: NCAE-Age_classifiers_CD_control
Supplementary File 7: Functional enrichment analyses of CpG sets and DNAm signatures of aging from DNAm age clocks.
[truncated: 274 more rows]
