# Supplementary material for: Precise and interpretable neural networks reveal epigenetic signatures of aging across youth in health and disease
Source: Front Aging. 2025 Jan 23;5:1526146. doi: 10.3389/fragi.2024.1526146 (PMC11799293; doi:10.3389/fragi.2024.1526146)
Supplement: Supplementary file 4 [file DataSheet4.xlsx]

## Sheet: WB_young_age_balanced
Supplementary File 4: Estimated probabilities from NCAE-Age classifier array.
NCAE-Age Classifier Array Probability Estimates / Young-age Balanced / Whole Blood
Age	Prob_estim_NCAE-Age_12	Prob_estim_NCAE-Age_13	Prob_estim_NCAE-Age_14	Prob_estim_NCAE-Age_15	Prob_estim_NCAE-Age_16	Prob_estim_NCAE-Age_17	Prob_estim_NCAE-Age_18	Prob_estim_NCAE-Age_19	Prob_estim_NCAE-Age_20	Prob_estim_NCAE-Age_21	Prob_estim_NCAE-Age_22	Prob_estim_NCAE-Age_23	Prob_estim_NCAE-Age_24	Prob_estim_NCAE-Age_25	Prob_estim_NCAE-Age_26
14	0.424191	0.417017	0.105151	0.0843649	0.270307	0.0217617	0.00245261	0.0111622	0.0204367	0.00344348	0.00915533	0.00544146	0.0077619	0.00250712	0.0150944
14	0.2116	0.284228	0.640438	0.539537	0.00828853	0.000763238	0.000235349	0.00457677	0.00568196	0.00073719	0.000934541	0.00199923	0.00101647	0.000111819	0.000238389
14	0.920849	0.818846	0.9522	0.912757	0.056825	0.236127	0.395991	0.00426286	0.00621456	0.243508	0.0119243	7.44e-05	0.00113046	0.0021868	0.0171889
14	0.783752	0.853036	0.955888	0.796145	0.0100806	0.0027841	0.00828713	0.0125126	0.0479533	0.0126407	0.0200371	0.00402546	0.00235221	0.00827828	0.0220316
14	0.99995	0.999478	0.999414	0.993543	0.886803	0.930366	0.991694	0.935478	0.993841	0.459712	0.103836	0.00251427	0.000859886	0.00457472	0.0315282
14	0.0197885	0.615036	0.00128382	0.000117273	0.00186309	0.00122282	0.000805825	0.00383818	0.00094986	0.000539303	0.000418931	0.00150689	0.0313169	0.00223985	5.62e-05
14	0.302515	0.184852	0.735123	0.885708	0.0228424	0.00163248	8.33e-05	0.000286818	0.000514388	0.000457019	0.000325084	0.015445	0.00214303	0.00102207	0.00164449
14	0.836706	0.751822	0.917079	0.97033	0.128992	0.000434309	0.00042209	0.00269285	0.00219131	0.000451684	0.000211716	0.00185654	0.000877053	0.00517848	0.00672436
14	0.0380041	0.0174951	0.0119064	0.00243241	0.00117299	0.00119933	0.00132072	2.12e-05	0.000779808	0.00113821	0.000114041	0.000342101	0.000326186	0.000161707	0.0019618
14	0.890068	0.856415	0.015123	0.0380482	0.049173	0.173397	0.165385	0.705056	0.845628	0.32399	0.381913	0.366986	0.224155	0.697643	0.788175
14	0.8283	0.989723	0.207341	0.00931335	0.0272276	0.000173718	0.00506639	0.0180884	0.023484	0.0139056	0.00124019	0.0139681	0.00949183	0.0725766	0.00894672
14	0.957764	0.652451	0.732545	0.0146428	0.0589083	0.00122321	0.00134197	0.00266209	0.00736874	0.075595	0.00991645	0.0198552	0.0104204	0.0120821	0.0208043
14	0.369576	0.269216	0.0607456	0.0690483	0.0374374	0.000609189	0.00123021	0.00405502	0.00938103	0.00890619	0.00556633	0.00393319	0.00421068	0.00369942	0.017375
14	0.99186	0.993515	0.760706	0.317678	0.24424	0.0863844	0.272327	0.220482	0.0208755	0.0213152	0.00595504	0.00415662	0.00234234	0.00953531	0.0226872
14	0.796612	0.430856	0.682882	0.404053	0.114372	0.00238633	0.000380993	0.000616282	0.00285363	0.00392446	0.00439933	0.00154185	0.00747213	0.00143129	0.112925
14	0.606747	0.501038	0.850953	0.242372	0.603614	0.752771	0.0289754	0.00616866	0.0119161	0.00133157	0.00626043	0.00532061	0.0035978	0.00757599	0.00882867
14	0.886292	0.100312	0.692111	0.51926	0.57633	0.307524	0.0947526	0.104414	0.337502	0.00536185	0.0217414	0.0442984	0.138803	0.145945	0.239877
14	0.0465681	0.0108946	0.0182123	0.00894222	8.77e-06	2.1e-05	9.01e-06	2.36e-05	1.99e-07	9.71e-06	5.18e-05	1.04e-05	0.000165254	0.00151309	0.0170016
14	0.639348	0.678625	0.300859	0.548089	0.0580007	0.00477248	0.00174758	0.00117922	0.00368643	0.00179353	0.00428242	0.00379983	0.00963444	0.0122258	0.0146859
14	0.852184	0.391379	0.486163	0.86096	0.346908	0.112721	0.0353976	0.0246109	0.0655226	0.00156215	0.000784636	0.00648159	0.00502145	0.00870821	0.0605934
14	0.661552	0.00028649	0.048444	0.0380082	0.672871	1.43e-05	0.00183606	0.00190923	0.00214446	0.00241226	0.186397	0.000594228	0.000517428	0.00017792	1.87e-05
14	0.595757	0.862576	0.672295	0.534376	0.0543929	0.000324428	5.38e-05	0.000543207	0.000365198	0.000834674	0.00128022	0.00595683	0.0014137	0.00112537	0.00061062
14	0.983013	0.980893	0.936381	0.479363	0.682759	0.114891	0.103229	0.0726268	0.0759648	0.00694588	0.00242737	0.00534058	0.0111695	0.0036267	0.027017
14	0.999354	0.999832	0.999712	0.999626	0.725712	0.518163	0.408689	0.658395	0.901584	0.554415	0.764552	0.160341	0.0510561	0.237601	0.0597482
14	0.825352	0.966685	0.986175	0.9829	0.0569042	0.00243509	0.00166446	0.00354469	0.00586793	0.00169936	0.00676438	0.00718597	0.0029887	0.0100879	0.0129014
14	0.436735	0.153451	0.0631629	0.000657529	0.00940871	0.00110075	0.00107148	0.000526935	0.00213313	0.0909963	0.0412886	0.241902	0.00262123	0.00758669	0.000801712
14	0.987845	0.996201	0.977581	0.910179	0.37251	0.00466695	0.0010322	0.00179735	0.002166	0.00525612	0.00930667	0.00776598	0.00678644	0.0453601	0.0203017
14	0.0989586	0.0583718	0.0172862	0.00074625	0.00261667	8.16e-05	4.4e-05	0.000169396	0.000236213	0.00184607	0.00616658	0.0247985	0.00407466	0.00478089	0.00475281
14	0.301559	0.111313	0.222061	0.399044	0.0180308	0.00231162	0.000554919	0.00108808	0.00212473	0.000537634	0.000721872	0.00806031	0.00145704	0.00117925	0.00383621
14	0.598737	0.849326	0.978477	0.962088	0.0396588	0.00212649	0.00066331	0.0084213	0.00891137	0.00203302	0.000993699	0.00200754	0.000804395	0.00173903	0.000812322
15	0.998609	0.998808	0.999704	0.999764	0.974394	0.318717	0.0412826	0.0153698	0.00964266	0.0116543	0.00664237	0.00474122	0.00221199	0.00314549	0.00354141
15	0.977488	0.992911	0.980369	0.991283	0.43683	0.0236936	0.00582185	0.0439202	0.0223382	0.00881231	0.0445837	0.0393226	0.124696	0.220802	0.119628
15	0.996579	0.999885	0.9992	0.999313	0.485412	0.202381	0.353955	0.810416	0.948412	0.62026	0.876803	0.379736	0.0873436	0.0239726	0.0465104
15	0.992712	0.997572	0.996382	0.975037	0.0508353	0.00299633	0.000812143	0.00154769	0.00260198	0.00323495	0.00222063	0.00993937	0.0165033	0.0348676	0.0318737
15	0.997096	0.997368	0.986992	0.961828	0.667451	0.00460708	0.00231606	0.0180524	0.0124816	0.00145769	0.0331523	0.00151208	0.00524464	0.000911981	0.0165207
15	0.617181	0.860771	0.175276	0.0523515	0.0223556	0.0733958	0.0105265	0.00694701	0.0389005	0.00328103	0.00291646	0.0035322	0.000292271	0.00149637	0.0020476
15	0.96736	0.992094	0.933048	0.461703	0.731449	0.0214258	0.087723	0.0347701	0.131042	0.00310829	0.00268373	0.00386992	0.00252646	0.00111616	0.00518084
15	0.993451	0.99927	0.997089	0.985013	0.1793	0.00126863	0.00423029	0.00542465	0.00931075	0.00142977	0.00278321	0.0135584	0.0241952	0.0280175	0.0445669
15	0.995685	0.998691	0.993867	0.996099	0.233401	0.252049	0.0370868	0.196927	0.0482029	0.0300011	0.220289	0.0376973	0.0428183	0.00829256	0.0361612
15	0.99123	0.994641	0.993989	0.9521	0.891041	0.03029	0.17287	0.317524	0.134727	0.0549131	0.0752447	0.814306	0.187663	0.20834	0.273205
15	0.900452	0.991729	0.916172	0.0768763	0.0650363	0.704681	0.0984152	0.00591305	0.0312874	0.0111331	0.0139211	0.00126395	2.44e-05	0.000168145	0.000589788
15	0.993142	0.980198	0.82465	0.58807	0.0943042	0.000332773	0.000230253	0.00109357	0.00110105	0.00245872	0.00148413	0.00764385	0.0023143	0.00565377	0.00338516
15	0.99125	0.990052	0.996359	0.990956	0.696065	0.0368278	0.00355026	0.0455487	0.0134995	0.0150054	0.00230038	0.00244308	0.00131109	0.00099653	0.0310821
15	0.722349	0.964828	0.988292	0.938404	0.0814213	0.0363699	0.0709175	0.483236	0.483474	0.0138679	0.292371	0.0113069	0.00614402	0.0189641	0.00542489
15	0.973951	0.908274	0.962068	0.964692	0.128864	0.00672385	0.00180691	0.00234625	0.00191247	0.00720137	0.0106611	0.00409877	0.00278428	0.000519842	0.00526407
15	0.996956	0.995993	0.946029	0.968567	0.197262	0.00114343	0.000518709	0.0017547	0.00101963	0.00996542	0.142586	0.0042614	0.0232692	0.00524557	0.0654745
15	0.983596	0.995717	0.998129	0.998179	0.685609	0.329113	0.302843	0.427153	0.290423	0.542574	0.685545	0.113483	0.302224	0.210241	0.175398
15	0.629506	0.494701	0.0359908	0.0136125	0.242282	0.00121903	0.00132599	0.017392	0.0245755	0.00599104	0.0120974	0.0248241	0.0257269	0.0248019	0.0175537
15	0.932839	0.813359	0.281926	0.519611	0.173136	0.0541812	0.00727382	0.00032562	0.0013068	0.00224414	0.00472921	0.00304183	0.00149626	0.0232482	0.0193689
15	0.990188	0.993627	0.981182	0.997504	0.344193	0.0445272	0.0341538	0.0659959	0.0208542	0.00533405	0.00642344	0.0121145	0.00994441	0.0791572	0.123876
15	0.945396	0.996772	0.988272	0.997832	0.362189	0.0111475	0.00341821	0.0240705	0.0168026	0.00159976	0.00599808	0.00390264	0.00206757	0.0014503	0.00105113
15	0.973662	0.994607	0.983405	0.924117	0.0531258	0.000503927	0.000242561	0.000502974	0.000699222	0.000678659	0.000444442	0.00251818	0.00188398	0.00613785	0.00900656
15	0.972732	0.99377	0.991501	0.99853	0.0644992	0.0122058	0.00161868	0.0185193	0.0517525	0.0122447	0.0164936	0.00331402	0.00362042	0.00104469	0.00182605
15	0.998388	0.996332	0.99696	0.936551	0.0738229	0.0157852	0.0351552	0.0255384	0.0155708	0.00765562	0.0298541	0.0232753	0.193733	0.269033	0.349905
15	0.975659	0.993877	0.997166	0.99451	0.148401	0.0171745	0.0174287	0.0961378	0.15293	0.0350885	0.148914	0.00530785	0.00299028	0.00552842	0.00721076
15	0.947563	0.850144	0.857551	0.882268	0.371119	0.0015226	0.00054127	0.000880212	0.00282928	0.00276586	0.00376987	0.0142138	0.00677761	0.0691381	0.0120435
15	0.996143	0.999032	0.999727	0.999767	0.821064	0.153833	0.0371726	0.01081	0.0128949	0.0863305	0.0208858	0.00363365	0.00890988	0.0065583	0.0726449
15	0.995807	0.991551	0.9776	0.987192	0.954589	0.352875	0.296033	0.510229	0.370994	0.292784	0.339504	0.0530296	0.123506	0.152337	0.0388149
15	0.999203	0.999804	0.999915	0.999364	0.890155	0.737731	0.75609	0.00192291	0.000870854	0.00136986	0.00267649	0.0174301	0.01603	0.0183395	0.0155832
15	0.680303	0.502337	0.500999	0.14065	0.0736013	0.154144	0.0225746	0.0410392	0.101646	0.097553	0.0489098	0.0444051	0.0484294	0.39771	0.594348
16	0.994306	0.997788	0.999685	0.999339	0.815176	0.235425	0.0428871	0.0458456	0.0758066	0.0109179	0.0187276	0.0408018	0.172759	0.0840996	0.0308374
16	0.0565088	0.0183727	0.0317861	0.0293804	6.74e-06	4.11e-05	8.69e-06	6.59e-05	2.29e-07	1.45e-05	1.95e-05	9.65e-06	0.000161588	0.000764787	0.0087181
16	0.977365	0.985767	0.687898	0.0903848	0.0767893	0.0351323	0.00131053	6.22e-05	0.000131339	0.00012663	0.000299931	0.000365078	8.72e-05	0.00031206	0.00172397
16	0.999352	0.999194	0.999673	0.97019	0.743122	0.686112	0.113016	0.0841543	0.315412	0.00475922	0.122739	0.0363182	0.0040049	0.00701937	0.0100943
16	0.994673	0.996231	0.999614	0.99922	0.934962	0.723154	0.0996424	0.0124586	0.0138305	0.00311518	0.0130365	0.000603378	0.0223175	0.0066376	0.00546172
16	0.926018	0.883539	0.860717	0.975552	0.881568	0.0786442	0.0587448	0.0469303	0.160247	0.000404239	0.000313073	0.000365704	0.00138918	0.000364333	0.00418249
16	0.990501	0.963856	0.981349	0.855426	0.996574	0.724951	0.953767	0.989948	0.996666	0.929613	0.79449	0.509877	0.790731	0.70633	0.438783
16	0.999704	0.995647	0.820701	0.342238	0.328124	0.944605	0.0504204	0.0636031	0.0538808	0.059837	0.0176249	0.0746559	0.0184998	0.481037	0.344323
16	0.912134	0.761651	0.693108	0.758602	0.0991907	0.489933	0.110043	0.0261263	0.241037	0.0382094	0.034678	0.0270065	0.145386	0.0768955	0.330137
16	0.918776	0.803679	0.997035	0.982477	0.543243	0.00120825	0.000261039	0.000703007	0.000800192	0.000687063	0.000863254	0.00335231	0.0203604	0.0117203	0.00506464
16	0.999512	0.996494	0.985405	0.930839	0.691848	0.000131816	6e-05	9.89e-05	0.000478983	0.000921249	0.00258428	0.0080609	0.00865674	0.00809574	0.00353321
16	0.999125	0.998552	0.9972	0.985872	0.692278	0.511856	0.196612	0.171552	0.466418	0.0131182	0.0824299	0.0682371	0.0199348	0.0999162	0.0538013
16	0.99974	0.999975	0.999946	0.999702	0.345769	0.769538	0.0535547	0.0569609	0.13146	0.1089	0.285098	0.321715	0.170928	0.189738	0.511781
16	0.0841489	0.0335636	0.00780109	0.0101701	0.00349388	0.0011543	0.00132033	0.00128591	0.00726488	0.00396657	0.0131953	0.00487518	0.0144114	0.00283909	0.00439915
16	0.97859	0.977636	0.984975	0.995944	0.258578	0.0303265	0.0113133	0.00694066	0.0232565	0.00445542	0.00267276	0.00570327	0.0383786	0.00720468	0.0405773
16	0.876243	0.954908	0.671004	0.0854038	0.250877	0.0315755	0.0542309	0.00728032	0.00278103	0.00343117	0.00713572	0.00326705	0.00669891	0.00251064	0.00986493
16	0.999234	0.999859	0.999316	0.994703	0.639376	0.00397626	0.00425306	0.00129142	0.00493827	0.000911593	0.000683934	0.0111036	0.00457418	0.03883	0.0649346
16	0.30263	0.577766	0.552692	0.171265	0.0904511	0.00083214	0.000989675	0.0018236	0.00364795	0.00225323	0.000862151	0.0039103	0.00322011	0.00416428	0.00167391
16	0.996596	0.99326	0.99167	0.561308	0.949415	0.0118693	0.00812659	0.00279421	0.00738227	0.00132966	0.00110507	0.00478283	0.00776371	0.018447	0.0368466
16	0.999903	0.999787	0.999355	0.994081	0.984222	0.730532	0.98277	0.690853	0.854375	0.237858	0.0675286	0.17407	0.0190094	0.0705745	0.352668
16	0.999774	0.998514	0.99839	0.959552	0.934475	0.00207433	0.00820831	0.00369594	0.00355959	0.00201008	0.00179273	0.0108851	0.0136098	0.0721146	0.0737436
16	0.932372	0.985379	0.987469	0.987387	0.70982	0.446021	0.0393189	0.0547535	0.0761056	0.0101027	0.00808072	0.00262365	0.00530523	0.107922	0.0669686
16	0.947888	0.904458	0.982402	0.994262	0.982939	0.0351594	0.00643355	0.000816554	0.00102991	0.00655505	0.00389758	0.000493437	0.00547209	0.0560511	0.0125212
16	0.71189	0.993712	0.964543	0.948597	0.228936	0.190585	0.0568294	0.210085	0.220377	0.0786337	0.503995	0.0976638	0.0462308	0.0806715	0.0282411
16	0.93495	0.954604	0.996741	0.991731	0.70712	0.438319	0.00660285	0.0632409	0.154216	0.0773787	0.0365242	0.0851317	0.0820778	0.0222704	0.0740199
16	0.99962	0.997655	0.997501	0.908097	0.978609	9.11e-05	0.00106347	0.00104868	0.00040108	0.0123329	0.00109711	0.00568891	0.0565545	0.155661	0.11366
16	0.969017	0.98455	0.626329	0.224249	0.0789857	0.11297	0.00774878	0.000342846	0.00104401	0.000762671	0.00304937	0.00143468	0.00203344	0.00358373	0.00197786
16	0.999984	0.999794	0.998624	0.999379	0.985752	0.0156922	0.0312786	0.00236657	0.00822008	0.0181939	0.00713506	0.0148752	0.0233309	0.0148689	0.0389771
16	0.992246	0.982336	0.996208	0.990138	0.955339	0.0105442	0.0109301	0.000560939	0.000737637	0.000239432	0.000313222	0.000582933	0.00367746	0.00255069	0.0024128
16	0.998863	0.998172	0.99887	0.984215	0.956677	0.744947	0.0548424	0.516881	0.367055	0.258353	0.209321	0.252893	0.527068	0.719132	0.605391
17	0.883671	0.945755	0.898381	0.726995	0.284787	0.0417089	0.0054664	0.00154367	0.000961512	0.00100374	0.00204572	0.0022285	0.00224325	0.00642425	0.0056985
17	0.989162	0.808451	0.580637	0.7523	0.130989	0.0461944	0.0094884	0.0103197	0.0132698	0.00268409	0.0089888	0.0303488	0.0393475	0.397776	0.180773
17	0.996641	0.99721	0.999483	0.99965	0.964167	0.477128	0.0509801	0.0993412	0.198766	0.118132	0.0202989	0.0382307	0.034553	0.0171643	0.111979
17	0.866994	0.985228	0.509985	0.1381	0.0706873	0.00279021	0.0055666	0.0103412	0.0163893	0.00335163	0.00251108	0.00472641	0.0175459	0.00281981	0.0262734
17	0.99973	0.999747	0.999168	0.999476	0.99515	0.988796	0.75715	0.39174	0.400835	0.364619	0.507282	0.739295	0.434185	0.872652	0.773219
17	0.996784	0.999433	0.998564	0.999773	0.685869	0.0234682	0.0968988	0.331992	0.236383	0.171462	0.165257	0.0907906	0.0690579	0.0083417	0.0678063
17	0.964714	0.938722	0.916416	0.912879	0.975865	0.991959	0.766538	0.440899	0.49559	0.0156118	0.0738327	0.0230648	0.0597989	0.0325305	0.0368969
17	0.985543	0.963529	0.931576	0.164194	0.684827	0.477318	0.0997591	0.0134932	0.0392011	0.0454844	0.0297103	0.0945061	0.00492698	0.0372416	0.220032
17	0.511364	0.998231	0.811226	0.934368	0.943272	0.732964	0.386295	0.991943	0.865688	0.890281	0.318061	0.750973	0.846967	0.406626	0.00343776
17	0.996308	0.996699	0.997012	0.98621	0.482689	0.486851	0.153535	0.0306985	0.082865	0.0420149	0.0229468	0.00981942	0.00630236	0.00736824	0.00301272
17	0.925301	0.921313	0.945735	0.750579	0.377435	0.00542122	0.00817552	0.0134926	0.0329165	0.0158521	0.0225862	0.0159629	0.0505592	0.618777	0.101924
17	0.606551	0.543341	0.0267665	0.00046581	0.0165201	0.000787884	0.00174096	0.00325561	0.0045253	0.115062	0.0156939	0.198127	0.00100815	0.00165218	0.000475764
17	0.905712	0.988438	0.828378	0.8993	0.121445	0.00375995	0.00437605	0.0111072	0.0111316	0.00441405	0.0101755	0.00476137	0.00774479	0.0039646	0.00672343
17	0.90687	0.866197	0.629702	0.340917	0.167998	0.00346115	0.00501987	0.010411	0.0145528	0.00273231	0.0323172	0.0136926	0.10597	0.122803	0.248865
17	0.999996	0.999999	0.999999	0.999999	0.999512	0.999931	0.999397	0.991957	0.991568	0.977734	0.982913	0.907135	0.836189	0.961509	0.958036
17	0.989002	0.998784	0.999422	0.994897	0.991343	0.973742	0.604223	0.944316	0.849984	0.0915542	0.068003	0.423094	0.526993	0.186358	0.137004
17	0.998294	0.999549	0.998798	0.995273	0.589921	0.702861	0.463927	0.0542479	0.13867	0.00933719	0.0244156	0.00199002	0.00200742	0.00108448	0.00155288
17	0.999346	0.99959	0.999816	0.999183	0.707368	0.316014	0.0368448	0.261181	0.0958676	0.017713	0.0470694	0.0193641	0.00433403	0.00147223	0.00205526
17	0.884606	0.98857	0.901611	0.912842	0.795904	0.299077	0.0020785	0.0181677	0.109992	0.0073106	0.0233554	0.0713068	0.185819	0.468999	0.391677
17	0.998209	0.998899	0.998909	0.996769	0.991194	0.717378	0.734309	0.876232	0.767628	0.0832884	0.043393	0.181181	0.138477	0.625926	0.213727
17	0.993041	0.993687	0.996878	0.997991	0.974215	0.632888	0.242767	0.650697	0.670121	0.121118	0.0179513	0.192513	0.211809	0.571874	0.401358
17	0.973309	0.965312	0.353525	0.0464694	0.0414231	0.00153658	0.069281	0.129177	0.0592429	0.0546621	0.0251082	0.266623	0.020801	0.289602	0.00239128
17	0.987745	0.996008	0.999004	0.999529	0.826741	0.196777	0.0194825	0.0110587	0.0181611	0.028285	0.03541	0.00820461	0.00338459	0.0065704	0.0142158
17	0.994088	0.914248	0.484953	0.821606	0.418703	0.0337264	0.537903	0.201029	0.374673	0.067746	0.0226717	0.0668972	0.14309	0.503348	0.467237
17	0.30226	0.5136	0.239446	0.411195	0.17776	0.287439	0.00748608	0.00700876	0.0331696	0.0313549	0.0159909	0.0354701	0.00695926	0.0880469	0.0813349
17	0.955399	0.981924	0.946198	0.937809	0.992458	0.711624	0.34237	0.334249	0.23968	0.172898	0.509216	0.383088	0.512542	0.505168	0.203555
17	0.81581	0.885602	0.690293	0.754334	0.263175	0.028074	0.00945774	0.000616878	0.00292996	0.0137742	0.0247769	0.00893268	0.00707951	0.0520318	0.119947
17	0.978329	0.983939	0.987771	0.958207	0.743237	0.021272	0.0263725	0.0219347	0.0316733	0.0150104	0.00561672	0.0229154	0.0117114	0.0229914	0.020239
17	0.993202	0.972582	0.975804	0.574324	0.105311	0.0277759	0.00498682	0.000381678	0.00047031	0.00057596	0.000384271	0.00211242	0.00079757	0.00857857	0.00434768
17	0.999597	0.989795	0.898766	0.893371	0.220167	0.713491	0.552769	0.490293	0.70742	0.139306	0.395932	0.0546475	0.369926	0.59502	0.687228
18	0.999671	0.993482	0.999991	0.999977	0.999965	0.999635	0.895706	0.569058	0.898121	0.0145643	0.479724	0.152258	0.104077	0.322506	0.0329408
18	0.999377	0.998884	0.999854	0.999988	0.999324	0.971247	0.998713	0.00120476	0.00231847	0.00844312	0.00304648	0.0261689	0.00775918	0.00238356	0.00443467
18	0.9999	0.999781	0.999633	0.999879	0.999812	0.999086	0.998665	0.00755155	0.0177722	0.00379363	0.0180119	0.267488	0.413258	0.759638	0.3582
18	0.990292	0.952547	0.998995	0.999102	0.999166	0.999015	0.999774	1.03e-05	6.37e-05	2.19e-05	0.000142843	0.00104314	0.00074178	0.00309595	0.00461167
18	0.980668	0.952571	0.772094	0.361876	0.776378	0.204785	0.331134	0.00203079	0.0382104	0.00299174	0.00141484	0.0038791	0.0169941	0.000914395	0.00396365
18	0.965447	0.590854	0.997074	0.993578	0.992894	0.944929	0.980709	0.000169486	0.000471443	0.000840575	0.00051102	0.00164521	0.00425088	0.00202844	0.00303772
18	0.999973	0.999958	0.99997	0.999923	0.999781	0.998754	0.999923	0.355917	0.240932	0.182708	0.464087	0.658375	0.0824189	0.0064804	0.0122009
18	0.999911	0.999832	0.999972	0.99999	0.999931	0.999954	0.999999	0.00595656	0.00674906	0.00267327	0.01758	0.191445	0.0911731	0.0390718	0.242333
18	0.999988	0.999988	0.999998	0.999991	0.999965	0.999853	0.999887	8.04e-06	0.000100592	0.000213653	0.000247419	0.00023973	0.000206739	0.001252	0.000942737
18	0.999885	0.999841	0.99887	0.998084	0.957704	0.926158	0.914448	0.00172952	0.00463545	0.00246248	0.00349021	0.00239	0.00120461	0.000382483	0.00122213
18	0.999521	0.99946	0.999432	0.996729	0.999115	0.995255	0.984138	0.000475764	0.000336081	0.00316793	0.0181372	0.00149775	0.000114096	0.00315964	0.00576186
18	0.997617	0.912018	0.965701	0.977522	0.313166	0.0955115	0.813219	0.00708035	0.0513512	0.013932	0.023927	0.418989	0.375548	0.0907235	0.232573
18	0.999632	0.99962	0.999887	0.999879	0.99917	0.998834	0.996216	0.0160361	0.0879345	0.0113414	0.00703791	0.121994	0.0463346	0.335102	0.421192
18	0.986851	0.95902	0.998843	0.99982	0.921291	0.409511	0.833654	0.00108117	0.000283867	0.00174567	0.00616735	0.000941932	0.00224176	0.000115329	0.00334617
18	0.999988	0.999983	0.999996	0.999994	0.999967	0.999914	0.998556	0.00976381	0.00962833	0.00578448	0.0337003	0.0413619	0.0697071	0.260011	0.342123
18	0.997147	0.999298	0.994592	0.989631	0.998807	0.977058	0.996156	0.000688493	0.00369924	0.00127789	0.00527146	0.0109152	0.029108	0.166785	0.107494
18	0.998519	0.995023	0.98033	0.776823	0.845146	0.318109	0.138171	0.00137541	0.00497171	0.00283638	0.0135199	0.0028958	0.00335175	0.0108079	0.00874177
18	0.998835	0.994643	0.999291	0.998841	0.99827	0.998854	0.999844	0.00203997	0.00397459	0.00299093	0.0177854	0.0362471	0.0340999	0.0259745	0.0385372
18	0.906785	0.933156	0.76135	0.906893	0.720732	0.120468	0.590691	0.0020628	0.00433162	0.00703177	0.00223172	0.00293225	0.00116494	0.0490645	0.0402108
18	0.996192	0.993585	0.998359	0.941327	0.890551	0.885479	0.791318	0.000192821	0.000756592	0.000196099	0.000519544	0.000427186	0.000711203	0.00477821	0.00257489
18	0.996872	0.994208	0.99706	0.961411	0.985723	0.934692	0.405618	0.000100909	0.000252992	0.000289708	0.000440925	0.000158757	0.000133276	0.003856	0.00205451
18	0.975727	0.979986	0.898559	0.713485	0.337663	0.118648	0.0452558	0.00898713	0.021566	0.00211447	0.00202572	0.0016568	0.00244343	0.00651535	0.0242812
18	0.997797	0.999414	0.999453	0.999839	0.997379	0.991861	0.998731	4.91e-05	0.000214964	0.000320047	0.000689447	0.000123269	0.000499099	0.000115789	0.000308007
18	0.992631	0.979607	0.982219	0.952506	0.983334	0.973577	0.997328	0.00518546	0.0173094	0.0603457	0.149092	0.783159	0.575391	0.271845	0.261158
18	0.999984	0.999994	0.999991	0.999866	0.999839	0.999438	0.999548	0.0197616	0.0107292	0.00687164	0.0846415	0.0761613	0.0290981	0.017512	0.124926
18	0.999608	0.984138	0.99995	0.999997	0.999537	0.99771	0.527808	0.147246	0.666822	0.0330099	0.194348	0.78504	0.415709	0.838874	0.372726
18	0.989868	0.999216	0.997552	0.996805	0.998049	0.998877	0.998704	7.38e-06	1.42e-05	6.2e-05	0.000459075	0.000238657	0.000166953	0.00128463	0.0392455
18	0.931809	0.998201	0.987758	0.94726	0.972539	0.971667	0.920044	2.33e-06	1.16e-05	7.11e-05	0.000115866	0.000178456	0.000117753	0.00108373	0.000614971
18	0.999967	0.999952	0.999846	0.999974	0.996437	0.989081	0.999909	0.937614	0.932139	0.866386	0.958015	0.727207	0.678869	0.680828	0.672461
18	0.986226	0.995436	0.989019	0.996646	0.991933	0.989574	0.99562	0.0171897	0.0197927	0.0170078	0.0386634	0.00686282	0.0301671	0.118391	0.0639331
19	0.993558	0.997865	0.773563	0.863008	0.886244	0.0584792	0.8171	0.933623	0.817237	0.959016	0.10916	0.758032	0.737963	0.858766	0.0243075
19	0.999447	0.998426	0.998663	0.996031	0.853662	0.452448	0.564593	0.865705	0.931264	0.0681587	0.0160437	0.0236419	0.00984362	0.00523898	0.00572312
19	0.996214	0.99871	0.999474	0.999647	0.709721	0.0522842	0.110241	0.208156	0.313229	0.0247939	0.295446	0.224786	0.136926	0.00683597	0.0090484
19	0.969298	0.992693	0.987163	0.99843	0.993122	0.606887	0.877435	0.927818	0.989148	0.869246	0.420959	0.147166	0.500003	0.24948	0.075981
19	0.992995	0.995315	0.988443	0.831477	0.803571	0.0737847	0.0961746	0.0320461	0.1071	0.0140647	0.0384938	0.0318425	0.0587806	0.0572685	0.248522
19	0.989543	0.993893	0.937559	0.857042	0.690718	0.12921	0.0686131	0.00763747	0.0797768	0.00923029	0.0120205	0.0334506	0.0185957	0.0320787	0.141428
19	0.966773	0.990261	0.99739	0.998703	0.223579	0.527824	0.313143	0.700118	0.903969	0.531698	0.761601	0.0515598	0.079263	0.107815	0.0162692
19	0.943159	0.996613	0.856598	0.958287	0.983378	0.0924218	0.830544	0.9933	0.990546	0.994253	0.661087	0.937702	0.249616	0.485942	0.00362214
19	0.999792	0.999607	0.999818	0.998066	0.99475	0.830518	0.978763	0.987179	0.984261	0.763796	0.888896	0.455996	0.324642	0.600078	0.301532
19	0.99533	0.995091	0.998059	0.996425	0.504611	0.588415	0.627607	0.88485	0.969585	0.854414	0.465462	0.263161	0.258866	0.793654	0.540271
19	0.64367	0.755597	0.934251	0.85753	0.68506	0.894811	0.986891	0.991627	0.991333	0.978551	0.941442	0.831048	0.209748	0.696516	0.0840662
19	0.999856	0.99961	0.999939	0.999947	0.999623	0.999939	0.999985	0.999913	0.999864	0.999862	0.993643	0.997799	0.963989	0.947554	0.721399
19	0.914732	0.920919	0.967062	0.944386	0.99138	0.987227	0.997934	0.999354	0.999098	0.986859	0.965318	0.964377	0.837328	0.820339	0.357489
19	0.999764	0.999853	0.998343	0.999905	0.999856	0.99982	0.999913	0.999979	0.99999	0.997795	0.991621	0.988117	0.967185	0.98393	0.922554
19	0.999818	0.999254	0.999821	0.99997	0.998515	0.99943	0.999685	0.999635	0.999653	0.934315	0.360211	0.0805805	0.0321222	0.115959	0.177914
19	0.997395	0.996433	0.997512	0.424397	0.177419	0.391873	0.866854	0.694122	0.955494	0.811645	0.558578	0.165459	0.597759	0.725935	0.754211
19	0.966133	0.991777	0.99767	0.997176	0.696438	0.0717458	0.0329027	0.0137857	0.0089272	0.0359255	0.013727	0.007195	0.0180742	0.00932077	0.0300885
19	0.99998	0.99983	0.999956	0.999914	0.999799	0.999577	0.99992	0.999426	0.999933	0.997981	0.988582	0.981218	0.776756	0.90027	0.384035
19	0.998523	0.99588	0.975557	0.962623	0.968006	0.673313	0.621072	0.860449	0.836114	0.697951	0.434299	0.35309	0.643438	0.284615	0.169389
19	0.997031	0.994967	0.998119	0.748205	0.916445	0.108815	0.175592	0.1826	0.142234	0.719839	0.559952	0.3136	0.38453	0.481103	0.128442
19	0.834739	0.996216	0.0960541	0.356393	0.828341	0.0132936	0.999031	0.999559	0.991298	0.744594	0.0251136	0.242085	0.0696132	0.234755	0.000282496
19	0.996216	0.994495	0.994575	0.989851	0.991255	0.999025	0.999885	0.999184	0.996495	0.767213	0.105712	0.0804777	0.82635	0.160359	0.0308817
19	0.998894	0.999602	0.99984	0.99958	0.8803	0.852603	0.821059	0.949685	0.975686	0.988963	0.843881	0.783778	0.398686	0.763757	0.25563
19	0.998876	0.999441	0.996904	0.871839	0.687945	0.815649	0.075244	0.559104	0.279309	0.220587	0.529318	0.142793	0.193955	0.360908	0.256238
19	0.999914	0.999989	0.99996	0.999832	0.99335	0.957668	0.90308	0.83405	0.781379	0.605419	0.30792	0.0916298	0.0151507	0.127957	0.133808
19	0.598051	0.758497	0.780729	0.319655	0.174249	0.0166051	0.0102516	0.0980822	0.0245285	0.0741472	0.014657	0.0756045	0.128476	0.384426	0.291089
19	0.951156	0.947503	0.79087	0.594544	0.73371	0.909486	0.963028	0.720639	0.894167	0.974234	0.98747	0.79699	0.149985	0.68106	0.575203
19	0.968014	0.997953	0.984975	0.992281	0.994215	0.988169	0.99555	0.998214	0.976667	0.9986	0.0767256	0.0316412	0.0333198	0.100877	0.0190418
19	0.999997	0.999995	0.999997	1	0.999964	0.999747	0.999986	0.999997	0.999969	0.999848	0.94801	0.977499	0.974038	0.980118	0.816293
19	0.97239	0.997876	0.634536	0.94748	0.983352	0.124875	0.999575	0.999809	0.997147	0.819454	0.144799	0.353502	0.19906	0.78181	0.00401491
20	0.99261	0.9822	0.998309	0.998094	0.989127	0.99719	0.999623	0.999224	0.999529	0.0806172	0.0209217	0.0168953	0.0783464	0.145836	0.00596765
20	0.999314	0.99919	0.999789	0.999408	0.991269	0.375572	0.301432	0.528216	0.769322	0.001564	0.00174272	0.00752369	0.00310072	0.00367221	0.00920278
20	0.999905	0.999969	0.999955	0.999875	0.999525	0.999852	0.999959	0.999629	0.9996	0.999195	0.991269	0.929376	0.580582	0.747753	0.5653
20	0.997455	0.999767	0.999919	0.99997	0.999639	0.999192	0.999996	0.999382	0.997382	0.999804	0.995855	0.787157	0.880898	0.437885	0.574412
20	0.998508	0.998257	0.999876	0.999511	0.967127	0.574457	0.574808	0.141386	0.0904511	0.0264616	0.0337514	0.232874	0.0620961	0.0178922	0.0151068
20	0.99983	0.999257	0.998643	0.998995	0.972966	0.999687	0.986731	0.993866	0.846111	0.751412	0.802968	0.696328	0.392284	0.212239	0.470855
20	0.999965	0.999939	0.999835	0.999927	0.989363	0.98527	0.991613	0.994377	0.999001	0.964238	0.919625	0.706431	0.851869	0.920445	0.82009
20	0.999989	0.999995	0.999987	0.999954	0.990321	0.99793	0.999194	0.996439	0.998925	0.764459	0.78078	0.577998	0.121385	0.334116	0.658115
20	0.967805	0.948033	0.984935	0.937105	0.967227	0.909681	0.97994	0.980772	0.966743	0.719688	0.365567	0.330144	0.390653	0.153551	0.0542208
20	0.99979	0.999811	0.999968	0.999838	0.998575	0.999064	0.999397	0.999242	0.999723	0.959621	0.88071	0.811821	0.550347	0.38203	0.372953
20	0.999829	0.999894	0.99994	0.999928	0.99985	0.999985	0.998958	0.99858	0.991367	0.993054	0.987815	0.976302	0.923911	0.995213	0.987374
20	0.999345	0.999424	0.998712	0.999377	0.999968	0.984135	0.998245	0.99905	0.997384	0.939096	0.842242	0.899474	0.766519	0.720644	0.938943
20	0.203238	0.410543	0.079104	0.111605	0.0578971	0.0279197	0.0155161	0.0139903	0.172909	0.0280312	0.40147	0.0769725	0.18148	0.0505607	0.153869
20	0.998092	0.998316	0.999932	0.999992	0.999908	0.999916	0.999983	0.999979	0.999999	0.556043	0.846543	0.667285	0.836596	0.563229	0.550405
20	0.999735	0.999497	0.999786	0.999943	0.928082	0.716233	0.455714	0.915406	0.982554	0.253724	0.268589	0.292113	0.19128	0.0298535	0.00747073
20	0.998339	0.994966	0.999688	0.999919	0.998311	0.999868	0.999955	0.999925	0.999993	0.189271	0.442011	0.43518	0.772866	0.945862	0.438305
20	0.998038	1	0.817696	0.999541	0.998318	0.950654	0.999994	0.999997	0.999718	0.760812	0.0351959	0.134957	0.0900598	0.963713	0.570914
20	0.999065	0.996614	0.999761	0.99993	0.999699	0.999353	0.999692	0.999351	0.99997	0.307578	0.976182	0.691387	0.778974	0.712581	0.351065
20	0.992112	0.872504	0.894021	0.934217	0.504152	0.853768	0.25909	0.224584	0.711989	0.119114	0.0658185	0.182489	0.232462	0.666856	0.680131
20	0.990788	0.99156	0.934746	0.997502	0.994505	0.998187	0.99529	0.996692	0.986708	0.917539	0.920137	0.844566	0.831299	0.930631	0.736295
20	0.967974	0.986426	0.967688	0.930403	0.794188	0.985196	0.972066	0.971317	0.961801	0.668119	0.0434838	0.00674552	0.016148	0.0266259	0.0171568
20	0.999402	0.992382	0.99901	0.992272	0.999259	0.99935	0.999933	0.999993	0.999885	0.850034	0.865947	0.784609	0.676157	0.0693147	0.102563
20	0.965704	0.974924	0.917969	0.980677	0.883054	0.992155	0.958539	0.980179	0.970485	0.991471	0.990801	0.975047	0.854301	0.926532	0.826938
20	0.999865	0.998879	0.99939	0.975634	0.918114	0.985248	0.996902	0.910124	0.963227	0.947059	0.543297	0.792276	0.875883	0.510144	0.606556
20	0.999371	0.995642	0.999484	0.998931	0.996532	0.991318	0.996765	0.998106	0.997372	0.5295	0.0291494	0.0717043	0.0331159	0.118271	0.00255796
20	0.999345	0.990793	0.99181	0.799213	0.53295	0.861351	0.972258	0.97341	0.965683	0.0688062	0.329143	0.0165585	0.616955	0.248853	0.0641435
20	0.999964	0.999334	0.996266	0.999267	0.99989	0.999496	0.999782	0.999974	0.999965	0.997448	0.987246	0.889292	0.308505	0.688447	0.639771
20	0.999548	0.998391	0.999215	0.999442	0.993149	0.994781	0.999352	0.999315	0.998836	0.998768	0.994761	0.832875	0.886284	0.771485	0.816405
20	0.928903	0.993868	0.994721	0.993767	0.491037	0.0654258	0.0456826	0.146797	0.196285	0.0374709	0.210721	0.00611395	0.00350329	0.00492978	0.0365686
20	0.999971	0.999945	0.999995	0.999881	0.998562	0.999926	0.999989	0.999993	0.999978	0.998743	0.925469	0.966748	0.965342	0.870352	0.570048
21	0.99998	0.999996	0.999985	0.999933	0.982599	0.944168	0.88808	0.888841	0.971087	0.0572135	0.263079	0.0764957	0.00630024	0.00579956	0.0621446
21	0.998485	0.997795	0.999472	0.999888	0.994504	0.984849	0.998811	0.999746	0.996185	0.732965	0.592936	0.277761	0.0990294	0.0234222	0.0511197
21	0.979148	0.996811	0.998109	0.999366	0.999706	0.999242	0.999922	0.99984	0.999925	0.80248	0.170588	0.369678	0.553735	0.4302	0.591063
21	0.999323	0.995835	0.994131	0.990598	0.993612	0.992103	0.996947	0.996665	0.997995	0.662652	0.441123	0.244357	0.211567	0.24825	0.266538
21	0.999991	0.999995	0.999993	0.99996	0.99402	0.983665	0.993252	0.631698	0.918696	0.345245	0.909255	0.204918	0.0423137	0.0287655	0.0199763
21	0.998614	0.997492	0.999757	0.993301	0.976382	0.957392	0.998241	0.995109	0.993451	0.719443	0.3482	0.31831	0.108588	0.45078	0.359495
21	0.999726	0.999396	0.995167	0.99592	0.708338	0.880281	0.692254	0.436627	0.825684	0.0791419	0.439464	0.0863288	0.0763989	0.0908152	0.0889946
21	0.998327	0.998167	0.999843	0.999973	0.999361	0.999969	0.998813	0.999937	0.999918	0.999326	0.996509	0.992281	0.993067	0.994749	0.982164
21	0.998949	0.999398	0.998694	0.997585	0.998659	0.990183	0.99636	0.998794	0.999653	0.34085	0.0888306	0.326553	0.06733	0.187608	0.0666212
21	0.999075	0.999745	0.999582	0.999792	0.993943	0.993643	0.994691	0.989522	0.995984	0.141759	0.583711	0.0315802	0.0214949	0.0922128	0.359893
21	0.999999	0.999999	0.999996	0.999986	0.9999	0.983297	0.987843	0.99709	0.993718	0.97387	0.906283	0.942486	0.639928	0.391851	0.766821
21	0.546257	0.929919	0.353594	0.427161	0.0871865	0.0251475	0.0299445	0.253254	0.147974	0.00242549	0.0236608	0.00722778	0.0807285	0.0170966	0.0131827
21	0.99999	0.999647	0.999907	0.999946	0.99902	0.999915	0.999936	0.999888	0.999881	0.999742	0.995868	0.984145	0.94292	0.847073	0.971489
21	0.99961	0.999674	0.999909	0.999872	0.995052	0.98445	0.988905	0.991648	0.997322	0.439636	0.423345	0.137429	0.0821869	0.113809	0.184381
21	0.999193	0.998625	0.999457	0.999915	0.99927	0.99943	0.999953	0.99989	0.999922	0.94964	0.311183	0.0627363	0.10548	0.0874891	0.00118861
21	0.999993	0.999997	0.999987	0.999941	0.993665	0.996053	0.996312	0.952465	0.956536	0.659276	0.272881	0.300837	0.206925	0.70981	0.536347
21	0.999995	0.99996	0.999998	0.999993	0.999241	0.998366	0.997665	0.999902	0.999905	0.974499	0.714071	0.952787	0.981602	0.870039	0.810061
21	0.959912	0.969829	0.98591	0.998117	0.995291	0.99973	0.999954	0.999997	0.999906	0.933382	0.987531	0.955468	0.877421	0.119764	0.0522418
21	0.99871	0.998791	0.997618	0.996169	0.99735	0.998566	0.999714	0.999856	0.999399	0.978443	0.98003	0.978166	0.829754	0.977702	0.869398
21	0.985994	0.995674	0.993937	0.974191	0.304005	0.658791	0.0214667	0.0244901	0.029544	0.201623	0.194808	0.275003	0.307103	0.590131	0.916234
21	0.999958	0.998692	0.985832	0.998511	0.998902	0.999359	0.999428	0.999699	0.999126	0.954123	0.750225	0.264533	0.254182	0.253553	0.290777
21	0.97647	0.989108	0.988015	0.999253	0.998546	0.979391	0.986475	0.992611	0.997866	0.983117	0.829565	0.316768	0.440068	0.41047	0.335223
21	0.958255	0.981391	0.927567	0.948998	0.961876	0.993427	0.992047	0.996033	0.982577	0.535907	0.203613	0.100593	0.0573846	0.0588067	0.00606444
21	0.981868	0.99446	0.985262	0.999334	0.99921	0.997237	0.99968	0.999915	0.999843	0.99254	0.785563	0.842213	0.866653	0.453835	0.201697
21	0.703098	0.740492	0.907834	0.787516	0.888722	0.140773	0.102494	0.795791	0.697772	0.382033	0.738238	0.758451	0.728016	0.784232	0.491322
21	0.941894	0.958373	0.980018	0.986152	0.841958	0.786771	0.365336	0.680681	0.803385	0.627274	0.0768293	0.112208	0.193811	0.12479	0.298535
21	0.998976	0.999599	0.999971	0.999956	0.997327	0.983669	0.813812	0.474862	0.790277	0.655589	0.181152	0.304267	0.497896	0.422983	0.185293
21	0.999786	0.998354	0.999633	0.999769	0.902088	0.224223	0.0595353	0.0584798	0.638012	0.00755733	0.020423	0.0306196	0.0277058	0.0529108	0.0507342
21	0.824335	0.914508	0.93418	0.940106	0.963915	0.976479	0.964711	0.783685	0.2167	0.920175	0.0882996	0.0819352	0.166825	0.784444	0.145303
21	0.999087	0.998563	0.994969	0.999708	0.999931	0.999933	0.999977	0.999534	0.999529	0.985193	0.914837	0.144	0.243823	0.158258	0.14015
22	0.998812	0.997263	0.996577	0.999963	0.999992	0.999956	0.999997	0.999999	0.999998	0.999846	0.994247	0.994061	0.982784	0.924326	0.663568
22	0.999988	0.99997	0.99998	0.999623	0.998995	0.998252	0.999624	0.999335	0.998947	0.842104	0.748633	0.386988	0.331087	0.558501	0.75971
22	0.999997	0.999988	0.999964	0.999924	0.998021	0.993874	0.985647	0.976194	0.995792	0.139983	0.693059	0.388562	0.419237	0.284793	0.559215
22	0.997408	0.999989	0.998403	0.999844	0.999925	0.997883	0.999845	0.999961	0.999799	0.994539	0.209268	0.256811	0.0997745	0.543823	0.477479
22	0.999025	0.999626	0.999919	0.999864	0.994624	0.959214	0.767033	0.817117	0.882269	0.252133	0.0868056	0.113346	0.239213	0.0410252	0.0232619
22	0.989785	0.992509	0.99134	0.998408	0.999527	0.998912	0.999936	0.999935	0.999951	0.999289	0.91859	0.794395	0.753018	0.343909	0.0973719
22	0.999994	0.999982	0.99998	0.999963	0.999597	0.994086	0.989628	0.955138	0.907507	0.968856	0.863797	0.885519	0.683427	0.876907	0.871166
22	0.738948	0.979833	0.0262413	5.39e-07	3.58e-07	7.91e-08	0.0354127	0.000153005	3.75e-12	2.05e-06	6.17e-09	2.03e-06	1.85e-05	2.99e-07	9.02e-08
22	0.999998	0.999999	0.999999	0.999998	0.999682	0.998933	0.999178	0.991798	0.998455	0.396036	0.697195	0.632767	0.373385	0.473699	0.267102
22	0.999723	0.999935	0.999611	0.999404	0.958506	0.798277	0.322316	0.373859	0.490973	0.578673	0.749379	0.660816	0.104686	0.0219707	0.0814402
22	0.999993	0.999999	0.999999	0.999999	0.999926	0.999805	0.997158	0.989827	0.997893	0.948128	0.977941	0.981944	0.950337	0.931143	0.95117
22	0.999944	0.999977	0.999988	0.999958	0.997787	0.993962	0.999843	0.999771	0.999821	0.999182	0.996874	0.929678	0.668382	0.841315	0.265768
22	1	1	1	1	1	1	1	1	1	1	0.999996	0.99999	0.999788	0.99979	0.99947
22	0.999846	0.998752	0.797162	0.289116	0.0817832	0.190628	0.1578	0.356857	0.00314763	0.396433	0.933994	0.398795	0.875966	0.825458	0.442548
22	0.997379	0.999999	0.976572	0.999778	0.999832	0.936121	0.999961	0.999997	0.999794	0.985725	0.170522	0.591955	0.0660034	0.762619	0.041127
22	0.999996	0.998731	0.992234	0.99178	0.797643	0.995721	0.986309	0.994811	0.986313	0.955146	0.957005	0.9406	0.950859	0.991703	0.987918
22	0.998762	0.998539	0.999358	0.997092	0.990276	0.959226	0.956342	0.993752	0.995261	0.970619	0.761477	0.607281	0.574323	0.786006	0.850567
22	0.999983	0.999997	0.999999	0.999981	0.999976	0.999962	0.999924	0.999837	0.99977	0.990622	0.991557	0.982261	0.950331	0.951111	0.936819
22	0.999989	0.999964	0.999992	0.999844	0.997912	0.981851	0.983001	0.99393	0.998125	0.967444	0.822375	0.728569	0.391253	0.829331	0.816678
22	0.990301	0.980567	0.999015	0.990506	0.986035	0.994387	0.999307	0.991913	0.980909	0.082245	0.0511393	0.035941	0.529727	0.264695	0.230236
22	0.989763	0.921293	0.956111	0.977228	0.879219	0.609544	0.907929	0.999015	0.986955	0.979137	0.809284	0.809129	0.853977	0.891401	0.703591
22	0.999597	0.998485	0.999905	0.999484	0.999692	0.999371	0.999967	0.999954	0.999853	0.987126	0.955825	0.88802	0.756345	0.914656	0.497795
22	0.999675	0.99976	0.999904	0.999786	0.999557	0.999435	0.989908	0.994703	0.982689	0.973874	0.94454	0.77239	0.391625	0.967575	0.952353
22	0.99994	0.999981	0.999996	0.999995	0.999441	0.99938	0.999538	0.993494	0.976393	0.979794	0.601609	0.431282	0.207561	0.715358	0.900275
22	0.90672	0.860932	0.945867	0.941763	0.507372	0.347903	0.145178	0.766198	0.44726	0.839344	0.578204	0.781768	0.500847	0.826497	0.218485
22	0.998968	0.99908	0.999838	0.999973	0.999833	0.999916	0.999985	0.999948	0.999971	0.985155	0.975361	0.894273	0.95682	0.885019	0.721417
22	0.999339	0.999688	0.999942	0.999959	0.998256	0.992617	0.864146	0.55225	0.477162	0.73054	0.519394	0.444444	0.204366	0.577143	0.556263
22	0.995051	0.87079	0.986139	0.959754	0.970966	0.834208	0.788339	0.978988	0.996142	0.287714	0.15721	0.7463	0.514592	0.851002	0.438577
22	0.993407	0.979984	0.964103	0.930494	0.937982	0.688683	0.533526	0.954241	0.78998	0.597886	0.925672	0.88478	0.902999	0.876075	0.69197
22	0.999641	0.998589	0.998216	0.999207	0.999788	0.993326	0.995508	0.999907	0.995643	0.998345	0.982128	0.963122	0.968895	0.988958	0.987363
23	0.992156	0.987559	0.99822	0.995896	0.989747	0.993954	0.997602	0.999519	0.99961	0.996949	0.844701	0.285484	0.313185	0.248084	0.124458
23	0.000739545	0.0787506	0.000265598	0.00308937	0.024507	0.000410557	0.00051564	0.0362865	0.0400304	0.154798	0.0611332	0.0300258	0.488009	8.74e-05	0.000275105
23	0.999704	0.999763	0.999883	0.998251	0.979727	0.997856	0.998429	0.997282	0.997258	0.945824	0.811817	0.47329	0.357929	0.881048	0.692034
23	0.998707	0.999709	0.999919	0.999989	0.99984	0.999634	0.999544	0.999801	0.999936	0.306874	0.114437	0.496544	0.447848	0.273171	0.012677
23	0.998126	0.995368	0.984028	0.99807	0.975451	0.982641	0.977931	0.99637	0.984003	0.992256	0.973545	0.976417	0.70728	0.735853	0.500287
23	0.998124	0.995991	0.999952	0.987534	0.999999	0.999198	1	0.999469	0.999351	0.954947	0.998039	0.420943	0.0193031	0.0129048	0.082947
23	0.999391	0.978617	0.997539	0.998708	0.748171	0.900143	0.437383	0.930977	0.974418	0.988817	0.659915	0.155452	0.302343	0.63481	0.56464
23	0.999858	0.999861	0.99996	0.999939	0.999799	0.995029	0.994277	0.992274	0.993165	0.952067	0.651773	0.714501	0.7486	0.911484	0.871697
23	0.998748	0.999927	0.976724	0.850811	0.969382	0.0435486	0.914084	0.986902	0.978595	0.95064	0.865219	0.979853	0.126343	0.201126	0.00753999
23	0.999996	0.999999	0.999999	0.999985	0.999974	0.999914	0.999957	0.999959	0.999921	0.99736	0.994191	0.981845	0.887825	0.917341	0.760987
23	0.999999	0.999998	0.999985	0.999965	0.995607	0.994776	0.978035	0.988581	0.998106	0.97085	0.983921	0.896242	0.503458	0.508835	0.281793
23	0.999603	0.997364	0.99893	0.995636	0.996912	0.999878	0.999832	0.999901	0.999783	0.99977	0.999674	0.99989	0.971477	0.979301	0.926106
23	0.99618	0.999207	0.999349	0.993688	0.999723	0.994405	0.999215	0.999848	0.999851	0.986162	0.959866	0.953202	0.911851	0.814541	0.146521
23	0.999958	0.999978	0.999969	0.999756	0.995689	0.998942	0.999185	0.991726	0.998364	0.862955	0.92855	0.150388	0.0706453	0.0668222	0.457663
23	0.999888	0.999972	0.999998	0.999994	0.999924	0.965545	0.979796	0.965576	0.998646	0.908238	0.879822	0.557411	0.128063	0.017659	0.393532
23	0.99971	0.997534	0.999433	0.999051	0.986057	0.921885	0.972406	0.968058	0.98996	0.771477	0.578605	0.199198	0.457509	0.679398	0.425543
23	0.999999	0.999998	0.999998	0.999991	0.99991	0.999709	0.997295	0.999571	0.998315	0.998822	0.992095	0.991795	0.973361	0.960469	0.945586
23	0.984666	0.982769	0.998967	0.998698	0.945169	0.940624	0.990832	0.995081	0.995207	0.90901	0.716432	0.359219	0.347201	0.740325	0.47949
23	0.999168	0.998684	0.99977	0.999031	0.99544	0.993122	0.999212	0.999042	0.998373	0.991823	0.839447	0.87219	0.977918	0.932517	0.73355
23	0.999903	0.999489	0.999968	0.999893	0.995819	0.997983	0.999957	0.999894	0.99998	0.999585	0.992317	0.98731	0.967178	0.970423	0.902233
23	0.999656	0.999617	0.999865	0.999244	0.999887	0.985984	0.99988	0.998533	0.996817	0.995839	0.999229	0.911938	0.499325	0.690249	0.694036
23	0.99803	0.999314	0.999496	0.999934	0.993375	0.998025	0.999422	0.991072	0.996158	0.989923	0.986985	0.446254	0.807714	0.169646	0.265907
23	0.996135	0.991105	0.999811	0.998851	0.955577	0.986611	0.997105	0.994563	0.994309	0.962495	0.818119	0.824415	0.624624	0.883175	0.408936
23	0.999612	0.999884	0.999663	0.997386	0.97363	0.962055	0.636651	0.702751	0.403964	0.61276	0.752154	0.43224	0.140575	0.108433	0.144445
23	0.999995	0.999996	0.999997	0.999997	0.999846	0.998286	0.991534	0.998581	0.989584	0.913547	0.94186	0.907338	0.454246	0.88364	0.878582
23	0.999875	0.999827	0.999962	0.999835	0.999207	0.998899	0.999926	0.999902	0.999874	0.999607	0.992035	0.965568	0.988878	0.953213	0.640344
23	0.998739	0.999875	0.999911	0.999966	0.999959	0.99947	0.980089	0.999249	0.985375	0.805786	0.873984	0.920515	0.888207	0.962564	0.96859
23	0.999998	0.999999	0.999999	0.999995	0.996329	0.999203	0.988456	0.932315	0.948449	0.769958	0.534563	0.831577	0.680146	0.726008	0.679561
23	0.999941	0.999892	0.99998	0.999931	0.999435	0.998124	0.999842	0.999248	0.999575	0.877042	0.660291	0.374419	0.298717	0.520391	0.567744
23	0.996564	0.969683	0.961257	0.235938	0.756797	0.617514	0.425984	0.541813	0.602305	0.94159	0.726502	0.606579	0.891656	0.952883	0.926088
24	0.999892	0.999687	0.999869	0.999535	0.999201	0.999556	0.999953	0.999821	0.999803	0.993394	0.930286	0.886666	0.749695	0.888577	0.870117
24	0.999242	0.995437	0.991917	0.9988	0.952743	0.985819	0.986806	0.975224	0.98947	0.994177	0.952074	0.887251	0.608519	0.176034	0.417058
24	0.961329	0.91259	0.911247	0.960135	0.980297	0.974211	0.877701	0.97413	0.83361	0.30551	0.166951	0.509933	0.769172	0.945318	0.755511
24	0.999612	0.999846	0.999863	0.999971	0.999964	0.999974	0.999999	0.999995	0.999999	0.227878	0.351204	0.293327	0.435136	0.576762	0.468274
24	0.997596	0.997647	0.999158	0.99713	0.997619	0.996012	0.997351	0.998012	0.998076	0.978092	0.869865	0.88773	0.752679	0.972573	0.668351
24	0.993731	0.989643	0.979699	0.988119	0.974727	0.996303	0.989569	0.99576	0.988455	0.99621	0.99314	0.995945	0.902361	0.890021	0.909995
24	0.999967	0.999972	0.999997	0.999997	0.999989	0.999995	0.999999	0.999995	0.999997	0.999898	0.999216	0.993631	0.972877	0.995501	0.978186
24	0.999869	0.999459	0.999952	0.999374	0.991363	0.88931	0.930996	0.84863	0.980881	0.219818	0.148212	0.363015	0.570795	0.437981	0.230517
24	0.999955	0.999929	0.999989	0.999995	0.999977	0.999965	0.999998	0.999997	0.999996	0.999935	0.961873	0.877894	0.852007	0.512924	0.639052
24	0.989223	0.999571	0.999114	0.970371	0.928067	0.990901	0.998897	0.999902	0.995068	0.772545	0.925472	0.839081	0.718535	0.519012	0.346695
24	0.9338	0.974875	0.97965	0.995607	0.992746	0.315749	0.830507	0.965032	0.948837	0.00519833	0.0144672	0.0118255	0.00850561	0.018782	0.00587806
24	0.996735	0.999751	0.999101	0.999854	0.999831	0.999432	0.997896	0.999925	0.998198	0.941252	0.99145	0.981349	0.896182	0.557966	0.645674
24	0.999996	0.999997	0.999998	0.999992	0.998485	0.990937	0.995474	0.978596	0.995934	0.903859	0.907443	0.773003	0.185346	0.369769	0.137245
24	0.86009	0.330822	0.885018	0.993377	0.982112	0.99762	0.993025	0.951884	0.940072	0.76889	0.774061	0.839727	0.949496	0.810527	0.87539
24	0.999948	0.999961	0.999875	0.999905	0.998305	0.999047	0.999063	0.996793	0.988505	0.956327	0.655433	0.56242	0.694917	0.932304	0.923045
24	0.998905	0.997126	0.999734	0.998538	0.977677	0.998823	0.99984	0.999387	0.99846	0.998792	0.971483	0.667591	0.442003	0.504855	0.719449
24	0.994949	0.995305	0.996158	0.999654	0.999326	0.996797	0.998424	0.979116	0.915253	0.894446	0.0904222	0.0988785	0.326943	0.931443	0.358084
24	0.999696	0.999303	0.999001	0.999731	0.998632	0.899724	0.981355	0.957736	0.900093	0.956213	0.00689486	0.0503775	0.136572	0.394516	0.177104
24	0.968282	0.991099	0.994659	0.998284	0.989344	0.997182	0.988491	0.994593	0.989044	0.981477	0.973296	0.568091	0.279206	0.625342	0.834402
24	0.999971	0.999956	0.999989	0.999952	0.999621	0.999956	0.999734	0.999744	0.999631	0.999907	0.9998	0.999413	0.990132	0.990079	0.977368
24	0.999925	0.999904	0.99996	0.999969	0.991748	0.99194	0.978063	0.961224	0.98919	0.97029	0.959611	0.528033	0.23839	0.446107	0.480918
24	0.999539	0.99615	0.997264	0.998107	0.988227	0.42429	0.685037	0.898176	0.709217	0.811125	0.0336258	0.0679535	0.248555	0.344726	0.174347
24	0.992542	0.997395	0.991247	0.999619	0.999283	0.999659	0.999995	0.998033	0.996835	0.996954	0.998899	0.622189	0.976461	0.937913	0.926634
24	0.999519	0.998819	0.999392	0.999863	0.999397	0.999543	0.999856	0.999949	0.999948	0.358614	0.127358	0.0590672	0.0964266	0.167882	0.0108806
24	0.999546	0.999785	0.999564	0.999837	0.989098	0.992673	0.973951	0.329034	0.66873	0.908599	0.996174	0.5865	0.363077	0.549134	0.486556
24	0.999921	0.999948	0.999987	0.999995	0.999846	0.99993	0.999935	0.99971	0.999306	0.997056	0.980712	0.938449	0.887708	0.727847	0.643027
24	0.999977	0.999939	0.999949	0.999996	0.999948	0.999987	0.999993	0.999995	0.999992	0.999914	0.987785	0.958489	0.96227	0.708204	0.764166
24	0.99952	0.997803	0.998634	0.997988	0.873701	0.970739	0.465306	0.668909	0.840674	0.578226	0.610106	0.738541	0.946482	0.927249	0.885504
24	0.99988	0.999503	0.999918	0.999995	0.999969	0.999926	0.999984	0.999974	0.999997	0.533911	0.376175	0.897355	0.733234	0.864015	0.271092
24	0.985957	0.988792	0.986846	0.992686	0.956504	0.980654	0.953577	0.994153	0.983109	0.7042	0.896076	0.0553512	0.144026	0.444487	0.490682

## Sheet: WB_CD
Supplementary File 4: Estimated probabilities from NCAE-Age classifier array.
NCAE-Age Classifier Array Probability Estimates / Crohn’s Disease / Whole Blood
Age	Prob_estim_NCAE-Age_12	Prob_estim_NCAE-Age_13	Prob_estim_NCAE-Age_14	Prob_estim_NCAE-Age_15	Prob_estim_NCAE-Age_16	Prob_estim_NCAE-Age_17	Prob_estim_NCAE-Age_18	Prob_estim_NCAE-Age_19	Prob_estim_NCAE-Age_20	Prob_estim_NCAE-Age_21	Prob_estim_NCAE-Age_22	Prob_estim_NCAE-Age_23	Prob_estim_NCAE-Age_24	Prob_estim_NCAE-Age_25	Prob_estim_NCAE-Age_26
14.42	0.656459	0.416647	0.368542	0.309091	0.147812	0.0158192	0.0658595	0.148852	0.41585	0.0104707	0.0135449	0.0366909	0.0531041	0.0274982	0.00725153
16.29	0.743266	0.0109038	0.179527	0.115889	0.825115	0.00056389	0.00490823	0.0303695	0.105253	0.0176237	0.157603	0.0081647	0.00472298	0.00100824	9.33e-05
14.06	0.569577	0.0451232	0.00411627	0.0116786	0.00294963	5.26e-05	0.001214	0.00102156	0.00111976	0.000540256	0.00877374	0.00134706	0.00359252	0.00372136	0.000240564
15.01	0.582818	0.0417737	0.00300682	0.0194767	0.00264451	8.88e-05	0.000305027	0.000554889	0.000848979	0.000414908	0.000683159	0.000663042	0.00419956	0.000570029	0.000335097
15.19	0.952188	0.974892	0.689774	0.213423	0.943689	0.0125153	0.0267295	0.0201829	0.0397716	0.00738209	0.123558	0.704346	0.109169	0.489294	0.0725094
14.67	0.799139	0.653644	0.363151	0.0786229	0.259723	0.00105515	0.00222895	0.00132975	0.00296056	0.00453484	0.0178749	0.122353	0.0109156	0.0453539	0.0112195
16	0.99111	0.904782	0.91863	0.532609	0.408801	0.0117447	0.0260163	0.175854	0.25199	0.184584	0.0234652	0.118297	0.108627	0.0980491	0.0701273
16.81	0.169936	0.16818	0.0110689	0.0150779	0.00621331	0.000587195	0.00109488	0.0010016	0.00104946	0.00209439	0.00290343	0.00566295	0.00349146	0.0152894	0.00149369
17.18	0.605158	0.000492632	0.0268123	0.0265987	0.0552185	9.87e-06	0.000375241	0.00199479	0.00269267	0.0166715	0.0845427	0.00220898	0.00934321	0.000425071	1.34e-05
15.83	0.537721	0.428612	0.0585226	0.0475446	0.0949696	0.00548986	0.232385	0.04007	0.0123459	0.00826785	0.183505	0.0689843	0.0333023	0.0786676	0.00652727
19.26	0.938152	0.700576	0.767773	0.222221	0.0373052	0.00394586	0.00247756	0.036651	0.0107811	0.425307	0.0133363	0.0792972	0.0550605	0.00974414	0.0154871
16.93	0.964594	0.954402	0.940303	0.766126	0.926207	0.00848341	0.049623	0.0342197	0.0722036	0.023979	0.0704841	0.816133	0.294115	0.188051	0.0368094
15.92	0.433175	0.278421	0.03965	0.0750858	0.0602393	0.00466841	0.0350075	0.0283675	0.0400733	0.00387976	0.0399666	0.0333692	0.0553247	0.119915	0.00864521
15.83	0.653223	0.299107	0.170883	0.01255	0.0169875	0.00290576	0.0105956	0.00582954	0.00329265	0.00525039	0.00362313	0.00917235	0.00107142	0.00230563	0.00639269
18.77	0.62597	6.15e-05	0.0306503	0.118151	0.609269	0.00029856	0.00314283	0.00546849	0.0108174	0.000949919	0.112666	0.00212929	0.00615501	0.00239554	9.74e-05
16.83	0.351444	0.409069	0.0169405	0.0102526	0.0151078	0.000658214	0.00032568	0.00115916	0.00381291	0.0109966	0.00375515	0.0155895	0.00106788	0.00322068	0.00156671
18.81	0.552577	0.029355	0.00383311	6.97e-05	0.000259995	4.49e-05	7.57e-05	0.000528723	0.000234246	0.00532559	9.74e-05	0.000562042	0.000513136	1.91e-05	0.000171512
17.68	0.95431	0.930617	0.961945	0.618115	0.860679	0.0328155	0.14567	0.214107	0.10262	0.0494547	0.038029	0.906077	0.384701	0.716196	0.225101
15.67	0.556561	0.27185	0.137753	0.0373687	0.0532033	0.00567377	0.0240336	0.0458566	0.0826494	0.00627756	0.0129088	0.022522	0.0196576	0.0676423	0.00341684
17.22	0.278612	0.460328	0.0697376	0.00307211	0.00226408	0.00018093	0.000230044	0.000596166	0.000526994	0.00206834	0.000235587	0.000995576	0.000149369	0.00174993	0.00691032
14.33	0.269649	0.344625	0.0385056	0.00318059	0.00213051	0.000206411	0.000133216	0.000639528	0.000531733	0.00133353	0.000168592	0.003207	0.000779301	0.00104809	0.00675839
15.75	0.141911	0.0409991	0.00770831	0.00969464	0.002707	7.24e-05	3.19e-05	0.000424027	0.000101015	0.00154167	0.000947535	0.00253907	0.0036768	0.00107583	0.000939578
17.94	0.977099	0.962055	0.929715	0.461008	0.13368	0.00164336	0.0195585	0.0237354	0.0161614	0.115125	0.0771944	0.702662	0.46827	0.226035	0.331152
16	0.0434279	0.000128299	0.00131631	0.0102437	0.0744969	1.79e-07	5.1e-06	2.01e-05	7.94e-05	0.00187978	0.0704155	1.64e-05	0.00123516	2.19e-06	1.13e-06
17.01	0.824622	0.854591	0.985171	0.929673	0.0376818	0.00309983	0.00445274	0.044032	0.024177	0.277776	0.028492	0.15675	0.382712	0.124435	0.166411
14	0.405897	0.00794989	0.158435	0.020173	0.016319	0.00354758	0.0931782	0.109493	0.155284	0.00942558	0.230741	0.0257981	0.00244704	0.0803722	0.00138655
17.32	0.772551	0.0172002	0.209868	0.0804628	0.0322062	0.00107026	0.0162942	0.0239403	0.0396904	0.0147926	0.091472	0.00541845	0.00312245	0.00909373	0.000643432
15.13	0.835595	0.667372	0.046075	0.000257552	0.000398219	0.000138193	0.00217593	0.000917286	0.00090459	0.00158575	1.96e-05	0.0002065	9.27e-05	0.000639886	0.00898179
17.32	0.961256	0.0473107	0.33213	0.374277	0.532136	0.000352532	0.00290585	0.0112945	0.00547224	0.0129948	0.0558991	0.00143597	0.000498563	0.000962824	0.000181615
14.08	0.97546	0.969084	0.847207	0.223837	0.258014	0.00995317	0.0552602	0.0190108	0.00886977	0.0217006	0.0289356	0.320614	0.00373381	0.0325481	0.0367472
14.45	0.837988	0.000866473	0.0381474	0.0273304	0.749701	1.28e-05	0.000764042	0.00167841	0.00109619	0.00239322	0.0890789	0.000577748	0.000320673	0.000278831	3.94e-05
17.26	0.745728	0.748612	0.709882	0.38449	0.31594	0.0012233	0.00250506	0.00353351	0.00329921	0.015571	0.0140957	0.0375712	0.0105188	0.0269294	0.00639462
14.25	0.796033	0.764927	0.597756	0.330461	0.513529	0.00248373	0.00607026	0.00298551	0.0043776	0.00380376	0.0267266	0.16453	0.0424512	0.140277	0.0162874
16.17	0.821812	0.584066	0.137195	0.0410633	0.180235	0.00055626	0.00546584	0.00195906	0.00230694	0.0145797	0.0525369	0.285232	0.0160965	0.0746374	0.0403042
18.2	0.576575	0.0451011	0.0204698	0.000370801	0.000377953	5.07e-05	0.000110147	0.000933468	0.000287741	0.0238786	0.000222325	0.000265419	0.000313282	0.00065276	0.00182068
17.96	0.968927	0.964814	0.865121	0.796986	0.755499	0.00427812	0.00511342	0.0101758	0.0132182	0.0917358	0.100888	0.343147	0.159309	0.250483	0.0443079
15	0.424197	0.593319	0.0723553	0.143294	0.183514	0.00311399	0.0161389	0.00946292	0.0122139	0.00521284	0.100792	0.0735692	0.0773283	0.199003	0.00721556
19.65	0.937783	0.855259	0.87067	0.361932	0.625119	0.00750717	0.00928789	0.0126074	0.0243604	0.0904951	0.0932146	0.243865	0.0810506	0.0941304	0.00825188
16.67	0.0428283	0.185355	0.00865981	0.00756872	0.0409392	0.00270751	0.131522	0.0434691	0.0150915	0.00553086	0.203108	0.073498	0.0574082	0.277423	0.00877163
15	0.791221	0.00344479	0.150157	0.0626374	0.934266	5.76e-05	0.00399914	0.00816748	0.0105336	0.0180931	0.709557	0.00415918	0.000293583	0.000863999	6.09e-05
15.78	0.648035	0.0120988	0.0281911	0.0362044	0.0185296	0.000199705	0.00281233	0.0108347	0.00793082	0.00145283	0.00591773	0.00333044	0.0120418	0.00149497	0.000220805
15.91	0.696512	0.489262	0.76017	0.0740198	0.308805	0.00154287	0.00456315	0.00735173	0.0751114	0.170002	0.0185849	0.00420684	0.00561851	0.00221422	0.0021444
14.56	0.870901	0.00374478	0.0136277	0.0415003	0.00143778	5.9e-05	0.00049454	0.000883043	0.00044021	0.000573725	0.00249386	0.000245184	0.000629932	0.000311553	0.000184417
19.32	0.925566	0.0794654	0.0365268	0.101076	0.0103017	0.000206053	0.00375724	0.00942135	0.0271513	0.00310934	0.0199074	0.0129282	0.0112992	0.00714925	0.000689328
15.67	0.930873	0.003874	0.0298796	0.0945746	0.00498825	0.000159651	0.00476104	0.00463825	0.0104876	0.00154933	0.052672	0.00454235	0.00658035	0.00215802	0.000214458
14.01	0.893755	0.0185811	0.119126	0.0977346	0.0184706	0.00230616	0.0203959	0.0610952	0.214781	0.00757584	0.0530328	0.0166199	0.0195733	0.0452698	0.00121436
17.94	0.704535	0.0103112	0.0172841	0.0567985	0.00741571	0.000132024	0.00197986	0.00401762	0.00269097	0.00046429	0.0204976	0.000717133	0.00372127	0.00141281	0.000310004
14.67	0.913274	0.000414133	0.0246764	0.132086	0.27879	2.01e-05	0.000419498	0.000908107	0.00136125	0.000969946	0.036008	0.000448644	0.00172448	0.000243604	6.56e-05
18.11	0.871488	0.00219235	0.0415964	0.147404	0.635122	0.000331193	0.00216624	0.00448394	0.00662479	0.00753096	0.832092	0.00310698	0.00865388	0.00855038	0.000565916
14.92	0.569907	0.000774205	0.0168007	0.0392789	0.0483756	0.000544757	0.0035744	0.010836	0.0108777	0.00297841	0.556902	0.00708261	0.0047493	0.0293778	0.00139344
14.88	0.880531	0.0120116	0.0289234	0.0253395	0.00351414	0.000154108	0.00152209	0.00347954	0.00172862	0.00139675	0.0118895	0.00150317	0.000798374	0.00450975	0.000739366
16.76	0.0507469	0.048995	0.0310722	0.138482	0.0653098	0.00736812	0.117482	0.0607558	0.0420203	0.0103129	0.241904	0.220771	0.071529	0.263466	0.00914106
17.48	0.994764	0.994082	0.995025	0.934827	0.839137	0.0122787	0.0781844	0.326009	0.354904	0.226158	0.102192	0.609491	0.327656	0.177533	0.127106
15.58	0.987953	0.991085	0.985922	0.925507	0.814947	0.0217946	0.0738187	0.166329	0.183093	0.0345196	0.0843788	0.689253	0.284079	0.195277	0.164017
16.19	0.399494	0.00230104	0.00845119	0.00472581	0.00369221	3.73e-05	9.11e-05	0.00147578	0.000214905	0.00045681	0.00081417	0.000159264	0.00040859	0.000529319	0.000107828
16.83	0.189904	0.0320217	0.0036056	0.00206056	0.00216934	9.19e-05	0.000774503	0.00336519	0.00109616	0.000473827	0.000815392	0.00147286	0.000424534	0.0005005	0.00105035
18.4	0.724018	8.27e-05	0.00796834	0.0849461	0.400731	1.51e-06	5.07e-05	6.18e-05	0.000106848	0.000841826	0.0929308	0.000107392	0.00193504	1.55e-05	4.82e-06
15.17	0.247085	0.0136739	0.0101067	0.00455633	0.00288075	0.000244796	0.000212431	0.00111857	0.000580281	0.00144497	0.00151771	0.000999242	0.00155827	0.00153729	0.00119105
14.17	0.749849	0.778037	0.264677	0.163718	0.824282	0.00210771	0.0469514	0.0148605	0.0158671	0.0120769	0.0690974	0.619074	0.286043	0.561914	0.111214
17.15	0.469494	0.381018	0.188004	0.120071	0.144708	0.000769466	0.000543147	0.00817981	0.00519127	0.00508124	0.00216588	0.0302194	0.0434996	0.0535496	0.00630116
16.75	0.987751	0.845578	0.903068	0.355042	0.879634	0.0346809	0.263001	0.141285	0.0776144	0.0543859	0.316313	0.90492	0.347421	0.833244	0.220893
17.76	0.979001	0.909187	0.943006	0.592135	0.877833	0.0152867	0.0780055	0.0438016	0.0706077	0.0302136	0.0567158	0.47216	0.0857313	0.248199	0.0346162
14.63	0.528379	0.00104916	0.05338	0.0271382	0.299648	0.000190288	0.00155595	0.00685042	0.00431925	0.00760853	0.0382361	0.00337222	0.000868678	0.0132496	0.000551224
14.44	0.125047	0.112768	0.00986135	0.00201795	0.00186548	0.000166327	2.46e-05	0.000303537	0.000101926	0.00184464	0.000455946	0.00294211	0.00171006	0.00404924	0.00215879
16.86	0.833447	0.550884	0.472603	0.0573053	0.0535921	0.00139129	0.00527284	0.00603578	0.00383705	0.0201558	0.00769955	0.155173	0.0171434	0.0372943	0.0122867
14.41	0.22013	0.0562957	0.0355762	0.00563586	0.0024313	0.000726283	0.000108347	0.00081566	0.000535548	0.00143126	0.000285357	0.00039652	0.00240454	0.00404879	0.000717699
16.5	0.980006	0.0439185	0.32438	0.433666	0.396802	0.00793043	0.0684836	0.0628084	0.126385	0.036948	0.768059	0.016368	0.0268098	0.0568371	0.00325426
19.48	0.981146	0.278022	0.422662	0.691439	0.0818701	0.00149563	0.00643751	0.0315631	0.0576291	0.0264857	0.0517648	0.0119767	0.0209996	0.0162695	0.00356901
16.58	0.556087	0.272124	0.146191	0.0705984	0.0964837	0.003144	0.00975892	0.00496593	0.00612921	0.00419363	0.0201916	0.0590909	0.0086002	0.0295134	0.00667757
18.71	0.920166	0.421585	0.132423	0.129856	0.199464	0.00319794	0.0136062	0.202576	0.130118	0.0398052	0.00219595	0.0280708	0.0259432	0.0198823	0.0103095
14.07	0.917949	0.950662	0.870297	0.0710458	0.305278	0.00533801	0.0433923	0.0972458	0.0934055	0.00812241	0.00652868	0.0310291	0.0215553	0.112277	0.0796398
16	0.226501	0.19083	0.0538986	0.0489598	0.110887	0.0816686	0.6866	0.37429	0.0617813	0.0443114	0.717241	0.484517	0.44671	0.886363	0.154977
18.17	0.981263	0.863299	0.523409	0.0488361	0.0788565	0.00914547	0.00360909	0.0156895	0.0206095	0.123912	0.038931	0.0424567	0.0395158	0.0594195	0.0153788
16.5	0.96157	0.955923	0.672242	0.00217775	0.0180262	0.00348577	0.01647	0.0983403	0.117819	0.0420199	0.000970155	0.0108311	0.00195089	0.00216505	0.0113734
17.51	0.894804	0.72215	0.0816386	0.0019567	0.0098789	0.00123993	0.00271252	0.000718594	0.00373626	0.0184895	0.0144324	0.104624	0.00339851	0.00301683	0.00311619
14.63	0.362731	0.214126	0.0539655	0.0244245	0.0144763	0.000347525	0.00492275	0.00484952	0.0019266	0.0362263	0.030727	0.22757	0.0304015	0.365954	0.0199427
15.59	0.904517	0.491173	0.754759	0.351613	0.49526	0.00213838	0.0497562	0.0162619	0.0202954	0.0609071	0.421748	0.606033	0.0521957	0.237077	0.086751
16.67	0.933849	0.925105	0.949654	0.889348	0.954836	0.243581	0.377746	0.262261	0.138275	0.0196844	0.115859	0.964408	0.729658	0.839001	0.676093
17.68	0.989101	0.805021	0.652923	0.568022	0.29219	0.00839454	0.0457804	0.417644	0.214348	0.0080632	0.0075739	0.0479805	0.0646737	0.0199752	0.0656513
20.78	0.616877	0.000701696	0.0353116	0.0516046	0.364301	0.00019297	0.00109655	0.00329071	0.00312468	0.00290924	0.444068	0.000753045	0.00681242	0.0024913	0.00018391
15.92	0.361252	9.47e-05	0.0266864	0.0531074	0.536656	0.000174314	0.00118336	0.00304601	0.00373158	0.0011557	0.486253	0.000591457	0.0052371	0.000917703	0.000141203
18.18	0.49421	0.00199485	0.0982526	0.0872567	0.198069	0.00162411	0.0253017	0.0309809	0.0652271	0.00235474	0.45777	0.00363177	0.0170969	0.00700176	0.000693351
16	0.676179	0.00652233	0.0533622	0.0569577	0.00819114	0.000305355	0.00244695	0.00638187	0.0179653	0.000632673	0.00207832	0.00105122	0.00338349	0.000980824	0.000404447
15.17	0.806854	0.0874145	0.0851705	0.0528206	0.0151061	0.00121483	0.0487151	0.0196706	0.00605702	0.00309151	0.0470846	0.0193577	0.005481	0.0631868	0.00486299
16.17	0.904751	0.0240157	0.103825	0.0443147	0.00466645	0.000174403	0.00137326	0.00218841	0.00210717	0.00173539	0.00400907	0.00113496	0.0017173	0.00602627	0.000925452
16.78	0.865116	0.00435466	0.0142711	0.0755759	0.0069029	1.94e-05	0.000123315	0.000659764	0.000432968	0.000946671	0.0106109	0.000457466	0.00665692	0.000956982	0.000151247
17.18	0.643796	0.201865	0.22075	0.00758785	0.0168903	0.000209183	0.000690252	0.0014863	0.00140965	0.0594743	0.00670919	0.0120647	0.0030905	0.0171024	0.00371626
14.43	0.122144	0.0785806	0.00963843	0.00432625	0.00138697	0.00058198	8.85e-05	0.00086388	0.000292987	0.0262326	0.00131014	0.010401	0.0026083	0.000942796	0.00150985
16.1	0.275909	0.000314504	0.00973028	0.0155559	0.179174	3.03e-05	0.000445634	0.0097923	0.00262323	0.0135151	0.474978	0.00220448	0.00946698	0.00138247	6.76e-05
16.91	0.382705	0.0434188	0.178753	0.00212812	0.0051364	0.000105125	0.000482053	0.000326663	0.000588983	0.00444877	0.00686625	0.0144917	0.0138131	0.0730752	0.00624666
14.17	0.320963	0.300976	0.206976	0.110013	0.161001	0.00270459	0.00221986	0.00829825	0.00804636	0.00264913	0.00674179	0.0504347	0.0213815	0.0445023	0.0116377
17.89	0.969416	0.896291	0.750964	0.0425341	0.114944	0.00129899	0.00390205	0.0146625	0.0060288	0.00513989	0.00446224	0.365391	0.0270113	0.0627509	0.091729
15.08	0.914055	0.753944	0.251945	0.0273687	0.200447	0.00284123	0.00389659	0.00442326	0.00470752	0.00722718	0.0162396	0.433367	0.00603417	0.209956	0.149211
16.09	0.597386	0.0716766	0.0345287	0.0129306	0.0298311	0.00135052	0.0009076	0.0102424	0.00300333	0.00237438	0.00146285	0.0108148	0.00801513	0.0351439	0.00432447
15.5	0.842374	0.283343	0.238381	0.0506937	0.0153365	0.00800914	0.00460815	0.0140309	0.00772294	0.00866818	0.00883779	0.00856409	0.00121635	0.0299335	0.0107352
18.46	0.999104	0.917988	0.993758	0.319422	0.747907	0.181446	0.273571	0.749963	0.806455	0.980825	0.345377	0.267143	0.00971892	0.00440359	0.00152594
14.01	0.365845	0.000228167	0.00708622	0.0414177	0.0791445	1.11e-05	0.000136167	0.000915408	0.00100639	0.000577509	0.0298361	0.000258535	0.00722483	0.000595897	8.77e-05
14.68	0.611178	0.0356768	0.00817671	0.00755772	0.00492454	0.000175148	0.000311345	0.000933349	0.000807613	0.000236481	0.000408649	0.000470132	0.00118068	0.000937015	0.00109118
16	0.999564	0.999421	0.990136	0.786408	0.98518	0.0496572	0.625534	0.734397	0.341879	0.295245	0.880927	0.997401	0.178269	0.699954	0.797596
19.04	0.999715	0.999374	0.998997	0.993408	0.998835	0.223906	0.630707	0.969618	0.959306	0.93696	0.967291	0.996706	0.473779	0.473429	0.314547
17.11	0.936543	0.548795	0.0334575	0.00304177	0.00231075	0.000368655	0.000629604	0.0396361	0.00451902	0.0784661	0.00271535	0.0446078	0.017986	0.00389963	0.0188303
15.3	0.747438	0.264668	0.282017	0.00752091	0.00679421	0.000176907	0.000579864	0.00407285	0.00513208	0.0185798	0.00190195	0.0618143	0.0248646	0.0362783	0.00750467
17.35	0.741344	0.484914	0.0492642	0.0383127	0.190133	0.00364476	0.00809488	0.017241	0.0219037	0.0115309	0.0182585	0.23289	0.0460713	0.142499	0.0334055
14.42	0.978587	0.94229	0.71712	0.0671203	0.12633	0.000935793	0.0110842	0.0645128	0.0597815	0.0276911	0.0161223	0.0772279	0.0389774	0.306918	0.223293
14.92	0.304732	0.36296	0.0285303	0.0104076	0.0919247	0.00269437	0.00545818	0.00414041	0.0084238	0.00240582	0.0343208	0.0293579	0.00735715	0.0332736	0.00823376
17.73	0.614969	0.626769	0.0239249	0.0173492	0.0507559	0.00112635	0.000385672	0.00195137	0.00222474	0.00880563	0.00968063	0.0766988	0.0240269	0.0591102	0.0158363
18.03	0.924656	0.0059419	0.219793	0.522827	0.836483	0.00086534	0.00524473	0.0165696	0.064717	0.0370873	0.430946	0.00251639	0.0321112	0.00208581	0.000394702
16.17	0.654381	0.254056	0.395326	0.0794867	0.238768	0.0413506	0.25889	0.450476	0.803601	0.0201978	0.0359942	0.0873052	0.120722	0.063983	0.0106958
17.95	0.621912	0.221373	0.198127	0.178429	0.154684	0.00289682	0.0102313	0.00544468	0.0654845	0.0016531	0.0149761	0.116855	0.0820669	0.122554	0.0328501
14.92	0.245893	0.142587	0.0974954	0.104433	0.0669452	0.0197873	0.227306	0.0910816	0.0908992	0.00605667	0.285129	0.236279	0.149849	0.711003	0.0688655
14.42	0.985729	0.95885	0.408522	0.00375244	0.0221596	0.000693887	0.00568038	0.0074437	0.015529	0.0197001	0.00488672	0.0792552	0.0165946	0.0562054	0.0933202
16.37	0.474931	0.0980204	0.0106528	0.00232169	0.00525519	0.000275433	8.02e-05	0.00219935	0.000289291	0.00140369	0.000138611	0.000685066	0.000333101	0.00182459	0.00455025
16.31	0.997593	0.987773	0.933109	0.0496279	0.266039	0.00786924	0.0344824	0.0604354	0.245828	0.159455	0.0230039	0.26478	0.0304018	0.15196	0.0696841
14.5	0.983545	0.783526	0.0294972	0.00287208	0.0550755	0.00148091	0.0483792	0.266044	0.431997	0.0183899	0.00147644	0.0179701	0.0133541	0.205334	0.0593931
16.64	0.860925	0.801956	0.103308	0.000755429	0.000819594	4.02e-05	0.000232071	0.00100848	0.00344506	0.00253493	0.00103465	0.00401273	0.00910774	0.00189555	0.00156659
16.75	0.402396	0.0639696	0.00140408	0.011479	0.00574723	0.000109062	2.24e-05	0.000445068	0.000129938	0.00173533	0.00193673	0.00171268	0.00592098	0.00215283	0.00264794
15.83	0.096615	0.00114012	0.0295848	0.025673	0.230399	0.000844985	0.0182114	0.10793	0.063949	0.00221854	0.188866	0.00661156	0.0256599	0.041883	0.00157672
18.77	0.894697	0.0177774	0.0926665	0.167603	0.441461	0.000201374	0.0017018	0.0159095	0.0382746	0.00666499	0.00517383	0.00119138	0.0411534	0.00506395	0.00119218
15.17	0.267494	0.0038287	0.0017263	0.0083285	0.0016962	0.000119273	0.000288218	0.000859559	0.000413477	0.000268012	0.00434071	0.000406563	0.0055787	0.000591517	0.000656128
16.17	0.514614	0.0056107	0.00114444	0.00628221	0.00170758	1.94e-05	8.35e-05	0.00038293	0.000177175	0.000492156	0.000394017	0.000268668	0.0088681	0.000958502	0.000730336
15.33	0.978406	0.992866	0.72687	0.0337748	0.219213	0.00175348	0.0557583	0.0330366	0.137365	0.00269628	0.00764295	0.19417	0.0414942	0.157685	0.404379
17.52	0.904652	0.839725	0.493258	0.064525	0.187567	0.00118092	0.00447267	0.0138529	0.0138597	0.0025751	0.00153175	0.0254692	0.0077337	0.0426271	0.0501689
15.58	0.436222	0.318745	0.24479	0.0767278	0.158032	0.0120258	0.0101008	0.0229908	0.0117975	0.00512594	0.00638753	0.219923	0.0456479	0.149615	0.061507
16.6	0.334949	0.116252	0.0619851	0.026713	0.110367	0.00922438	0.0103033	0.0181026	0.0145994	0.00121182	0.00243798	0.0125383	0.00623339	0.0587321	0.0178563
15.01	0.985207	0.928645	0.253755	0.00497362	0.0453712	0.000452787	0.0224939	0.0225001	0.0338386	0.0302834	0.0144665	0.218507	0.0069755	0.0558648	0.0142159
14.83	0.991309	0.989003	0.292598	0.0137831	0.210691	0.00177133	0.0069207	0.00311416	0.0255381	0.022845	0.227326	0.856309	0.00367409	0.233876	0.242107
15.84	0.992696	0.627812	0.337159	0.0139155	0.084036	0.00132418	0.00623065	0.0133797	0.0266382	0.0632095	0.00897241	0.0709108	0.0128491	0.0331847	0.00712037
18.96	0.777337	0.0408554	0.116567	0.0930566	0.0115196	0.0008834	0.00698453	0.0106269	0.0175619	0.00166005	0.0170155	0.00299099	0.00322223	0.0104549	0.00237808
15.83	0.454243	0.0537533	0.0531369	0.0455415	0.029514	0.00366849	0.0861379	0.0419367	0.0277205	0.00316465	0.0986038	0.0157909	0.00914717	0.0589167	0.0146246
14.43	0.68345	0.00705993	0.00220639	0.0351487	0.00182644	1.76e-05	0.000337005	0.000766069	0.000231296	0.000242412	0.00475127	0.00047192	0.00328091	0.00107488	0.00050047
15.88	0.712282	0.722821	0.416809	0.394842	0.425985	0.0025304	0.00520241	0.0135325	0.0262956	0.00261748	0.00281772	0.0575147	0.0389299	0.0832041	0.0212327
15.39	0.747774	0.308176	0.0455562	0.0130973	0.0593468	0.00325033	0.000799984	0.0113636	0.00597844	0.00464547	0.00304073	0.0206091	0.00678951	0.0431035	0.0153739
18.96	0.473625	0.0570624	0.0199375	0.0205319	0.0140324	0.0027746	0.00245836	0.0102835	0.00559375	0.000913471	0.0012202	0.00314018	0.00326362	0.0166606	0.0044007
16.83	0.163764	0.0052931	0.00685588	0.00902772	0.00625932	0.00102708	0.00158697	0.00890544	0.00285617	0.000731021	0.00338477	0.00078094	0.00143927	0.00796998	0.00184819
14.59	0.199322	0.0151742	0.00444895	0.00508776	0.00650641	0.000364751	0.000164658	0.00208014	0.000600368	0.000679284	0.00166464	0.000365883	0.0017105	0.00222242	0.000893265
14.88	0.986316	0.925282	0.324586	0.0324652	0.0549913	0.00193003	0.0239908	0.202769	0.468825	0.0355613	0.002413	0.00997123	0.0174507	0.120189	0.084329
14.67	0.859088	0.772638	0.0864386	0.00786489	0.072661	0.000911504	0.000883281	0.0109483	0.00339833	0.018963	0.0239047	0.240365	0.00345787	0.0489194	0.0331345
17.94	0.148746	0.00634724	0.00938466	0.0073235	0.0150951	0.000170499	0.00138158	0.0153063	0.00243485	0.00123471	0.0134895	0.00128788	0.00184843	0.00362608	0.000668645
18.08	0.957429	0.924948	0.298785	0.0264903	0.182713	0.00122693	0.00267905	0.00161412	0.00726727	0.00789452	0.053404	0.595104	0.00599948	0.0703299	0.205847
16	0.972236	0.923474	0.085172	0.00681865	0.0353907	0.000470877	0.00252289	0.000574648	0.0032911	0.00553963	0.0333473	0.712827	0.012196	0.296939	0.425828
16.08	0.886728	0.584663	0.662407	0.0925107	0.174228	0.00223061	0.00587016	0.00203574	0.00704998	0.0182203	0.0288045	0.396711	0.0398612	0.121731	0.0327291
19.73	0.668841	0.477059	0.387936	0.0908775	0.157957	0.00145596	0.00174215	0.00408393	0.00533468	0.0400017	0.102877	0.567937	0.0333011	0.188997	0.0218514
15	0.609695	0.571532	0.127585	0.0224591	0.345577	0.0177958	0.0332214	0.00436753	0.0129336	0.00675109	0.0301291	0.705711	0.0535017	0.392277	0.208281
16.01	0.0520717	0.00256133	0.00634882	0.00469807	0.0048677	0.000259519	0.00117782	0.00447479	0.0011588	0.000495374	0.00788459	0.000478089	0.00142914	0.00232169	0.000542372
15.58	0.482828	0.04619	0.0100447	0.00401256	0.0530694	0.00388259	0.016167	0.0407968	0.0588245	0.00193864	0.00245747	0.00512597	0.0143395	0.00309831	0.0036197
18.32	0.969949	0.697487	0.0386793	0.0111972	0.431626	0.0305513	0.0681251	0.295946	0.299739	0.0109589	0.0183901	0.160903	0.0810761	0.132394	0.115739
15.83	0.00375906	0.000281841	0.000817776	0.00225729	0.00172389	6.55e-05	0.00087744	0.00184089	0.000299036	0.000791401	0.0171551	0.000524104	0.00662303	0.0033887	0.000269592
18.9	0.936684	0.59627	0.0748103	0.0285594	0.0871834	0.00290045	0.0117552	0.00403914	0.00645968	0.0314678	0.0607929	0.772308	0.137292	0.685868	0.209094
18.86	0.783232	0.495962	0.0526427	0.0526173	0.123205	0.00675869	0.00398845	0.0155531	0.0266128	0.0660994	0.0405111	0.210499	0.115515	0.126317	0.0171655
16.67	0.668547	0.216416	0.0324685	0.015812	0.0993174	0.00540301	0.00838971	0.0248625	0.0791615	0.0235833	0.0192642	0.0530837	0.0734365	0.0580097	0.0118117
16.07	0.100443	0.0438178	0.00513303	0.0254017	0.00579476	0.000804514	0.000728011	0.00114694	0.00725448	0.00175214	0.0140921	0.00720972	0.0254023	0.0169835	0.0011791
14.16	0.487469	0.33932	0.0344687	0.009608	0.00850207	0.000691056	0.000262231	0.000715762	0.000657171	0.00496069	0.00746018	0.0173886	0.00650036	0.012873	0.00661409
15	0.592937	0.106828	0.0355587	0.0226322	0.0347134	0.00424457	0.00569302	0.0609086	0.0138109	0.00393096	0.0061895	0.0172089	0.00486377	0.067146	0.00471345
19.31	0.191446	0.132377	0.00962314	0.000419378	0.00105047	3.45e-05	2.21e-05	0.000180155	9.09e-05	0.000554502	0.000334322	0.00118399	0.00011608	0.0036937	0.00280142
15.83	0.987967	0.977526	0.526347	0.0144571	0.0108777	0.00101635	0.0035775	0.00586727	0.0054127	0.00811002	0.00419894	0.30137	0.0762905	0.242153	0.178891
16.84	0.991195	0.957501	0.164874	0.00395337	0.00361183	0.000298709	0.00129259	0.00435707	0.00211385	0.00430956	0.00370684	0.197555	0.0209333	0.0832527	0.0526491
16.47	0.994097	0.932617	0.209356	0.0101494	0.00437626	0.000904202	0.00306034	0.009839	0.0231011	0.00568628	0.00292054	0.0894786	0.0842186	0.2136	0.123783
17.35	0.916794	0.874463	0.929388	0.940327	0.209332	0.00241134	0.0103973	0.0840518	0.0432178	0.00381699	0.00628608	0.0175627	0.0756226	0.0188208	0.0636408
15.33	0.995827	0.996341	0.982385	0.73034	0.478391	0.00538871	0.50671	0.481631	0.165733	0.00887024	0.008616	0.278334	0.0948881	0.0540407	0.291728
16.31	0.996293	0.981872	0.82574	0.0986441	0.0885451	0.00159863	0.034835	0.587577	0.382267	0.0395399	0.00463173	0.0715417	0.0179649	0.101097	0.120133
14.25	0.98017	0.930029	0.635781	0.0100876	0.0171406	0.000918299	0.00535193	0.051476	0.0309967	0.0198147	0.00394449	0.0378748	0.00225094	0.0309393	0.054456
17.67	0.0193766	0.000407815	0.00724676	0.0102861	0.0159661	2.76e-05	0.00011396	0.00159511	0.000356168	0.00141978	0.00914314	5.55e-05	0.000513047	9.91e-05	0.000120766
16.67	0.519948	0.439333	0.0504443	0.0078375	0.0352251	0.00102896	0.000435203	0.00409243	0.0020504	0.00802016	0.00839868	0.0442007	0.00598365	0.0461011	0.0385099
17.32	0.319857	0.0916794	0.0251777	0.0158439	0.0307767	0.00225797	0.00471538	0.0150401	0.00172752	0.00400054	0.0265417	0.00520048	0.00615123	0.0212767	0.0150352
15.42	0.997964	0.953638	0.287752	0.00394151	0.0387196	0.00171313	0.0215782	0.013913	0.00889304	0.0238743	0.00873414	0.074009	0.030674	0.144452	0.0669163
16	0.535268	0.726966	0.637902	0.0617421	0.0870503	0.146796	0.178259	0.166982	0.185008	0.449326	0.249921	0.872301	0.776817	0.0264656	0.039122
17	0.992344	0.999829	0.99992	0.996954	0.941383	0.954084	0.954933	0.991791	0.898397	0.480313	0.715589	0.282689	0.699995	0.00500494	0.0214196
14	0.67027	0.590523	0.292028	0.00186324	0.00178927	0.0419878	0.00575995	0.0115334	0.0256479	0.0928112	0.0209588	0.209895	0.733373	0.00712836	0.0138066
15	0.91042	0.854005	0.955653	0.8216	0.255433	0.14601	0.0568475	0.179859	0.0669515	0.0366398	0.00920737	0.12478	0.0644613	0.0125998	0.0738834
16	0.0153702	0.0109586	0.042751	0.00410935	0.302725	0.721524	0.0170394	0.154834	0.0332818	0.0222593	0.00709423	0.521571	0.0497343	0.700464	0.0506869
16	0.992448	0.998928	0.999095	0.928059	0.577548	0.213044	0.145416	0.106011	0.0657308	0.00152105	0.0025256	0.00338987	0.0130549	0.000547349	0.0426471
17	0.409151	0.94265	0.907099	0.04964	0.160088	0.0252576	0.0432884	0.313334	0.0964616	0.016798	0.0069491	0.0292932	0.0942318	0.00201079	0.0120112
14	0.998482	0.983634	0.177644	0.789614	0.166382	0.188012	0.559174	0.306724	0.0545597	0.0524853	0.265042	0.101988	0.67183	0.109698	0.43362
17	0.996834	0.999323	0.998985	0.998448	0.257358	0.0512843	0.087527	0.307116	0.0388333	0.0136623	0.0409888	0.0323723	0.0182359	0.000156283	0.0179355
16	0.997962	0.999972	0.99993	0.999089	0.31661	0.139864	0.491533	0.427088	0.15659	0.0187759	0.0871957	0.0527913	0.0268134	9.73e-05	0.00766504
22	0.999715	0.999235	0.999759	0.988566	0.997439	0.999044	0.999687	0.999437	0.999856	0.999705	0.999542	0.998709	0.994744	0.987606	0.907399
24	0.986541	0.954108	0.981671	0.400827	0.667627	0.881602	0.973035	0.95577	0.943154	0.977779	0.584453	0.678795	0.83169	0.85841	0.359262
21.1	0.99983	0.998285	0.995361	0.992784	0.883702	0.969309	0.974659	0.98886	0.990478	0.996769	0.627718	0.768588	0.799625	0.774762	0.665409
23.4	0.999992	0.99999	0.999985	0.999974	0.997986	0.999963	0.999989	0.999516	0.999737	0.999955	0.999876	0.998779	0.994349	0.987828	0.878995
18.3	0.999766	0.999423	0.998246	0.999492	0.997098	0.999883	0.999869	0.998491	0.999487	0.998932	0.991938	0.986878	0.989207	0.985826	0.91353
23.4	0.999993	0.999975	0.999958	0.999975	0.996298	0.99996	0.999986	0.999953	0.999955	0.999885	0.999589	0.999828	0.994688	0.997987	0.89879
19.7	0.999849	0.99905	0.99852	0.998781	0.866363	0.998716	0.999818	0.998587	0.998384	0.998938	0.999834	0.998287	0.996998	0.948231	0.942024
19.1	0.999962	0.999907	0.999979	0.999971	0.999757	0.999987	0.999985	0.999823	0.999768	0.999827	0.999986	0.999337	0.992243	0.860234	0.954003
18	0.999654	0.999715	0.990714	0.940898	0.910826	0.898287	0.992535	0.89986	0.982177	0.99171	0.802675	0.130807	0.25828	0.297605	0.273363
24	0.945504	0.902423	0.977259	0.980857	0.992493	0.98399	0.998746	0.999571	0.983552	0.735783	0.860671	0.736285	0.837726	0.375646	0.665869
23	0.999859	0.999956	0.999948	0.999985	0.998308	0.999566	0.999976	0.999743	0.9987	0.996353	0.997917	0.775434	0.40948	0.714373	0.506901
23	0.999339	0.999408	0.999957	0.999912	0.999913	0.999768	0.999784	0.999197	0.99829	0.990502	0.995081	0.987728	0.94326	0.955982	0.923696
23	0.999986	0.999989	0.999785	0.994005	0.98102	0.996936	0.9998	0.99721	0.997313	0.999313	0.994679	0.741144	0.8221	0.837666	0.506655
23	0.996626	0.999899	0.999514	0.999981	0.999884	0.999851	0.999997	0.999157	0.998054	0.996952	0.99892	0.430753	0.924319	0.947203	0.932186
24	0.999803	0.999807	0.999935	0.999993	0.999981	0.999997	1	0.999866	0.999748	0.999959	0.999975	0.989456	0.999329	0.998457	0.984848
23	0.998349	0.999672	0.999188	0.999979	0.999989	0.999975	1	0.999854	0.99973	0.99987	0.999814	0.907977	0.995487	0.976931	0.957454
21	0.999882	0.999999	0.999998	1	0.999999	1	1	0.999997	0.999888	0.999974	0.999999	0.999627	0.999845	0.997555	0.987431
22	0.999957	0.999871	0.999901	0.999996	0.999991	0.999989	1	0.99989	0.999718	0.999977	0.99992	0.991082	0.998343	0.997523	0.986762
19	0.856659	0.751815	0.943977	0.852779	0.633597	0.819353	0.325312	0.0737764	0.473598	0.796185	0.408578	0.0365386	0.0190999	0.336015	0.244483
18	0.999967	0.999874	0.999912	0.999161	0.99233	0.996584	0.998894	0.969262	0.956072	0.977212	0.979423	0.637897	0.412606	0.146542	0.195986
21	0.999997	0.999985	0.999996	0.999995	0.999988	0.999866	0.999995	0.999035	0.998288	0.99763	0.999865	0.998855	0.847364	0.769201	0.601419
24	0.99947	0.996377	0.996542	0.998412	0.998915	0.999257	0.999366	0.998967	0.996515	0.996907	0.999518	0.991976	0.893465	0.942502	0.791834
23	0.999974	0.999414	0.999626	0.998975	0.999508	0.999609	0.999969	0.993273	0.993873	0.998616	0.999588	0.946861	0.847802	0.757696	0.889176
23	0.999811	0.996231	0.998199	0.999118	0.992669	0.999766	0.999787	0.961263	0.849198	0.971544	0.996186	0.525482	0.562295	0.181974	0.454307
23	0.999995	0.999894	0.999791	0.999868	0.9991	0.999972	0.999887	0.999253	0.993205	0.999816	0.999972	0.963009	0.629859	0.959355	0.995972
17	0.999211	0.998478	0.992901	0.997788	0.956005	0.999523	0.999292	0.815599	0.15171	0.353052	0.975175	0.51008	0.271474	0.0879681	0.164349
21	0.999584	0.999992	0.999992	0.999989	0.999963	0.999938	1	0.999973	0.999794	0.999992	0.999924	0.996553	0.997526	0.893541	0.718116
20	0.999774	0.999965	0.999751	0.999964	0.999958	0.999906	1	0.99966	0.999533	0.999984	0.999957	0.998314	0.999457	0.998453	0.982214
22	0.999907	0.999995	0.999996	0.999999	0.999995	0.999946	1	0.999964	0.998669	0.999985	0.999972	0.998323	0.99903	0.996351	0.940228
21	0.999838	0.999913	0.999821	0.999978	0.999953	0.999798	1	0.99993	0.999882	0.999984	0.999916	0.996769	0.994688	0.974223	0.933306
21	0.997471	0.99989	0.999923	0.999982	0.999983	0.999771	1	0.999719	0.999417	0.999746	0.999096	0.991202	0.983464	0.958155	0.877634
20	0.999333	0.999955	0.999811	0.999969	0.999987	0.99977	1	0.999558	0.99882	0.999923	0.999856	0.990735	0.994558	0.988546	0.914167

## Sheet: WB_CD_controls
Supplementary File 4: Estimated probabilities from NCAE-Age classifier array.
NCAE-Age Classifier Array Probability Estimates / Crohn’s Disease Controls / Whole Blood
Age	Prob_estim_NCAE-Age_12	Prob_estim_NCAE-Age_13	Prob_estim_NCAE-Age_14	Prob_estim_NCAE-Age_15	Prob_estim_NCAE-Age_16	Prob_estim_NCAE-Age_17	Prob_estim_NCAE-Age_18	Prob_estim_NCAE-Age_19	Prob_estim_NCAE-Age_20	Prob_estim_NCAE-Age_21	Prob_estim_NCAE-Age_22	Prob_estim_NCAE-Age_23	Prob_estim_NCAE-Age_24	Prob_estim_NCAE-Age_25	Prob_estim_NCAE-Age_26
16.58	0.30263	0.577766	0.552692	0.171265	0.0904511	0.00083214	0.000989675	0.0018236	0.00364795	0.00225323	0.000862151	0.0039103	0.00322011	0.00416428	0.00167391
14.25	0.957764	0.652451	0.732545	0.0146428	0.0589083	0.00122321	0.00134197	0.00266209	0.00736874	0.075595	0.00991645	0.0198552	0.0104204	0.0120821	0.0208043
14.92	0.231208	0.0959548	0.0058575	0.00540993	0.0155613	0.000172079	0.00018248	0.000592589	0.000778258	0.000741005	0.00107688	0.00183108	0.0020828	0.00554869	0.000815541
14.08	0.498673	0.337674	0.337368	0.00244692	0.00477892	0.000158489	0.000508785	0.00168386	0.00150666	0.00450006	0.0006001	0.000430018	0.000587106	0.00178704	0.00462025
15	0.865347	0.941482	0.987177	0.981492	0.0131997	0.00468236	0.000695348	0.0254364	0.00472823	0.0117131	0.00215057	0.0273932	0.0817952	0.0118424	0.0509802
14.75	0.661552	0.00028649	0.048444	0.0380082	0.672871	1.43e-05	0.00183606	0.00190923	0.00214446	0.00241226	0.186397	0.000594228	0.000517428	0.00017792	1.87e-05
16.25	0.282823	0.0770408	0.156372	0.0324308	0.0143951	0.0019055	0.00113919	0.00422707	0.00437188	0.0712679	0.00524139	0.0272935	0.0182923	0.0189691	0.00735864
16.5	0.684915	0.811212	0.820788	0.859598	0.875488	0.00103447	0.00114352	0.0154143	0.0184669	0.0207637	0.0545968	0.360173	0.268923	0.164617	0.0147357
16.08	0.975564	0.228487	0.564336	0.950489	0.653265	0.000382304	0.000411928	0.00759628	0.0116487	0.00578734	0.00917131	0.000526011	0.00467399	0.000344664	0.00077638
15.83	0.636033	0.602671	0.521491	0.427112	0.105224	0.000495791	0.00059855	0.00518024	0.00355312	0.00325182	0.00579855	0.0187763	0.0270844	0.0279418	0.0133258
16.17	0.879765	0.841177	0.794371	0.868916	0.63008	0.000984251	0.00180557	0.0123246	0.0130261	0.00316846	0.00968549	0.0388091	0.0395743	0.0713122	0.0089789
15.25	0.858329	0.795102	0.625174	0.0261931	0.0550142	0.000553966	0.000763267	0.00177228	0.00215134	0.00287643	0.00707862	0.00811455	0.000507474	0.00453621	0.0132969
16.5	0.99953	0.994384	0.995631	0.547451	0.796621	0.0782156	0.456007	0.512045	0.723948	0.484973	0.0236092	0.449206	0.0339219	0.0706352	0.098505
15.58	0.629506	0.494701	0.0359908	0.0136125	0.242282	0.00121903	0.00132599	0.017392	0.0245755	0.00599104	0.0120974	0.0248241	0.0257269	0.0248019	0.0175537
14.58	0.614877	0.68619	0.663995	0.451549	0.226201	0.000980854	0.00169644	0.00301552	0.00503609	0.0033555	0.00662857	0.144378	0.210243	0.165221	0.043839
15.75	0.99123	0.994641	0.993989	0.9521	0.891041	0.03029	0.17287	0.317524	0.134727	0.0549131	0.0752447	0.814306	0.187663	0.20834	0.273205
16.75	0.297505	0.164533	0.0032618	0.00669363	0.00558826	3.52e-05	9.11e-05	0.000709623	0.000697196	0.000514626	0.00101471	0.00180453	0.00136504	0.00109664	0.00104856
14.33	0.78735	0.0250301	0.00256398	0.0724728	0.00322908	3.68e-06	2.92e-06	0.000152737	4.18e-05	0.000681639	0.00163802	0.000105104	0.000732273	5.62e-05	0.000245005
15.17	0.780526	0.608777	0.224209	0.00694483	0.011249	0.000275999	0.000388503	0.00537974	0.00172997	0.0010969	0.000560701	0.0265844	0.00133106	0.0152597	0.0133646
14.17	0.934664	0.90354	0.530361	0.000926822	0.0100738	0.000548512	0.000744551	0.00117448	0.00284633	0.00418046	0.00277328	0.031165	0.00147778	0.00536317	0.00366125
14.58	0.929288	0.758517	0.531979	0.00139529	0.0064567	0.000352204	0.00119933	0.00570816	0.00802121	0.00535333	0.00237706	0.0576362	0.0181282	0.0193653	0.0171709
14.5	0.0989586	0.0583718	0.0172862	0.00074625	0.00261667	8.16e-05	4.4e-05	0.000169396	0.000236213	0.00184607	0.00616658	0.0247985	0.00407466	0.00478089	0.00475281
14	0.953395	0.940061	0.954716	0.0674683	0.04353	0.061002	0.00350839	0.0111396	0.00553223	0.00647151	0.00506976	0.00652149	0.00570473	0.00746441	0.0274865
15	0.996152	0.992899	0.79542	0.72361	0.0679524	0.0247487	0.0278682	0.0220884	0.00930664	0.013423	0.0127994	0.0114466	0.0378934	0.0619968	0.0521278
16.5	0.997879	0.997747	0.996465	0.988912	0.894906	0.0931261	0.0149397	0.0853489	0.0337844	0.0161255	0.0382654	0.0367856	0.0962715	0.134306	0.0992926
17	0.856587	0.971511	0.983509	0.913984	0.824807	0.821339	0.00223389	0.00526595	0.00542498	0.0097585	0.00535971	0.00738186	0.0218457	0.0300455	0.178743
17	0.955399	0.981924	0.946198	0.937809	0.992458	0.711624	0.34237	0.334249	0.23968	0.172898	0.509216	0.383088	0.512542	0.505168	0.203555
17.5	0.980208	0.99003	0.990151	0.957613	0.964763	0.910972	0.0178001	0.0256959	0.0289392	0.0286992	0.0587215	0.123439	0.198638	0.498569	0.63452
24.54	0.998737	0.996775	0.992178	0.939403	0.949415	0.975602	0.969678	0.967511	0.9802	0.983505	0.916399	0.854322	0.958823	0.483523	0.334302
21.12	0.97201	0.912496	0.947256	0.947972	0.902197	0.991352	0.993545	0.998352	0.980654	0.957461	0.0616394	0.0924116	0.0845695	0.507863	0.248365
20.5	0.995555	0.994827	0.999941	0.99974	0.996352	0.975402	0.993985	0.995951	0.997968	0.13035	0.162459	0.22542	0.380183	0.126002	0.115848
24.3	0.988771	0.985785	0.998368	0.998876	0.991958	0.994652	0.988869	0.974826	0.984152	0.95475	0.974764	0.962342	0.920758	0.249126	0.406895
21	0.993133	0.989923	0.990474	0.996561	0.970946	0.964238	0.961305	0.965464	0.939021	0.977921	0.969678	0.0537464	0.110396	0.140132	0.160921
21	0.981429	0.985331	0.998132	0.998416	0.992018	0.997201	0.857087	0.92052	0.956404	0.751492	0.704781	0.478971	0.322767	0.413937	0.596556
22	0.99662	0.9989	0.99943	0.998846	0.995338	0.986565	0.989439	0.968491	0.939899	0.94416	0.915334	0.00635046	0.0147113	0.157941	0.106173
21	0.994466	0.999096	0.999334	0.992033	0.843461	0.987103	0.96877	0.956594	0.974647	0.980989	0.148925	0.0118203	0.0846665	0.33667	0.170058
24	0.992542	0.997395	0.991247	0.999619	0.999283	0.999659	0.999995	0.998033	0.996835	0.996954	0.998899	0.622189	0.976461	0.937913	0.926634
21	0.999381	0.999666	0.995184	0.999897	0.999977	0.997887	0.999999	0.995295	0.998749	0.994876	0.999182	0.677833	0.979676	0.985287	0.949021
24	0.999949	0.999993	0.999998	0.999997	0.99998	0.999972	1	0.999955	0.999904	0.999905	0.999532	0.990178	0.997615	0.735553	0.587299
21	0.999559	0.999925	0.999851	0.999986	0.999895	0.999903	0.999999	0.999936	0.999815	0.999515	0.999319	0.745765	0.88205	0.758304	0.733945
22	0.997017	0.997175	0.996714	0.9992	0.997258	0.990192	0.998537	0.995976	0.992225	0.97663	0.994556	0.0916083	0.121095	0.168858	0.381817
24	0.993989	0.999902	0.999537	0.99998	0.999988	0.999926	1	0.999905	0.998535	0.998202	0.999962	0.862688	0.969486	0.977496	0.921416
23	0.999981	0.999902	0.999977	0.999991	0.999882	0.998935	0.999591	0.993955	0.983359	0.997939	0.999302	0.974458	0.313484	0.431926	0.535557
23	0.998124	0.995991	0.999952	0.987534	0.999999	0.999198	1	0.999469	0.999351	0.954947	0.998039	0.420943	0.0193031	0.0129048	0.082947
21	0.985576	0.877305	0.935174	0.96167	0.995576	0.996447	0.975654	0.999591	0.998791	0.970982	0.590155	0.951299	0.533781	0.870889	0.220162
21	0.999629	0.998131	0.999324	0.999285	0.997149	0.998228	0.999649	0.96664	0.959543	0.971783	0.952049	0.625717	0.721792	0.293536	0.395893
22	0.99985	0.998342	0.997818	0.99934	0.89943	0.98645	0.995791	0.9518	0.962661	0.989805	0.957741	0.10726	0.102387	0.0992804	0.31696
23	0.997758	0.999662	0.999003	0.999955	0.997627	0.997406	0.999982	0.994975	0.991199	0.999781	0.999835	0.969681	0.990724	0.991352	0.9772
20	0.997455	0.999767	0.999919	0.99997	0.999639	0.999192	0.999996	0.999383	0.997382	0.999804	0.995855	0.787157	0.880898	0.437885	0.574412
23	0.999912	0.999991	0.99999	0.999998	0.999992	0.999953	1	0.99992	0.999488	0.999977	0.999933	0.994706	0.997005	0.982566	0.920043
23	0.999956	1	1	1	1	1	1	1	0.999996	0.999903	1	0.999993	0.0798253	0.267285	0.147143
20	0.997117	0.999975	0.999963	0.999997	0.99998	0.999985	0.999998	0.999958	0.998733	0.997645	0.999621	0.942231	0.811833	0.568926	0.395857
