# Supplementary material for: Precise and interpretable neural networks reveal epigenetic signatures of aging across youth in health and disease
Source: Front Aging. 2025 Jan 23;5:1526146. doi: 10.3389/fragi.2024.1526146 (PMC11799293; doi:10.3389/fragi.2024.1526146)
Supplement: Supplementary file 6 [file DataSheet3.xlsx]

## Sheet: regression
Supplementary File 3: Regression and classification benchmark performance of DNAm age clocks.
Regression Benchmark Performance (Test Set)
DNAm age clock	Pearson_r	Spearman_p	R2	MAE	MedAE	MSE	RMSE
Horvath	0.9737	0.9686	0.9481	3.6079	2.7118	27.189	5.2143
Hannum	0.9721	0.9677	0.945	3.8886	3.0669	28.8175	5.3682
Horvath (skin and blood)	0.9816	0.9777	0.9636	2.9718	2.1954	19.0605	4.3658
Li	0.9472	0.9424	0.8971	5.5387	4.4401	53.886	7.3407
PhenoAge	0.9704	0.9667	0.9417	3.9412	3.0002	30.519	5.5244
Zhang	0.9843	0.9812	0.9688	2.6332	1.9513	16.3637	4.0452
PAYA	0.9784	0.9764	0.9572	3.2824	2.5024	22.4218	4.7352
NCAE-Age	0.9789	0.9707	0.9582	3.1338	2.0849	21.8907	4.6787
NCAE-XY-Age	0.9791	0.9709	0.9584	3.1232	2.1085	21.7969	4.6687
Top five consensus	0.9851	0.9817	0.9704	2.5078	1.7502	15.5254	3.9402
CombClock	0.9869	0.984	0.9739	2.3628	1.7462	13.6771	3.6983
NCAE-CombClock	0.9892	0.9857	0.9783	1.9556	1.2131	11.3485	3.3687

## Sheet: regression_predictions
Supplementary File 3: Regression and classification benchmark performance of DNAm age clocks.
Regression Benchmark Predictions (Test Set)
Sample ID	Age	Horvath	Hannum	Horvath (skin and blood)	Li	PhenoAge	Zhang	PAYA	NCAE-Age	NCAE-XY-Age	Top five consensus	CombClock	NCAE-CombClock
GSM1344195	52.4	56.4191	57.3959	56.1667	53.0234	54.8044	52.5032	54.8316	57.5293	55.5496	56.1667	53.6064	54.4814
GSM2844360	54	46.5885	49.5154	50.8323	51.4682	50.9741	51.963	53.1319	48.1787	47.6228	50.8323	50.4772	51.0635
GSM2814596	18	18.8206	20.6549	14.3269	17.3379	16.5353	16.8652	18.5146	16.5211	17.1409	16.8652	15.0153	17.5209
GSM1868366	41	42.9894	41.7778	38.8182	44.1186	39.0571	41.3741	38.3125	39.6147	38.7635	39.6147	39.6807	39.3585
GSM1649025	48	56.3926	55.7094	54.7118	51.6204	54.9637	51.1432	54.4466	46.3468	50.0641	54.4466	50.7102	51.5117
GSM1870494	62.8	65.153	64.1693	68.567	55.5626	63.0921	66.7697	62.319	69.375	66.9814	66.7697	66.1439	64.6036
GSM3228787	54	43.6432	40.5319	38.2912	33.6038	47.8204	47.9774	47.0864	42.8624	47.4275	43.6432	45.501	42.6117
GSM2334072	22	29.2303	25.8553	22.7457	27.3585	26.1493	20.6625	25.7571	22.3765	22.8455	22.7457	21.5889	21.0959
GSM1343168	60.6	54.0174	56.1116	56.5027	60.4666	58.0819	56.7655	57.1861	51.5635	50.2219	56.5027	57.9132	57.1486
GSM1498592	73	69.5615	67.971	68.973	65.2622	62.8099	72.7674	68.1038	66.6293	70.2512	68.973	69.9478	70.204
GSM1506348	31	33.5079	31.0942	17.4297	26.9812	36.2288	39.5524	38.969	34.1813	31.9248	34.1813	38.7334	31.4236
GSM2656237	2	2.2943	-0.6632	0.4943	1.6082	-0.4863	2.3383	1.1533	1.4344	2.053	1.4344	-0.2198	0.5145
GSM1300507	78	76.3308	64.6676	70.002	63.1908	77.4867	73.0255	66.1178	79.4448	77.3038	73.0255	76.2225	77.2049
GSM990326	53	51.1374	51.945	53.8719	46.1941	55.4568	48.7508	49.8487	56.2231	56.5711	51.1374	49.2011	49.2467
GSM2651308	24	23.9122	27.5542	26.7514	23.4868	27.4429	25.6892	24.8939	24.7873	24.8076	24.8939	26.3249	24.1521
GSM1649009	44	53.7071	50.3248	51.5214	57.9216	50.3565	43.2831	44.6128	53.2953	51.8371	51.5214	46.8987	49.5295
GSM1343494	52.9	59.0107	58.739	54.7352	58.5916	58.0649	56.3111	52.1268	52.592	48.3495	54.7352	55.3753	54.8053
GSM3440468	47	42.3637	43.0601	43.6933	45.6596	39.1221	43.1069	44.4012	43.637	52.0329	43.637	44.4081	48.0569
GSM1345611	57.3	60.1902	61.8612	61.4575	59.1458	55.193	58.5729	57.5776	59.7582	55.6021	59.7582	56.4681	53.7626
GSM2814950	18	18.7431	22.4184	18.252	18.2052	17.8254	20.8853	19.153	17.9059	17.74	18.7431	20.2019	18.6999
GSM1870200	74	67.2992	74.5757	70.4377	74.3752	63.9672	71.153	67.4998	72.3786	72.3271	70.4377	69.7489	76.8157
GSM1655218	40.7	41.5036	41.5153	42.3285	36.8258	37.0614	41.6288	38.7967	42.6993	43.7203	41.6288	42.671	41.0481
GSM2676567	55	52.7821	58.0874	54.3906	56.2087	52.6248	53.2656	57.9427	47.6558	48.7538	53.2656	51.7072	49.9022
GSM2844516	65	61.7743	54.733	58.8861	56.9114	58.196	61.0464	62.1595	57.8652	62.8191	61.0464	60.8066	64.4038
GSM2056576	49	44.0729	55.0271	51.984	55.5887	45.7094	49.0443	46.5892	37.5624	39.4417	46.5892	48.2001	46.4007
GSM2125543	0	-0.0166	-4.7915	-3.8197	2.9116	1.4317	-8.5075	1.4918	-1.4845	-0.7166	-1.4845	-7.7199	-0.9128
GSM1282802	75.1	66.1732	70.2924	68.1052	62.5159	64.3748	69.3519	68.4835	64.7638	68.6284	68.1052	70.1737	73.9035
GSM2187669	0	0.1352	0.8272	-2.448	0.8104	5.0752	0.6843	2.2898	-0.5235	-0.1015	0.1352	0.0648	-0.3385
GSM1345496	56.3	54.9961	57.1972	56.4084	53.1535	54.0305	57.1399	52.4089	48.8516	52.243	54.9961	56.5825	56.1178
GSM2187601	0	0.1379	-3.6914	-1.2714	1.5259	-0.7036	-3.656	-0.9286	-0.1764	-0.0576	-0.9286	-0.5877	-0.3279
GSM2267990	40	44.7449	49.3827	47.3907	60.2688	45.6438	43.54	49.8172	44.5703	48.6682	44.7449	44.0918	44.4141
GSM2815450	18	12.8767	20.4024	17.1677	21.1492	18.8513	15.3432	20.3934	17.2576	17.2001	17.1677	16.7439	17.7652
GSM1345020	41.6	52.6181	46.5081	45.4975	52.0709	45.894	46.9504	46.9977	53.3086	50.3224	46.9977	44.6628	44.1911
GSM1886583	23	18.3453	26.3821	30.2403	30.1852	24.0445	23.1592	28.5876	23.8988	26.9355	23.8988	25.515	25.4057
GSM3228781	58.7	60.8081	52.2573	51.5188	45.1162	53.3619	51.1169	56.1309	63.6359	64.5873	56.1309	55.3351	59.8243
GSM2676568	48	52.4954	61.1633	58.0949	59.9245	55.3913	52.9111	55.5289	51.4488	51.5561	52.9111	53.3445	50.3978
GSM1344941	54	51.5303	49.883	52.5552	55.5159	51.6352	51.7457	53.6795	53.6013	50.6948	52.5552	52.1997	52.8288
GSM990289	45	44.499	49.2145	46.7183	50.9448	45.7883	44.2103	45.1159	51.9775	44.5426	45.1159	43.9009	46.7658
GSM1343824	50.9	49.2749	48.9686	51.3529	51.7953	48.7849	49.3447	48.6334	45.7282	42.8446	49.2749	50.9235	47.9603
GSM1870507	47.2	48.511	57.6234	51.7993	44.5406	50.3748	51.1135	50.798	49.5123	50.45	50.798	48.4551	48.0909
GSM1343228	36.1	41.6097	38.5089	38.266	47.9485	37.739	34.6041	40.6311	38.5112	40.5317	38.5112	36.0578	36.2396
GSM2334109	16	13.6931	13.3991	13.5523	26.429	12.8305	14.2293	15.5019	16.4423	15.4346	14.2293	13.8472	15.5397
GSM2815345	18	19.6928	25.5928	23.0269	21.782	21.0124	18.628	19.6834	18.6616	19.0083	19.6834	17.6339	18.127
GSM4704208	30	31.7592	36.0173	34.4452	36.937	31.886	29.0449	34.4386	26.4679	26.9663	31.7592	30.7966	30.0472
GSM4420715	35	39.7241	33.5773	36.5094	38.6126	40.5444	33.3755	38.9738	33.4355	32.8106	36.5094	32.4191	33.2704
GSM2815127	18	13.7888	19.6883	17.6625	20.1177	17.3886	18.3629	19.2088	19.9275	20.417	18.3629	19.3916	18.4024
GSM1299681	72	71.3587	71.8719	72.4801	64.9224	69.5305	68.0729	68.8447	73.1889	72.8824	71.3587	70.0048	68.6194
GSM1343217	54.7	48.8078	42.0321	50.7896	46.8351	48.8531	51.0406	49.3642	48.403	44.5496	49.3642	51.2613	48.8735
GSM1572572	2.3	2.7697	4.3045	2.0883	-9.6525	2.2894	1.8904	4.3761	2.9651	1.9601	2.7697	4.7658	1.4412
GSM1344846	37	35.9481	35.4475	37.0943	41.1089	37.2684	35.8674	37.5514	35.8888	37.927	35.9481	36.2673	36.7671
GSM1870704	84.2	88.8492	74.4234	84.0664	66.6279	75.7312	77.8943	77.7965	86.649	85.1929	84.0664	77.8304	76.1076
GSM2815382	18	19.6596	16.5457	15.3308	12.5002	15.8116	19.4924	15.4961	17.7376	17.5656	17.7376	18.2826	17.8034
GSM2056549	38	39.9348	41.3367	39.1564	38.9705	38.4868	38.8049	33.792	39.7402	40.0028	39.1564	36.8245	37.1778
GSM2056423	56	56.4482	53.3128	56.0039	59.6021	54.309	54.1749	56.0311	54.7234	54.2484	56.0039	54.7428	54.0817
GSM4299342	80	65.828	66.8142	73.3528	64.1475	69.654	73.4119	67.5206	75.9048	78.6065	73.3528	75.6123	79.0634
GSM4420909	60	53.4753	52.9532	50.8588	45.7173	53.3374	51.1471	52.6596	59.3785	56.462	52.6596	52.2787	53.7437
GSM2056504	44	49.7584	49.3699	48.2715	45.1756	51.9028	46.0415	47.2472	50.1914	53.0136	48.2715	44.1548	44.4658
GSM1868377	29	28.0973	29.6376	27.6549	32.6474	34.7586	26.1584	27.4164	30.6768	28.0076	27.6549	26.3627	26.9115
GSM2187754	0	0.4105	-2.8953	-1.5621	-7.7291	2.6285	0.11	-1.0311	-0.8587	-0.8265	-0.8587	-0.7977	-0.4404
GSM2125649	0	0.7741	8.7613	4.2764	5.8892	1.0843	1.6666	-2.5654	-0.6942	-0.1099	0.7741	2.9289	-0.1248
GSM2814687	18	16.5117	14.8121	17.7101	16.8089	18.5481	15.5626	15.9259	17.4236	17.6745	16.5117	18.0326	17.4863
GSM3228627	74.9	62.9945	70.6426	70.3886	61.8583	66.2358	72.188	67.2108	75.238	70.3061	70.3886	71.3209	71.4986
GSM5310349	46.7	45.9818	44.7863	44.7295	49.5815	43.3965	47.5987	47.6959	47.5142	50.0463	47.5142	47.4401	47.7821
GSM2334390	44	44.015	46.9183	45.3173	41.0609	43.4446	46.5914	47.7821	39.6245	42.2092	45.3173	45.4364	41.8145
GSM3563329	24	36.2368	17.5159	26.3234	22.6836	25.7877	27.0676	28.2817	27.3092	25.5286	27.3092	25.8159	24.9638
GSM1344975	42.3	31.892	38.3555	34.6014	48.0627	37.2133	38.067	40.812	41.5902	39.749	38.067	38.5356	40.5416
GSM2860758	47	47.1971	48.2252	49.3574	49.6863	46.642	46.1092	49.5865	47.2886	48.8934	47.2886	49.2536	48.9314
GSM1345089	51.6	55.2927	53.0563	52.523	55.8222	52.252	50.1965	50.6749	51.7282	50.6829	51.7282	50.6324	50.0173
GSM2814465	18	19.8328	24.2788	16.3539	14.6748	22.9681	16.487	13.947	17.6598	16.5906	16.487	16.361	16.5298
GSM2844539	42	49.0874	44.1233	44.2116	52.0389	50.172	46.5922	46.4051	43.1942	44.3213	46.4051	45.8228	43.3255
GSM4599123	33	37.0248	34.9223	34.3534	33.6719	35.8782	31.2694	34.0164	34.8541	34.1075	34.3534	33.7294	33.4664
GSM1300393	81	76.298	74.5246	73.3999	64.4429	78.8185	78.4731	74.3231	72.5689	74.2317	74.3231	80.7675	77.3202
GSM2043159	24	30.5449	22.9936	22.3229	22.8374	25.0662	22.152	23.006	22.7655	24.0632	22.7655	23.1908	24.2039
GSM3228785	52.4	58.1429	51.4013	53.2167	48.8278	59.8721	49.7703	52.7702	49.7941	47.2013	52.7702	51.9475	51.4828
GSM1343167	74.5	69.3168	70.9282	67.8013	68.0664	64.6327	71.2083	69.488	70.7021	71.4926	69.488	70.5886	73.0316
GSM2337546	36	26.7613	21.0317	24.1903	20.667	30.5628	23.93	26.3512	26.0624	29.0648	26.0624	23.0407	26.2368
GSM2562806	27	1.9068	2.1939	1.5869	-16.8631	-0.0702	0.1564	-3.1853	21.8259	22.531	1.5869	4.523	11.8927
GSM1345314	38.9	40.7682	39.8526	37.9851	36.1144	40.5006	41.3613	37.2424	44.7021	41.7652	40.7682	40.1181	43.1712
GSM2860895	44	44.2833	39.0176	39.3371	42.5448	45.2804	42.851	45.1197	42.7821	43.5777	42.851	42.254	43.0304
GSM3035785	76	73.2447	71.0724	75.3634	54.0473	71.7184	69.0846	67.4275	69.2476	68.9561	69.2476	71.6235	76.1754
GSM3074132	16.5	22.7384	17.3559	18.1118	24.2695	22.1817	17.5177	19.2421	15.9928	16.8888	18.1118	18.6787	17.6155
GSM1299841	69	73.3168	67.7441	69.5267	66.1764	74.3155	70.0184	65.0408	67.6547	67.9691	69.5267	70.4538	68.3359
GSM1647987	55	45.3538	38.9263	40.4724	54.8323	45.2711	42.269	43.523	44.0193	45.0671	43.523	44.4881	46.1288
GSM2250321	29	40.735	38.042	34.9632	37.8335	36.2979	37.2076	36.8814	39.4855	41.3348	37.2076	35.227	31.6197
GSM3228840	49.8	50.1482	41.3718	47.8216	46.7818	49.467	51.5042	47.134	46.4587	48.0949	47.8216	50.8626	49.1966
GSM989975	47	47.4507	42.0308	46.0245	46.6114	43.0247	43.7145	44.6546	37.7755	40.3698	44.6546	44.1025	41.7088
GSM1870191	77	60.7433	73.0745	67.7763	62.9403	64.6451	72.0144	68.8622	73.217	69.4551	68.8622	69.6177	75.5215
GSM1343968	56.8	57.0354	58.0433	57.2792	60.9119	57.0023	58.0814	57.3154	55.3225	56.9633	57.2792	58.245	57.4449
GSM2861024	41	32.5858	45.0615	38.9934	42.1004	36.4704	43.3008	40.5539	46.9407	34.3991	40.5539	41.8043	39.3002
GSM2250491	65.2	68.2793	59.0524	62.7853	57.9085	64.4679	65.9607	62.847	66.6302	64.7956	65.9607	66.2864	63.8636
GSM3440590	54.7	45.5804	51.4712	50.249	47.8627	51.123	52.9571	53.8352	51.6403	52.8405	51.6403	52.17	52.4525
GSM990550	82	74.1709	77.9089	78.3219	66.6827	75.0315	75.7873	78.653	76.8578	76.2601	76.8578	76.817	81.9083
GSM3228944	32.3	29.3546	30.7612	30.3274	33.4806	30.0459	28.0948	30.0132	33.2239	32.9291	30.0132	28.6362	30.5774
GSM3074350	10.5	12.5122	11.2279	9.0104	19.2365	13.3701	12.4414	12.152	16.4333	14.9842	12.4414	11.331	12.4324
GSM1506579	35	37.1361	38.2693	38.868	48.414	40.5565	38.6626	41.4397	35.1901	33.5717	38.6626	37.7525	36.8148
GSM3815070	9	23.5873	43.0261	37.7773	-0.8899	43.6465	40.6123	36.4811	34.2032	38.1393	36.4811	33.928	32.441
GSM1344039	65.6	60.4215	60.2044	60.6497	61.1235	51.972	60.5496	61.0691	56.4147	57.9765	60.5496	61.9362	65.2328
GSM2562914	12	8.9968	8.2562	7.0007	-4.4779	9.4391	7.6091	7.0916	9.1957	11.0618	7.6091	10.1681	10.5249
GSM1648981	64	53.1879	61.4189	58.8755	60.5261	53.1411	64.1345	57.2339	51.6273	54.2715	57.2339	65.1579	63.5502
GSM1655259	64.4	58.3708	59.6827	60.3628	51.523	61.3642	59.7308	59.9211	63.8652	63.2927	59.9211	62.635	66.4097
GSM2545512	60	63.8713	61.2362	60.497	58.2622	61.661	57.3949	59.078	62.7552	62.4414	60.497	59.3909	58.8428
GSM2250277	46.9	41.4868	42.2985	45.9011	47.4158	48.7193	47.4876	45.7186	49.0534	47.9859	45.9011	47.491	48.1519
GSM1868108	21	18.1449	24.9365	18.9124	24.9291	24.8438	22.9821	20.3604	18.3729	19.0762	18.9124	21.7839	20.5157
GSM1870871	86.2	80.5564	79.9291	78.5799	68.1487	78.7445	77.5328	77.157	74.9218	76.573	77.5328	79.5244	84.3609
GSM3562959	33	35.7209	30.0184	34.3855	27.0042	36.3989	25.697	33.1967	33.699	37.2131	33.699	30.4822	31.2458
GSM2562925	14	11.9807	11.8033	11.6043	10.4657	12.3034	11.0221	10.8315	13.8686	18.8984	11.6043	13.1907	15.2917
GSM1870830	77.1	72.4784	70.5575	72.7267	63.4123	75.1393	71.3611	69.1122	72.5804	74.354	72.4784	72.953	76.4127
GSM1498556	62	63.2785	61.5854	67.667	61.4422	64.9712	67.6844	69.3642	67.8982	68.3109	67.6844	65.6294	64.4973
GSM1343644	38.6	42.6054	45.5325	45.4521	47.2369	45.8132	39.1978	41.6901	40.4375	40.3039	41.6901	39.7159	39.4496
GSM1425608	75	63.6422	70.9341	71.6609	61.3739	69.2465	76.304	71.0839	77.6505	69.1977	71.6609	72.6015	73.2572
GSM2676498	47	49.0289	48.4948	48.018	48.763	51.1324	45.8462	43.2046	48.4609	49.4039	48.018	46.654	48.5693
GSM2333936	58	57.2957	60.2961	58.1335	53.0665	56.4648	53.1568	56.0649	51.4048	53.7317	56.0649	54.1708	58.0168
GSM2125682	0	-0.1491	1.5299	-0.2578	1.4269	1.8426	5.0387	-6.5702	-1.0153	-0.7143	-0.2578	2.2109	-0.293
GSM1300521	47	51.4872	39.3426	45.7677	44.5983	45.2254	40.7757	39.9823	56.3935	52.9935	45.7677	42.4439	43.9664
GSM3780948	61	37.7831	40.782	38.996	40.5655	46.9599	45.4121	43.646	38.6703	38.3136	38.996	45.4581	41.1314
GSM1572555	57.6	50.5476	55.5863	54.2509	56.2291	53.7853	58.5876	62.6277	51.5578	54.0964	54.2509	58.597	59.1444
GSM1868214	51	54.0758	55.7778	56.4804	56.6056	56.3615	51.8855	56.5183	56.6182	55.8967	56.4804	53.031	52.5324
GSM1282790	62.8	53.0678	55.6336	54.1539	50.338	49.4301	56.29	54.0718	60.0557	61.477	54.1539	55.6546	60.4496
GSM2814317	18	18.7368	21.3364	19.1657	19.7411	21.0082	18.4236	20.6537	18.0948	18.446	18.7368	18.5713	17.8405
GSM2844295	34	36.9556	31.86	30.8744	37.4506	34.9339	35.5517	32.0651	29.4472	32.4489	32.0651	33.4178	34.1147
GSM3035960	76	72.4069	73.665	76.2652	67.7338	62.7745	74.9978	73.729	73.7657	75.3853	73.7657	76.3452	77.6188
GSM2337493	55	60.9109	63.6959	62.2092	65.0288	66.904	62.5107	68.5099	60.5507	64.6169	62.2092	62.844	61.4871
GSM1344835	39.7	47.2906	48.1409	47.9193	55.8072	51.7582	45.6721	45.4213	48.7883	48.3989	47.2906	45.5897	42.8117
GSM2815400	18	16.8725	19.5457	16.0389	24.7525	17.1287	16.2286	17.4878	17.1549	18.1883	16.8725	16.6096	17.3483
GSM4230861	7	8.0725	6.7528	7.6143	5.5477	8.7831	9.4741	6.6565	8.5897	11.4077	8.0725	7.699	8.3933
GSM3228668	59.3	57.7581	57.9337	60.738	53.6648	60.0061	58.4738	57.3451	53.0444	55.2432	57.7581	59.2798	58.7984
GSM2815296	18	20.4603	21.6353	17.8081	21.2071	16.7081	16.0161	19.1866	17.8072	18.22	17.8081	17.9421	18.0967
GSM1343630	66.9	65.2358	63.6572	64.6551	64.0169	61.8114	65.7582	62.5164	62.4773	64.3997	64.6551	64.4674	64.8664
GSM1498581	63	63.5304	59.4101	65.1404	60.9862	63.7583	65.7623	65.3623	59.8216	59.0709	65.1404	64.8445	62.7541
GSM2860852	37	38.2268	42.9349	36.8482	41.5638	38.8801	35.8902	35.9725	38.5459	39.4551	36.8482	37.0188	35.9679
GSM2860999	35	40.9468	43.4237	39.3369	42.747	39.5959	40.6302	41.7743	38.5848	42.9127	40.6302	39.5273	39.2217
GSM2676599	64	58.1453	61.3725	62.256	65.396	60.1234	62.7032	59.6849	54.5288	50.4567	59.6849	62.7162	67.5356
GSM4704251	27	24.8953	23.2455	24.0205	35.4068	30.479	28.632	27.6907	25.9206	27.8032	25.9206	28.3122	27.3557
GSM2815604	18	17.6463	17.2123	14.5533	17.6909	16.4123	16.0656	15.4496	18.1316	17.8538	16.0656	16.53	17.8269
GSM2250660	28.5	32.8308	29.9474	31.026	30.3491	33.0563	30.5789	29.3875	23.6412	26.0762	30.5789	30.0394	29.6915
GSM990088	46	49.2242	52.1207	49.6082	43.8054	49.2085	48.4109	47.0516	55.8449	55.567	49.2242	47.2075	47.7356
GSM3440773	65.1	62.0574	58.809	64.4872	56.8897	62.4353	68.3458	61.5982	66.2054	66.1863	64.4872	66.9454	67.257
GSM1344230	36.4	39.0016	33.127	36.2388	40.4059	39.9784	36.3088	35.5457	40.8442	38.7944	36.3088	35.843	37.2855
GSM4704278	60	44.4473	51.7169	51.645	49.1193	45.2408	52.8736	50.9581	47.7393	49.704	50.9581	53.9557	55.1022
GSM1300547	57	50.6103	55.2712	56.68	47.5078	55.3441	56.0024	51.4121	62.411	56.5649	56.0024	56.5881	59.5069
GSM2056706	47	39.5765	44.809	40.85	57.2168	39.4441	41.3369	40.6387	42.5482	46.6337	40.85	40.9528	44.4389
GSM989901	79	80.3455	76.8474	79.1351	74.5354	83.3471	76.4248	71.5779	69.4089	63.7487	76.4248	85.9562	76.6055
GSM1343164	46.6	43.1859	48.7807	46.8706	49.7886	45.0388	48.0725	51.2507	44.6521	44.3645	46.8706	47.6894	46.4383
GSM2860827	41	45.7757	47.6375	48.6823	45.7115	48.1895	45.033	42.507	42.5992	39.6779	45.033	45.2307	47.4376
GSM1868411	48	49.3661	41.867	41.308	50.6136	50.7664	44.7684	41.7377	46.2977	43.052	44.7684	46.0862	47.1444
GSM3440314	71.1	73.5238	66.3309	76.1431	65.7712	75.689	73.5104	65.684	77.7766	73.087	73.5238	74.0275	70.8966
GSM2815678	18	12.5738	19.1221	15.004	24.8784	19.4881	16.5161	18.3525	18.5047	16.6039	16.5161	15.9651	17.4384
GSM1300581	64	61.0883	53.5198	60.7098	59.5325	61.3196	59.3955	55.7466	62.9195	64.7091	60.7098	62.148	67.1208
GSM4159572	27	32.3545	32.1661	35.607	42.128	30.6836	28.4937	30.0768	26.1727	21.9184	30.0768	29.4104	26.634
GSM2056680	35	47.7564	54.12	45.6254	55.5841	45.6714	46.2883	48.0562	43.6219	40.3912	46.2883	44.5909	40.4266
GSM5319590	3.2	2.9459	3.2732	2.6681	3.2576	-2.3484	0.0436	3.4976	8.1238	2.676	2.9459	0.8546	1.5076
GSM2815596	18	18.6851	17.7101	15.8856	17.836	24.91	18.0548	18.2822	17.9239	18.866	18.0548	18.8846	18.1019
GSM2676695	54	55.9598	64.9215	58.3	48.4585	53.4308	56.2429	58.5174	54.732	52.4839	56.2429	57.3374	54.5911
GSM1870778	83	78.1112	78.9771	80.6585	74.6085	77.007	80.2315	80.948	78.817	77.6867	80.2315	82.4714	82.7766
GSM2190513	0	-0.0708	-3.2383	-1.7657	-1.3579	0.5825	0.0067	-1.9476	-0.78	0.0292	-0.78	-1.2355	-0.2027
GSM2814954	18	18.6306	18.0357	17.7508	18.1699	15.995	14.2777	17.5887	17.3268	16.7671	17.5887	15.7158	16.9369
GSM4749948	51	47.8274	47.1562	49.1671	50.8387	50.1354	50.133	48.3936	47.18	44.5099	48.3936	48.9556	50.0508
GSM1506364	65	59.8387	65.9814	65.4158	62.8004	60.0196	62.113	61.0919	57.3607	62.6769	61.0919	61.9804	61.8331
GSM4420675	59	55.6176	54.226	56.5937	59.4119	54.1153	58.0956	58.9922	55.0855	60.3422	56.5937	57.7071	61.1552
GSM2861004	54	53.891	51.6369	50.7501	48.7969	50.6998	51.119	52.9808	46.3291	45.6112	51.119	50.7218	53.9021
GSM2187671	0	0.0466	-0.6428	-2.0482	2.7956	-1.689	2.6771	4.65	-1.0263	-0.9355	0.0466	2.4294	-0.9323
GSM2187464	0	0.1464	-0.1313	0.5168	-2.0472	-3.6838	-0.2736	-2.8619	-0.6558	-0.4479	-0.2736	-1.3602	-0.4389
GSM4599416	18	24.4003	24.4588	21.5355	25.3253	16.5529	19.0854	21.9269	21.4957	20.4342	21.5355	19.412	19.9034
GSM5310461	53	59.1211	57.4064	54.8906	53.8795	55.304	54.4509	59.4386	61.0536	61.5322	59.1211	56.1287	55.2158
GSM2337298	36	21.731	23.1976	22.5112	24.0262	24.8786	25.8815	25.6272	22.2475	23.8111	22.5112	24.5279	24.1016
GSM2187774	0	0.0771	-5.4113	-0.6159	-10.0039	-1.0855	0.8494	-2.3997	-0.6	-0.4241	-0.6	-0.2365	-0.3668
GSM1345381	62.2	67.9653	64.4766	65.5568	71.4723	68.6359	67.1263	61.0633	66.9839	64.3804	66.9839	66.6778	67.4992
GSM3228582	45.2	46.3425	51.3985	51.4014	44.8048	69.1408	61.0729	53.9858	50.0333	57.3993	51.4014	54.1577	54.956
GSM1506547	64	68.0219	65.9705	65.9946	56.9304	61.8705	65.484	70.3065	59.4123	61.1266	65.9946	65.003	63.1461
GSM1886553	21	16.2236	19.1243	20.0867	22.3054	20.4125	22.1328	25.887	20.7567	19.8195	20.7567	22.8967	19.9848
GSM1653287	50	49.1343	47.1456	50.9962	45.9393	47.0913	51.6482	50.475	46.1132	49.045	50.475	49.9264	48.8576
GSM2844239	45	44.7694	47.9146	45.5706	44.589	46.4776	44.4047	49.1021	47.6753	48.9106	45.5706	45.1583	46.4569
GSM2056458	45	61.4117	57.3568	49.6006	61.1927	52.8853	51.9276	54.9123	57.9907	57.4737	54.9123	46.773	42.1794
GSM2815030	18	13.7629	20.947	20.0545	17.3527	18.7468	19.7028	17.9824	18.0397	17.8884	18.0397	17.1436	17.2817
GSM2651319	39	39.7152	39.9758	38.9996	46.3307	41.0865	43.2798	39.9139	38.354	35.6026	39.7152	42.0355	39.2251
GSM2860842	62	56.3091	53.7969	54.8518	47.4356	53.5103	53.5232	53.5577	58.4678	56.2636	54.8518	54.6094	55.7031
GSM3516804	53	54.6487	56.6067	54.5671	48.6312	54.3354	52.7615	53.1088	60.2887	59.8331	54.5671	52.1342	56.2357
GSM2814617	18	14.9827	23.3904	19.5472	27.2773	22.3914	18.0693	18.0742	17.6551	18.6008	18.0693	17.6577	18.2337
GSM2056703	56	53.4163	54.8663	53.7127	56.8706	59.5707	55.9501	54.6013	53.8303	51.5733	53.8303	55.2599	53.1245
GSM4600389	36	37.6084	34.7739	39.8564	37.5602	35.8271	38.1699	40.422	32.8841	36.2196	38.1699	39.7832	38.1
GSM4749925	78	71.7544	79.6717	77.9498	69.4405	76.8162	80.7726	76.3471	71.1353	69.5595	76.3471	80.8846	75.4977
GSM1344760	54.4	50.9709	56.3531	54.4966	54.5627	53.3683	55.7723	53.0947	47.2296	47.8416	53.0947	55.657	53.8586
GSM2861019	51	45.9556	51.9597	47.3725	44.5677	45.6889	46.2692	48.278	51.7251	53.2775	47.3725	47.2127	45.7555
GSM3230287	48.1	49.2501	50.3085	48.1883	54.4424	51.7461	50.0693	49.8326	49.1257	49.9645	49.2501	51.424	49.8643
GSM2190447	0	-0.126	-2.3903	-3.1132	-2.2694	-0.1397	-2.098	-1.6461	-0.6473	-0.3731	-1.6461	-1.8836	-0.593
GSM2190433	0	-0.0379	-3.4061	-0.9612	-4.7631	1.6212	-0.146	0.538	-0.9779	-0.9634	-0.146	0.6665	-0.6059
GSM3228747	57	54.1663	54.5297	57.7805	58.8652	58.1656	58.8041	56.9877	59.6272	60.3079	57.7805	58.6886	58.0369
GSM2656378	2	2.5845	7.1942	2.8577	0.3583	-0.488	6.2493	-1.5659	0.264	-0.1061	2.5845	4.6901	1.7014
GSM2814888	18	15.5206	20.5704	16.8509	24.0345	15.9742	15.6384	17.1287	18.3524	16.9064	16.8509	16.5718	17.7935
GSM1343537	49.7	46.4642	51.9571	51.0331	45.9904	53.5072	48.0247	49.1435	48.86	47.5802	48.86	49.4393	46.9373
GSM2877336	18	19.4323	23.7019	18.0777	26.8337	21.0879	17.3805	15.2222	22.7603	20.7983	18.0777	16.7017	19.1943
GSM989996	33	35.9811	35.8511	35.1066	37.0905	34.675	33.6713	36.0506	31.812	32.2082	35.1066	33.173	32.6981
GSM2656313	2	3.1013	1.4892	-0.358	-7.9715	-2.9076	6.1256	-2.5671	3.4252	3.437	3.1013	3.7089	3.3863
GSM3092753	18.3	12.9349	20.9444	16.3135	14.8373	12.3732	12.4568	15.2973	16.8762	16.6889	15.2973	14.034	16.4735
GSM1343906	57.6	54.2528	60.7294	57.3323	57.4847	50.549	59.5976	54.6955	55.4126	52.2374	55.4126	58.8387	57.1693
GSM2808272	9.5	11.5589	12.0675	8.2126	5.9496	9.258	7.1158	9.9863	13.4018	13.7083	9.9863	8.1146	12.3041
GSM2190261	0	-0.0987	-3.9214	-0.2009	-7.9105	1.3178	-3.4526	-2.716	-1.0536	-0.6264	-1.0536	-1.0455	-0.7649
GSM1345143	49.8	37.8342	38.9519	41.9381	43.2472	42.2067	41.7117	41.4815	43.8038	41.8867	41.7117	42.198	41.9967
GSM3440774	70	68.1065	63.5095	64.435	60.6446	65.0704	69.0371	66.1965	65.5009	66.116	66.1965	69.233	69.256
GSM2844554	46	49.2584	49.2356	49.3327	46.1845	46.2436	47.3347	48.4079	52.6025	51.7267	49.2584	48.227	44.9346
GSM2334354	16	20.0694	20.3109	17.2592	22.0287	20.466	16.5474	13.4143	19.2579	19.8997	17.2592	15.5995	18.2085
GSM1868367	52	51.8067	52.5171	47.1459	67.0959	53.5498	52.2445	51.8154	48.5002	49.7812	51.8067	51.697	51.9267
GSM3228683	53.7	51.3452	47.1985	51.6126	47.4888	50.5887	53.3918	52.2861	62.1685	57.5288	52.2861	52.9165	54.0015
GSM1886389	20	15.2419	24.7988	20.9739	33.8869	20.8301	22.7684	22.4552	19.9591	20.6248	20.9739	19.3838	20.1085
GSM1646871	1	1.4243	-2.5638	2.279	-3.8804	-1.134	2.079	-3.1084	0.8288	-0.128	1.4243	2.0167	-0.0944
GSM3074372	14.2	23.6797	19.3314	16.7612	21.2277	25.1848	14.3647	13.9693	14.6048	15.3403	14.6048	13.9764	14.3604
GSM4231018	12.2	6.7821	3.3806	4.9392	6.9524	10.4173	-0.7497	2.7661	9.1844	8.5701	4.9392	-0.8781	6.8665
GSM2187639	0	0.0499	-1.2994	-1.713	-2.1675	0.4159	-0.2724	3.431	-0.6945	-0.4459	-0.2724	-0.5074	-0.318
GSM3169193	48	50.5409	46.9202	50.5532	52.5491	48.0245	51.8967	50.5487	45.7127	46.9437	50.5487	49.9618	47.707
GSM2808247	6.4	6.2997	4.3494	4.0429	-0.9736	4.504	6.5589	7.0183	8.9158	7.4293	6.5589	6.4871	7.065
GSM990534	30	29.4667	30.2083	33.7894	31.9942	36.4135	31.0768	32.6429	37.4333	36.9663	32.6429	29.777	30.0814
GSM2562750	3	0.3126	-0.4202	3.496	-5.5051	0.0732	3.6668	0.4459	-0.1076	0.0179	0.4459	3.4872	0.375
GSM2562846	8	10.774	9.8608	8.5112	9.1879	8.5975	10.5588	7.2883	13.2418	12.885	10.5588	11.1768	12.7253
GSM2562799	5	0.8622	-2.2013	2.2712	-10.831	2.785	-2.0369	-2.575	9.5617	6.2198	0.8622	3.5988	3.639
GSM3440515	60.8	60.6989	57.3307	59.1371	54.5041	61.9029	60.189	63.5124	59.9708	60.8487	60.189	62.1298	60.8753
GSM1870289	53.3	52.6249	50.2257	50.3925	49.6162	54.4521	49.65	52.7007	51.4812	49.9241	51.4812	51.75	52.6692
GSM3228857	75.2	65.7876	68.2425	66.5263	57.6544	64.0041	66.9153	66.8867	74.1873	73.7662	66.8867	68.1347	68.6017
GSM4599418	40	40.796	38.5573	38.319	46.9409	40.6558	41.0831	43.0409	39.2922	45.4962	40.796	39.4524	42.5959
GSM2337594	37	41.8885	41.5467	41.4869	37.7486	41.4978	43.5622	43.2323	37.0887	38.7113	41.8885	42.8979	38.2237
GSM3440649	61.5	58.0175	59.9792	58.779	51.2328	60.0923	60.9844	64.3201	61.6513	63.0779	60.9844	63.0634	61.3073
GSM2815246	18	21.3038	20.2977	18.5673	14.5121	19.2513	19.0283	14.2576	17.2501	17.7208	18.5673	19.2755	17.9635
GSM1870367	76.3	79.5314	70.477	72.4514	59.3198	74.7876	72.4851	71.8305	76.5345	77.6236	72.4851	72.1008	74.6108
GSM1870993	42.4	42.2632	39.0489	38.6188	37.4311	44.9316	41.5981	41.3902	52.4083	45.6935	41.5981	41.6493	40.5691
GSM4674465	18	17.3681	21.9356	19.3131	20.3769	16.1509	19.4636	14.1139	18.1418	17.8866	18.1418	16.1586	17.9637
GSM3440531	55.6	57.2857	55.8692	54.5892	52.9673	52.7028	52.5579	57.8641	51.0482	53.8329	54.5892	54.5871	54.8487
GSM2860993	46	43.1271	50.8625	44.4768	47.6166	45.2552	45.0556	45.2386	46.0987	47.8923	45.0556	45.7423	44.9367
GSM2250306	52.3	51.1687	52.4864	53.2641	56.4909	48.4901	54.4718	51.0152	49.9225	46.1183	51.1687	52.6433	51.8806
GSM2250458	51	49.6104	46.9622	48.8094	53.7458	47.6095	52.263	48.8246	55.4561	53.9272	49.6104	51.2881	49.552
GSM1871385	34.3	40.8204	40.1463	39.1341	32.4757	37.4978	40.2201	38.9075	39.2017	35.8186	39.2017	39.4263	36.4441
GSM3230349	50.5	47.0588	46.067	47.7465	52.5336	43.9456	48.3966	45.9144	53.3123	48.9925	47.7465	49.036	50.2778
GSM1871188	78.3	72.9223	79.0544	75.3038	72.4362	74.7001	73.2913	78.7392	77.3966	75.8943	75.3038	73.6955	75.3412
GSM2334569	16	14.7114	16.8002	17.4692	16.7871	21.8103	17.5267	18.2821	18.1511	17.6058	17.5267	17.2432	16.538
GSM1345588	57.4	54.8622	53.3196	56.2299	58.2181	57.7181	56.7732	57.3461	54.1409	55.608	56.2299	56.6728	54.8165
GSM1870966	74.1	70.6483	73.0368	71.5304	67.1523	76.2718	75.1062	67.6824	71.5627	71.728	71.5304	72.5864	73.8164
GSM3229162	46.8	46.9948	44.2309	41.4969	44.2544	39.5729	47.3671	41.7044	42.2548	40.841	42.2548	45.7684	42.3784
GSM2860994	53	53.9853	53.1385	54.5811	53.2453	58.4642	50.6083	49.7461	44.2001	47.5196	50.6083	50.9232	46.2421
GSM1343172	54.2	59.8967	51.5449	58.3962	48.1419	58.71	59.4509	54.5413	59.1976	58.369	59.1976	59.4154	58.7661
GSM1653344	45	43.0117	48.5533	44.0713	51.7675	45.7643	49.3278	48.4332	50.6861	52.6163	48.4332	46.6833	47.4539
GSM3440697	60.8	67.9625	59.505	63.463	58.6931	69.1058	66.1611	66.1496	68.0264	70.3421	66.1611	64.7551	64.776
GSM4256799	60	54.3845	64.78	61.9076	55.6433	65.8291	61.1798	63.5156	66.0298	66.4286	61.9076	62.8625	61.1309
GSM1272172	32	38.615	33.3888	34.0908	42.3273	35.7488	34.7645	34.1777	31.4637	34.5126	34.1777	35.0811	34.3113
GSM1343214	58.1	66.2601	60.9395	60.7982	59.506	62.3009	60.8311	57.5103	57.2284	58.0105	60.7982	61.8092	58.0207
GSM2125597	0	-0.1179	3.7508	-2.6012	-1.4557	-1.4897	1.5665	-0.3309	-0.9011	-0.2527	-0.3309	0.026	-0.3605
GSM4599322	31	36.1205	35.2267	33.1723	40.495	30.3403	35.0197	36.2365	30.9129	29.3915	35.0197	30.4075	30.0579
GSM1345645	61.1	61.8869	56.4969	56.8231	56.536	61.1681	57.6425	60.0813	56.7673	59.2127	57.6425	60.1545	57.2651
GSM1653458	58	53.9198	56.1318	54.6995	57.9274	58.3603	54.44	55.568	52.4007	53.7077	54.44	55.7199	56.229
GSM2250323	59.7	56.3355	56.3346	56.6329	58.4855	58.0547	58.3855	57.37	60.6768	57.0723	57.37	58.0614	58.8488
GSM1506394	35	36.6518	30.7475	34.2032	34.3764	34.4192	33.9741	35.0822	34.6303	34.2699	34.6303	36.3047	36.1178
GSM1653393	41	34.1595	34.0813	32.8954	40.0232	36.3406	32.6915	35.2335	34.9289	32.064	34.1595	34.6495	33.0269
GSM2187546	0	0.0183	-1.6835	0.3146	-6.5806	-0.9135	-2.8711	-0.6815	-0.4753	-0.1266	-0.4753	-0.2562	-0.3088
GSM2814638	18	18.2647	21.7453	18.9957	23.5762	18.2201	17.287	22.1683	18.2695	18.0766	18.2695	18.4821	18.4472
GSM2334313	54	50.3199	51.5813	51.251	51.3805	54.9513	55.13	54.9747	59.1747	59.7978	54.9747	52.9974	53.2123
GSM2676557	49	44.6307	52.371	48.1133	51.086	43.7533	45.2388	46.3971	45.685	47.1232	45.685	47.2478	45.7924
GSM2250316	35.5	34.7338	33.7784	32.9505	32.5287	36.8126	36.0432	33.6219	38.7554	37.8935	34.7338	34.3568	31.4402
GSM2815214	18	17.8132	17.716	18.6716	17.5453	17.6944	18.8303	20.3083	18.9074	18.9503	18.8303	18.2351	18.0498
GSM2676665	54	54.8283	58.5009	56.0971	54.5447	56.2339	55.3802	53.6582	52.7339	56.9177	54.8283	54.8804	54.2747
GSM3516789	58	61.2871	46.5884	52.3419	51.4146	49.8287	52.2964	49.3988	56.0248	56.491	52.3419	52.0099	56.3199
GSM2187646	0	-0.1407	-2.0106	-3.725	-6.6405	1.2198	0.7612	-3.6359	-1.4901	-0.45	-1.4901	-2.6726	-0.3937
GSM2814890	18	18.0209	20.6896	16.7852	22.5517	20.8114	15.3622	20.753	18.8342	19.3922	18.0209	15.8358	17.9263
GSM1870219	51	50.3475	56.2574	48.9274	47.0879	51.3163	52.7908	51.1806	59.7334	61.9198	51.1806	53.163	56.7425
GSM1870300	81.1	72.9387	80.9703	78.7168	68.5132	80.9722	80.9572	78.1443	77.6437	76.1215	78.1443	78.7713	80.8743
GSM1868419	48	49.9163	51.6107	48.1943	53.6883	46.4498	48.4496	54.9302	45.6212	46.0291	48.4496	49.4443	50.5436
GSM2814537	18	19.2158	21.8038	21.8165	20.6072	18.1944	17.5046	16.901	18.314	18.0031	18.314	19.5349	17.9046
GSM1344439	41.9	41.4715	44.1021	42.4431	45.5905	37.2563	43.4112	40.5529	39.6436	39.4824	41.4715	41.9362	41.6224
GSM2676423	46	51.2568	49.2768	45.4211	52.0735	45.9066	50.3878	47.161	48.5461	46.2756	48.5461	46.5674	46.2227
GSM3440780	43.7	44.2109	41.6189	43.67	53.1235	45.7293	43.4614	48.517	41.1103	42.471	43.67	44.9922	47.9521
GSM2190414	0	0.0526	-1.6687	0.0678	0.6851	-0.4461	-1.545	-0.6605	-0.282	-0.0182	-0.282	-1.2437	-0.2877
GSM1871009	57.7	55.2665	57.356	56.1964	58.4618	54.0359	57.8027	60.1418	57.2868	57.9511	57.2868	57.4803	58.6231
GSM2250325	39.1	38.4804	38.2027	40.8616	41.3359	41.7626	38.9228	42.109	39.3867	38.0054	39.3867	38.5298	37.2027
GSM2125561	0	0.0127	-1.3723	-1.3106	13.8861	5.0319	0.2581	0.5888	-1.6533	-0.6168	0.0127	0.8518	-0.6302
GSM1344351	54.2	60.8976	60.3527	63.1424	64.8872	66.5571	60.8577	58.0949	62.3508	65.8924	60.8976	60.9848	60.1705
GSM2815635	18	15.6428	18.0608	19.2936	21.2492	20.8918	17.3006	13.8968	19.0365	18.0571	17.3006	16.7352	18.673
GSM1343496	41.5	39.1313	42.3276	41.1736	45.9053	38.5322	38.7016	40.8462	40.0743	41.9647	40.0743	39.4144	41.7091
GSM1343136	37	38.0965	38.3593	36.1165	42.636	37.1159	37.6419	37.0991	40.8611	37.8828	37.6419	37.3434	37.5278
GSM3815088	49	35.1647	43.6369	39.1268	9.4981	36.6858	30.0539	37.2289	35.5039	35.6581	35.5039	36.254	34.3587
GSM2814453	18	12.7715	19.8465	15.4973	14.7413	14.9386	12.9004	9.1233	17.2713	17.7235	12.9004	13.4899	17.487
GSM2815506	18	12.01	24.1575	16.968	22.3043	8.5323	23.4445	14.4787	18.4726	18.0247	16.968	19.0366	17.9741
GSM1506541	64	68.339	64.837	65.8577	57.4699	72.2345	62.0418	68.9987	62.2636	64.5101	65.8577	64.6558	65.8704
GSM2815372	18	18.2065	16.8869	20.0778	19.0732	20.7324	18.7088	21.7188	17.7077	18.5823	18.7088	18.3301	18.1054
GSM2250514	55.7	51.4739	50.5586	52.0382	47.4491	48.2422	53.5446	55.0489	51.0802	48.632	52.0382	52.1455	51.0772
GSM1868160	36	35.743	42.5463	38.7591	43.952	40.2593	37.2845	39.0225	39.2247	40.5281	38.7591	36.7538	37.1765
GSM2190810	0	-0.1765	-1.8847	-0.9475	-6.4664	-0.6811	-2.2735	1.1735	-0.3215	0.1064	-0.3215	-1.28	0.1816
GSM1344073	63.1	67.8541	61.2896	62.5499	60.7965	62.5949	61.0143	58.7123	65.442	64.5428	62.5499	62.5163	66.0077
GSM990041	69	62.6001	66.0343	67.1995	69.2276	68.6672	68.1999	66.3754	58.4874	59.6646	66.3754	69.6674	63.2418
GSM3169182	43	46.3483	42.0831	46.4692	43.215	42.9204	42.2928	39.6469	41.691	44.3049	42.2928	42.8916	43.5751
GSM3562943	52	54.0555	51.7994	56.311	39.8647	51.1998	50.5519	53.6851	53.0945	60.6313	53.6851	54.0096	57.0672
GSM1886382	20	27.3113	31.0639	25.4203	16.5085	24.5672	23.1376	16.876	22.7182	18.7841	23.1376	23.5002	20.4293
GSM2814599	18	18.1826	19.8793	18.4804	26.9595	14.0744	15.6801	15.5684	17.7251	18.0462	17.7251	15.5036	17.1269
GSM1343352	43.1	48.6201	45.9588	47.5684	53.8766	44.7653	43.0458	45.4288	45.0496	39.4814	45.4288	44.2687	44.634
GSM1259884	21	24.5485	22.8799	21.405	23.9792	26.5796	23.45	22.1013	21.2098	22.7974	22.1013	24.27	20.5689
GSM2056752	51	58.8575	65.0958	60.0745	55.2833	62.4127	58.1887	61.6369	55.5904	59.2154	58.8575	55.546	54.6172
GSM2250575	38.8	35.3475	41.614	39.9436	43.9612	39.5405	39.902	38.6551	35.0479	34.7973	38.6551	39.6753	38.243
GSM1344401	49.3	49.1904	51.2019	50.1555	50.4802	52.5401	49.9287	51.7032	51.7941	50.3948	50.1555	47.4445	47.4312
GSM4420680	22	21.4549	20.6692	23.6339	26.967	25.3974	23.3615	21.3674	21.5902	21.7321	21.5902	21.0285	21.5763
GSM3035961	84	86.1568	84.9878	83.158	80.7841	84.4709	86.7586	83.1528	79.4862	80.4356	83.158	86.3829	86.5279
GSM4674572	18	15.7018	18.5877	15.5151	20.2982	17.4231	15.2477	14.9168	17.3476	16.7083	15.5151	14.643	17.6586
GSM1649034	70	77.5926	70.4732	75.3471	75.9499	73.2427	73.9893	75.5809	78.7914	74.0756	75.5809	74.712	74.2695
GSM1344964	61.9	57.6989	57.1123	60.377	62.3623	60.4818	62.4754	64.1876	55.5979	63.2611	60.377	60.9188	65.0331
GSM2190483	0	0.1821	-3.2156	-2.7061	-3.9494	1.7619	-2.5032	-3.7636	-0.6433	-0.2752	-2.5032	-2.396	-0.5384
GSM990592	54	48.363	48.8922	51.0185	58.3942	49.0994	53.2649	51.7556	45.7867	47.332	51.0185	51.6479	53.9549
GSM1653347	39	40.5214	41.3142	37.2512	46.712	48.0443	41.3843	42.833	36.8506	37.2902	40.5214	41.2058	39.2278
GSM2676703	52	52.583	51.3419	49.6427	49.3364	48.3256	49.4782	53.9978	52.7355	54.75	52.583	49.1152	52.1061
GSM5310447	48.5	43.7083	42.3129	39.8866	46.6179	40.6661	44.9415	42.9675	44.3451	44.783	43.7083	44.4074	45.8881
GSM3440619	59	62.6742	60.0485	60.6439	68.9516	60.5297	65.4451	62.3224	63.6016	62.8063	62.6742	62.3687	61.2191
GSM2334023	27	25.712	26.701	25.6609	31.5029	23.2634	26.7052	25.0829	27.4033	26.4252	25.712	26.5485	25.1755
GSM2815157	18	20.3208	21.467	20.1264	20.7174	19.6967	19.3298	21.0211	19.2183	18.903	20.1264	19.1725	18.1794
GSM4299585	72	67.6684	64.1302	64.8479	61.8099	68.4638	66.7659	65.6956	68.405	67.0218	66.7659	68.6682	69.9614
GSM2333965	21	26.0369	24.5279	20.4741	24.156	21.2852	18.8389	19.5308	21.8713	22.2523	20.4741	18.794	21.0856
GSM2814325	18	13.9517	18.3417	14.9825	16.6248	14.4187	16.5006	16.2457	19.0286	19.7349	16.2457	15.1384	18.2152
GSM2814899	18	15.6065	19.3836	20.5286	14.4884	15.0911	18.6185	18.1013	17.7024	17.7178	18.1013	19.0282	17.6464
GSM1498585	46	39.1928	42.3316	42.4508	45.9688	42.7471	47.4065	42.6687	38.4738	40.133	42.4508	44.9651	47.3421
GSM1343567	75	70.4731	69.0761	72.9262	69.2605	73.481	73.6163	73.6244	69.1017	72.3314	72.9262	73.9425	77.3448
GSM1345482	35.2	42.3122	37.6339	39.5389	41.402	43.8726	36.368	37.5849	41.9777	40.4236	39.5389	37.2344	38.3942
GSM1345018	44.9	46.8105	47.3534	44.116	50.4608	49.602	45.104	44.3924	47.0566	41.7683	45.104	45.8929	43.941
GSM990425	68	66.6442	64.2766	67.9603	60.5775	63.1687	63.8171	65.3233	66.239	66.8325	66.239	63.9243	64.2612
GSM2877339	28	24.0674	26.4065	25.1327	27.6093	27.3302	23.4041	26.013	24.5727	24.2373	24.5727	24.6337	22.0432
GSM5310317	68.8	67.4082	68.7395	69.5431	71.6756	64.8237	67.8811	69.9502	67.1089	68.3881	67.8811	67.2713	71.5576
GSM1345527	45.1	47.1125	44.2014	45.7767	50.2883	45.362	42.4852	45.0152	49.4675	51.8256	45.7767	45.4456	45.6422
GSM1871146	80.5	77.5376	72.4941	78.0726	71.4629	70.3923	79.2704	76.9847	80.6287	80.6196	78.0726	80.3622	83.7736
GSM2250558	56.5	56.7785	56.5687	56.3048	46.3227	56.7819	56.2408	55.5164	55.8749	56.4854	56.2408	56.2038	56.1596
GSM1871042	76.4	67.3699	67.2744	73.1091	65.3622	67.5231	73.5916	71.2995	79.2486	80.8617	73.1091	73.2858	82.855
GSM4230714	4.7	6.9338	5.6056	8.5215	1.7751	8.5087	9.0726	5.628	7.0494	6.7336	7.0494	8.7503	6.0382
GSM1886531	18	25.5035	11.6507	25.5377	21.4618	17.8567	20.7504	18.5145	20.6842	19.6887	20.7504	22.8205	19.134
GSM5310348	58.2	62.665	66.0743	65.5312	62.8077	62.7944	61.2249	66.3467	58.5616	60.1408	62.665	62.4897	59.744
GSM4299632	76	73.6264	70.235	71.0836	66.7966	71.1388	72.6839	69.9865	81.3054	81.332	72.6839	74.495	78.2471
GSM1886586	24	13.9771	38.2215	28.2844	28.1124	32.0722	27.8256	27.5249	22.9515	22.0549	27.5249	20.4087	22.8309
GSM3440573	72.5	68.4087	62.1358	69.9589	68.445	71.1193	69.6893	68.8407	62.8451	61.2872	68.8407	73.0414	69.6912
GSM1870572	63.7	70.2736	63.2936	64.9229	52.4461	65.9312	66.2386	65.6885	61.2326	65.0296	65.6885	66.5266	64.9852
GSM3563166	59	57.558	55.9235	61.5894	53.4239	57.3109	58.0241	55.7611	57.7612	58.7417	57.7612	58.6925	59.6071
GSM1653438	41	39.5427	39.6117	42.5875	51.9442	41.9859	40.5017	42.5195	45.9503	48.1024	42.5195	41.8467	46.0394
GSM1653315	30	32.5597	33.9327	32.7618	36.5902	27.3729	31.0897	31.8992	33.6729	30.3334	32.5597	32.2737	31.2025
GSM3228892	33.9	36.4997	37.7994	35.6019	37.7896	39.0461	32.9578	34.7257	34.7576	33.3873	34.7576	34.3854	33.4634
GSM1343612	48.6	50.8472	53.3211	51.2164	62.3058	48.5178	49.071	48.7206	49.9234	53.1846	49.9234	48.4187	47.9042
GSM2250535	23.4	29.5308	30.6121	26.7649	27.3937	28.8702	22.9245	24.9559	26.0547	26.9697	26.0547	23.4228	23.9089
GSM1345716	42.1	44.6561	38.1016	39.1015	48.6035	43.3159	39.3362	44.0487	39.8725	41.3847	39.8725	41.5836	41.073
GSM1343471	45.4	46.5882	47.2103	48.7909	46.8021	43.8329	46.3957	43.9354	43.3429	45.9865	46.3957	46.7107	43.3626
GSM2860761	38	38.6893	39.8744	37.7142	40.8987	42.4164	42.1239	40.5477	48.7433	48.0291	40.5477	41.0147	41.5611
GSM2814287	18	15.4297	10.8237	14.9905	8.4208	27.1781	17.4511	16.4132	17.3931	19.2259	16.4132	19.7297	17.7902
GSM4674616	18	17.4003	18.1523	17.2157	20.8514	14.9375	16.4931	20.6463	17.6917	18.5646	17.4003	17.805	17.9063
GSM2815364	18	24.5467	20.7674	19.5991	24.7984	19.1732	18.1399	19.8068	17.9293	18.3549	19.5991	20.896	18.284
GSM2656340	2	2.939	0.9995	1.6351	-0.5988	-2.6378	2.9475	2.7386	3.3872	1.9391	2.939	3.3095	0.5907
GSM2056717	47	47.4763	46.921	48.5607	53.9111	47.3989	44.0551	54.2858	52.4226	51.4303	48.5607	45.5809	44.931
GSM1870750	82.1	85.1662	85.7115	85.4602	74.015	84.1884	85.2835	82.2619	81.4721	81.8215	85.1662	84.4128	83.1417
GSM2334317	40	43.2727	42.8522	42.8874	46.3426	43.8436	42.4034	43.3964	38.7553	37.8507	42.8874	41.5485	40.8801
GSM1344363	36.4	39.967	36.0312	37.6992	41.6582	40.6215	39.6426	39.0446	39.4278	35.252	39.4278	38.6344	36.917
GSM2187577	0	-0.1805	0.8956	1.2498	-1.2958	-2.457	4.1599	5.0205	0.3157	-0.5602	1.2498	1.0262	-0.0246
GSM2056435	62	59.938	61.0727	57.5685	60.8109	56.6947	60.9174	61.3199	55.5814	55.7552	59.938	60.1978	60.3441
GSM990597	77	73.0045	77.5362	71.8999	73.7308	81.8783	79.8303	73.8401	70.4546	73.8837	73.0045	74.9826	77.2501
GSM1648000	50	47.9082	50.7936	49.3482	57.8329	47.3523	48.5722	49.1454	49.4696	51.1219	49.1454	46.9366	47.4286
GSM1343515	60.4	56.1056	65.7165	60.4459	61.9036	60.0316	55.1836	55.8386	54.527	57.0994	55.8386	54.4803	54.6075
GSM3035495	82	78.2761	79.0735	74.5347	71.4274	78.9328	80.4487	75.0099	79.771	76.4659	78.2761	80.1334	79.8305
GSM2250649	57.5	53.0152	50.9725	55.3717	53.4627	46.4205	56.216	54.9489	53.527	51.5511	54.9489	55.7369	55.8815
GSM3228830	54.2	54.1594	52.2784	52.509	51.5533	52.6739	54.3232	56.8186	49.991	50.8051	54.1594	55.3296	53.8884
GSM2860735	45	51.8064	47.255	51.6239	47.0942	50.9114	47.1589	49.6483	53.5544	54.7707	51.6239	49.3849	49.4966
GSM1344984	38.7	40.8695	37.0043	38.53	41.5996	44.5112	40.4398	40.1775	46.3917	43.0887	40.4398	40.8452	38.6409
GSM4615197	4	7.5092	7.9783	3.8791	5.8112	9.5101	6.556	7.6422	6.0185	5.0193	6.556	6.7752	5.3085
GSM1506465	31	32.4887	36.0881	33.151	38.0539	36.1659	31.6595	35.6436	33.3297	34.0562	33.151	30.3848	29.9837
GSM2187843	0	-0.0243	-2.9521	2.1782	-2.3984	1.1045	1.7007	5.4251	-0.4044	-0.5184	1.7007	3.9571	-0.4945
GSM2056585	51	52.4706	51.3172	49.6735	49.5537	47.6433	44.2206	50.1578	46.8645	49.8318	49.6735	44.9232	45.1343
GSM1871101	68	67.9458	68.1358	69.1651	67.4315	66.5174	70.0076	67.144	73.8676	75.8946	69.1651	71.0516	71.4705
GSM3563186	68	65.6209	60.228	64.8025	50.874	62.9443	63.8343	59.9635	65.1117	63.2531	64.8025	64.5438	64.1234
GSM3228660	55.9	53.235	55.5363	57.7476	51.7953	54.9394	56.6755	58.1088	56.2067	55.4908	56.6755	57.6337	57.3571
GSM4600307	49	49.2734	49.3844	49.0033	59.0369	48.8757	50.5746	52.4707	45.4753	42.1491	49.2734	49.8659	49.7807
GSM4420486	31	37.8538	46.0001	39.4546	29.6795	30.0135	36.2231	38.8371	32.773	32.2021	37.8538	36.5987	35.2551
GSM989868	74	75.0573	76.5962	76.0914	73.2922	69.3003	74.1787	73.2197	84.6973	82.9126	75.0573	73.8948	74.3453
GSM3228817	53.8	59.2724	56.1229	56.7899	53.6656	55.5877	59.1766	56.6423	54.4123	52.161	56.7899	59.3156	58.9355
GSM2334496	71	63.1628	63.0701	68.1567	60.2967	70.8616	72.477	69.3716	64.2063	66.2382	68.1567	73.0268	70.2245
GSM2187508	0	-0.2574	-3.7487	-0.8137	-1.8308	-3.2592	2.6706	-0.0733	-0.6864	-0.2899	-0.2574	2.1219	-0.2746
GSM990063	86	86.5283	79.4636	81.2834	79.3803	93.931	85.0818	79.1455	79.5186	82.6094	81.2834	85.3726	83.5292
GSM1868239	49	47.3426	45.7091	47.0786	45.6391	52.1111	46.4886	46.9622	46.8155	45.5684	46.9622	46.8581	50.1076
GSM1648951	61	57.1715	51.8558	56.5772	58.6759	53.9726	57.6739	57.6835	60.3842	60.0705	57.6739	57.3979	59.0067
GSM4256822	69	57.687	65.837	62.9546	67.4533	59.9416	69.6098	61.3424	60.101	59.9789	61.3424	66.0152	63.5422
GSM2656255	2	1.969	3.78	-2.6588	3.8487	-5.9748	-1.058	4.6556	2.1949	2.5632	1.969	-2.9025	1.7733
GSM1648919	76	70.9933	72.3117	72.2828	66.4587	79.3443	71.9846	68.1075	76.5626	78.7154	71.9846	73.2372	71.1429
GSM4299493	79	66.3001	70.0746	68.3502	70.6205	64.6784	75.2082	68.9596	71.4625	73.6254	68.9596	75.3598	73.0355
GSM1871002	62.5	55.3862	60.9254	60.4822	62.4986	58.4842	60.3176	58.5698	64.2356	58.0325	60.3176	59.3305	61.359
GSM1282780	54.6	51.8532	50.1694	51.6911	47.8097	51.3356	53.4294	48.1221	58.1042	60.5219	51.8532	52.9505	54.7081
GSM5027470	2	2.985	-0.1565	1.7388	-6.33	1.3902	4.1143	5.3695	1.3683	1.9298	2.985	3.5962	1.0348
GSM1871170	79	78.1886	73.4066	76.4712	72.2019	73.2573	77.7815	73.5645	76.4627	76.5592	76.4712	76.0522	76.1837
GSM1648014	40	44.3592	42.4053	42.0157	48.4014	43.0219	42.3132	43.3451	40.6711	43.1745	42.3132	41.3888	39.7852
GSM3440523	68.1	61.5043	58.6074	60.3205	61.9373	60.0283	63.7645	59.8844	64.046	63.4839	61.5043	63.1766	64.8963
GSM2190405	0	-0.1241	-5.643	-0.1102	-2.4873	0.7206	-1.0676	0.7416	-0.5826	-0.3431	-0.1241	0.6286	-0.4033
GSM1344253	51.4	55.0736	58.8616	55.64	55.2389	48.5757	54.3937	58.2037	60.0963	63.1068	55.64	55.3869	56.2048
GSM4231455	73	58.9203	55.7909	68.0404	52.4647	59.2777	68.9225	68.886	71.002	72.1599	68.886	70.1919	69.9943
GSM2187741	0	-0.1417	-2.2437	-0.1425	0.5241	-2.8181	3.2641	-1.464	-0.7039	-0.4662	-0.1425	1.97	-0.7275
GSM1871389	21	21.6311	29.0329	23.0321	32.0323	28.6461	20.9668	21.8916	23.9151	18.1823	21.8916	22.7647	20.1117
GSM4749898	83	76.0529	75.32	77.2379	67.3288	72.0918	76.1749	74.1469	77.9871	76.1428	76.1749	75.4541	74.7934
GSM2056511	36	37.236	39.2502	40.8764	43.2406	33.8126	34.0638	37.0389	41.1356	39.1005	37.236	36.1226	35.213
GSM1647995	57	53.288	46.0753	49.7759	54.7197	48.5856	53.8475	54.3173	46.8124	48.468	53.288	53.7121	55.3149
GSM4420688	63	58.6954	57.7734	63.5657	58.1979	61.2545	61.526	57.6885	61.3727	62.2705	61.3727	61.1404	61.4297
GSM1647994	57	52.5964	47.4133	50.39	53.245	52.0099	53.5851	55.3933	48.1799	51.2302	52.5964	54.1316	56.7632
GSM4230867	0.8	1.1587	-2.5497	1.2902	-5.4589	-4.1101	-0.7834	0.8053	-0.5591	-0.8415	0.8053	-2.1719	-0.384
GSM1653426	61	60.0957	62.5977	59.0225	52.7433	57.0023	59.3966	60.0605	59.6964	53.2853	59.6964	57.6047	64.1539
GSM4599067	18	17.5288	19.9154	19.3101	23.2074	16.3054	25.2855	22.1331	17.5376	17.0201	19.3101	22.2195	17.5294
GSM3440737	55.7	63.8109	59.028	60.3426	62.5347	62.3627	57.5407	59.9516	56.8706	58.6293	59.9516	59.8916	58.1689
GSM2656235	2	2.9797	7.4858	2.9622	1.7524	4.4515	4.5712	5.0068	1.6056	1.473	2.9797	2.438	1.3127
GSM1272162	46	49.9671	44.0188	46.423	51.7057	49.3108	46.5236	45.4289	40.6944	41.2248	46.423	47.1463	45.21
GSM3024495	43	45.5432	51.8931	44.7652	55.6431	45.1389	48.3204	46.8667	49.388	48.0047	46.8667	47.4943	45.2772
GSM2250701	63.5	57.7708	57.6119	60.4712	58.2268	58.7847	65.8078	59.3546	58.5667	51.8215	59.3546	64.1163	60.0329
GSM4299591	78	74.0049	70.86	72.2922	68.1557	70.3238	71.1341	75.9187	74.141	74.1366	74.0049	74.9366	79.7093
GSM1343487	35.1	37.0117	39.3714	36.7666	41.501	38.1635	37.6783	37.3733	42.4496	40.5516	37.3733	36.8328	36.2594
GSM1345273	44.8	49.1643	46.3711	48.9614	44.0927	50.6193	46.0376	48.8795	50.0401	47.921	48.9614	47.2621	47.8485
GSM1870515	46.3	47.5557	37.8417	41.406	46.4382	42.9289	46.593	43.6736	44.071	44.6029	44.071	45.6323	46.0475
GSM4420942	50	48.4201	49.008	45.0374	43.6232	49.4309	47.7638	50.8345	43.0195	44.0441	47.7638	48.0376	51.0494
GSM1343990	35.4	34.9856	35.9006	38.3219	43.0004	37.8009	37.5759	33.8856	36.8551	40.026	36.8551	36.7256	35.992
GSM4231023	8.8	5.5595	0.5664	9.093	0.6211	10.3086	8.6645	2.8121	6.0134	7.646	6.0134	6.8344	8.3525
GSM1871052	82.4	75.9259	72.9928	74.9765	75.9315	75.63	76.595	73.0221	75.2428	76.8195	75.2428	78.0288	79.1627
GSM1886442	19	26.2013	16.3196	20.4875	22.4041	17.8741	21.5239	19.0825	19.3429	20.3601	20.4875	19.2081	19.2383
GSM3229126	41	53.1841	42.0248	42.7554	50.5056	55.1217	47.0898	41.142	44.9938	46.3579	44.9938	47.1507	47.2445
GSM2860747	42	52.5426	51.3573	47.4325	39.3797	50.0941	46.4185	45.3685	47.2125	46.5723	47.2125	45.9856	42.107
GSM2334061	18	17.7459	15.0885	14.7658	21.2442	16.8751	13.1367	13.2967	18.4277	18.3326	14.7658	15.3744	17.5711
GSM1301924	49	50.5057	50.1527	51.7342	54.7044	52.005	49.9737	51.3029	52.9271	48.9364	51.3029	50.4014	49.3169
GSM1344397	53.9	64.7037	61.9541	58.9065	63.8312	61.4788	58.7339	59.6008	53.15	57.0282	58.9065	58.5312	59.0557
GSM2656419	2	2.7222	8.2971	1.2654	-2.1654	1.6672	1.6887	-3.0339	3.3609	0.7815	1.6887	0.6524	0.4963
GSM3228898	55.8	58.6706	60.584	58.8381	43.9971	54.6199	57.5658	59.273	55.9166	59.9955	58.6706	55.7969	60.5512
GSM2250301	46.8	40.5048	44.6441	45.9588	49.3403	39.5369	43.3682	46.0881	48.2545	41.5327	45.9588	45.6916	46.1016
GSM2815581	18	16.5972	17.0341	18.6716	15.1993	20.6588	18.0802	16.3785	18.7711	19.1171	18.0802	17.1091	17.956
GSM1868119	74	74.0145	80.1024	79.5231	65.3825	73.6979	74.9389	73.5779	61.2201	62.8212	74.0145	74.6172	76.4424
GSM1506464	35	40.6955	42.1355	42.3796	41.3218	40.6144	39.4866	40.7653	33.6967	32.7686	40.6955	39.3656	34.9808
GSM1343757	42.4	48.667	48.441	43.3724	45.5657	43.5472	43.2093	46.3033	42.4818	43.6849	43.3724	42.0244	42.4996
GSM5310361	52.2	51.1879	53.1602	50.5001	61.0502	49.6717	50.8301	55.3458	49.3023	49.4739	50.8301	52.1886	50.7882
GSM1343769	38.5	38.7712	42.6148	40.6529	43.9141	40.4913	39.3519	43.7577	41.332	42.9068	40.6529	37.813	40.2588
GSM1343865	49.3	52.2823	51.1642	52.3845	53.9235	52.9253	51.8645	52.3917	47.2187	53.5334	52.2823	50.6498	50.5736
GSM1301873	51	50.6718	62.977	56.1235	58.0134	52.1516	55.2067	50.6978	55.24	56.3777	55.2067	55.6216	53.338
GSM2125563	0	0.0844	1.4334	-4.1478	1.3038	-2.9529	-1.0292	-0.1669	-1.001	-0.4381	-1.001	-1.3095	-0.6182
GSM1655275	58.6	54.4454	56.1642	56.9256	54.1731	60.164	58.7197	61.0633	53.9251	54.0754	56.9256	58.2412	57.4867
GSM1345177	55.3	59.8936	62.3174	65.4819	58.6236	59.5108	61.8995	62.3893	62.6298	60.3627	62.3893	61.6108	59.6071
GSM1343247	55.6	62.6929	63.7328	61.9585	59.4043	60.0123	60.8552	64.2947	62.5316	61.0835	62.5316	60.3321	59.265
GSM4420659	21	22.2813	20.9256	21.6874	24.6329	24.6264	19.5723	24.6508	26.0537	25.4182	22.2813	23.6865	22.7884
GSM3074097	14.8	16.8522	29.7062	17.6761	23.2665	21.8304	23.6981	34.4405	16.1177	15.6253	17.6761	14.9583	16.833
GSM989861	79	86.6299	88.9807	87.7038	84.1613	76.0651	75.4144	89.7257	68.4145	74.3778	86.6299	79.0047	70.8749
GSM989875	78	70.4772	72.7203	75.1357	68.5894	74.1388	74.745	71.3153	85.2843	85.1641	74.745	75.9712	81.0045
GSM2187678	0	0.1473	-1.0658	-0.5162	9.8352	-1.4155	3.1732	5.5412	-0.4923	-0.9692	0.1473	0.9206	-0.6373
GSM2656243	2	1.8532	5.8338	4.6532	5.4845	-0.3967	4.626	9.409	1.0908	0.4327	4.626	2.3736	1.9181
GSM1343098	58	58.2988	62.7799	64.154	59.9426	75.9788	63.946	65.1824	75.4487	68.9819	64.154	62.1508	62.1769
GSM2860869	55	49.5848	51.6884	51.7231	50.6967	51.5096	54.5652	52.8244	50.346	50.7137	51.7231	53.5308	56.9788
GSM1344905	59	64.2797	60.86	64.7603	64.3432	60.4502	64.3393	59.1823	61.7717	63.975	64.2797	63.059	60.9658
GSM3440554	68.4	59.7114	60.4588	64.5093	61.0173	61.3886	69.9172	68.5084	67.658	66.8497	67.658	70.8915	71.3
GSM1345637	38.3	40.1185	41.6254	40.1278	47.5881	45.3458	41.7675	42.6928	42.7035	42.8208	41.7675	40.9564	41.0157
GSM1649004	75	72.7015	69.3091	70.9445	66.5969	70.669	70.2039	66.8099	73.5859	69.2839	70.9445	69.6512	73.1112
GSM3228658	57.4	49.8898	53.3022	56.4167	55.3564	52.536	58.7938	59.0182	57.3891	62.4522	57.3891	58.8391	55.6027
GSM2651334	26	27.5072	26.0633	24.4027	24.6239	26.7341	24.9748	26.4509	24.4598	26.4595	24.9748	24.0428	25.2567
GSM1300582	69	65.267	68.4914	69.9259	67.1131	62.3898	72.0171	68.9713	71.4507	61.8497	69.9259	71.1999	70.4081
GSM1648001	50	47.0538	48.3506	49.5196	58.8461	49.809	49.5968	51.0634	49.1536	49.5798	49.5196	49.0012	49.7832
GSM990031	64	59.4175	61.2391	63.9452	57.6111	61.7635	62.6219	61.7414	60.3799	62.0913	61.7414	63.1825	58.6781
GSM1343382	47.8	41.6942	45.9286	43.7363	48.9467	41.321	43.7832	46.1024	45.241	43.7666	43.7832	44.0238	43.4895
GSM1344064	58.2	61.5536	65.3145	65.9801	56.5925	56.4795	60.8949	68.6783	63.2516	65.2106	63.2516	62.2112	63.2771
GSM3024442	5	10.5921	9.6696	3.833	17.2296	8.8222	5.4185	7.4554	10.0394	10.594	7.4554	5.6465	8.1934
GSM1886472	25	29.2749	25.8049	28.5086	37.1253	25.992	28.1722	31.1626	24.9065	22.7019	28.5086	27.4109	27.2955
GSM5310267	63.8	61.652	64.9114	63.9265	64.3427	59.0894	63.1494	64.3817	65.2762	66.4402	63.9265	62.0084	63.2246
GSM4599113	61	62.3635	58.3651	58.5801	59.0218	58.0463	58.0197	62.5172	60.2679	64.5067	60.2679	61.7769	63.759
GSM2814057	18	20.7462	20.0089	17.1708	16.5666	18.4116	17.9188	20.7985	18.3072	18.803	18.3072	16.9303	18.4692
GSM2861020	60	53.3374	53.0076	55.1194	49.519	52.2769	51.1572	55.9763	54.5642	53.1251	54.5642	51.7164	56.5611
GSM2808286	9.7	8.1894	13.2241	10.2101	6.5499	13.2457	11.3888	11.7142	11.0178	9.9336	11.0178	12.5474	10.1381
GSM3228691	75	58.5343	69.3531	67.584	59.5704	61.9601	64.2319	70.607	63.7721	62.6844	64.2319	64.9081	62.1683
GSM2187591	0	-0.0754	-5.6863	0.9602	-5.5499	1.5012	1.1658	0.1625	-0.6062	-0.6682	0.1625	1.0117	-0.4895
GSM1344054	52.8	53.8233	49.773	54.4141	50.92	51.2733	55.0961	51.5504	48.9859	47.5962	53.8233	53.198	53.8896
GSM2334167	19	15.9673	15.6316	18.092	18.6425	16.1158	17.7041	14.9838	16.5164	16.8048	16.5164	18.6234	17.7299
GSM5310263	45.6	53.7778	44.6695	49.8997	53.1105	50.2339	50.5185	50.1701	51.4587	49.6188	50.5185	48.7871	46.7153
GSM1870969	49.6	45.3751	49.99	48.8664	46.2501	47.7838	52.0261	53.2737	47.8374	47.0817	48.8664	49.3055	51.6973
GSM2815003	18	16.2524	23.6637	21.7624	19.1463	16.6318	16.6246	20.3886	19.018	19.371	19.018	17.8787	18.327
GSM1443800	88	77.3773	75.6061	75.7298	76.0438	75.6589	82.2072	79.3513	87.4695	83.8817	79.3513	83.7138	85.5296
GSM990370	64	67.6224	62.6437	64.8387	55.544	60.778	61.0171	60.2613	65.5685	66.0821	64.8387	63.7458	64.4335
GSM2250448	55.7	57.0392	51.2101	54.1106	54.4403	52.7673	59.6737	58.9691	51.9507	53.3961	57.0392	58.272	57.5722
GSM4230713	0.9	1.8943	-2.5068	4.9346	-3.2883	2.8559	1.4496	6.2794	1.7653	0.5506	1.8943	3.3782	-0.1004
GSM2250437	52.5	50.8419	53.0175	52.7149	51.5508	49.5042	52.5577	52.779	55.1173	56.1345	52.7149	52.6	54.0221
GSM2815439	18	18.3439	15.4921	11.2201	18.5136	15.1099	14.3576	13.4316	17.8634	17.356	14.3576	13.0337	16.8755
GSM990623	78	79.9097	76.4086	78.3157	64.4879	79.1629	80.8639	74.449	76.6356	78.0407	78.3157	81.2475	80.7302
GSM2250498	60.7	61.946	56.9731	59.7594	55.5279	60.0063	57.547	59.5058	61.2193	60.2265	59.7594	57.8383	59.3097
GSM2190276	0	-0.1267	-3.3836	1.0367	-8.4509	-0.0347	-0.0001	2.5634	-0.0391	0.466	-0.0001	3.2135	0.2977
GSM2187820	0	-0.0206	-4.7255	0.5413	-2.2587	-2.6719	-1.8151	6.8887	-0.798	-0.5851	-0.0206	1.4028	-0.5774
GSM3440703	56.6	55.2342	54.9756	59.5792	48.8475	58.4676	58.0971	62.9198	57.6324	52.2917	58.0971	57.4062	54.6021
GSM1871180	79	65.8978	75.6833	73.2371	61.5732	65.6251	75.4703	66.4137	70.7834	70.0115	70.7834	73.1054	77.3079
GSM5310510	67.7	71.2541	66.1054	69.4937	66.3939	66.9351	67.4834	67.8081	64.3114	69.5326	67.8081	67.2188	68.2833
GSM2337055	27.3	22.6423	28.0702	25.1918	29.6977	26.4919	26.0129	24.8747	26.8053	24.6182	25.1918	24.1329	25.7109
GSM2334152	15	13.9545	17.4286	15.7302	21.9721	13.3541	14.4072	14.6927	18.2315	18.2028	14.6927	13.8044	16.9992
GSM1870288	73.9	66.3248	64.9062	65.5181	67.839	63.2557	67.3732	65.1153	68.1636	65.3252	66.3248	69.0189	71.6485
GSM990089	64	68.0499	71.4362	69.2803	63.612	67.9341	64.543	68.8638	62.6218	65.4363	68.0499	67.3968	64.5352
GSM2250678	26.7	33.8276	27.6099	28.7006	30.1383	28.506	26.5038	27.8467	30.9305	28.2936	28.7006	26.4431	27.24
GSM1870149	67	58.0958	68.8783	64.5705	57.5182	59.7965	68.283	63.3099	63.493	64.0619	63.493	66.5969	67.8281
GSM1344917	51	52.0097	60.3705	53.4643	61.0086	54.4688	54.4912	60.3482	47.6538	49.6507	53.4643	52.2924	51.4056
GSM1653292	41	38.5337	36.3121	37.8287	37.5766	41.6635	40.0088	38.7296	36.0676	36.7582	38.5337	39.3628	39.1967
GSM1343721	55	56.1177	59.4656	56.262	52.8222	57.6078	56.4642	56.214	50.698	52.7288	56.214	57.5562	55.0251
GSM1870439	36.3	33.3729	36.4845	40.409	32.0949	32.1679	35.8702	41.0471	31.4445	32.2232	35.8702	37.6307	36.9507
GSM989989	59	66.947	60.0242	65.9112	66.9312	68.3427	60.1967	61.8078	64.7744	63.1429	64.7744	62.0981	59.3225
GSM1299836	63	62.0573	63.0186	58.2723	57.5233	61.1509	59.505	59.2317	67.8007	69.0152	59.505	58.5603	62.0558
GSM1653442	39	36.9983	42.0897	36.9626	43.2526	36.9767	37.3115	40.8737	41.9873	38.1838	37.3115	37.9203	38.2479
GSM2656296	2	2.1399	4.7436	2.0129	1.8765	0.4454	3.4159	0.4199	0.6224	0.2064	2.0129	3.3115	1.5839
GSM2860921	53	48.5166	55.2524	53.3775	49.5635	51.5145	52.3383	49.7209	48.4613	52.5374	49.7209	50.2279	50.047
GSM2190399	0	0.0064	-5.8926	1.2013	-0.551	-0.4413	-1.4247	2.8415	-0.4671	-0.3975	0.0064	0.6816	-0.3892
GSM2334537	54	57.6785	48.9956	51.0778	51.882	58.8352	56.5898	54.5684	45.1534	45.9968	54.5684	55.4231	56.2181
GSM3229228	39.5	49.9987	38.6601	43.5547	44.7217	42.2692	42.6023	41.7038	38.2309	39.1306	42.6023	40.1041	39.2506
GSM2815660	18	19.9161	23.2638	19.8989	14.3921	25.0458	15.3182	19.2002	17.2319	17.3568	19.2002	19.5339	17.0911
GSM1343432	57.4	50.593	52.1805	46.4256	52.7633	51.6351	49.7031	49.0219	52.5887	48.3972	49.7031	50.4324	53.1294
GSM5027463	2	2.1495	2.1252	3.1453	-0.023	2.828	5.1941	2.1207	3.2648	2.7251	3.1453	3.738	1.3752
GSM5310374	55.3	61.4849	60.2063	55.7988	49.6502	53.1929	56.4822	60.2392	53.5765	52.392	56.4822	55.8519	55.4663
GSM1344505	50.2	50.7658	48.5189	52.1416	53.2293	47.7937	49.376	51.1948	52.2255	52.0042	51.1948	49.1125	50.4546
GSM2844549	48	52.7963	46.9437	49.2838	47.7227	54.5537	49.396	52.8344	55.5208	54.4329	52.7963	51.4012	52.7346
GSM1343848	45.9	48.0506	48.2859	47.5317	45.7639	42.9777	45.5004	45.778	47.2176	48.6551	47.2176	45.1775	46.0386
GSM2334471	47	42.0653	41.5667	43.0571	52.7853	42.4955	42.1577	45.6497	44.5114	45.0728	43.0571	44.1329	45.5447
GSM2125581	0	0.0521	6.032	6.509	20.0658	-2.2742	-0.4544	2.9157	-1.0388	-0.6189	0.0521	-0.5247	-0.6916
GSM4600248	20	22.465	24.2256	23.6281	26.0453	26.616	23.7359	24.9248	21.7558	20.9519	23.6281	24.2374	20.4862
GSM2056708	36	39.7036	43.5969	40.4347	48.6097	41.402	38.5948	43.9617	45.9963	48.2811	40.4347	36.2552	35.5427
GSM2187586	0	0.0016	-3.8789	0.5046	-4.8813	-2.9012	-2.3302	-3.2833	-0.4254	-0.0128	-0.4254	0.2863	-0.3238
GSM2056429	49	43.8483	48.482	49.7175	55.9769	49.8624	48.8124	48.2104	46.5054	48.6182	48.2104	47.5872	48.5923
GSM1344979	62.4	66.5745	65.903	69.4926	64.7329	65.5512	68.1251	62.0041	62.5392	63.3816	66.5745	66.6869	67.459
GSM3228796	62.1	54.876	56.8896	58.463	55.7523	56.2987	60.8588	59.0051	61.9327	64.1649	59.0051	62.859	63.2868
GSM1345008	53.9	51.5647	47.7032	49.7375	57.3442	47.3915	45.5604	47.8987	47.1087	45.6876	47.8987	46.5297	44.9575
GSM1240239	0	0.9286	7.7923	0.7744	-1.9627	2.2076	-6.4543	7.6588	0.0682	1.1944	0.7744	-0.5279	-0.1564
GSM1344381	39	37.6858	38.9875	41.747	40.2925	42.8872	39.3597	42.396	40.3912	41.5149	40.3912	38.7149	40.3228
GSM1506471	62	64.0734	62.738	55.5271	58.8315	60.786	60.3578	59.1462	62.6338	62.3504	60.3578	60.204	59.3346
GSM2656361	2	2.8959	3.9247	-1.0364	-1.2485	0.777	0.6599	-2.005	6.2381	4.5799	0.6599	-0.4037	1.9819
GSM1345515	57.3	57.3797	56.5148	53.3925	56.7897	58.4845	54.6855	54.1135	54.4531	54.6012	54.4531	53.7858	54.0367
GSM1345502	46.1	50.6912	48.0655	48.2928	50.878	49.1818	49.0967	45.8901	51.2313	52.4387	49.0967	48.1948	47.3783
GSM1870330	76.3	75.7803	71.1635	71.9056	66.6439	67.8403	73.2173	71.6674	76.2376	76.662	73.2173	74.462	76.9562
GSM3035866	67	65.3949	62.2335	68.0824	60.5347	71.5398	66.5506	64.4499	67.7364	66.6727	66.5506	68.7033	68.0495
GSM1506452	66	63.9812	72.0344	66.9236	59.0476	59.9842	66.0084	63.4477	57.0429	62.0674	63.9812	65.6139	67.4834
GSM2250362	28.1	31.7304	29.5823	32.4953	27.5177	33.057	30.3621	28.5104	26.8787	25.4789	30.3621	30.8583	27.6095
GSM1344914	48.2	51.2901	44.7408	49.1723	48.9811	52.174	48.7628	49.5848	46.0635	47.9303	49.1723	48.8292	50.0263
GSM1344772	57.3	62.2714	63.5251	61.305	62.1519	63.4097	59.989	59.2571	60.1871	57.0218	60.1871	60.9814	62.83
GSM1498617	53	55.8027	57.64	62.4732	50.7878	54.6655	55.3604	53.1831	52.6259	56.2664	55.3604	55.9016	52.8617
GSM1345511	37	39.929	37.925	40.2675	47.5603	39.7652	36.4503	38.4425	40.3446	37.4219	39.929	37.8081	37.6662
GSM3230229	49.3	47.6536	47.9936	45.9598	58.0804	41.5883	45.2304	45.1786	44.0459	45.6628	45.2304	47.6646	50.1217
GSM1870179	45	37.1025	44.9681	42.1998	43.811	43.568	42.6149	42.6034	43.1725	42.213	42.6034	44.7616	42.8627
GSM1343137	49.7	52.4495	53.4753	53.3007	50.1372	50.7153	48.4001	51.0846	49.52	52.1248	51.0846	50.7073	50.1309
GSM4421098	46	44.2646	40.4551	45.6439	44.7347	46.1589	43.2192	46.1582	45.8862	46.3392	45.6439	43.7561	44.1216
GSM2814210	18	20.1544	17.1184	16.6157	20.5325	23.3512	21.2451	17.2477	18.1275	18.676	18.1275	18.7069	18.2721
GSM1344225	53.5	48.7521	51.9748	53.3533	49.8394	51.5457	52.4253	52.221	44.1141	44.9498	52.221	53.3016	51.6662
GSM4497342	31	25.98	31.4517	33.3979	36.724	29.8367	29.8194	28.3094	30.3122	30.8847	29.8194	31.1284	32.6649
GSM1344777	52.3	65.0833	61.3317	60.3038	56.0117	56.5781	61.4296	61.0703	57.2631	61.2621	61.0703	57.5876	60.0152
GSM1345160	35.3	36.8359	40.3388	38.5853	44.3447	43.6219	37.6621	37.7368	43.4653	42.1362	37.7368	38.119	38.3173
GSM3516844	58	57.0214	59.8142	59.7014	55.3163	60.6526	61.3044	59.3938	55.0146	56.767	59.3938	60.3506	58.6294
GSM2860839	51	46.1072	49.8259	49.0511	52.0275	48.4402	51.4009	51.4814	54.0451	54.7765	51.4009	52.1464	55.4912
GSM3228910	51	45.973	48.6265	48.874	51.3019	51.8273	51.3858	52.2532	48.7352	50.1022	48.874	52.1513	48.5642
GSM3228890	49.9	50.6691	45.2468	47.8056	49.1617	50.8543	46.9237	46.9057	50.279	45.766	47.8056	49.5556	46.4171
GSM2334611	15	12.7242	15.9102	14.3299	9.7739	17.2826	13.0264	13.2047	16.5507	16.7679	13.2047	13.5696	15.9383
GSM4299347	72	67.7889	70.6584	71.4036	65.4282	63.813	68.5395	68.9711	65.3048	73.4405	68.5395	69.4975	72.035
GSM1870172	65	61.9173	61.6997	61.134	53.4053	56.9873	59.0982	56.3474	63.7162	63.394	61.134	58.7574	60.2063
GSM990280	66	63.0485	66.6083	64.9548	60.0984	59.8736	61.2604	63.0947	57.2705	56.0568	63.0485	64.0863	65.4561
GSM3440713	56.8	60.9798	60.4361	58.2637	44.5035	58.6302	58.2342	59.175	60.9639	61.4952	59.175	58.3499	57.99
GSM1345332	41.9	42.5685	38.5944	36.9734	42.1848	44.1747	42.2459	43.5361	40.7271	40.817	42.2459	40.0458	39.9257
GSM2814938	18	16.1689	19.6605	15.5761	19.9111	14.526	17.1735	16.1531	19.3254	19.0688	16.1689	15.5969	18.0963
GSM1870978	70.4	71.9416	64.7663	64.7377	60.6448	65.1613	65.2374	62.5662	74.098	75.68	65.2374	67.0357	74.777
GSM2562782	7	0.9703	-0.9639	-1.2911	-12.4982	-1.0704	-4.2237	-2.4916	8.0204	7.6827	-1.2911	3.7159	8.4085
GSM3440592	63.4	65.7268	62.8561	62.5459	66.9454	64.6687	60.4713	65.8716	67.3365	63.6368	65.7268	61.9592	63.383
GSM3229170	51.3	47.1894	51.2873	50.1163	50.8847	52.5487	51.2293	53.9742	50.8693	51.3487	50.8693	52.7119	49.4038
GSM2190842	0	0.0725	-3.6928	1.85	-2.286	-0.6118	-0.5231	3.3079	-0.4317	-0.1587	0.0725	0.2749	-0.3907
GSM3228756	42.5	48.5739	41.6861	44.5672	46.1456	44.32	43.3556	37.4035	49.4621	49.739	44.5672	42.5511	41.3387
GSM3516805	54	59.2318	56.2694	56.6886	48.9955	57.8062	53.4294	56.7164	59.0127	59.6406	56.7164	55.7989	59.5081
GSM1886495	22	27.1816	26.6366	24.4476	36.9572	21.7183	22.7019	21.8255	22.0643	23.1298	22.7019	23.7544	22.8206
GSM2334081	37	41.9548	36.2573	37.4041	41.4411	36.4242	38.8046	39.4019	35.0798	35.6239	38.8046	38.1383	35.936
GSM2250336	19.2	17.2942	17.5852	17.982	21.2916	21.8408	22.4234	17.3849	19.5419	20.6977	17.982	21.8381	18.4278
GSM1343762	65.9	64.7278	73.7256	72.3014	69.6907	71.3485	67.6638	79.5115	63.8003	68.5226	67.6638	64.1137	66.0487
GSM3563296	61	67.4827	64.3771	63.0553	54.8837	63.1942	64.1518	57.1091	60.638	58.615	63.0553	61.9169	63.9559
GSM1498555	77	70.4207	70.3981	74.1068	71.571	70.7906	77.2404	67.3491	70.2498	73.175	70.4207	74.6048	75.4922
GSM3169223	48	46.7895	48.8148	49.3565	51.9804	53.7017	48.3046	51.5849	45.2632	46.7426	48.3046	47.1806	47.3495
GSM1345349	62	55.9017	56.2225	58.1142	53.8963	59.9545	62.9061	57.3233	54.9397	57.2687	57.3233	61.3068	59.6477
GSM1240243	0	1.0213	3.952	-5.565	9.6062	6.1465	2.7038	-1.7084	-0.48	-0.7581	-0.48	-0.817	-0.466
GSM2815124	18	22.8511	21.0021	20.2781	23.1141	23.5408	20.5268	18.639	19.4875	19.1938	20.2781	21.8414	18.9368
GSM3230316	50.7	52.5643	53.979	50.4361	43.2722	48.7713	50.0879	49.0255	51.1738	50.4051	50.4361	49.8511	48.4136
GSM4615169	10	13.1138	12.3981	10.9583	22.874	9.3799	10.4579	6.89	17.1622	12.1662	10.9583	6.8272	10.0707
GSM4230758	7.4	6.7884	8.2687	9.9098	13.7362	10.8922	10.692	14.9733	13.9181	8.7576	10.692	11.4211	7.8499
GSM2056751	34	38.0296	43.6536	36.3023	38.9794	35.3128	37.2147	37.2462	38.1581	37.0382	37.2462	34.3323	35.0344
GSM2190825	0	0.0324	-2.1326	0.1804	-4.7835	-1.4339	-1.7198	4.1236	-0.622	-0.4515	0.0324	-0.7872	-0.3949
GSM4497491	29	28.1069	32.1876	31.0172	33.6876	34.1633	28.5086	27.3443	27.4876	25.7146	28.1069	28.6638	28.2891
GSM1653413	52	49.9048	49.1627	47.8141	56.3276	47.2836	50.2698	53.0921	50.4678	54.8026	50.2698	49.9288	50.783
GSM2656176	2	2.3579	5.2907	3.7523	6.595	3.7346	6.2553	3.1643	1.4042	1.5455	3.1643	3.29	1.8377
GSM4600515	34	39.022	35.4856	37.563	34.903	36.5747	34.6674	35.5571	33.0001	35.6672	35.5571	33.9282	32.8747
GSM1272201	60	63.711	65.7934	67.3933	63.0061	64.4411	62.0895	65.8472	67.5089	69.2578	65.8472	63.9004	64.9212
GSM2815456	18	14.5753	18.5085	15.4264	17.6708	15.164	20.1513	21.1527	18.075	19.0531	18.075	19.1122	18.0961
GSM3562894	62	63.0415	67.4805	59.4998	62.5874	68	65.949	57.9501	63.2132	63.8022	63.0415	63.3066	64.765
GSM4704210	24	29.6221	21.6077	22.3499	23.1508	25.8257	20.5545	21.472	26.7006	25.5831	22.3499	20.9013	22.2177
GSM989983	32	41.8431	34.0254	35.2853	35.9627	38.8912	37.2352	38.1487	33.9221	36.705	37.2352	37.8462	36.0895
GSM1653387	49	48.955	50.964	49.8008	56.1941	52.8912	50.2631	49.678	49.0827	51.7506	49.678	49.9163	50.3174
GSM3169173	43	49.3576	42.0355	44.2561	44.0226	44.6558	41.6292	38.2244	40.0995	44.9672	41.6292	40.795	43.4538
GSM1425544	77	74.0894	75.451	71.1089	80.6307	71.5965	73.8849	72.8954	72.0869	72.6313	72.8954	75.0388	78.2115
GSM2190381	0	0.0059	-3.4597	0.7736	-0.9882	-1.2057	0.6141	-1.6017	-0.4379	-0.1828	0.0059	2.3038	-0.4039
GSM3035498	46	46.7565	41.219	43.2851	48.1571	43.1724	42.2022	44.2034	40.4432	46.5236	43.2851	44.3417	43.7151
GSM2250534	37.6	41.1342	39.557	39.3171	46.0713	41.4403	41.1677	39.8358	41.1442	42.4922	41.1342	39.8397	40.7141
GSM1870419	79.2	71.5385	73.6624	75.08	65.6691	68.4334	76.8324	77.776	78.6125	79.4615	76.8324	77.3391	80.1213
GSM4674567	18	21.718	17.7733	15.0259	14.2792	15.9976	16.812	16.3811	18.0572	18.4105	16.812	16.6946	17.994
GSM2334029	61	56.5231	52.528	56.9772	59.4608	54.2308	58.2498	58.1384	59.4365	56.5308	58.1384	56.994	60.6981
GSM1344285	50	49.6675	51.127	50.8632	56.4552	50.7919	50.1756	52.6903	56.1238	58.2961	50.8632	49.8716	49.8566
GSM1343931	41.7	39.7114	40.3792	39.4168	37.9078	40.3336	37.6541	37.9243	40.4286	38.2573	39.4168	39.1286	40.6678
GSM2190401	0	-0.0329	-2.347	0.2858	-0.7923	-1.028	0.9873	-0.5107	-0.6815	-0.3877	-0.0329	0.8107	-0.6222
GSM2125611	0	0.8287	6.8637	8.7523	12.5402	3.4446	1.244	8.7357	-0.6986	-0.0846	1.244	5.0416	-0.3831
GSM3035573	86	92.5163	91.3268	87.2586	81.348	103.269	90.5307	90.0804	79.1556	84.5196	90.0804	87.5344	83.2436
GSM4600174	25	33.2364	32.1501	31.7766	36.9526	35.4858	31.3002	34.1403	26.5426	25.6044	31.7766	30.7229	28.8927
GSM1653396	52	51.1702	55.1269	54.5511	53.9591	53.0342	52.3666	57.9064	48.9445	53.5655	52.3666	53.2042	53.4114
GSM3228961	38.1	44.209	41.1179	38.9272	38.278	35.1284	41.5565	37.3667	42.3237	38.5692	41.5565	40.761	38.3621
GSM990329	50	49.7478	47.5706	49.6972	50.9319	53.2587	49.8058	49.9169	46.0622	43.983	49.7478	50.3703	48.9234
GSM4230837	8.5	9.9846	11.3233	11.9682	9.6189	10.7889	9.6671	13.4352	8.9128	8.5905	9.9846	8.6459	8.4522
GSM3563421	52	54.1703	48.6292	54.3152	50.4088	51.9265	51.4455	56.4238	48.0151	47.5225	54.1703	52.6824	53.9762
GSM1506461	67	67.6198	60.5774	64.479	53.0969	68.0188	64.3403	65.6878	66.5946	64.2349	65.6878	63.7349	66.0733
GSM2187737	0	-0.1485	-5.48	-1.5567	-4.9003	0.3827	-1.6532	-4.0185	-0.3434	0.0108	-1.5567	-2.424	-0.3137
GSM1886690	16	23.7252	19.4887	12.0694	20.2953	15.852	15.5363	9.4325	15.0789	16.453	15.0789	15.3287	16.7436
GSM1870988	74	105.978	82.0929	80.5832	88.0359	110.057	67.553	107.681	102.144	90.5356	102.144	79.9941	74.8364
GSM3228839	47.7	46.6431	47.1592	46.1072	43.8307	47.3506	44.4311	47.9232	45.248	46.4155	46.1072	45.2328	45.1394
GSM4704265	24	26.291	26.52	23.7932	26.7253	19.9031	26.2329	25.1271	25.8852	26.8677	25.8852	25.1095	27.2548
GSM2187384	0	-0.2512	-5.8161	-1.0514	1.4843	-2.7251	-0.3012	1.0163	-0.8807	-0.6131	-0.3012	-0.4418	-0.6873
GSM1345352	35.6	41.2418	34.6084	35.645	41.6013	39.0281	37.3625	39.6923	38.4991	40.836	38.4991	38.6896	39.244
GSM1498535	58	64.8502	54.7414	57.0824	55.2313	61.3287	62.4222	59.8314	61.6061	60.8746	61.6061	60.3139	58.1073
GSM3228924	49.5	49.5078	46.2776	47.8847	46.0596	45.6288	49.7728	50.1646	53.5782	54.3664	49.7728	50.3214	51.957
GSM5310315	54.2	54.2655	55.8311	59.3601	52.6631	51.7077	58.1388	60.9857	63.969	61.4371	59.3601	55.7523	56.0462
GSM2815485	18	23.595	21.6711	20.5435	23.8528	19.192	16.737	20.4259	18.4267	18.8457	20.4259	18.0632	17.7648
GSM4497360	46	36.9473	43.9119	41.7846	43.0708	39.8595	42.5916	41.2302	36.2234	36.4728	41.2302	41.6412	42.5458
GSM1301941	42	46.8403	42.225	42.9481	54.0813	44.3937	40.2746	45.9473	46.2124	42.0119	45.9473	42.9177	42.4725
GSM2860934	44	46.5957	46.3208	44.434	43.7198	41.8565	44.5877	47.8257	45.4114	48.2178	45.4114	42.6312	43.9128
GSM4299241	74	66.6467	67.2845	71.218	64.3021	62.4869	69.1019	68.1971	70.7114	71.9088	69.1019	73.3138	76.8134
GSM2815505	18	16.1975	19.0418	19.713	20.5692	16.4971	20.5924	16.8227	18.1028	18.4675	18.1028	18.3946	17.2948
GSM2814698	18	21.3849	18.094	18.4541	19.9163	21.3728	20.0956	15.7309	18.0085	18.0591	18.4541	17.4672	18.1556
GSM2056672	45	48.299	49.2242	48.2601	53.2322	50.4211	49.4985	47.7274	44.1038	45.5569	48.2601	46.8241	43.9266
GSM2815318	18	22.4007	17.8854	19.1998	17.6371	19.6783	18.9844	18.1304	18.4394	17.9552	18.9844	20.408	18.3806
GSM2814125	18	25.4827	20.9239	19.3153	16.162	21.148	18.3302	16.3316	19.7506	17.8654	19.3153	18.9916	18.8877
GSM2814880	18	17.8731	20.3888	18.1219	12.9428	21.4614	18.1226	16.3556	17.4563	17.671	17.8731	17.8793	17.9606
GSM2334531	22	25.3336	25.8455	23.8828	25.5793	20.3822	20.3947	23.6584	22.5161	25.219	23.6584	21.242	22.0707
GSM2334204	19	13.887	22.3436	21.6632	27.604	17.3879	17.514	23.0982	18.5659	18.5991	18.5659	18.7538	19.1603
GSM2860752	60	58.9364	57.0402	61.4948	52.7452	58.8923	61.8739	54.0744	54.5334	50.1087	58.9364	62.2021	62.7934
GSM2676531	52	46.7473	51.214	49.8557	54.175	53.0846	52.1249	46.1863	45.9736	46.4543	46.7473	49.4357	47.7666
GSM3169230	30	32.7638	26.103	31.2298	45.7752	34.0436	29.585	34.4296	32.6542	28.7417	32.6542	28.7356	30.5818
GSM2860728	55	58.1873	51.8233	51.0322	45.9248	49.3091	52.959	52.4939	55.2243	53.0766	52.959	52.7678	52.3819
GSM4615158	15	14.1291	13.8215	15.5377	20.4856	16.6684	16.8238	15.9662	18.8061	18.2244	15.9662	13.8509	16.103
GSM2815354	18	21.9178	20.4629	17.2878	17.5394	17.6653	17.0025	20.8602	17.8141	17.9864	17.8141	17.6037	18.0006
GSM1648955	56	57.4831	63.6144	60.3572	62.8336	55.0114	56.1122	59.9905	56.4263	48.7355	57.4831	58.627	53.4071
GSM4299552	68	60.7666	54.1432	60.5405	52.9591	62.3381	59.6833	65.1557	55.3593	65.7667	60.5405	62.9231	64.5357
GSM1343927	65.1	59.8406	67.1067	69.2347	66.6284	62.2819	66.933	66.1985	64.7777	66.1723	66.1985	67.1397	67.7852
GSM2656315	2	2.4152	-1.7142	1.6395	-8.5906	-1.4551	-1.3891	-1.1555	4.7309	2.448	1.6395	0.7374	1.7735
GSM1868056	18	15.3737	19.9473	19.467	23.2661	17.8903	19.7681	16.6772	18.831	19.0748	18.831	19.1259	17.1616
GSM1653366	44	45.0074	45.5242	46.7166	56.6039	44.9124	45.4824	48.2602	46.5919	47.7007	46.5919	44.9187	43.6152
GSM1320513	39	39.8128	45.3035	42.8569	46.1266	39.1113	39.498	41.5032	37.5752	42.9854	39.8128	37.3052	39.7342
GSM1870237	71.7	73.3745	70.2246	68.8692	57.6779	64.1848	67.6553	70.2926	74.451	70.6037	70.2926	67.9512	71.372
GSM1344859	39.2	47.3783	43.782	38.9772	45.0249	48.2506	41.5582	42.6755	43.3222	46.4959	42.6755	41.4296	39.6246
GSM989849	93	91.2336	86.571	91.0932	83.4003	94.4505	94.0321	85.49	88.5893	87.8907	91.0932	93.9431	91.367
GSM2656305	2	2.8835	6.4624	3.3375	-13.8376	1.5186	4.7458	5.9313	1.9045	-0.2424	3.3375	4.9764	1.0004
GSM1868133	49	56.2697	51.6862	51.7156	51.6946	57.2714	51.762	53.8018	50.2866	49.1041	51.762	52.0544	54.1643
GSM1343601	53	52.3723	60.5241	55.354	53.1863	53.9339	54.7975	51.7875	55.7264	54.5316	54.7975	54.5322	56.6054
GSM1344041	37.4	38.8817	36.6361	35.7164	44.189	38.7053	36.5473	37.7645	38.4791	35.4776	37.7645	36.8181	35.9409
GSM1344234	39.1	47.2803	40.6021	40.6764	41.6696	41.7447	40.22	42.473	41.1307	44.5	41.1307	38.5161	39.5509
GSM4599958	36	38.2509	31.7058	36.2706	36.5752	36.451	37.1204	35.3187	37.9326	37.5105	37.1204	36.4351	37.6384
GSM4599401	47	45.5218	48.4119	52.6856	45.5132	48.2856	51.1131	54.6225	52.6975	54.4758	52.6856	49.582	51.362
GSM990523	27	26.6934	27.5401	27.298	29.8032	32.9186	28.1684	27.1831	31.8912	29.4386	27.298	27.534	26.0117
GSM989995	47	49.3877	48.3034	46.3061	52.0401	49.633	48.4435	48.0206	46.4788	48.0661	48.0206	46.826	47.502
GSM1345022	43.2	40.9434	45.9965	44.6758	47.5721	43.85	43.1445	46.2623	49.0736	46.1633	44.6758	42.8006	42.4732
GSM2056486	48	53.8571	57.8343	53.8392	52.0346	52.7173	47.9491	52.3564	45.921	47.5449	52.3564	47.9501	50.4555
GSM4599187	30	41.0013	33.7182	32.7944	40.0641	38.1111	34.5896	34.6895	29.9341	37.6526	34.5896	34.0297	32.3607
GSM1655229	48.3	54.804	52.2732	50.9599	48.2138	48.8484	48.6467	50.9597	49.6364	50.8103	50.9597	49.1976	49.5674
GSM2190444	0	0.0782	-4.8624	-0.9759	-3.7285	3.4552	-1.2242	-2.5695	-0.9266	-0.4477	-0.9759	-1.6451	-0.4396
GSM2815704	18	19.2669	20.6137	19.6658	17.1376	22.5838	18.8973	18.894	18.1989	17.9075	18.8973	18.3526	17.7944
GSM2814598	18	22.7843	16.7789	17.4834	25.8897	19.9131	14.1905	18.8961	18.2191	18.1447	18.2191	17.1828	17.5623
GSM1886604	15	14.3615	17.2327	17.7787	13.6581	13.3526	16.584	8.6393	14.6255	17.0321	14.6255	15.5352	16.5985
GSM1343828	41.2	46.9895	42.6278	45.8826	47.3397	48.8128	44.0684	45.5435	49.1188	49.6542	45.8826	45.5275	44.6206
GSM3228615	49.2	42.4818	46.5652	48.6064	48.4659	44.0856	46.2578	51.1123	44.229	42.8555	46.2578	46.5315	45.6899
GSM1300551	86	90.6006	70.8381	85.3346	73.4447	84.7846	84.7266	74.315	87.2216	86.0083	85.3346	83.9246	84.6715
GSM1572598	36.6	31.3564	37.1708	34.8228	34.5885	32.1258	38.0781	37.5283	32.3558	32.5798	34.8228	36.8072	35.4145
GSM1344500	47.7	48.6358	51.055	50.3381	46.6268	48.4027	51.0522	48.6137	54.9208	49.9902	50.3381	51.7398	52.3228
GSM1946539	26	31.9066	29.3103	28.3012	30.7376	31.6271	28.9419	28.8033	25.1096	24.8883	28.8033	28.1242	27.0357
GSM1343723	48.6	43.9647	47.0878	46.4055	51.9636	44.5658	49.2719	49.4246	43.7831	41.3308	46.4055	47.8303	49.2453
GSM2815116	18	19.0403	21.2373	17.6026	29.3658	13.2162	15.6155	16.5268	17.6189	17.6888	17.6026	15.8519	17.0793
GSM3563527	33	34.6857	21.4583	32.8152	25.7764	31.1087	30.3114	28.2908	27.1904	30.1988	30.3114	33.2884	31.1829
GSM2814097	18	12.6985	20.3872	16.7032	17.3591	16.5235	14.7672	20.6982	19.5507	19.15	16.7032	16.6352	18.1523
GSM989892	62	63.3936	57.4213	61.5583	62.9155	62.7348	64.3404	61.5822	68.1697	70.5097	63.3936	63.194	61.3956
GSM1886446	23	24.3048	23.7849	26.7817	28.6328	25.2679	27.558	27.8513	22.205	21.2411	26.7817	26.316	23.6581
GSM1299675	80	77.732	71.2003	78.0076	67.2339	74.0402	75.2437	76.9867	83.5908	82.6144	77.732	76.1492	78.5036
GSM2729933	9.9	9.6069	13.7026	11.2883	11.2447	9.6744	12.1931	10.5293	10.4109	9.1	10.5293	12.4149	9.556
GSM1498571	66	61.8057	57.0318	63.5876	57.3345	58.305	61.3704	65.6939	60.3257	60.5566	61.8057	61.9988	62.6621
GSM1886440	23	35.6885	34.8713	32.1928	28.9347	29.1564	28.6016	30.1021	23.3823	24.5461	30.1021	28.2698	25.4889
GSM2250452	24.2	28.6274	30.4677	26.1587	29.4988	27.5515	26.0732	25.1875	28.8295	30.2035	26.1587	24.5645	25.8772
GSM2562807	15	11.7752	7.9879	10.116	2.4929	13.791	13.8079	5.8958	21.4219	19.3957	11.7752	16.4643	14.9939
GSM1343440	37.6	34.5045	45.0907	39.9999	50.6819	38.148	39.8199	42.1407	43.1648	41.0228	39.9999	39.2606	41.681
GSM2814185	18	18.9991	21.1292	16.1605	22.197	16.9619	16.757	18.2598	17.1902	18.0413	17.1902	16.1322	17.9001
GSM2187829	0	-0.1083	-3.8197	-0.3433	-6.7728	0.4644	-0.849	1.6192	-0.4253	-0.0482	-0.3433	0.8792	-0.2849
GSM1871332	75.6	76.6636	73.5343	73.9428	70.6979	77.6883	77.3875	71.2127	72.9033	75.0418	73.9428	77.5626	77.7655
GSM1343750	41.1	44.3013	41.8123	43.2103	41.1883	44.0187	42.59	44.0079	45.6739	41.2967	44.0079	40.856	39.6251
GSM4421127	22	25.7807	27.7141	23.7381	24.1895	22.8006	24.6257	24.025	20.8901	19.8284	24.025	25.3996	20.6194
GSM2250698	55.8	56.4784	54.2953	55.9737	52.1367	54.5929	58.3113	51.4038	51.563	49.5116	55.9737	58.5862	58.1049
GSM990305	51	53.4228	51.761	52.0991	51.3688	50.646	51.5118	49.8948	56.0789	56.1215	52.0991	49.6104	51.6723
GSM4299465	72	63.1525	65.2842	63.4321	71.526	58.2661	69.9445	75.3367	70.6586	70.5044	69.9445	69.2713	68.208
GSM2190282	0	-0.0155	-3.2422	-1.7271	-1.199	3.0507	-1.0526	-3.9274	-0.7383	-0.283	-1.0526	-0.0175	-0.4601
GSM2814688	18	16.8777	19.2704	19.3889	19.5697	19.0536	15.441	19.8992	17.8724	18.4138	17.8724	16.7138	17.6899
GSM4599375	50	51.8177	46.2564	50.1225	41.8717	51.3364	51.1874	48.0867	51.1771	49.3648	51.1771	52.5163	53.6332
GSM4674514	18	22.9933	19.099	17.9848	23	18.2904	20.4892	18.4732	17.2678	18.158	18.4732	18.1126	18.1798
GSM1425665	28	31.8851	27.6261	33.7396	34.1267	34.1219	32.2322	30.7144	28.7375	28.5082	31.8851	32.1837	31.6882
GSM3169209	44	40.8139	39.2907	45.8698	50.0018	42.1881	44.3936	44.1307	44.6727	44.9826	44.3936	43.9645	43.685
GSM3563315	61	69.808	60.2945	57.0071	68.7268	64.7031	58.3246	63.9623	58.249	69.465	58.3246	60.5614	59.2582
GSM3228941	44.6	44.6563	47.6999	47.2652	47.1549	44.8922	46.0858	46.4382	48.2604	49.5013	46.4382	47.3497	46.4519
GSM1345712	65.4	56.1289	57.4736	60.2827	61.577	58.6303	63.8843	63.0904	61.2865	59.0646	61.2865	62.0454	60.1928
GSM2808256	10.1	8.7875	10.2238	8.2209	1.2747	8.0331	9.6942	7.6408	12.3588	11.0976	8.7875	9.4445	9.0422
GSM2562814	13	14.5703	13.8045	13.5026	18.028	16.9263	13.1743	8.493	13.6839	13.9336	13.5026	15.2846	12.3973
GSM1301985	54	68.1442	63.9809	59.0072	68.1464	65.2751	54.9021	64.103	59.9527	61.3796	59.9527	55.1111	54.6777
GSM2814166	18	17.6804	16.6811	13.0177	8.592	17.4507	17.0307	16.2353	18.0282	17.5975	17.0307	18.8903	17.498
GSM1868107	18	11.9043	17.6654	17.3692	20.2127	17.9005	15.8843	10.4868	22.1705	18.4311	15.8843	15.6725	17.5679
GSM1344610	54.3	53.3285	54.8255	55.7295	59.4097	53.8546	54.3967	56.0244	54.7751	51.6468	54.7751	54.1755	53.7029
GSM2815387	18	18.9357	19.0897	19.8015	19.4798	19.447	20.9311	22.8729	18.7717	18.7935	19.8015	21.4921	18.8192
GSM1868156	36	35.5998	32.2207	33.7192	44.4439	37.1008	35.931	35.313	35.5806	34.6097	35.5806	37.6726	39.673
GSM5310385	69.7	74.4088	71.2652	70.4607	70.0253	71.54	70.1982	72.2033	71.3562	74.0482	71.3562	69.8918	71.9839
GSM1343538	54.1	54.844	55.1712	59.0434	48.729	60.0471	55.6171	56.6144	58.6811	57.9096	56.6144	55.8906	52.7185
GSM4599373	20	26.7222	26.4645	22.5876	32.7753	21.7382	21.6224	23.4989	24.1247	25.5239	23.4989	22.0687	23.2354
GSM4749867	60	60.9053	68.6124	65.1806	65.4459	64.6269	62.456	66.9577	63.0723	69.6588	63.0723	62.1885	61.7448
GSM2729922	4.4	3.801	8.7695	6.5535	1.0636	0.6876	4.2443	2.5481	6.76	4.9942	4.2443	2.934	3.141
GSM4211071	61	53.9579	58.9806	56.8806	62.399	55.6939	58.6028	57.6415	48.8553	54.4506	56.8806	56.5744	58.3171
GSM1506355	31	31.1398	33.3182	32.287	36.3495	34.7469	32.4579	33.0764	32.0739	32.944	32.287	31.4468	31.3916
GSM1344423	42.8	40.074	44.0852	39.0945	43.5787	38.094	41.1836	40.7133	40.7305	40.3052	40.7133	40.2651	40.0273
GSM1344650	42	41.8343	47.9331	48.5556	49.9846	48.6675	48.7255	46.4202	41.9205	43.1539	46.4202	46.6945	48.3361
GSM1870311	50.5	46.8775	49.9197	50.6899	47.8941	47.0522	48.2255	50.6871	49.5243	47.0581	49.5243	50.3138	50.5648
GSM1647992	49	46.1826	44.9672	48.5511	50.3652	50.1318	49.1497	44.8503	49.3759	47.8493	48.5511	47.8046	45.5783
GSM990055	85	79.2128	76.9994	80.7254	70.6066	78.0932	84.4702	76.4677	76.5727	77.2248	79.2128	82.0304	82.4837
GSM1344037	67.3	63.6586	69.0771	69.9539	72.1741	65.7643	66.6297	72.253	65.2822	66.7058	66.6297	67.1259	68.7746
GSM1653380	47	50.4267	43.7154	47.9089	45.7661	48.3521	48.6073	49.9696	49.712	51.2009	49.712	49.193	49.2346
GSM1343516	51.4	49.6779	52.4362	54.4502	57.9373	52.4572	47.1474	49.0118	54.1611	55.6253	49.6779	48.7568	49.7558
GSM1655190	41.7	37.2116	45.1481	42.4644	42.5551	38.7265	42.1269	41.6435	42.5912	40.9485	42.1269	41.2933	42.0347
GSM1345192	62.3	57.3934	63.1982	62.1805	59.7257	60.2572	62.8867	60.5838	62.1449	61.2804	62.1449	60.0189	59.9434
GSM2860780	51	53.4871	46.4984	51.7678	44.2511	54.3315	48.5686	47.6178	56.2548	54.5364	51.7678	49.125	52.8792
GSM1870197	49	48.7487	55.5515	48.574	47.755	39.7271	49.6179	49.8406	49.6945	49.996	49.6179	50.1869	60.7725
GSM1506395	35	39.1523	36.4449	35.8162	39.5702	36.9909	36.3714	36.6988	34.3126	34.233	36.3714	35.6543	34.5126
GSM5310286	61.4	54.2833	59.0845	57.7147	62.9984	58.1988	59.2089	56.8382	60.1315	60.1924	57.7147	59.1463	60.7756
GSM3563339	57	52.935	60.2497	59.9561	58.6656	53.6784	55.5883	55.6859	51.6413	53.0322	55.5883	55.9108	60.0413
GSM3035455	62	63.32	53.7381	57.0265	52.0938	54.1843	56.8972	58.3039	55.1874	58.213	57.0265	58.1384	60.92
GSM1653411	46	47.4122	51.5421	47.7637	52.1464	50.7783	46.784	48.3415	50.9058	54.4676	47.7637	43.8389	46.3714
GSM1345056	55.3	51.8154	48.3815	51.4741	50.3237	49.3019	50.5503	55.1703	49.8288	51.5111	51.4741	50.8541	50.4656
GSM2676541	53	50.4104	54.0929	49.3633	56.882	46.5052	49.4119	53.3202	48.9906	51.7299	49.4119	48.6312	45.9778
GSM2334577	21	26.4307	27.8536	24.322	24.5358	29.154	24.0519	21.7211	19.4551	21.3795	24.0519	23.5009	21.7257
GSM1870175	73	60.3668	64.8537	64.6865	68.8345	62.0159	65.9265	63.5173	69.2364	68.1821	64.6865	66.4188	69.7545
GSM3440560	70.4	73.1855	64.7247	67.2149	59.7359	67.8905	71.1919	65.1441	70.1105	71.8797	70.1105	71.7066	72.0332
GSM1344689	37.6	39.2248	39.6373	38.1528	44.1041	39.4301	38.7106	40.0666	40.9028	40.1722	39.2248	37.7357	41.1704
GSM3228987	48.1	54.605	45.5407	50.6805	49.3511	43.3485	47.1681	47.8026	46.1331	48.1218	47.8026	47.8879	47.7011
GSM2178686	41.6	44.5189	41.6725	41.4514	45.5142	45.9097	43.6233	44.5836	44.2465	43.7202	44.2465	41.3183	43.0892
GSM2656197	2	2.4571	7.609	3.3188	4.3327	-0.8561	3.0846	5.8763	2.0219	-0.1257	3.0846	4.0918	1.3153
GSM3229194	42.1	43.4295	41.0683	44.7305	44.4219	39.6318	46.191	44.6687	40.6206	41.6525	44.6687	45.0322	42.0597
GSM2814760	18	18.6938	14.0304	16.086	14.5693	14.8515	19.9594	21.485	19.0753	18.5384	19.0753	18.8899	18.4935
GSM1345150	39	45.7186	40.7922	45.3076	47.0384	40.9794	39.6366	41.471	40.2532	37.793	41.471	41.454	41.1187
GSM2815392	18	17.648	13.5753	16.0283	21.7248	21.3833	18.722	17.2282	18.568	18.7507	17.648	16.1449	18.0721
GSM1344890	35.5	38.9725	36.8167	38.672	35.4427	38.4412	35.6556	39.3442	38.3375	37.5648	38.672	36.7406	37.429
GSM2250578	47.4	51.4714	56.5124	56.3823	52.7081	54.6609	52.3999	53.194	49.8337	53.1778	52.3999	50.4658	50.1844
GSM2334367	54	56.0779	55.669	55.9682	63.4026	53.54	55.1454	56.4449	59.9871	62.3165	56.0779	55.468	54.9926
GSM2187524	0	0.1544	2.0969	-3.5827	1.165	-7.1934	-1.4891	1.4498	1.4423	-0.958	0.1544	-2.0953	0.0027
GSM2815425	18	16.9788	17.6159	16.8297	20.3939	17.3092	15.5315	15.3261	17.6837	17.2282	16.8297	15.8168	17.1975
GSM3440426	64	60.3937	53.4036	58.7193	52.6139	59.7821	65.8466	59.83	59.3276	59.8305	59.83	65.2924	63.0176
GSM1868148	46	47.088	46.838	43.6574	48.2479	47.5916	48.1144	44.2099	45.1293	43.1966	45.1293	45.1917	46.5434
GSM2814490	18	13.8896	17.4227	14.2687	19.0071	18.9866	17.1399	16.5603	17.4978	17.5249	16.5603	16.3193	17.1391
GSM1870886	77.2	70.4635	68.6532	69.8408	69.9414	73.2781	74.158	71.7679	76.5295	75.1014	71.7679	74.0555	76.5302
GSM3228731	52.4	47.7628	51.5933	50.6103	51.4267	49.8535	50.674	53.2799	51.3235	52.7528	50.674	51.2148	50.981
GSM2814911	18	15.7018	13.7399	14.7457	20.1148	14.2294	17.139	10.9102	17.8018	17.7901	15.7018	14.2184	16.8578
GSM2860683	33	37.3603	31.5676	33.6016	32.636	32.0992	27.1184	29.7522	40.6335	41.3798	33.6016	31.9656	35.4455
GSM1345167	72.6	65.3111	64.5396	68.6088	66.0567	68.8112	67.0195	63.3162	71.7208	71.527	67.0195	68.0147	69.5904
GSM2814476	18	15.7127	21.1925	15.7522	14.0656	19.521	20.2429	17.9026	18.1177	18.0553	17.9026	20.8662	18.0734
GSM1343692	43.2	42.2504	49.6593	46.1288	49.2422	45.3261	42.7374	48.4879	43.4855	44.7108	43.4855	43.89	43.4512
GSM2860837	54	55.5481	52.39	51.2427	43.3116	52.4677	52.0163	49.1485	55.0113	50.9494	52.0163	54.6194	55.2453
GSM4674445	18	15.5484	17.3211	16.4857	27.9539	21.0458	14.1619	18.7222	18.8878	17.9924	16.4857	15.1694	18.2776
GSM1871194	78.5	73.4862	79.1992	78.5978	72.8082	82.5826	77.9536	74.9492	79.747	83.2404	77.9536	80.3323	77.6718
GSM2814365	18	23.2872	22.0314	17.6409	19.2363	23.9971	16.2294	19.2104	18.8876	18.2834	18.8876	17.4497	18.1228
GSM1282779	54.6	49.7755	48.076	51.8975	50.1838	49.1235	53.8686	47.8647	56.6966	57.6452	51.8975	51.9016	55.337
GSM4230820	3.5	3.939	9.6621	2.3654	4.4978	1.1946	4.0084	3.0492	6.271	5.6508	3.939	4.2799	3.9394
GSM1343386	47.2	47.0451	44.7521	47.9332	45.624	47.9923	45.2487	46.2739	45.9723	47.4603	46.2739	46.2684	46.8969
GSM2815620	18	18.9216	14.5857	13.7947	18.1872	16.8128	17.6256	17.4303	17.4748	18.7327	17.4748	15.0346	17.2517
GSM2056681	55	59.3856	54.5386	55.2405	63.0422	50.7104	55.2329	53.0358	50.1474	51.6601	55.2329	54.625	56.764
GSM4704274	26	25.5359	29.7664	26.2467	33.4104	20.6494	17.3859	27.5639	26.133	24.66	26.133	22.1477	24.4297
GSM4420599	64	53.7591	53.062	53.3091	53.1773	51.6395	58.9626	57.182	56.6231	56.5243	56.6231	57.6491	60.5063
GSM1240258	0	0.0202	4.3452	1.9749	13.1037	4.0143	1.0733	4.4585	-1.6102	-2.0155	1.0733	-0.4355	-1.7002
GSM3562965	54	55.5507	45.2374	47.4666	41.2549	59.6422	49.7227	46.1777	51.0308	56.9819	49.7227	49.7932	52.368
GSM2676662	58	67.4821	61.8353	61.6603	52.348	62.7053	59.8304	61.0344	60.1771	61.8535	61.0344	58.8786	58.5841
GSM3563238	50	53.7543	59.6088	56.0841	51.7259	52.132	52.1937	56.4218	51.7254	55.2813	53.7543	52.8216	52.5988
GSM3229076	39.9	39.9695	41.9959	41.6199	44.5845	40.6952	37.8289	44.757	39.9917	39.144	39.9917	37.2708	40.5684
GSM2814455	18	23.7914	24.114	21.4909	14.2057	25.7149	15.355	17.2234	20.2155	19.2807	20.2155	17.7474	18.1474
GSM2814895	18	17.3938	17.9889	14.8514	23.8119	14.0471	16.582	17.22	19.5037	20.6066	17.22	17.9796	18.7381
GSM2562912	14	13.6616	15.3315	14.7945	13.5073	16.4224	13.7043	13.7478	22.58	17.7053	13.7478	13.4864	15.7346
GSM3113094	39	41.0501	36.6517	39.3849	34.9643	38.1995	39.4193	37.9318	51.7194	45.3352	39.4193	36.4389	36.1591
GSM1345350	47.8	52.5951	50.144	52.514	52.9249	53.7602	51.2691	53.7751	52.2398	50.4611	52.514	53.1814	51.2069
GSM990410	79	71.2578	74.654	74.0176	62.4606	67.8764	72.8502	70.3881	72.1418	69.5462	72.1418	73.4812	73.6713
GSM990105	44	50.8158	45.954	45.5843	43.981	53.573	43.7713	49.8175	50.6424	48.6705	49.8175	44.476	44.2783
GSM2814896	18	18.4737	18.5662	17.7359	15.8675	20.7856	16.8841	16.0701	18.6233	21.1004	17.7359	15.9308	18.3361
GSM1646870	4	4.7104	4.0451	4.8273	-6.617	6.541	0.311	5.8546	6.485	5.8512	4.8273	3.9221	2.9629
GSM1653384	49	44.9582	46.4041	44.1847	49.7285	40.8746	43.7057	47.5761	43.0634	47.2147	44.1847	44.1041	45.2795
GSM1648015	40	48.3833	44.0966	44.2668	50.1542	45.161	43.3894	44.8602	41.3754	39.1252	44.2668	42.8021	39.9549
GSM4420570	35	11.2376	62.0918	59.48	63.0013	8.7783	48.2625	33.4141	40.9731	42.1204	40.9731	41.5495	35.9046
GSM4674506	18	17.6864	19.6143	13.6298	16.4277	16.8992	15.6677	8.4278	18.224	17.5279	15.6677	13.4898	17.2891
GSM2187458	0	-0.1629	-2.0885	1.0358	-3.7604	-0.9891	0.5805	-0.7985	-0.5939	-0.5162	-0.1629	-1.5156	-0.5566
GSM4230903	5.7	5.3743	8.1733	7.0883	15.5978	9.4489	11.7241	8.1905	7.9531	6.8136	7.9531	9.8972	6.9131
GSM2250432	55.6	55.9698	53.2405	53.7066	56.1148	59.8661	53.5214	53.9078	54.2827	58.7829	53.9078	51.4204	53.9601
GSM1259879	21.1	21.5305	25.0315	21.6354	21.7974	23.9022	26.0461	22.9085	21.0028	18.9276	21.6354	25.4927	19.9338
GSM1345340	67.3	64.6564	61.123	61.7674	51.5321	61.0781	62.6954	59.7602	63.4897	62.9364	62.6954	63.2742	62.5064
GSM1868213	53	52.7148	54.0126	54.777	58.2275	55.9476	54.2538	54.8059	54.8651	56.2343	54.777	53.9716	52.6289
GSM1282817	63.6	59.8628	55.4521	58.079	68.9736	57.5971	57.2559	57.7192	62.4611	62.0804	58.079	60.373	60.853
GSM2815151	18	20.1232	20.6545	22.1795	21.5943	24.0446	20.6275	20.6109	18.6992	18.8344	20.6109	20.282	19.3491
GSM1870207	46.7	48.0518	53.8818	49.4068	47.2039	47.7003	52.5238	49.6343	52.3418	50.0711	49.6343	50.9245	47.6249
GSM2187405	0	0.1904	-6.412	2.4973	2.3726	-0.123	2.485	3.8384	-0.507	-0.029	2.485	0.5548	-0.1605
GSM3398154	23	26.2908	22.6141	21.3615	17.0535	27.8747	22.0386	18.969	17.9921	17.8747	21.3615	23.0242	20.2532
GSM2056578	41	43.7103	48.168	45.5173	59.7924	46.8482	43.1083	46.4308	42.4702	44.7189	43.7103	44.0701	40.5544
GSM1868047	63	63.9928	60.8417	59.2383	65.7286	61.2908	55.6782	55.459	48.997	50.1918	55.6782	59.4173	57.6763
GSM3440323	66.3	61.8546	64.3992	65.506	60.344	66.5727	68.1184	66.0789	62.263	62.4008	65.506	66.2649	65.7942
GSM1870428	36.3	34.255	39.4629	37.3081	38.9877	38.5731	38.6721	43.447	40.7789	40.6699	38.6721	37.9029	36.5246
GSM1345002	64.9	67.7945	64.2162	62.1553	61.9936	60.0205	62.0666	63.9378	65.6415	66.0235	63.9378	62.1141	66.5767
GSM3440725	57.3	57.897	58.5318	58.3294	53.8519	59.453	60.1282	60.6116	59.9523	59.2968	59.9523	60.4003	61.0809
GSM1868398	52	58.3658	53.5755	47.9555	60.0086	55.8361	50.3514	50.3121	49.1151	53.6094	50.3121	50.8525	50.1282
GSM2815529	18	18.4486	21.4182	17.9561	17.137	14.8669	20.8287	18.907	18.0789	18.1843	18.4486	19.5097	18.1973
GSM1302000	61	66.7852	52.6525	57.3426	68.4973	62.78	62.935	57.6444	60.0147	65.2921	60.0147	61.4746	68.9955
GSM4599415	25	33.0609	30.1571	30.508	33.3336	27.2479	28.9368	24.8118	28.2368	27.195	28.9368	27.9095	27.2091
GSM5310490	36.9	35.0384	37.6342	35.3872	43.1286	40.1469	35.0064	36.779	36.3647	42.6174	35.3872	37.6258	37.7953
GSM1282789	62.8	51.5011	53.9065	52.6669	51.6566	48.7829	54.5973	54.0829	59.3761	60.0319	54.0829	55.1515	60.9567
GSM4599050	46	30.6322	30.512	33.4598	41.46	36.0456	30.5804	32.5835	30.0082	28.0878	30.6322	30.4155	31.2332
GSM990411	64	59.9834	66.2499	65.5939	64.0425	60.2205	63.8533	65.9743	61.4383	69.2453	63.8533	63.8112	64.209
GSM1868090	34	32.3661	34.1957	33.8758	41.1183	30.6017	32.1566	32.7926	30.6573	30.0298	32.3661	31.776	32.8969
GSM1868347	33	32.8217	33.438	31.6312	37.2725	31.616	29.4493	32.814	28.6443	32.4451	31.6312	30.3596	30.7987
GSM2814562	18	15.5026	27.4044	19.013	21.9322	20.2966	19.6484	17.2388	17.7195	17.6256	17.7195	19.3691	17.7907
GSM1299689	80	70.4333	74.2051	77.8328	74.936	72.9584	74.6586	71.8636	74.5589	75.7601	74.5589	76.2064	75.5899
GSM4420555	47	42.9784	42.7584	44.4108	43.6622	45.9758	46.2047	45.9937	41.1474	45.7058	44.4108	45.0428	46.4878
GSM2056704	42	40.0446	46.5653	40.8417	46.831	49.5518	41.0843	40.9117	43.8663	44.1437	40.9117	40.5139	41.8553
GSM1443644	80	70.5073	72.6786	73.6283	71.6726	73.2344	72.9771	69.2267	83.269	78.5757	72.9771	73.6683	81.1205
GSM1886416	22	18.7714	21.7173	26.1827	35.0265	23.7825	19.4699	25.9742	23.3794	22.5116	23.3794	21.3222	22.616
GSM3035410	71	77.8851	68.6364	71.5996	59.9311	64.7177	71.0611	71.4694	76.1711	76.6559	71.5996	73.4732	73.722
GSM2814870	18	18.5872	20.8914	18.829	25.0547	18.9167	20.37	21.6769	18.1437	17.3733	18.829	18.9093	18.5448
GSM2676473	55	60.3675	59.3679	49.875	62.2451	54.0511	54.9987	63.4333	55.1435	54.1842	55.1435	55.4699	52.5375
GSM1343749	60	55.1362	57.3472	59.8246	61.1789	57.2984	60.7809	60.1515	53.772	49.8085	59.8246	60.3685	61.531
GSM1868110	30	35.825	37.5055	32.9614	38.3399	38.5898	28.8915	35.7468	37.1234	34.6785	35.7468	28.1105	30.9263
GSM3228803	52.7	56.5094	52.1894	53.6294	53.5831	46.9431	53.8582	55.0854	47.1405	45.7229	53.8582	52.688	52.789
GSM1344561	45	49.6415	53.6285	51.8155	58.8499	53.4009	53.0102	53.6732	52.5849	53.3007	52.5849	52.8288	56.0792
GSM1868242	48	47.303	50.1421	47.9485	55.2012	46.547	45.3364	51.308	45.9488	46.6361	47.303	49.5635	49.1312
GSM2187653	0	-0.0456	-2.8545	-0.0532	1.1592	-3.9983	-1.3954	0.6049	-0.5942	-0.2334	-0.0532	-1.5697	-0.4568
GSM1870833	65.2	61.3306	69.7692	71.6087	57.7601	63.6354	65.318	64.6673	67.679	69.4721	65.318	64.7097	66.9046
GSM1870294	65	68.323	63.5865	61.3185	57.852	58.9545	61.7006	62.3137	67.0194	64.5456	62.3137	60.5523	63.9324
GSM1343589	47	47.8218	48.4638	46.7161	48.4029	46.9079	46.8342	46.907	48.0812	45.6895	46.907	46.155	44.2948
GSM2861677	32	56.6282	50.0802	53.0864	53.9968	53.1001	55.3516	55.8244	56.5151	56.803	55.8244	56.4057	58.0637
GSM2187527	0	-0.0782	-3.5891	-2.6969	-2.7359	0.463	1.0456	-0.2209	-0.7894	-0.5676	-0.2209	1.9394	-0.5288
GSM2815011	18	20.1832	19.9555	20.0035	12.9309	19.6016	17.0754	16.3884	18.4678	18.0747	18.4678	18.0166	18.1095
GSM1345673	50.4	52.3273	48.137	50.7155	51.2579	46.8265	53.5453	50.7599	48.906	48.0708	50.7599	51.8286	49.337
GSM1345639	72.2	71.7479	69.7263	67.7101	76.1286	69.5811	68.703	66.8201	72.1061	71.0855	68.703	67.7496	66.9703
GSM1886378	20	23.6648	22.6822	21.6998	33.9645	23.8583	21.9371	19.6554	23.1115	23.4106	21.9371	21.9056	22.1804
GSM3440749	52.1	43.2067	49.4454	49.9885	53.7382	48.9914	50.5135	50.8153	50.8907	51.466	50.5135	51.0238	48.525
GSM2250319	50.5	58.1514	50.0446	50.7522	55.9279	57.2354	53.0818	54.9198	54.7437	56.0852	54.7437	54.1599	53.1127
GSM2187423	0	0.0125	-3.4969	-4.0502	-5.0352	-5.2529	-2.3682	-2.7717	-0.3729	-0.2764	-2.3682	-2.9782	-0.2705
GSM3093549	4.3	4.591	4.8592	3.352	-2.3896	2.1513	3.2443	6.3103	3.9065	3.524	3.9065	5.2327	3.1109
GSM1299789	71	68.4173	66.0634	66.5366	66.1263	68.7017	67.4253	68.6928	70.9311	78.063	68.4173	66.9151	75.8927
GSM2187645	0	-0.069	-5.1209	-4.471	-8.0838	-0.8878	0.2473	-0.852	-0.8219	-0.5902	-0.8219	-2.6515	-0.5035
GSM1344844	44.6	41.5106	46.393	44.0895	53.095	43.4098	44.369	44.6408	44.0381	43.6132	44.0895	45.416	44.949
GSM2056627	52	60.2024	53.8859	55.0548	53.5841	59.2416	53.3081	54.4298	56.5874	56.6158	55.0548	54.3424	54.5516
GSM2815073	18	17.3142	22.8739	18.2892	15.442	15.8632	16.3603	16.7814	18.1563	17.9136	17.3142	17.4932	18.2805
GSM3440776	60.6	49.8347	57.3286	53.3463	54.8692	50.2216	57.1826	52.8169	57.5511	60.6825	53.3463	56.6841	56.6129
GSM2815502	18	16.5671	21.8773	19.5321	20.0565	23.6868	18.0776	21.3732	17.7792	19.7973	18.0776	19.2361	17.9546
GSM2676596	49	53.0981	49.848	47.6564	52.1507	47.6694	47.0487	50.9756	47.4945	47.9284	47.6564	46.6622	47.5606
GSM1498563	52	46.4982	47.5311	50.7477	51.6979	47.6942	53.0512	52.2792	46.8167	51.0318	50.7477	49.7937	47.3269
GSM1871410	27	28.5904	31.0324	29.7396	33.6126	29.8728	30.1712	28.8164	29.2106	27.5126	29.2106	28.7797	26.2675
GSM4420692	38	36.3413	27.6447	33.9758	33.0896	33.7544	32.8455	36.3954	36.4336	36.4998	36.3413	35.0702	35.3181
GSM5027429	1	2.1223	3.1357	1.2332	2.8942	-1.5022	1.2992	1.5411	0.0779	0.2942	1.2992	0.0248	0.2611
GSM2676458	56	43.6754	48.2402	49.3044	55.4045	44.4198	51.138	51.8902	46.3491	45.8568	49.3044	51.1828	51.547
GSM2814871	18	22.0396	23.8201	18.3754	24.5653	25.9993	22.2571	21.7502	17.909	18.255	21.7502	20.9822	18.5037
GSM2187588	0	-0.0601	-4.6539	0.0238	-12.2959	-0.8652	-0.6149	-1.7754	-1.0872	-0.5508	-0.6149	-0.5905	-0.5427
GSM5310431	59.3	53.3741	57.7366	56.338	66.2251	59.1482	61.5416	59.7136	58.9501	52.6705	58.9501	59.6384	59.3072
GSM1425517	28	28.1805	27.2548	27.9314	35.3168	29.5013	26.458	25.5207	28.1403	30.4529	27.9314	26.5123	27.0442
GSM2729914	5.7	5.2333	8.1319	5.7917	10.066	2.7723	6.5658	5.9585	8.1361	6.1302	5.9585	7.4473	5.5442
GSM1443796	76	56.8959	75.6356	77.4106	85.0883	73.3309	75.8593	73.742	83.9173	74.5888	75.8593	75.6271	77.9564
GSM1344210	73.9	69.5365	67.5023	70.3851	60.3235	73.1663	67.8846	63.9975	68.1796	67.4285	68.1796	70.364	71.7542
GSM3074302	11.5	15.925	13.0252	12.9794	17.6355	17.6187	12.5812	13.6386	14.1447	15.2588	13.6386	10.6434	11.6588
GSM3228686	39.8	44.6855	43.2733	44.9511	46.3736	41.5012	43.6603	45.4482	41.6342	41.2518	44.6855	44.5281	41.5978
GSM1344745	72.4	68.2784	70.9886	71.8073	53.8575	65.5316	73.012	71.0773	71.9178	69.6113	71.8073	73.8621	73.5161
GSM1345463	44.9	40.8493	44.4647	42.5775	51.8144	46.7045	47.1592	43.3069	43.6626	42.2549	43.3069	45.6757	46.6263
GSM989884	76	70.203	75.9757	74.0768	75.1857	76.2725	72.1203	73.49	80.2857	79.6861	73.49	75.144	75.3727
GSM4749949	69	69.3638	67.8145	68.3537	69.7084	65.8822	69.7409	73.0787	65.9769	71.6711	69.3638	70.0814	69.0624
GSM2187630	0	-0.0636	-2.0226	1.1064	4.9064	-6.5033	-1.2503	-0.4252	-0.658	-0.4738	-0.4252	-0.4248	-0.4724
GSM4600548	44	45.8074	42.7859	43.3281	49.1379	42.1031	45.4366	46.1732	37.5842	38.5342	45.4366	44.1343	42.3086
GSM3562998	40	18.5129	32.7104	24.3245	50.1064	28.2744	44.2175	37.4038	44.9623	39.5817	37.4038	40.2468	41.9033
GSM2250570	26.5	27.7303	27.9526	24.6477	30.9089	30.1812	24.5971	25.7609	26.4236	26.7479	25.7609	25.9424	26.9346
GSM2814514	18	21.3532	17.8542	16.206	17.4823	24.8408	16.6044	16.9877	18.2499	18.3469	16.9877	16.2487	17.6141
GSM1345423	65.4	64.7322	66.4286	66.656	62.8779	63.4926	67.3503	62.39	66.5405	68.3841	66.5405	67.1421	69.7617
GSM2190306	0	-0.1256	-5.8152	2.4008	-8.0661	-3.737	-1.6719	-2.0574	-1.0923	-0.5755	-1.0923	0.0847	-0.5584
GSM2056494	52	49.0931	55.0553	52.8429	53.695	44.6334	52.7584	57.7497	48.6351	47.8749	52.7584	50.1204	51.4801
GSM3074150	8.3	10.5079	13.906	10.1246	13.6002	13.1917	14.4361	11.4309	10.3201	10.0684	10.5079	14.3432	11.7361
GSM3229009	50.5	45.8555	53.1037	50.9788	43.8435	51.9837	47.9557	56.3012	49.4423	51.8912	49.4423	49.6869	50.0381
GSM4421022	50	48.4514	41.8063	47.2964	48.7732	40.9702	49.4481	51.4857	49.7318	47.116	49.4481	50.138	49.5105
GSM2187801	0	0.2144	-5.9504	-0.9948	-9.7065	5.3223	-2.7149	-2.8893	-0.3425	-0.6852	-0.9948	-1.7997	-0.3096
GSM1344526	47.2	52.117	54.0993	53.1432	56.5923	57.1986	53.0769	49.8383	54.652	56.5701	53.0769	54.0267	54.0794
GSM2814061	18	26.2949	21.2795	19.6333	11.2608	23.6382	20.9775	17.1866	19.3901	19.6741	19.6333	18.9765	19.7532
GSM1345545	66.7	61.0333	65.1405	66.4249	62.7527	60.5084	65.7931	65.6713	66.3524	66.1655	65.7931	64.8149	66.7192
GSM4599317	56	52.8619	48.8882	53.099	57.8644	53.1568	53.1882	52.9248	56.5523	57.1865	53.099	51.4693	55.066
GSM1345603	41.5	43.0677	39.3282	41.093	43.2874	49.0539	41.6906	41.0791	42.186	46.343	41.6906	42.8081	44.0975
GSM1506406	34	33.5523	34.2887	33.2263	38.1251	33.8799	33.1549	32.8248	31.1488	30.2479	33.1549	32.0977	32.245
GSM1871123	81	74.4517	75.0912	72.3656	73.9286	76.1509	77.8911	76.5212	76.4205	75.9579	76.4205	75.2681	76.8529
GSM1344081	58.3	58.4665	58.3233	59.5378	50.14	61.014	58.1063	57.4107	55.9013	56.9568	58.1063	58.5683	55.9158
GSM1344260	70.3	63.5453	62.1196	65.7251	62.0431	61.9385	69.7038	64.1428	65.5062	64.4133	65.5062	67.0858	68.7848
GSM5310336	58.3	55.7166	55.076	59.1746	55.3498	57.3809	61.4245	58.6512	60.1977	63.0071	59.1746	57.5623	59.4887
GSM3229021	77.3	67.3768	66.9109	66.9966	59.0893	69.1956	69.1488	70.2086	73.9507	70.3754	69.1488	67.941	70.9925
GSM1343358	35.3	29.8628	34.4884	32.9092	41.1464	31.665	34.5444	35.3325	34.9049	38.9047	34.5444	34.8078	34.769
GSM2814213	18	17.1946	22.616	16.7366	14.5797	14.4461	15.0974	15.854	19.3508	20.0473	16.7366	14.3351	18.4772
GSM1655304	57	61.8382	64.2426	65.8598	62.8118	74.3519	65.4972	67.1803	59.4696	58.4176	65.4972	66.7469	63.7343
GSM1343420	50.9	55.2583	55.9225	56.7698	55.587	53.7599	54.5752	56.4517	58.3494	58.1685	56.4517	53.9269	54.6906
GSM1871272	73.6	73.0015	75.8121	73.2596	69.1593	71.5512	72.0609	74.7445	78.0008	75.6259	73.2596	73.1416	76.1692
GSM2495173	81	75.1696	77.9539	77.8838	74.2918	69.9775	75.0377	76.1396	76.1494	69.9857	76.1396	77.7344	78.3213
GSM1425671	76	77.1877	69.6179	74.9607	76.1704	78.3106	76.953	73.1455	74.9021	77.9657	74.9607	76.621	75.9554
GSM2815629	18	17.3311	16.9374	16.225	21.7337	16.0049	18.0578	19.1188	18.0289	18.3019	18.0289	18.0387	18.398
GSM1506460	31	33.3136	35.5101	32.8222	37.7429	30.6203	32.6047	35.4713	31.5835	32.0525	32.8222	32.1996	32.4747
GSM1344747	39.9	36.8934	36.0037	40.8499	43.6324	34.0515	41.4848	41.2085	40.5571	40.346	40.8499	40.2339	40.4209
GSM1648004	57	31.6296	33.9975	34.9212	35.8931	33.9755	32.2294	32.2746	32.3017	31.9853	32.2746	33.5589	32.5197
GSM2056403	56	41.2271	67.0559	61.5316	71.78	56.0302	52.4682	56.7797	52.9649	52.1067	52.9649	52.9018	52.3175
GSM2860664	34	38.8138	39.717	39.0407	41.0931	32.4149	34.9918	36.1519	39.1977	40.5248	38.8138	34.6321	35.8379
GSM2334552	45	47.7053	50.9753	47.1845	46.7388	50.9241	48.5976	51.2301	49.6709	48.7549	48.5976	47.5637	45.8088
GSM3228990	66.2	66.785	62.7094	63.4855	57.8583	62.8092	68.2702	65.5684	68.2096	69.7286	66.785	66.4604	68.2679
GSM1344152	59.8	60.6767	59.9495	60.6808	60.3695	63.1331	59.4388	61.6067	55.7477	55.4806	60.6767	61.0354	60.7387
GSM1344418	59.4	57.7424	65.116	62.1111	57.4447	60.3249	61.2204	59.3797	60.7568	63.1598	60.7568	61.6555	61.3712
GSM1655230	52.6	62.0774	57.947	57.7247	48.7231	62.3235	53.1946	58.8527	52.156	53.3609	57.7247	55.1267	52.783
GSM1345626	60.6	65.196	59.9982	63.4756	62.5031	64.1862	61.5065	61.3967	62.8928	59.6087	62.8928	61.5096	57.8797
GSM1344454	64.2	67.5519	63.0677	63.4231	63.6207	64.2179	63.089	64.4738	66.91	70.1769	64.4738	63.2288	64.7122
GSM3228680	43	38.684	39.0857	43.9272	49.6323	39.1031	42.6953	41.7024	38.6095	40.0066	41.7024	43.7273	42.0941
GSM2250597	34.2	37.5717	35.9132	33.7801	40.1703	33.4267	34.7202	35.3543	32.1357	32.521	34.7202	35.5726	33.2488
GSM1344883	49.6	49.4174	51.9837	48.9288	48.8001	47.0833	51.5719	51.4346	50.9093	49.6974	50.9093	51.6867	51.1436
GSM3228623	47.8	50.4525	40.0008	46.3783	45.5279	49.1292	46.489	47.0523	49.6446	43.1664	47.0523	45.597	46.2543
GSM4674479	18	16.3844	20.1745	18.112	22.0019	17.8247	18.628	16.8496	18.0101	17.0353	18.0101	19.2984	17.9381
GSM1871034	63	61.4472	58.9906	59.9514	55.9817	58.6036	65.7055	67.4742	56.5205	59.6655	61.4472	67.4937	69.0963
GSM4230762	7.7	7.9431	9.2794	8.0829	10.7106	9.377	8.4903	9.0357	10.5584	10.8003	8.4903	8.9933	9.8273
GSM1344618	49.5	48.3378	49.1816	50.1815	56.7032	54.0519	50.1012	53.0878	47.5951	47.6544	50.1012	51.3153	51.7939
GSM2250682	46.4	51.6822	45.8255	46.0333	53.5327	45.7757	47.813	45.936	43.5778	41.9559	46.0333	46.585	44.9948
GSM3074237	15.3	29.5991	19.5519	18.6756	17.1378	27.6251	19	15.5538	19.5561	17.1569	19	19.497	17.1646
GSM1179502	79	68.5675	71.8612	72.7507	68.9799	69.2132	77.1899	74.9063	58.3745	66.3917	72.7507	76.0006	70.3528
GSM2334230	71	66.9879	63.8978	71.9081	65.4354	69.8507	69.5298	66.7232	67.4418	64.8625	67.4418	68.6412	70.4978
GSM4420786	41	39.5284	45.6545	42.2375	34.7917	45.7258	42.3336	44.8248	39.5906	40.0429	42.2375	41.1408	40.7628
GSM1886517	20	25.7614	21.0622	22.5826	22.4659	29.5574	23.16	20.6932	25.5097	25.647	23.16	23.575	19.3266
GSM1345704	55.5	58.7444	55.4628	57.7519	58.0715	61.0767	57.3569	55.9697	58.2256	56.7137	57.7519	58.1924	61.6818
GSM4615161	9.6	21.0858	15.0307	12.6873	17.0313	10.9809	10.9595	5.9565	11.4284	10.4808	11.4284	9.5135	10.6163
GSM3229116	51.2	43.3993	46.9601	49.7638	47.2676	50.6457	51.8184	50.3282	50.6284	54.1027	50.3282	50.8616	51.9004
GSM1870384	69.1	71.634	66.0911	70.2001	61.9907	70.452	70.5374	70.0198	71.1759	67.9546	70.5374	71.243	69.24
GSM2815087	18	21.148	21.5062	19.954	18.9135	22.547	18.4162	23.4193	19.1817	18.9123	19.954	20.8449	18.7294
GSM3229239	39.8	42.3035	38.7638	39.8752	43.0632	38.6183	34.9813	43.8977	33.9337	33.6557	39.8752	37.7572	36.3524
GSM2814775	18	14.3619	17.0558	17.133	16.7545	20.1144	18.0351	17.2307	18.4516	18.307	17.2307	18.0367	17.5514
GSM1345169	73.5	79.5712	78.2331	79.0999	72.5587	76.3698	74.632	74.6641	75.5387	74.9236	75.5387	74.4293	74.6359
GSM2545535	62	71.6149	69.5169	70.8641	61.3632	66.2288	78.3689	71.819	72.9003	71.4047	71.819	75.6982	76.7766
GSM5310435	51.5	57.3898	53.8326	52.9137	56.7575	55.4288	53.6833	56.3568	56.2985	58.973	56.2985	53.2887	52.8899
GSM3093564	9.8	8.3588	8.7988	6.6139	6.1261	9.8363	9.4153	6.9568	9.0323	8.8721	8.3588	9.7019	9.0965
GSM2250312	57.3	59.8924	54.7602	60.7548	56.0042	63.5099	60.8913	62.1469	63.5501	64.4979	60.8913	59.1801	59.5585
GSM4615163	16	20.901	22.4681	19.3074	28.8752	19.6152	19.2611	15.8781	18.1127	19.4047	19.2611	18.0805	17.2777
GSM1345544	53	49.593	54.4876	55.6091	51.763	59.482	55.1487	57.6223	53.3769	54.0094	55.1487	54.4194	53.7134
GSM2056500	52	55.4088	58.7784	56.2703	57.3251	53.6393	52.6093	56.4688	52.5356	52.3577	55.4088	53.726	50.9618
GSM4600168	32	37.068	29.7781	31.0897	35.2798	30.9913	32.6254	31.2566	36.796	32.98	32.6254	33.1213	33.7226
GSM4421166	23	26.1893	21.4227	23.5266	24.4693	26.1532	25.3255	21.6507	22.9907	24.6077	23.5266	24.9243	22.5926
GSM2860693	42	37.3182	38.7167	42.4433	38.8613	38.3818	36.5098	40.4692	36.082	30.6946	37.3182	36.6691	36.6636
GSM2815321	18	20.2125	18.807	20.2013	19.7103	18.4627	15.7733	18.4278	19.0375	18.1783	19.0375	17.1559	17.3362
GSM2815061	18	20.7858	21.8705	20.4553	22.6838	20.3611	20.0876	20.4005	19.0509	18.7346	20.4005	18.006	18.1367
GSM2676728	49	49.4447	52.0577	51.3968	59.3743	51.6926	53.0515	49.5993	50.2189	51.3286	50.2189	51.6785	48.7894
GSM2844544	31	37.3637	37.5461	34.6214	37.2485	36.5	31.6205	32.948	34.4521	34.341	34.4521	32.6012	30.9171
GSM1345561	58	56.2645	53.9538	58.5689	58.893	57.2849	58.5798	56.7444	58.0482	62.305	58.0482	58.4554	57.8103
GSM2676661	33	33.1033	34.1592	31.7515	41.7634	30.4642	33.7563	33.1796	34.0472	33.9631	33.1796	31.8465	33.111
GSM2187701	0	0.069	-2.0871	1.7712	-1.6514	0.9591	0.412	1.0163	-0.5904	-0.1177	0.412	-0.4174	-0.3091
GSM1870186	47.2	49.6258	51.1436	48.4119	45.9207	43.2948	46.3056	45.7771	45.8913	47.1856	46.3056	47.0169	47.0178
GSM2808246	7.7	6.3234	8.834	4.8213	7.5616	2.8161	6.5858	5.0387	11.4195	10.0473	6.3234	7.6573	8.7759
GSM4421174	60	61.7884	55.6639	62.7547	55.3285	58.7739	62.5501	60.9295	56.739	60.2934	61.7884	61.9353	60.1999
GSM1344099	54.2	50.8196	58.1505	57.4512	61.3503	53.234	56.6097	57.0302	51.5106	52.6221	56.6097	58.7637	60.1141
GSM1343646	71.9	56.89	69.4797	68.9888	54.4369	71.7513	65.8231	71.9457	69.363	71.1893	68.9888	67.7976	74.5912
GSM3035549	62	56.8642	56.3875	55.9008	50.5246	56.0776	60.1097	54.8444	56.4792	56.4977	56.4792	60.3884	60.6819
GSM1425541	75	74.5188	72.5947	75.536	75.1564	75.5196	75.3138	74.8181	73.9168	77.3309	74.8181	77.4788	77.931
GSM2334448	74	85.0853	82.1144	82.2282	67.2339	80.1284	79.035	77.1891	82.2807	84.9072	82.2282	81.2403	79.6536
GSM2190262	0	0.1267	-2.2006	0.5007	-2.8143	-0.8701	1.7539	-0.3481	-0.3523	-0.3903	0.1267	3.1064	-0.5093
GSM2814393	18	16.8806	22.4763	19.7563	22.2704	16.8942	16.6032	17.2083	17.962	17.8796	17.2083	17.4882	17.5897
GSM1506400	34	30.727	31.9788	30.8286	33.853	29.256	33.2476	34.0277	31.7078	30.3943	31.7078	32.0048	33.1944
GSM1300541	59	52.0006	54.7712	48.1733	38.0707	49.7252	60.2412	53.8487	58.6641	56.8891	53.8487	58.5734	57.2229
GSM4599165	27	38.5238	31.5508	32.097	37.1469	34.3118	27.3989	29.8285	34.369	32.8218	32.097	28.7871	25.2938
GSM1302009	36	28.9066	31.4301	33.7773	36.2808	49.326	38.8859	34.0095	38.9009	30.6303	34.0095	38.7141	34.6922
GSM1344513	59	55.9348	64.2105	59.953	62.5611	56.2045	56.1629	56.1057	55.6631	54.2163	56.1057	56.0832	54.6938
GSM1868354	58	60.2413	57.4133	54.2576	55.014	61.2062	56.875	54.0554	49.6309	52.5815	54.2576	56.731	58.8816
GSM2190266	0	0.0209	-2.7077	-3.1888	-5.3263	-0.5852	-1.1394	2.099	-0.8098	-0.8696	-0.8098	0.5937	-0.7458
GSM4600427	18	25.4433	25.2494	24.8922	27.4564	29.7583	23.1786	19.8612	21.6461	21.8337	23.1786	24.6891	20.7803
GSM1344857	47.5	45.1835	49.5987	48.2601	52.6923	44.4577	44.9345	45.6008	43.4746	41.7447	45.1835	45.412	46.0626
GSM2250643	41.9	48.017	43.0759	41.6613	42.0833	43.8038	41.7237	42.8865	42.4894	44.0959	42.4894	43.4795	42.3189
GSM2250582	65.4	71.3715	56.7655	62.4514	69.5003	63.569	67.3208	61.4214	69.2305	67.8645	67.3208	66.4974	65.7166
GSM1345428	66.5	65.4459	67.9403	64.6341	60.5049	66.0018	65.9172	63.4882	63.0512	56.5482	64.6341	66.8474	65.2456
GSM1300501	79	53.6596	65.9656	60.0081	59.6346	34.7295	63.254	71.821	72.4813	68.9055	63.254	70.7825	81.3448
GSM4420588	22	53.7638	52.4224	52.3008	59.9942	58.3567	50.3804	50.0128	50.7472	58.287	50.7472	48.8614	48.9962
GSM2250420	59.7	50.2295	58.248	55.6057	48.7358	52.6473	58.4729	57.5693	51.5797	51.5551	55.6057	55.7372	57.5153
GSM1301927	51	49.8098	55.3405	49.502	55.8678	52.8764	47.4372	48.6855	51.0793	48.148	49.502	45.3837	46.4079
GSM3035670	54	54.5829	49.1332	56.3184	52.8859	56.1189	55.7413	54.9984	53.4552	54.1105	54.9984	55.6793	55.8947
GSM990457	82	86.044	83.467	82.9293	75.2761	84.2638	79.7883	79.4966	78.409	79.6962	79.7883	79.6816	81.1554
GSM4420847	25	32.7747	25.8927	31.7801	20.493	29.3025	31.0249	27.6831	24.4899	25.9397	31.0249	30.9037	25.9121
GSM990456	79	73.2937	69.3549	68.9162	67.9481	75.6585	71.3456	72.42	70.3938	70.6332	71.3456	69.6266	72.2404
GSM5319600	0.5	0.3554	-8.9839	-2.2025	-8.5468	-1.0367	-1.1715	-2.8051	-1.1578	-1.708	-1.1715	1.3593	-1.0317
GSM2250355	51.6	52.8857	49.5449	50.4854	49.3632	54.201	52.9949	51.4756	55.0195	52.3962	52.8857	51.5849	51.3823
GSM5310445	46.2	38.3766	43.1759	43.3687	49.8035	46.9998	44.8817	45.122	46.0404	45.3016	44.8817	44.6926	45.5174
GSM2814971	18	17.8483	21.8219	17.1717	21.4909	17.241	15.0784	18.1908	18.0509	18.2174	17.8483	15.904	17.4188
GSM2334016	68	65.6206	69.8794	68.7662	68.2611	69.3259	68.8106	70.5016	75.1713	76.6519	68.8106	67.5047	67.9099
GSM4599278	59	55.9455	54.3773	53.5458	57.3426	56.6594	55.2706	57.8725	56.2402	53.3468	55.9455	57.4676	57.5571
GSM1300341	76	77.0605	63.4197	74.6557	65.7253	74.3288	72.1823	68.8807	71.0065	72.7874	72.1823	76.3523	73.5385
GSM2808250	7.1	7.1193	5.6756	5.2729	7.3671	5.2777	7.4359	4.6502	9.7648	7.4971	7.1193	5.5348	7.8378
GSM1343295	45.9	47.2736	46.2683	43.9295	52.1157	46.9761	47.6512	44.4237	45.7915	45.245	45.7915	44.8608	47.3238
GSM2814825	18	14.0607	17.7963	17.9406	18.5536	20.5477	16.2504	16.2391	16.0973	16.182	16.2391	17.1655	16.8464
GSM3563233	52	42.9099	55.8191	52.8048	40.8921	51.051	51.9086	52.7677	46.598	42.401	51.9086	52.3844	51.8368
GSM2815359	18	21.3554	21.0943	20.3226	26.592	21.6382	19.8495	20.9113	18.975	18.6039	20.3226	20.103	18.6415
GSM2333926	16	16.2617	20.7393	17.7503	23.6102	20.9232	15.1796	20.069	18.079	20.1881	17.7503	16.4155	18.3829
GSM5310305	57	53.2949	51.7079	55.1182	60.014	56.1063	57.6564	58.9215	62.6038	63.8408	57.6564	55.1137	59.2795
GSM1343202	55.5	56.808	50.897	51.7084	51.9999	53.2657	52.3718	56.3374	54.4717	52.8466	54.4717	52.9893	49.7402
GSM1345702	35.1	41.7631	35.4466	37.1621	47.2509	37.5088	33.059	40.3671	40.199	39.8285	40.199	35.222	36.1086
GSM4599063	34	36.2115	35.8002	38.4658	43.3461	35.6404	38.9609	38.1449	37.2153	36.6302	38.1449	36.6762	36.4372
GSM2844245	63	56.2703	54.7637	57.9935	59.3058	55.3927	57.0156	57.3614	58.4599	64.4059	57.3614	59.2186	58.8051
GSM2334609	63	72.4136	64.4203	67.3823	69.4664	75.1709	64.7024	63.41	62.0521	71.3499	64.7024	66.7618	67.4188
GSM2334226	33	41.3177	34.6962	33.6128	43.1126	38.679	35.9864	37.76	40.3302	43.5873	37.76	34.7801	36.4954
GSM3440721	63.7	55.9608	54.4588	57.8498	51.5973	58.4805	59.6516	56.2196	58.2914	57.2416	57.8498	59.3073	58.2053
GSM2190330	0	0.092	-4.6044	-1.4385	-11.5663	4.3708	-3.3423	-4.6774	-1.0686	-0.2825	-1.4385	0.2491	-0.4169
GSM1868074	46	50.8653	51.4847	42.3007	47.7448	46.1699	39.8596	52.6292	50.2834	56.8472	50.2834	38.7513	46.8753
GSM1655185	46.2	46.6716	41.5212	42.662	48.2015	43.3295	42.0856	44.0091	45.5812	46.8725	44.0091	43.9169	44.7338
GSM1345753	51.3	51.4905	51.2549	52.5749	56.7959	49.6335	46.9276	50.3793	49.1088	48.7571	50.3793	48.6708	47.3457
GSM1300563	68	65.1309	66.2644	69.2619	56.9548	65.3692	67.7353	61.3781	70.3043	65.5844	67.7353	68.6442	67.6729
GSM1301969	49	51.945	44.5856	50.6987	54.0464	46.0382	49.4409	49.317	49.1825	51.8793	49.4409	47.7614	49.9804
GSM1975670	55	47.1494	45.6751	45.3071	50.648	45.5539	40.9016	45.0323	58.8445	58.5726	45.3071	45.2846	55.5539
GSM990315	61	58.5459	59.8643	64.0783	60.0837	60.1307	61.9827	62.624	59.3375	62.5086	61.9827	61.4431	63.4355
GSM1868277	47	56.5488	55.7851	53.0024	51.5201	51.5878	52.1878	50.3681	56.9131	55.2964	53.0024	52.8797	53.5274
GSM1345302	36.7	40.7931	34.0705	36.6441	43.3162	38.1863	37.4482	37.7038	38.9865	41.0476	37.7038	35.6335	36.3036
GSM1870493	46.1	48.4991	44.2149	47.3492	46.7476	50.2166	49.1555	50.9507	50.7258	46.986	49.1555	49.393	47.453
GSM2250684	62.5	65.8672	60.7534	60.4266	63.0491	65.244	62.3531	60.608	60.9898	61.6416	60.9898	62.0596	65.1909
GSM1299780	68	63.777	60.1287	57.6166	58.9106	66.1153	60.3725	61.4869	61.3863	61.4169	61.3863	61.9068	65.1079
GSM2199646	0	0.1101	4.9629	1.7829	-1.2306	-1.5683	4.4867	2.0218	-2.4263	-0.3979	1.7829	1.8665	-0.2807
GSM1506451	68	68.7994	67.2678	68.6768	70.429	69.2063	64.5612	67.1386	69.8193	67.7731	68.6768	66.6335	66.5497
GSM2190355	0	0.2587	-5.8868	-0.9822	-5.9368	0.9022	-2.3896	-3.2872	-0.3881	0.034	-0.9822	-1.319	0.052
GSM3024427	61	56.7184	64.3909	59.5763	55.4361	59.5205	64.9504	61.8316	57.7219	56.2361	59.5763	63.1306	60.9912
GSM1344194	46.6	46.329	51.7171	49.1975	61.1559	47.7442	49.4342	47.4636	48.5225	50.323	48.5225	49.1714	49.4766
GSM1345231	41.7	43.05	44.5529	42.7525	49.7589	42.0318	39.3465	41.2007	45.3754	46.0663	42.7525	39.0812	42.6421
GSM4674560	18	22.374	18.9716	20.4811	18.2837	20.7724	20.753	23.4075	18.3203	18.4533	20.753	22.9418	18.7028
GSM5310318	55.5	57.9393	54.9589	54.8889	57.051	53.3617	56.836	55.8489	52.1447	54.9363	55.8489	56.548	56.0778
GSM2656287	2	2.1569	4.1972	2.4251	5.2414	-1.2965	1.7483	2.0353	2.0041	1.9449	2.0353	2.3699	1.2723
GSM1653356	31	49.6411	50.2133	51.1565	59.3937	52.2537	49.4476	52.4354	51.0597	50.2256	51.0597	50.1815	49.9449
GSM1868331	48	42.0253	46.6856	46.1823	55.4065	46.1089	47.9579	45.2017	46.6861	45.9691	46.1823	47.0711	45.4432
GSM1868388	23	26.0343	24.7452	26.5649	25.9412	28.4967	25.4753	28.0171	26.9162	25.2755	26.5649	26.6782	24.9953
GSM1282791	59.4	54.7147	54.5233	56.6697	55.9595	51.241	55.9296	59.546	61.4626	63.6926	56.6697	56.393	56.9846
GSM2043148	23	28.6663	32.5836	32.981	37.3499	30.7927	32.2875	31.4947	29.976	28.2775	31.4947	30.2261	28.927
GSM2125576	0	-0.166	3.1867	4.1653	3.0997	0.2975	0.4464	-2.8529	-1.2408	-0.9461	-0.166	-0.2527	-0.7019
GSM1344763	45.2	43.5581	45.0068	40.8881	51.9592	42.469	41.6283	39.891	46.7201	46.4994	41.6283	41.5455	41.2216
GSM2056392	46	50.408	51.2159	52.9715	58.0999	47.8536	48.4325	53.1869	42.4209	47.9025	50.408	47.8017	46.5582
GSM3035619	69	68.8871	67.8766	70.7387	64.942	65.3751	70.335	66.0336	72.0455	71.9256	70.335	68.3856	69.472
GSM1870617	69.6	62.4716	62.9721	65.247	63.7185	61.0314	66.1987	67.9746	66.8821	69.0837	66.1987	67.2347	69.6062
GSM2199643	0	0.7026	3.3895	1.457	-5.0372	2.8081	0.0124	0.0458	-1.1028	-0.087	0.0458	0.9479	-0.1416
GSM3927209	15	16.1202	16.7445	15.8432	25.6685	23.9742	11.2345	11.4305	16.3776	14.0299	15.8432	13.1917	14.2374
GSM3093554	7	5.6987	5.6108	3.4232	0.2041	7.7077	5.0169	-0.7238	8.5902	7.5436	5.0169	4.3976	5.8785
GSM3228950	48.2	47.6274	49.5095	49.4937	51.5166	47.9859	49.0966	51.3116	49.6313	50.6531	49.4937	49.8262	50.8138
GSM4749874	80	80.3115	69.1953	72.0255	64.2939	65.4477	73.3621	77.3477	75.6638	77.288	75.6638	73.9427	76.076
GSM2676549	46	41.6138	42.8268	43.0417	59.2522	44.4273	46.4113	47.0421	40.8492	32.9566	43.0417	44.6655	44.5468
GSM2545506	33	35.1556	31.4428	35.4227	37.5377	34.5054	34.2749	30.7028	39.2527	35.888	35.1556	33.3924	31.7662
GSM2187786	0	-0.1935	-4.3463	-1.4654	-3.7532	-1.3125	-2.2056	0.6163	-1.2189	-0.583	-1.2189	-1.6192	-0.7096
GSM1602319	30	23.2325	29.4587	27.2275	35.6276	32.471	29.988	29.2111	30.4182	29.1487	29.2111	30.2982	29.9177
GSM3228759	36.1	44.6787	37.4337	41.1396	40.6485	45.7312	38.4957	37.119	40.8367	37.1402	40.8367	39.8452	37.6615
GSM1886554	25	31.9223	27.6452	21.6297	28.5787	23.2322	25.1182	27.7618	22.8291	23.2579	25.1182	27.4902	23.2937
GSM2814427	18	22.715	19.3669	20.5174	17.6282	17.8744	17.1462	16.9292	18.1129	17.6398	18.1129	17.8607	17.9909
GSM1300570	71	72.8679	62.8955	59.9377	49.7179	64.4323	65.0578	80.7797	65.6852	64.7108	65.6852	65.5263	73.0775
GSM2814573	18	13.9477	18.2444	19.5384	17.3998	21.0703	19.94	15.0961	18.1597	18.3666	18.1597	20.938	18.0608
GSM4674648	18	17.7248	22.4794	22.4563	25.4731	21.6161	20.5541	16.2311	18.2305	18.1974	18.2305	18.5462	17.9104
GSM990011	56	63.349	57.2955	59.0421	59.1123	58.2614	59.8209	59.0004	58.2522	63.345	59.0421	58.9293	60.7705
GSM1345421	43.9	49.2882	50.8888	49.8494	48.9226	44.4791	45.1665	43.0463	49.5286	45.2836	49.2882	45.3201	44.9342
GSM1425723	32	32.1544	27.4067	31.4018	31.6949	30.4429	31.3875	33.8965	26.3079	26.1196	31.4018	33.2365	31.312
GSM1886652	15	13.7184	16.5491	19.6087	21.3408	20.1278	15.4531	18.3246	17.2604	17.3435	17.2604	17.6008	16.8883
GSM4497340	38	35.1915	39.8643	35.4197	40.1137	36.5362	35.1064	36.5681	46.4125	42.4806	35.4197	36.3672	38.1991
GSM1868386	46	52.0271	47.9392	46.5424	52.8273	46.5202	46.5728	49.1007	43.7464	43.8157	46.5728	46.9328	48.1114
GSM4230918	2.3	2.8281	-4.9176	1.0124	0.5425	-3.0067	6.2233	-3.1587	2.1269	5.7842	2.1269	4.6665	5.1995
GSM1343092	59.7	63.3564	67.2299	66.2697	68.6265	63.4957	61.9616	66.031	61.2302	67.358	63.3564	63.9617	61.4739
GSM2814203	18	16.3242	8.4361	12.5266	26.3856	15.7196	18.0193	16.3001	17.8234	19.0494	16.3242	16.1979	18.5426
GSM2190340	0	-0.1998	-8.7651	-0.7451	-10.7529	-0.9615	-2.2303	-2.8836	-1.1785	-0.6475	-1.1785	-3.2721	-0.5663
GSM2656257	2	1.9701	2.9056	1.2247	0.7209	-3.3824	3.1461	1.0423	1.6074	1.9015	1.6074	3.1716	2.2269
GSM1886437	26	31.9169	31.8874	28.4175	30.7604	25.6011	30.7951	29.2607	24.5498	20.6053	29.2607	29.9394	25.1962
GSM1345388	39.5	41.4637	41.5339	40.4274	45.7395	42.5003	38.8057	43.1065	45.0694	42.8824	41.4637	41.4332	40.9109
GSM4674500	18	16.5351	17.2097	16.2399	15.8639	18.0233	16.5648	15.2962	17.947	17.3596	16.5351	17.3319	17.5642
GSM3035515	48	55.0732	51.4673	51.1267	47.698	48.3691	48.7252	51.2983	50.9638	53.4568	51.1267	49.2347	50.4874
GSM3563098	54	54.4454	38.426	50.5461	49.3089	52.017	56.9542	60.8176	48.6162	51.0617	54.4454	54.9386	58.2457
GSM2814614	18	19.5164	24.1106	19.7146	24.1196	17.9851	18.1037	19.7285	19.1628	18.4138	19.5164	20.7595	18.523
GSM4674606	18	16.6449	21.0582	20.4561	19.7198	14.6338	16.7056	18.3448	17.7684	16.8015	17.7684	17.396	17.2561
GSM1344477	37	43.1201	34.1456	36.1386	40.5066	36.7024	38.8369	37.9512	37.8215	37.382	37.9512	34.5716	36.5587
GSM1345570	42.1	47.316	45.2424	44.4423	47.4758	42.5114	46.4802	45.7682	42.9722	42.5701	45.7682	46.7696	45.2732
GSM1345402	44.9	44.3715	45.8194	43.2791	47.3518	47.9513	43.7853	43.3283	45.6917	44.1011	43.7853	43.5582	42.8268
GSM4420833	53	54.3418	43.8483	53.2677	53.6305	48.3319	51.7054	52.3003	60.8626	59.0645	53.2677	51.3628	53.1392
GSM2860694	55	52.6376	51.7703	51.8509	58.909	57.0151	58.4736	59.6771	52.5796	49.2774	52.6376	53.8083	53.5623
GSM1344213	53.2	46.5251	49.5044	48.4284	50.4133	52.6147	48.7977	46.7473	47.5316	47.2983	47.5316	49.8483	50.9759
GSM1343125	38.6	38.0374	41.1304	40.2377	41.6223	42.9713	41.0634	41.188	42.7403	39.5398	41.0634	39.8829	41.2942
GSM1870451	63.4	58.1601	49.3071	56.0212	35.4473	55.6347	59.2982	52.7455	61.9625	59.0916	58.1601	60.5587	64.2309
GSM1870257	52.6	61.9714	57.947	57.9118	48.7231	61.9833	53.1925	58.8726	53.4354	54.9604	57.9118	55.0091	52.7085
GSM1871218	83.1	79.5773	86.1149	86.6177	69.2152	72.325	80.8396	70.8587	83.7421	79.0457	80.8396	81.0808	80.9556
GSM1345563	57.4	54.1676	56.684	54.6107	51.247	48.6621	57.4377	54.1524	48.1971	52.2402	54.1676	57.2563	59.2743
GSM2190470	0	0.5266	3.2308	1.9029	0.9628	4.2729	3.1938	1.647	0.57	1.46	1.647	1.9697	1.1581
GSM2815273	18	20.3208	20.531	19.1416	18.4579	15.6601	17.6428	15.72	18.1248	17.9516	18.1248	18.5001	18.0348
GSM2187629	0	-0.2571	-1.0032	0.9142	-4.7945	0.8415	2.1205	-1.1608	-0.7384	-0.5921	-0.2571	1.7461	-0.4429
GSM1345523	60.4	63.8631	65.1534	62.1536	62.8772	61.6061	62.1411	65.2731	70.1381	68.1246	63.8631	61.6435	59.676
GSM2190362	0	0.1277	-5.8276	-0.8826	-11.6375	1.2078	-2.7017	-4.7721	-0.7637	-0.6921	-0.8826	-0.53	-0.4803
GSM1425508	30	28.6612	32.3762	31.2384	38.9335	36.3713	33.5759	33.2995	31.7092	34.5477	31.7092	33.773	31.8883
GSM4600585	29	35.6791	32.5731	29.948	34.7995	31.8281	31.4356	30.1653	29.4276	29.4121	30.1653	29.0807	28.4049
GSM1345517	42.7	40.344	47.0593	42.691	54.5691	43.8385	42.7451	43.3072	47.1525	42.3242	42.7451	40.9713	42.6899
GSM1653422	47	43.7613	44.1342	43.6471	45.9609	44.5732	43.0099	44.3034	45.1045	47.401	43.7613	41.6909	41.4166
GSM3228579	36.4	37.664	38.9035	38.7026	35.7138	42.3471	37.9109	39.2516	37.9337	34.2758	37.9337	38.0045	35.2251
GSM2125585	0	0.06	0.7643	-0.5116	-5.6074	-1.3757	0.9707	0.3704	-0.4627	0.5721	0.06	0.5133	-0.3908
GSM1646907	0	0.0633	-2.0874	0.7989	-5.5847	-1.6029	2.6127	1.2848	-0.4192	-0.282	0.7989	1.444	-0.565
GSM1870170	44.2	49.5032	47.6023	48.3278	48.6436	46.8089	48.038	50.2616	47.4075	44.8482	48.3278	46.2318	45.3083
GSM1886676	15	20.7211	15.5062	15.6005	16.6311	20.5702	14.4162	11.443	14.7278	16.302	14.7278	15.5994	15.207
GSM3440503	58.8	69.0691	59.7236	61.6896	61.2324	62.3112	55.6629	58.6161	61.17	62.8854	61.17	56.5766	56.258
GSM2656295	2	1.4328	2.7258	1.0885	-3.4845	-2.491	1.0415	-3.1612	1.033	-0.0647	1.0415	-0.0895	0.2691
GSM3093541	10	5.3536	8.1598	5.3373	2.6102	6.6069	7.8295	1.4216	7.6366	7.5606	5.3536	7.7516	9.6664
GSM990030	68	68.557	70.8602	69.4643	66.4348	68.8779	70.2929	67.6864	70.6911	71.6438	69.4643	70.5947	67.2474
GSM2860804	56	51.0375	58.6372	53.6657	46.6826	49.6735	55.9994	56.7554	53.5282	53.5478	53.6657	51.3358	53.4353
GSM2815609	18	15.8304	20.1603	15.7068	19.6121	18.8531	17.2456	18.7809	18.3772	18.8272	17.2456	16.0597	18.0175
GSM1345572	35.1	35.6299	35.8214	36.8042	44.8023	38.3269	38.3348	36.2344	43.5838	40.2317	36.8042	38.0405	40.8697
GSM1871062	70.9	74.6125	73.9784	73.9452	72.3557	69.9966	71.0037	75.5778	74.1998	69.9531	74.1998	72.1011	73.4261
GSM2250443	45.9	50.9298	48.3871	47.0435	45.522	55.688	45.5247	47.1884	51.8063	45.3554	47.1884	45.1867	43.4969
GSM2676716	46	40.2114	43.1713	41.3792	46.176	44.8188	42.3036	45.1968	45.7116	44.5264	42.3036	42.004	44.0732
GSM2250502	50.3	46.4848	49.8663	51.8641	55.1974	47.6838	51.5918	51.902	49.6408	46.6894	51.5918	51.2617	51.4255
GSM4299499	69	69.1595	62.2227	63.1894	69.631	64.5754	70.1713	65.6332	75.0181	71.6394	69.1595	70.9038	71.0912
GSM1498569	67	69.1647	58.2582	67.494	56.5401	63.5121	67.0117	65.2483	68.8243	68.1997	67.494	66.3307	70.6052
GSM1646874	4	2.9071	-0.3435	5.7503	-6.1377	0.7242	2.2335	2.2382	4.4739	3.874	2.9071	5.0631	2.5114
GSM3440670	73.8	68.9675	70.0462	72.7528	63.3033	71.8267	73.4735	73.678	75.356	70.141	73.4735	74.1829	75.4374
GSM2860882	42	41.3219	43.1719	46.5928	39.5756	41.6458	41.8192	40.4635	44.7678	44.7855	41.8192	43.8432	42.926
GSM2815125	18	16.1292	18.8237	17.4436	13.4277	17.023	20.5617	23.5974	17.8816	18.1681	17.8816	20.2654	18.9412
GSM4420731	54	53.3385	48.9248	52.9971	54.4837	49.3945	52.6021	53.8405	55.1879	54.3352	53.3385	54.2206	54.0947
GSM2125518	0	-0.1098	5.5539	2.6653	6.1186	2.2911	2.8105	3.0474	-0.4878	-0.1856	2.6653	3.1593	-0.2696
GSM1345525	65.7	62.0733	62.8392	64.5377	64.6937	56.6886	63.8436	64.4459	58.0451	58.9644	63.8436	64.9348	62.491
GSM2815358	18	14.0576	20.0278	19.0375	15.1929	19.4969	19.2555	18.1535	17.3384	17.9166	18.1535	21.1235	18.1074
GSM1868278	44	48.6483	43.5309	45.3808	52.2197	51.0243	42.4613	46.8647	47.0794	45.4003	46.8647	45.7541	45.0537
GSM2190278	0	0.0034	-2.7983	0.899	-0.9055	-1.763	-1.5483	1.3776	-0.6102	-0.2636	0.0034	0.2538	-0.531
GSM2656216	2	2.0789	6.4506	3.308	-1.973	-0.4299	4.0294	0.6162	1.8049	-0.0331	2.0789	3.6825	-0.0262
GSM2815063	18	11.2129	13.6328	18.2468	23.4294	16.8509	15.1548	18.4528	18.0323	17.9219	18.0323	15.1069	17.8213
GSM2815140	18	20.5095	19.7895	18.4317	17.3069	16.5898	19.7171	23.9564	18.8307	18.7785	19.7171	20.4093	18.4178
GSM3228652	39.2	38.5443	38.1161	41.3083	41.7348	40.7188	40.6224	39.2464	38.2302	37.8894	39.2464	38.9417	40.2426
GSM4420685	49	45.6826	44.5723	45.9308	43.9057	47.8595	47.9582	48.1087	45.6861	47.7252	45.9308	48.5722	50.1447
GSM1344933	46.9	46.7467	44.2188	45.7703	40.6658	48.0586	46.8493	46.9424	42.9174	45.2091	46.7467	47.5829	45.8457
GSM3440450	56.2	49.5197	54.2535	55.7651	61.3176	53.8909	57.1025	55.5387	53.7395	58.0709	55.5387	58.1281	58.5107
GSM2860746	54	56.7352	51.2048	54.1642	45.86	51.0836	56.6605	51.1504	55.3675	52.6854	55.3675	55.6794	53.7135
GSM2268015	40	22.0001	22.1593	24.7033	31.5178	21.4222	22.9781	22.8657	22.068	27.9949	22.8657	22.7201	23.4226
GSM2056512	47	46.1494	51.6429	48.0585	52.2946	51.3744	44.9059	49.6925	44.9448	46.0167	46.1494	47.0039	45.0733
GSM2562887	6	7.0694	7.0599	11.5433	-4.1541	5.0454	5.1069	7.3442	12.8368	6.8351	7.3442	8.2416	7.2905
GSM1344595	42.7	51.0356	45.1729	42.8926	50.5288	48.0952	46.7952	48.2549	46.9288	49.1457	46.9288	44.2928	43.8058
GSM3228779	62.1	51.9076	54.6763	57.5081	54.5222	52.29	60.7411	57.9759	53.4909	52.7565	57.5081	59.391	61.2411
GSM4599397	36	42.8473	35.8915	40.5294	40.3426	34.0051	38.1982	37.3033	34.6427	37.9639	38.1982	34.6658	35.0477
GSM2651353	48	57.3606	48.6578	49.8563	52.4427	50.4791	50.8314	51.9683	50.2597	55.2599	50.8314	52.2537	53.6381
GSM1506311	63	63.936	64.6709	67.0985	66.5853	67.2509	65.3845	60.6755	64.3494	64.6274	64.3494	63.5409	63.3234
GSM3228783	66.2	59.6294	64.3741	64.1773	63.7465	61.7058	62.0258	60.9347	65.7367	65.6601	62.0258	62.8897	63.0899
GSM1301917	60	65.8941	66.9372	65.1953	55.7067	67.3747	58.339	59.0859	56.3611	61.8375	59.0859	59.6191	60.3317
GSM4674630	18	22.6757	22.3116	21.5995	19.1634	17.1669	20.0683	21.6282	18.5835	18.5413	21.5995	20.5851	19.0028
GSM3169221	47	47.0924	48.4021	49.2413	53.603	48.3254	46.6291	45.7315	49.0987	48.2321	47.0924	46.4024	48.1362
GSM1344105	46.2	45.3302	44.945	46.0732	49.306	47.8352	44.5976	43.6799	45.5285	47.8453	45.3302	44.4958	43.6535
GSM2187421	0	-0.0443	-4.1598	-1.1578	-11.1992	-0.1866	1.6356	-3.1903	-0.898	-0.7256	-0.898	0.06	-0.5962
GSM1870157	71.1	67.3072	66.7126	67.5153	65.4508	61.9694	71.774	69.7825	69.4058	71.7837	69.4058	68.4875	70.9975
GSM2648878	59	67.9629	56.6758	58.5857	55.0398	68.8571	61.119	60.4614	57.7149	59.1842	60.4614	61.6141	58.5033
GSM3169220	30	33.55	27.1555	31.1808	46.5668	35.2469	30.608	31.0909	33.7954	30.5059	31.1808	29.8219	30.7624
GSM5076215	39	41.1335	39.061	38.7689	39.4683	46.0321	39.0715	40.9722	40.9119	39.6248	40.9119	39.5217	38.3851
GSM1345488	64.6	63.8464	64.189	70.3552	66.7358	67.2511	67.8429	69.0735	65.561	67.1489	67.8429	67.8717	69.7595
GSM2815695	18	18.4845	20.9588	17.9207	16.6416	15.063	16.8617	16.6341	19.5162	18.0331	17.9207	18.2864	18.5292
GSM1870876	78	81.6359	76.8998	78.5495	60.018	78.2712	77.844	73.9828	76.0117	76.288	77.844	76.9416	76.8435
GSM2250358	24.9	26.8244	24.6953	25.1414	27.3482	29.8855	25.7029	25.7548	24.2651	26.468	25.7029	25.4187	24.2674
GSM2815589	18	19.763	14.5651	18.7168	22.1451	18.6926	18.3525	14.8239	18.4864	18.4034	18.4864	18.2912	18.3504
GSM4420936	62	60.0902	55.9254	60.1569	51.0906	62.3311	60.4419	58.4268	60.1664	58.625	60.1569	59.0162	61.2734
GSM2190411	0	0.0223	-2.8185	0.9331	-4.8037	1.12	-0.1974	0.6291	-0.8832	-0.357	0.0223	1.5035	-0.437
GSM1653394	51	48.7266	52.4424	49.4359	58.915	54.4685	51.4418	54.3561	56.4538	53.6648	51.4418	51.4688	49.4626
GSM4674476	18	14.3593	15.9287	16.8322	21.6675	14.4914	18.2182	16.6802	18.7937	18.7172	16.8322	16.3498	17.8078
GSM2860715	49	58.9845	51.839	54.7208	49.1484	50.6475	49.6625	50.505	54.8662	49.3369	54.7208	49.9415	49.2512
GSM2250547	59.3	58.018	59.723	61.0972	57.8677	59.2803	58.3226	59.6046	61.2553	62.0694	59.6046	60.2311	60.447
GSM2187561	0	-0.0612	-2.4067	-0.6623	3.3263	1.2193	0.4406	-2.876	-0.8287	-0.5607	-0.6623	0.7446	-0.3332
GSM2656406	2	2.3218	5.7064	1.4618	-1.3142	-1.0333	4.7296	0.0997	2.1258	2.7183	2.1258	2.7005	1.3091
GSM1868061	59	57.9494	60.4004	57.5766	56.4227	58.1795	59.723	60.1718	56.259	59.0755	57.9494	59.8175	60.7215
GSM1343531	54	56.951	52.5162	49.9985	53.4216	60.1637	50.8857	53.0288	51.3362	57.5322	51.3362	51.8308	52.8548
GSM2656309	2	1.784	0.6283	3.7687	3.4989	-3.933	5.4685	1.4895	2.1614	-0.1167	2.1614	3.0466	0.968
GSM2676392	40	42.6482	49.3035	45.0479	50.9796	45.3046	44.0624	47.9116	41.7188	41.3443	44.0624	42.4909	40.5055
GSM4230839	11.5	13.9026	15.9309	15.6375	19.3042	18.8753	15.5116	16.9389	10.9747	13.4634	15.5116	13.5958	12.4076
GSM1870893	56.1	60.8337	56.3862	60.5794	57.7285	59.9764	61.5725	55.0334	58.2303	60.1238	60.5794	59.4869	57.5501
GSM2545537	48	56.2381	49.0242	52.1064	54.9182	53.904	51.8061	50.3937	49.1882	53.2996	51.8061	53.4507	55.0593
GSM1653339	43	41.7464	47.4843	43.6968	45.9101	43.2615	44.8322	44.4678	46.2028	45.9317	44.4678	43.8656	44.6841
GSM1653465	46	47.1665	48.6355	49.25	51.1783	48.2384	46.7132	51.6673	52.1167	50.4173	49.25	47.2533	48.6818
GSM3228573	43.1	51.2823	46.9648	47.7471	35.1487	49.2985	48.2304	46.0705	59.8973	62.6423	48.2304	48.0768	46.5344
GSM4497474	34	32.3865	38.8225	34.949	39.6904	36.7883	34.9595	37.0716	33.5767	33.3697	34.949	35.5168	34.9304
GSM3093563	5.4	4.596	4.5928	5.4226	-3.9115	4.4629	5.2129	0.804	7.1033	7.6869	5.2129	5.564	6.4568
GSM3228637	76	68.4795	67.8901	69.5175	67.6734	71.2547	73.6883	70.0816	73.0021	73.217	70.0816	75.9581	78.9218
GSM2814682	18	20.9355	16.9477	17.2358	22.4649	20.3178	18.9131	14.6043	17.6615	17.9694	17.6615	18.7739	18.4308
GSM2656408	2	2.0588	6.6591	2.553	4.6968	-0.1975	3.7349	7.0696	0.9178	1.2097	2.553	2.4944	0.8838
GSM1868042	54	51.9329	51.5868	55.504	43.9432	54.6553	54.4418	56.8426	52.1586	51.5901	54.4418	56.3371	55.9727
GSM1345469	72.2	70.2903	75.918	75.8284	69.9129	71.484	72.5247	73.0303	75.2724	77.8997	73.0303	72.6057	76.938
GSM1868211	29	31.8281	32.6916	26.4511	43.1645	29.9379	28.1372	28.8188	34.9352	32.5452	28.8188	29.0049	28.9425
GSM3228807	80.9	68.5225	73.1816	79.6904	67.067	68.0607	78.4644	75.588	75.1393	76.6754	75.588	78.4409	82.7841
GSM2043160	27	32.5897	28.422	27.9008	35.0559	29.1403	27.2746	29.6719	31.2883	29.3465	29.6719	27.2155	27.1679
GSM2178692	29.3	27.8111	28.4904	28.5228	32.1647	29.8772	29.6824	30.9916	25.4211	24.6094	28.5228	29.4374	29.4996
GSM3440539	67.1	74.3352	67.0892	69.8627	81.6211	72.6155	72.1858	74.8689	64.6638	69.6094	72.1858	70.7458	69.1946
GSM1343633	66.6	65.0175	63.8385	63.5275	59.55	61.3881	63.994	63.5124	58.4274	59.5588	63.5275	65.459	68.7537
GSM2814253	18	16.9468	21.536	18.445	16.8225	16.5637	18.9676	18.4715	18.3414	18.0989	18.445	17.3147	17.9218
GSM2250333	31.3	34.902	29.2417	32.5224	35.207	36.8637	34.1793	33.2794	33.2515	35.4516	33.2794	33.6816	30.7437
GSM4420991	32	36.6527	34.8827	36.8806	38.7956	37.8476	37.7242	38.4961	36.8755	38.9886	36.8806	37.2035	36.7608
GSM5310279	61	56.3494	54.7345	59.5008	63.8206	57.787	59.0806	60.4366	59.1165	62.8252	59.1165	61.188	64.8972
GSM1506414	33	37.6997	33.8142	34.8592	36.1459	40.4812	38.9888	36.7717	36.6629	37.3001	36.7717	36.2252	32.3407
GSM2056608	44	44.631	47.2365	49.1486	53.1565	44.8322	42.7628	46.4441	52.3535	51.1486	46.4441	43.7025	44.5874
GSM2676735	55	50.0592	52.4439	51.03	61.5631	53.8834	51.8479	52.5456	47.2532	48.4237	51.03	49.2022	50.9426
GSM1425758	24	21.6012	22.9518	22.6733	36.7387	26.7121	24.1949	26.4628	24.4161	24.8395	24.1949	23.9797	21.6061
GSM2814861	18	15.258	18.0567	14.0679	14.7812	16.9423	17.04	13.5691	17.0531	15.6912	15.258	17.3933	17.883
GSM1343112	68	64.6099	61.8315	64.4939	57.2571	63.131	64.3	62.9817	63.3936	63.896	64.3	65.4703	67.5637
GSM3780946	37	41.8721	46.8257	41.2534	45.1759	45.0682	47.8074	45.3362	43.2142	44.4632	43.2142	43.1798	41.7723
GSM1870322	68.1	62.8801	71.3396	68.9938	67.4863	67.3675	71.0352	65.8963	63.1526	67.0218	65.8963	68.833	70.8305
GSM3440627	62.1	58.6568	61.0566	62.0458	62.4397	58.6505	63.9736	64.6121	63.1004	61.7723	63.1004	64.5958	62.6337
GSM3230276	46.2	48.808	53.1494	50.6909	44.7631	48.7367	50.3958	47.4327	45.4827	47.9442	48.808	51.2892	47.5422
GSM2814706	18	22.1197	20.1875	20.0272	18.1355	18.7654	19.455	19.3283	18.4586	17.8647	19.455	19.3987	18.2863
GSM2337371	31	38.2637	37.3883	34.2646	36.5928	38.9404	36.8165	37.7051	41.172	39.8938	37.7051	33.8827	35.6242
GSM2056481	56	59.3192	55.4382	55.6336	56.0192	59.5785	51.7631	54.3191	55.6836	56.213	55.6336	55.0799	54.7496
GSM2334315	44	44.6546	46.4001	45.1154	50.7875	43.4224	42.9174	46.0211	38.828	39.5625	44.6546	41.375	43.3069
GSM4749926	80	73.8352	75.9977	78.9946	60.9807	76.6231	77.7759	74.5289	78.784	75.1194	77.7759	80.614	80.9507
GSM1506527	33	26.4729	26.751	31.2806	38.7589	36.6096	31.4164	28.81	31.0452	29.3408	31.0452	30.8943	31.0856
GSM1653361	53	44.7884	46.7956	44.8666	54.6903	47.8795	47.978	50.0239	45.3675	46.3704	45.3675	48.7946	50.9208
GSM3440550	34.1	35.3918	33.3372	37.2021	41.811	35.8475	35.8874	36.9068	42.4599	41.5069	36.9068	35.7129	33.061
GSM2844329	55	53.5284	51.0875	54.0125	52.83	52.6057	56.066	56.4286	54.5292	57.7375	54.5292	57.3945	60.3086
GSM1506330	62	63.3473	59.3932	60.8181	53.8123	62.6295	61.2521	65.0419	55.656	62.1565	61.2521	61.6903	64.7039
GSM1343412	47.7	45.7754	55.0574	50.6745	60.1187	48.456	48.9668	52.5203	50.0842	49.7474	50.0842	48.7168	48.6912
GSM1301940	54	52.9304	63.4744	58.274	62.0664	60.756	57.0484	60.9134	54.1183	56.103	57.0484	57.9181	59.0605
GSM2250647	38.8	39.9045	39.8139	41.0435	47.3928	45.5916	41.7745	39.6906	39.8216	38.2865	39.9045	41.3797	39.96
GSM1344121	41.4	40.8183	37.994	38.4765	35.3105	41.0164	44.5389	43.0359	36.0475	35.9686	40.8183	42.0822	42.6689
GSM2562741	23	2.6455	0.7309	5.2781	7.3639	-0.5196	1.1511	5.7125	11.5392	3.7771	5.2781	3.513	4.1193
GSM1886562	24	18.9225	26.8799	25.0215	23.6644	22.7146	23.6647	25.8813	23.2546	22.5658	23.6647	24.2375	23.6653
GSM4211051	22	30.8811	32.6567	25.8221	29.9628	28.3983	22.3441	25.6642	24.7393	23.6982	25.6642	19.6139	22.9423
GSM1506379	57	60.5206	57.0503	60.5007	51.1967	60.9942	61.0438	65.7915	64.2805	64.7157	61.0438	60.4289	59.5032
GSM2334092	66	71.357	71.845	73.1491	67.9435	67.7364	68.31	73.9103	76.2562	74.0885	73.1491	70.1489	69.4708
GSM1344774	50.3	50.677	45.8287	49.8979	49.1234	47.2131	49.9072	49.5462	49.3163	47.7983	49.8979	49.5929	49.8338
GSM3562991	19	17.3943	15.5243	17.1974	9.2901	31.6816	22.4382	18.688	20.1043	20.8074	18.688	23.3862	20.0647
GSM3230278	50.7	48.1098	47.3602	47.3199	50.0027	46.9849	50.2079	43.5676	50.6543	48.6287	48.1098	50.4243	48.0408
GSM3228966	37.7	39.2117	39.3278	39.7961	36.9319	43.5446	38.3612	42.6972	42.4607	44.4075	39.7961	37.1875	37.3057
GSM1870364	67.7	64.2417	68.3265	67.2468	72.671	60.8066	64.837	67.0601	67.257	70.069	67.0601	67.0059	68.4162
GSM1345623	35.2	34.6764	41.5248	40.4497	45.6224	37.7814	35.2583	40.6547	39.134	39.8874	39.134	37.6532	37.4224
GSM1868059	52	51.8137	49.7177	49.6465	50.9034	50.795	49.4846	47.7252	51.251	52.0506	49.6465	48.7789	49.9266
GSM1344162	71.2	74.9334	70.2013	75.7193	62.1898	70.422	72.9246	68.8475	71.148	68.6372	72.9246	72.3941	71.2059
GSM1653357	44	48.6121	49.499	44.2898	56.8249	46.2265	44.888	51.5904	45.7312	44.4536	45.7312	45.1896	42.4428
GSM2562877	6	5.8934	7.2605	4.2697	5.7592	3.1588	7.231	3.6953	17.7383	12.0528	5.8934	9.3181	8.9587
GSM1344323	54.8	52.8671	56.2977	56.2356	54.4346	55.8728	55.3507	56.5631	56.3841	55.7189	56.2356	55.1077	52.1527
GSM4231533	89	73.6459	72.3282	79.6373	62.7629	78.2956	79.291	74.9768	82.2315	85.0617	79.291	82.2414	83.4332
GSM3035865	71	72.1406	79.6352	77.0292	61.8074	74.7268	74.1825	76.3618	81.2477	77.3812	76.3618	73.9408	74.9215
GSM2814123	18	21.0671	17.9949	17.7571	14.2994	22.0977	16.269	18.5103	17.4556	17.8519	17.7571	17.3578	17.9381
GSM3440726	57.3	53.1449	55.1245	55.3527	49.6683	55.8792	58.4649	56.0117	58.5558	56.8555	56.0117	57.2884	58.2136
GSM3230155	27	27.9779	25.6225	26.8146	37.7868	28.2773	23.1221	28.2382	25.6272	26.5225	26.8146	25.7032	27.0421
GSM2250511	43.3	42.5793	43.0803	41.9039	49.3641	38.6244	45.0076	42.3126	42.2608	39.5726	42.3126	44.2837	41.9273
GSM990567	73	64.3774	65.516	69.0885	63.4594	65.4727	70.1728	66.3297	72.7685	72.2931	69.0885	67.8707	68.0866
GSM4598972	31	38.7833	33.498	35.2387	40.3906	37.8913	34.74	37.8363	36.7017	35.2371	36.7017	32.4916	29.7331
GSM989858	73	80.2507	103.169	82.9832	87.2305	63.5835	80.0423	96.1355	82.5209	75.926	82.5209	82.0316	77.8112
GSM4231450	81	73.4524	70.3866	75.4716	65.0206	71.2548	75.86	74.3337	76.7133	78.0188	75.4716	74.6882	77.7439
GSM2814235	18	18.0118	18.6637	14.8782	15.3056	14.6044	16.8587	16.4767	18.1587	19.3391	16.8587	17.2276	17.6979
GSM3229141	60.6	52.9104	54.4611	55.7256	52.5853	55.8893	55.0969	56.7077	55.3905	54.6701	55.3905	57.4476	57.3642
GSM1345519	56.3	51.864	57.4499	56.46	54.5934	53.0799	55.5187	58.2191	61.8381	65.4252	56.46	54.4985	58.6262
GSM4230775	1.5	2.0241	-1.6881	1.424	-1.8071	1.0926	3.3507	3.5636	-0.403	-0.1057	2.0241	2.3575	-0.2855
GSM3228616	59.2	50.6859	56.3441	54.3761	53.4988	58.3401	58.9301	55.3807	55.9737	53.392	55.3807	58.2509	61.1449
GSM4231031	0.8	1.4739	13.8627	-3.6068	19.2336	12.8899	-3.9353	0.5168	-0.5444	-0.5123	-0.5444	-0.5175	-0.6381
GSM4674544	18	14.0835	16.3192	16.5867	14.4029	17.5979	15.755	14.8503	18.5711	18.4081	15.755	16.1028	17.9531
GSM4231000	7	4.1732	8.0779	13.0767	13.3636	12.0215	7.0805	9.3662	7.2183	10.1641	7.2183	8.103	8.2399
GSM2187420	0	0.0213	-1.4597	0.5511	-5.0331	-3.0463	4.1306	3.423	-0.6512	-0.5026	0.5511	2.2306	-0.4342
GSM1886396	26	28.3561	36.3611	33.1902	41.3896	33.6139	29.9682	33.5963	25.3267	25.8472	29.9682	30.3146	25.4884
GSM2676490	53	52.3611	55.95	53.8726	58.9028	49.6397	52.6233	54.7748	48.4083	45.477	52.6233	52.3026	50.3849
GSM2334288	62	64.7334	56.8344	61.0415	61.4886	61.913	62.1052	56.78	58.8472	67.8316	61.0415	60.9302	63.0238
GSM1870510	46.5	46.8222	45.6736	47.7362	44.3635	49.8308	48.4463	49.4354	47.5899	47.5845	47.7362	48.7188	47.332
GSM1506535	32	41.1333	44.4577	41.8663	45.1958	39.081	34.3505	33.103	31.8732	30.6001	34.3505	38.3258	34.6077
GSM1572573	52.8	57.0343	48.2779	48.8496	56.6521	49.2937	47.2828	53.4067	52.1861	52.7214	52.1861	48.9261	50.9011
GSM3572686	4	4.6407	0.0955	3.3622	10.5449	3.5755	6.5356	1.5255	6.3217	2.8426	4.6407	7.1702	5.6939
GSM2056705	46	47.3097	49.9514	48.6389	49.8659	49.6155	41.1622	48.7046	46.9054	52.1169	47.3097	43.0011	47.8136
GSM5076196	26	29.7124	29.7575	25.6147	37.4084	31.8711	27.5315	26.6471	31.2572	29.4555	27.5315	27.9506	29.6022
GSM1655297	48	51.3518	59.4446	56.8418	52.6906	54.9772	53.6414	57.7291	44.4348	50.8045	53.6414	54.059	53.1022
GSM1301895	53	46.4495	51.9488	48.8842	56.9376	49.5772	49.482	48.9858	49.308	49.323	48.9858	49.8476	48.6884
GSM4420702	39	35.851	35.5269	35.4109	41.3727	37.719	40.3619	37.4067	42.0625	39.5564	37.4067	39.7661	40.459
GSM2250464	32.7	32.1852	33.1243	32.9912	28.4333	34.0959	32.7258	30.5439	32.7638	38.178	32.7258	31.6584	32.2213
GSM990432	79	78.1834	72.0045	76.9293	65.4627	75.5217	77.272	76.2781	74.0455	76.9063	76.9293	79.1113	84.7124
GSM2056715	52	51.168	53.5966	50.1351	54.2618	51.3429	52.1598	51.4892	49.4285	49.2404	51.168	49.5956	48.658
GSM1343475	40.9	47.3096	47.737	46.186	49.6058	49.0258	42.4146	43.396	51.1724	44.4339	46.186	43.6208	43.3526
GSM5076224	47	44.6328	46.3578	47.1036	53.3081	47.572	47.4417	46.9324	46.3627	43.642	46.9324	45.8274	47.219
GSM4600501	25	22.8208	27.0808	25.5706	26.9365	25.101	26.2879	26.6628	26.092	27.6464	26.092	24.7216	25.8313
GSM2562723	13	14.1175	20.5856	12.6386	17.0022	17.7464	15.9164	13.6348	15.1494	15.3879	14.1175	15.6848	14.5572
GSM1871283	58.7	63.454	63.2287	59.4619	64.8474	59.2851	61.3253	65.5051	66.4091	67.626	63.454	62.0517	59.0424
GSM1343395	62.1	68.4799	73.704	69.7557	67.6467	67.246	69.9959	69.0505	71.3132	72.5412	69.7557	69.6755	71.1525
GSM1343707	44.4	43.8938	43.3993	43.3958	52.9713	42.3988	42.1751	44.7997	37.4924	40.6664	43.3958	43.1011	44.1236
GSM2562809	11	14.1457	11.1765	13.8859	13.1096	13.6632	11.43	11.2049	15.1371	19.3652	13.8859	13.0728	14.0798
GSM3229140	46.7	47.821	42.281	45.4146	49.1307	49.1368	48.8338	41.8974	49.6342	48.0351	47.821	47.6919	48.8833
GSM796676	13	10.5908	15.6682	18.5498	13.3235	17.6489	17.6564	19.6932	18.1302	15.6091	18.1302	17.62	13.3053
GSM2267981	53	53.1936	52.3771	52.1979	55.5473	53.6682	53.2059	56.3041	54.0554	52.1996	53.2059	53.9913	49.3061
GSM2815099	18	16.2865	17.2515	16.6626	20.5305	17.0655	16.2432	17.6207	18.0569	17.867	16.6626	16.957	17.5773
GSM2056552	54	53.521	55.513	53.5536	48.259	50.0741	52.8004	52.3088	51.2647	52.1792	52.8004	52.4068	52.7264
GSM2815152	18	21.1037	23.6212	21.0555	22.4186	25.3879	21.4176	19.8576	18.1583	19.0412	21.0555	20.8773	19.0944
GSM4600264	27	27.5124	28.3149	26.5383	29.7969	24.2493	27.822	25.0842	23.18	24.2817	26.5383	27.1213	23.8184
GSM4749923	67	65.1702	64.1135	64.3481	63.7911	60.7168	61.0452	63.6047	60.655	60.9404	63.6047	62.8981	64.6813
GSM2337349	55	61.1894	53.3479	56.759	55.3603	56.9313	58.0322	61.7394	55.3499	47.7145	58.0322	56.9275	53.2719
GSM3440333	65.8	64.937	57.929	62.6086	62.1121	67.4579	59.9653	58.6056	60.937	62.3072	60.937	62.5703	61.5694
GSM4231472	71	75.0124	75.4601	77.143	77.7461	73.4259	79.8781	80.6109	74.593	73.5456	77.143	77.7987	71.6715
GSM4749876	77	71.629	80.6159	77.3002	76.4892	73.2232	81.8399	83.1373	67.9747	75.9183	77.3002	76.8039	73.6982
GSM2337563	23	28.5316	22.0739	25.2069	23.8304	31.3902	22.6802	24.5694	25.3371	24.2172	25.2069	21.268	24.5334
GSM1506359	30	27.6405	27.4987	30.085	27.2283	29.1269	31.3193	30.0403	28.6271	26.1316	30.0403	30.9346	27.9861
GSM1871201	63.5	63.5269	65.2631	66.5899	69.3952	58.1995	61.7621	63.5933	64.7029	65.3057	63.5933	64.1825	65.5638
GSM1343910	37.1	39.1234	34.7522	34.6615	36.0414	39.489	36.6304	37.0827	40.6325	40.4	37.0827	36.0115	37.0905
GSM2814736	18	18.9782	17.0778	14.255	12.6907	12.2599	12.0154	14.9317	18.1583	18.2245	14.9317	16.1756	17.6647
GSM1259870	60.1	55.2694	56.2184	57.664	55.378	60.0695	57.6408	55.9924	59.7851	57.3755	57.6408	58.2575	59.1606
GSM2562904	13	14.1663	11.2377	11.6814	7.2416	9.896	8.0139	9.9314	14.4213	14.2464	11.6814	12.2572	12.5375
GSM5310456	43.2	54.1575	52.3279	50.9778	53.8288	52.3052	51.595	53.7438	53.176	52.8474	53.176	50.805	52.1169
GSM2656365	2	2.381	4.1597	3.9718	2.3041	-0.036	3.6386	-0.154	2.327	3.4658	2.381	2.8434	1.4948
GSM2334574	91	94.6879	93.6264	94.3594	83.3345	90.5569	94.1871	88.8636	77.006	78.4574	94.1871	92.5165	89.332
GSM2125658	0	1.6233	0.524	10.372	-6.1574	5.2989	7.7627	8.1667	-0.503	-0.2808	7.7627	14.0785	0.0343
GSM2056487	52	57.7362	52.231	53.8246	43.7247	50.0413	48.6818	50.1618	52.7112	53.7472	52.7112	48.316	47.281
GSM1870247	61.5	55.3994	59.4628	62.3077	54.6343	53.0541	58.6472	56.7837	67.4371	64.106	58.6472	60.5882	60.9962
GSM1302003	40	39.5299	43.3738	41.6628	37.3566	44.3674	45.1243	35.0179	42.2596	44.1518	41.6628	43.9178	42.5306
GSM3035649	42	42.1188	36.8594	38.443	38.9661	39.3999	42.6579	43.362	41.7453	43.1418	42.1188	42.5872	42.8491
GSM2814630	18	15.0874	19.504	15.1364	15.7772	15.2072	15.2905	15.6257	16.8907	17.0628	15.2905	15.2492	17.5844
GSM2334086	59	60.5997	51.7792	56.831	54.2963	54.0886	56.1573	55.1701	50.2576	49.2919	56.1573	56.8117	61.5181
GSM1498562	57	54.4686	53.1842	55.2238	49.7067	56.0351	59.2817	56.8287	54.5687	56.6975	55.2238	57.9134	53.3087
GSM2187614	0	0.029	-2.8963	0.4516	-3.8029	1.1283	-0.9804	-1.7261	-0.4423	-0.2328	-0.4423	0.4172	-0.3816
GSM2676609	49	57.468	53.98	52.3031	56.5228	56.2415	52.0024	49.7427	47.899	51.8814	52.0024	51.1691	46.519
GSM3229158	43.6	40.1895	44.6619	45.3219	47.541	40.6768	47.873	46.4812	42.5465	40.7001	45.3219	48.0553	45.8351
GSM1886658	15	15.5303	16.7963	18.3928	23.4713	17.9496	13.6371	12.788	14.5552	14.7294	14.5552	15.2715	15.2102
GSM2337428	36	38.7459	34.4334	40.3978	37.704	37.5467	40.5546	43.0087	34.2518	38.4513	40.3978	37.9383	35.735
GSM989969	81	74.6112	80.2631	77.992	66.2676	78.5208	77.823	78.5756	76.7453	73.0111	77.823	77.5325	78.8654
GSM4674650	18	15.8982	17.81	20.0693	19.8465	15.9766	18.2086	17.5832	17.5897	17.2742	17.5897	18.3919	18.3261
GSM2337558	20	23.6416	18.2198	18.5686	20.7296	23.6664	21.5183	19.3837	24.272	21.8457	21.5183	18.9443	20.8032
GSM3228630	37.7	41.5129	35.8198	35.4265	41.3213	43.0453	40.9986	37.0327	40.3935	38.3179	40.3935	37.7416	37.2059
GSM4600657	30	31.1811	24.719	27.7412	25.5226	31.1948	32.1315	27.5343	25.3147	22.8142	27.7412	33.2831	30.0522
GSM1345181	55.2	60.1364	62.8176	60.602	58.401	61.709	55.8552	58.0476	61.0198	58.9245	60.1364	56.7392	57.6971
GSM2814469	18	19.9939	21.2391	21.232	24.4371	18.2479	17.5451	18.1894	20.116	19.2793	19.9939	18.674	18.677
GSM4599378	22	31.5046	29.0037	29.4027	27.344	40.3096	24.9388	26.8254	23.6157	21.6735	26.8254	24.8599	23.3642
GSM1868198	46	48.507	50.1908	49.8115	50.7865	46.8401	48.5044	50.4488	51.8022	47.4118	49.8115	49.8774	50.4769
GSM1343518	74.3	72.5057	73.2854	69.206	66.8688	71.1844	70.0407	71.2466	67.1376	70.0663	70.0407	69.5906	68.5311
GSM2125556	0	-0.1775	1.5961	2.6433	7.9824	-3.5803	-0.4058	3.1899	-0.9986	-0.1704	-0.1775	-2.5031	-0.1916
GSM3563425	52	52.3159	56.8431	51.5166	48.8108	54.7852	49.5751	52.9317	57.0051	56.5815	52.3159	47.569	49.6931
GSM1343100	57	55.4863	55.466	56.4769	57.9603	54.3146	54.1373	52.401	52.8394	53.2565	54.1373	56.7873	55.3226
GSM4600144	26	19.5768	23.5882	23.2556	28.472	23.5807	26.9462	22.3806	22.9343	22.7257	22.9343	25.2004	21.4258
GSM2250705	56.7	58.9122	54.5339	61.9794	57.5744	63.5537	62.7602	56.3538	61.6544	58.6479	61.6544	61.7677	57.9017
GSM4749859	41	76.6227	80.4256	75.9863	65.7693	69.6901	75.4495	77.4837	69.7606	72.2847	75.9863	76.8863	70.5187
GSM1870180	66	62.3203	63.3615	63.5387	56.3845	65.877	59.0939	55.6287	67.1719	61.8115	62.3203	59.4205	57.3385
GSM2250596	62	60.481	57.5741	60.6648	60.6406	59.3693	62.2396	59.6216	64.6563	61.9582	60.6648	60.8128	63.7523
GSM1302004	37	54.8753	38.9769	42.1632	43.4013	51.0553	38.2182	37.4858	47.2171	43.0746	42.1632	39.654	39.0642
GSM1301993	67	83.5892	56.2422	57.9972	73.2921	84.2323	62.8023	68.0451	64.7734	66.2274	64.7734	60.6289	60.7263
GSM4599945	20	17.1371	19.6616	17.4821	30.7606	22.481	16.5402	14.1556	23.2488	21.0936	17.1371	15.0954	18.235
GSM1870845	82	76.7631	77.2887	78.949	66.063	76.7323	80.7125	74.7882	81.1025	82.1792	78.949	78.9453	82.7311
GSM4615187	14	12.8238	23.2018	14.1712	27.4693	19.5597	18.1587	13.8064	15.7936	15.8044	14.1712	13.6167	14.782
GSM2656375	2	1.82	1.1762	3.1326	-7.4093	-5.367	2.4694	3.1487	0.7371	0.022	2.4694	1.5213	0.3621
GSM2844469	42	49.2607	43.1706	44.9134	44.4078	47.4854	42.1795	47.2179	48.0021	45.8767	47.2179	43.7921	43.78
GSM2814157	18	10.2185	21.2325	16.5509	10.6229	17.4607	21.1685	14.5759	17.9536	17.5886	16.5509	19.2375	18.1485
GSM3440747	50.8	51.7405	54.7678	52.3442	60.5126	52.0754	52.2996	57.3173	53.5228	52.3809	52.3442	52.6365	54.2961
GSM1870351	69	71.103	67.1572	72.8471	60.8144	70.804	71.3555	68.7141	73.5483	76.3159	71.3555	70.3954	69.3603
GSM1653309	61	57.7668	63.531	61.8863	61.8518	59.2363	60.04	63.2225	65.2892	60.2159	61.8863	61.6403	64.0332
GSM3516812	61	57.7454	62.1851	61.6417	57.4396	58.7551	61.4336	62.0135	60.9558	57.5076	61.4336	63.357	61.7104
GSM4599288	42	35.8151	37.3403	39.6605	41.6478	42.7827	38.4476	41.2575	34.4404	36.1011	38.4476	38.2186	38.2696
GSM1343881	53	58.8563	56.175	56.2656	56.5357	57.5348	51.628	55.0348	52.3394	51.9002	55.0348	52.79	53.3677
GSM4420761	53	49.5645	46.5457	48.3362	49.8681	51.5047	51.2197	53.5434	46.7288	51.1076	49.5645	51.4189	52.4787
GSM1871030	64.1	55.6304	59.3844	63.9393	54.6001	55.0862	61.9472	70.2932	63.8811	62.4948	63.8811	62.0739	67.4185
GSM2495170	87	29.8996	28.8181	30.7757	30.5222	30.0486	24.4455	25.83	31.4966	35.0402	29.8996	25.207	25.6889
GSM2815350	18	19.963	21.1497	21.1445	18.1471	23.27	18.276	24.0481	18.5717	19.0992	19.963	21.2543	18.7578
GSM1302007	42	38.5695	50.0374	46.8615	45.5896	42.07	44.0559	47.0351	45.0458	41.3566	45.0458	44.2863	46.384
GSM4674550	18	21.3555	21.7239	20.007	22.6369	20.498	20.0775	20.419	18.8876	18.6253	20.0775	17.9833	18.1233
GSM2334264	53	54.7307	55.3499	55.1243	53.5119	54.9934	53.9608	55.3962	51.0091	51.2161	54.7307	52.6675	50.9722
GSM3035601	78	73.1255	70.3783	73.1502	71.2238	74.6152	77.7031	76.0952	78.1574	74.0577	76.0952	79.0094	80.7094
GSM2860793	42	45.1125	48.6359	46.2703	47.4836	44.5191	46.5463	50.7214	46.1945	42.2959	46.2703	44.4127	43.1222
GSM1320511	30	29.7109	34.7837	30.4677	39.4898	32.8372	30.4385	28.4903	31.0194	31.5916	30.4385	29.6496	30.1019
GSM2814619	18	13.8809	20.3365	15.099	16.9334	14.327	19.6418	16.7619	18.5191	18.1532	16.7619	18.2656	17.8504
GSM1345268	59	57.8875	64.0034	60.5315	58.644	59.1622	59.9818	62.1402	56.6464	58.1289	59.9818	60.4929	60.6788
GSM2844242	38	41.157	37.8042	41.0034	42.6039	39.9004	40.3926	41.4348	46.6572	46.1098	41.157	40.2516	42.3186
GSM2815330	18	22.4426	19.9055	19.8976	22.7453	19.1918	17.8759	21.9596	19.3333	19.3353	19.8976	20.0868	18.5191
GSM1871026	75.4	72.609	63.3022	68.9721	65.2733	68.2411	72.6182	69.5049	65.5641	68.335	69.5049	72.8011	77.0237
GSM2656327	2	2.4966	3.7655	0.4623	3.5094	-0.1976	4.9993	-2.0435	2.2043	-0.2038	2.2043	3.5855	0.8053
GSM4497353	36	27.0027	36.7979	37.9093	38.9071	30.0996	35.5509	36.1694	36.6454	32.0049	36.1694	36.5355	34.9276
GSM1344446	39.8	42.8409	46.0738	42.8534	47.2221	42.6254	41.1577	40.5125	42.0398	41.8501	42.0398	39.5934	39.6612
GSM2562788	16	13.6573	13.7431	16.0487	12.5342	16.4031	15.0393	14.2239	17.814	18.1372	15.0393	18.0188	16.5297
GSM1345085	63.1	65.2501	62.1865	61.001	60.6138	64.2612	61.323	63.0897	66.4872	64.762	63.0897	61.5805	60.3942
GSM3440709	56.1	57.0239	47.7544	54.9487	52.1508	55.1595	54.8799	53.0927	62.0493	62.8116	54.9487	55.3791	51.4903
GSM1870520	71.2	54.4231	70.8475	71.1882	69.2304	62.6857	69.6901	72.4588	71.5347	67.3116	71.1882	69.7462	70.8382
GSM2860990	29	35.23	33.2469	32.9605	31.7787	37.9692	28.2946	29.9172	36.9823	39.5965	32.9605	27.5744	33.1658
GSM990385	63	58.2679	68.1848	64.7788	56.3435	61.1722	61.4698	63.2692	60.454	62.3336	61.4698	61.8294	61.2016
GSM3563263	44	43.0018	49.7779	46.1633	37.7616	43.1059	47.2376	54.5136	42.8792	44.0518	46.1633	45.3105	47.0448
GSM1343776	62.1	67.5681	68.8191	67.5181	63.2492	66.709	64.0945	64.6089	61.5697	61.3322	64.6089	63.6885	64.9387
GSM1886595	15	19.9688	23.487	21.1974	25.7413	19.6092	20.9617	16.1892	18.7167	19.2199	19.9688	19.9325	19.1217
GSM2729900	5.1	5.6627	10.2632	3.3996	-0.0679	4.2437	3.5872	0.9244	10.7808	6.8064	3.5872	4.6165	7.0108
GSM3228708	40.2	48.8815	43.7881	42.1221	38.7959	43.2601	45.0845	40.964	44.8507	46.9086	44.8507	43.4142	42.6496
GSM3228587	39.6	40.3021	37.3439	40.8141	44.289	35.6599	41.6394	38.308	37.5187	34.0757	40.3021	40.5808	37.4091
GSM1886463	26	30.6799	24.1687	23.3135	28.7732	27.0366	26.7992	21.3881	23.6898	22.2001	23.6898	27.3296	23.2019
GSM1870403	91.9	91.7855	79.1164	90.6733	74.7378	93.553	90.6044	88.2638	90.7923	90.6867	90.6733	93.3595	91.0546
GSM2676683	75	68.1668	72.7187	73.4557	63.5472	69.2291	73.8774	69.2997	66.0574	66.5116	69.2997	73.9198	70.9994
GSM1345582	39.4	43.9738	41.1875	41.3669	42.678	42.5191	39.3138	42.4813	42.9562	46.804	42.4813	39.0898	40.434
GSM4420948	50	51.5009	45.9535	50.1908	42.308	47.4201	49.7058	50.2488	51.1528	51.5266	50.2488	47.9787	45.2764
GSM3230216	45.3	42.2429	41.2287	39.6903	44.485	40.1463	40.0514	38.1495	48.3299	49.3561	40.0514	40.0367	44.9939
GSM2808262	8.9	6.6245	12.9948	6.0742	8.6192	6.9001	8.6019	9.2372	12.8743	14.3291	8.6019	7.7569	10.738
GSM2656357	2	1.8441	3.087	2.8933	-0.7276	-0.2763	1.9987	-0.6109	-0.0075	0.6997	1.8441	1.5112	1.1802
GSM1344066	41.4	38.267	39.2259	37.2098	38.8704	39.1495	38.8159	37.6983	40.9148	38.3731	38.267	37.7128	39.0977
GSM1345533	42.5	43.6186	44.8132	41.615	42.2333	37.8768	41.3898	41.7115	41.9461	41.1787	41.7115	40.4113	41.1238
GSM990536	36	38.2071	41.2014	38.6078	47.9852	40.8008	36.8183	37.9804	39.2022	35.7718	38.2071	35.0409	34.4055
GSM3228884	56.7	52.7001	53.8726	54.2488	55.8469	60.8869	54.6152	54.7903	61.4339	63.057	54.6152	55.6427	59.6342
GSM3230147	27	31.1084	31.4986	25.1196	31.0565	28.8242	27.4304	23.9286	28.4136	29.2461	27.4304	24.6081	25.904
GSM1343477	58.1	56.676	59.0072	57.5026	57.865	63.034	56.3541	56.7238	54.5579	53.5414	56.676	56.9377	58.223
GSM2844541	43	50.2598	45.9851	45.3749	48.8387	46.9479	46.2834	50.6359	48.4168	51.3996	48.4168	46.2014	47.0148
GSM5310450	36.6	38.3805	40.367	35.7838	39.7223	39.3982	36.2654	39.4404	35.3524	35.4868	36.2654	38.3254	36.9848
GSM990281	55	52.1226	57.2225	57.9041	52.9265	54.4375	52.928	54.6373	57.9766	53.3769	54.6373	53.5408	53.1668
GSM3035660	35	41.5748	34.82	37.0882	39.437	36.3565	34.3474	38.3415	38.7785	36.0711	38.3415	37.3881	36.1018
GSM1425550	76	75.904	71.7544	77.706	74.7418	73.2368	78.1567	76.988	76.8307	76.8744	76.988	81.3285	82.3859
GSM4159575	29	37.4659	36.8073	34.2235	38.3403	39.2935	32.5527	34.5562	31.9547	31.2467	34.2235	30.2852	27.0623
GSM1344114	37	43.5157	39.9628	41.7666	49.0702	40.9295	40.7319	40.3075	40.2992	39.8057	40.7319	40.9617	41.9798
GSM1871233	71.1	61.2635	65.7333	68.2227	63.9246	59.4642	68.6847	65.6685	69.8296	70.8508	68.2227	68.9495	68.0897
GSM1975650	57	47.2001	44.3571	45.3421	53.9954	46.9089	44.0608	43.7752	54.6741	56.0619	45.3421	46.744	54.2699
GSM2814564	18	16.8706	17.6378	16.6105	22.6635	19.7658	17.1338	16.6186	18.0423	17.7662	16.8706	19.0695	17.8159
GSM1069307	70	67.6141	68.04	70.3326	66.5434	64.285	64.7521	67.2242	78.1536	80.8719	67.6141	66.2153	67.8734
GSM4615190	13	13.1726	9.1751	9.9624	26.4742	19.9411	8.8891	10.7751	11.5891	11.7786	10.7751	11.9068	12.0076
GSM4421087	61	59.0149	52.8741	55.0142	53.3733	63.802	54.3275	57.87	55.9981	56.8072	55.9981	56.574	58.7222
GSM3112926	49	50.8961	50.296	52.0525	48.9576	55.0993	51.3133	48.7505	50.7471	49.1381	50.8961	50.8849	48.9636
GSM2814079	18	19.8028	18.8636	15.1181	14.3731	16.0179	19.129	17.656	17.3509	17.0865	17.656	17.9503	17.3241
GSM2860782	43	38.8676	47.8822	40.6273	47.2594	42.6192	39.4716	43.8446	46.6101	50.4007	40.6273	39.0068	40.3358
GSM3440620	59.9	58.6043	57.1018	58.1456	58.5196	56.04	58.7363	59.3026	60.3184	59.8486	58.7363	59.283	60.3822
GSM2267980	64	54.5739	53.9109	55.8259	61.8878	51.0923	54.6098	53.3773	50.3193	53.5563	54.5739	51.8327	52.5176
GSM5027427	1	1.0096	-4.8893	1.9467	-1.0841	-7.7517	-0.2562	1.2463	-0.2077	-0.4118	1.0096	0.0634	-0.0892
GSM1343300	53.4	51.3417	56.6636	53.7662	53.6709	49.8113	55.7488	51.3962	55.2833	55.7274	53.7662	52.4801	52.1893
GSM5027458	2	2.1452	-2.741	0.896	-8.1844	-0.2395	2.7293	2.7739	2.189	3.0277	2.189	2.8271	1.1441
GSM2861012	51	47.749	50.9564	49.4207	45.6111	51.4367	51.5472	51.7681	47.8702	50.9019	49.4207	50.7753	49.8762
GSM2333956	28	34.3127	32.4257	32.3474	44.7422	32.6982	30.968	32.8895	30.8385	28.5188	32.3474	30.4785	29.5046
GSM2056698	45	49.2408	50.2253	50.2146	54.0379	51.164	49.4304	50.3067	49.6368	51.0845	49.6368	48.1689	45.8608
GSM1344739	35.2	35.5783	46.0079	39.7877	47.1961	33.4584	34.9098	36.0275	44.3688	39.1363	36.0275	33.1111	36.7482
GSM4230736	12.1	12.6271	12.6473	13.0971	21.9012	11.615	12.0244	11.3995	12.8183	13.8959	12.6271	10.8426	13.2628
GSM1299743	67	63.2393	67.826	64.6889	66.3282	59.9961	65.4837	67.2652	66.4165	73.1112	65.4837	62.296	63.8751
GSM1344981	48.1	54.2328	48.3389	51.4146	63.3152	52.3234	53.4517	52.8611	49.8975	50.1417	52.8611	51.7014	54.0177
GSM3228581	47.1	47.4115	50.673	47.0916	40.9496	47.3692	50.3522	52.8851	50.7512	50.9999	50.3522	49.4995	49.5763
GSM1343200	50.4	47.0199	52.5474	50.2416	54.4415	46.7942	47.0215	49.2481	52.7204	52.6772	49.2481	49.2165	48.4261
GSM1344876	40	43.8732	48.9716	40.8769	47.8404	45.5599	42.9117	49.2695	45.7104	46.9322	43.8732	42.2588	44.18
GSM990551	73	76.875	73.4327	73.2492	65.5453	69.7079	71.5867	70.7759	72.1748	71.3675	72.1748	71.7394	74.8927
GSM4231448	62	60.3237	53.7151	55.5157	54.7527	60.8204	60.2593	58.1376	61.311	63.4151	60.2593	63.413	63.9172
GSM3228622	51.1	48.4809	46.3119	49.1955	49.3522	49.9529	53.9021	52.3452	48.9299	49.3183	49.1955	54.9405	51.8123
GSM1871145	67.5	76.5611	65.096	66.7188	63.187	67.368	68.1495	62.6988	77.0108	75.6737	68.1495	68.2901	67.3699
GSM4674635	18	22.7047	20.5336	18.8991	19.5236	17.4673	17.4103	17.9378	18.2373	18.9378	18.2373	17.6602	18.5326
GSM4600669	26	30.4363	25.3313	27.5026	33.0982	22.9647	29.4673	21.1663	26.0901	22.9629	27.5026	29.2485	26.0591
GSM4231025	3.2	2.2355	6.1655	2.6709	8.7624	14.3114	0.5346	7.0177	-0.8687	0.8094	2.2355	0.9662	0.4082
GSM3035559	87	85.7048	82.5572	82.1535	74.154	84.9046	88.0593	79.4505	75.9608	78.8288	82.1535	87.967	84.7105
GSM1870516	47.2	51.8381	50.6235	51.2724	51.705	48.4678	50.1123	52.3025	47.6432	46.7037	51.2724	50.1575	48.3193
GSM1300533	78	74.0595	57.2791	67.4819	65.5923	79.4422	66.8891	67.8482	75.6201	71.9316	67.8482	71.3969	71.5324
GSM2190315	0	-0.1507	-3.3883	4.0838	-1.1917	-1.4415	-0.5214	2.1324	-0.7739	-0.5008	-0.1507	0.2159	-0.4776
GSM1870165	69	62.8485	65.2217	66.732	57.7974	61.2071	66.2087	65.5471	59.5219	64.1355	65.5471	69.5915	69.8405
GSM2187523	0	0.2192	-3.5432	1.4411	-1.6376	-2.2117	-0.8175	-4.7423	-0.0001	0.717	-0.0001	-0.0218	0.2378
GSM1343213	60.5	60.9918	59.5133	61.5218	59.8016	61.2459	62.5047	61.2165	65.3446	65.1348	61.5218	61.3503	63.2625
GSM3093567	3.1	2.7759	0.4913	-2.8837	-10.3461	-0.682	-1.3273	0.7623	5.0274	5.0288	0.7623	0.4909	1.8987
GSM4230855	4.1	4.7103	7.9741	4.7853	6.7971	5.9838	5.9113	3.0748	8.2203	7.6149	4.7853	5.0851	5.5827
GSM4674619	18	20.7668	25.6132	22.2253	22.6346	21.5204	20.8138	23.4558	18.3007	18.9978	20.8138	20.2494	19.0329
GSM3228979	60.7	65.2317	59.1625	62.2331	52.0425	63.425	58.3268	57.7023	66.5709	63.1301	62.2331	62.1166	58.3542
GSM1886444	20	19.088	16.1285	17.0412	23.5097	29.9178	21.4538	20.0903	22.3159	20.9925	20.0903	20.6435	21.8849
GSM1343131	44	48.4189	50.5173	46.0067	49.9249	47.2049	48.8459	46.7132	49.44	48.7745	48.4189	47.548	47.6484
GSM2814109	18	21.2392	17.9693	20.1861	18.4058	19.1804	19.9636	15.9517	18.1024	18.6098	19.9636	17.9957	18.1887
GSM1259888	58.4	53.6697	54.0649	54.7221	64.7723	56.2144	56.4499	60.6477	54.3457	56.0344	54.7221	55.5834	57.1765
GSM1871199	87.9	82.7766	87.2566	82.2047	73.8505	78.2437	81.7049	76.1973	80.756	81.6559	81.7049	81.1057	83.2267
GSM2334042	43	54.3014	48.7589	45.877	49.3123	49.7412	41.4451	45.6526	46.3432	44.4398	45.877	43.4997	43.455
GSM1299671	78	79.0276	72.0973	76.9555	70.9017	73.278	73.9259	75.8182	73.6692	77.167	75.8182	75.4734	74.0147
GSM3440631	56.9	58.313	50.0935	52.1402	54.3448	56.196	54.3222	53.8168	58.7746	58.5477	54.3222	55.3672	56.8613
GSM1868353	70	71.936	70.3872	74.1364	68.6986	73.0389	71.1987	72.3395	63.1379	64.1623	71.936	73.8374	70.5637
GSM4420891	38	37.5726	34.1256	35.433	26.7313	39.4593	38.3086	34.5897	36.517	34.8468	36.517	38.4715	37.1549
GSM990594	75	79.0723	69.2796	76.823	67.6761	73.6437	73.1054	76.7108	71.3455	72.2042	76.7108	74.7252	71.5722
GSM989947	48	60.5946	56.0551	52.2058	57.0624	58.358	51.1563	50.8616	54.4369	58.7954	52.2058	51.8846	48.0605
GSM1344100	55.4	52.3516	52.6382	53.7631	60.1239	57.5749	52.7879	53.8926	53.6393	53.9167	53.6393	53.3998	53.7173
GSM1343565	39.7	45.2026	39.7566	40.9829	50.2661	43.6985	39.3493	41.8121	40.416	43.8328	40.9829	40.758	42.3389
GSM1870863	80.8	82.6286	79.9464	77.8741	69.7534	77.9338	79.5071	73.4453	78.0058	79.5736	78.0058	79.1926	81.3054
GSM4230998	0.8	1.1971	5.0599	2.2549	12.5672	-7.8869	3.8408	4.2685	2.2543	0.2959	2.2549	3.1027	0.2792
GSM1299705	51	53.5947	45.938	50.2508	45.7278	53.8986	49.4913	49.5685	50.366	51.8676	50.2508	49.462	49.8625
GSM3035674	47	48.7071	53.5977	49.4132	46.2069	47.9024	52.7901	49.9757	51.7675	49.3793	49.9757	51.3032	47.7938
GSM2056583	62	64.2451	67.3237	62.4585	61.1033	64.3089	63.6989	64.3493	58.1439	55.5568	63.6989	62.7003	60.0534
GSM2814212	18	13.9469	20.5012	15.9866	17.9648	14.1253	16.6742	16.6466	19.0126	19.7379	16.6466	16.0249	18.6788
GSM2814766	18	14.9686	16.9965	16.7342	17.1033	15.9499	19.3922	13.1669	17.7985	18.7489	16.7342	19.5998	18.0731
GSM2056574	32	34.5221	40.0348	31.3301	41.7527	34.7888	31.9097	34.0235	36.7663	31.9302	34.0235	31.3504	31.4401
GSM2187367	0	0.1251	-2.1138	0.6074	-2.3936	-0.1028	-1.0468	-0.6884	-0.5797	-0.6015	-0.5797	1.8294	-0.4937
GSM3440666	60.2	61.4923	60.3015	57.5051	56.5175	62.3176	60.1778	58.7485	64.9583	65.4572	60.1778	59.9753	59.8737
GSM1871177	76.9	76.2319	69.8532	73.5272	59.2543	78.0394	74.6436	72.2592	78.3731	77.413	74.6436	74.407	76.0239
GSM4749857	69	67.6362	72.459	68.181	63.7848	69.051	64.1999	65.5714	63.4255	57.7277	65.5714	62.3313	60.7271
GSM1868333	20	13.1796	18.3424	17.0291	18.0872	18.4075	13.3355	14.3387	18.7755	19.1917	14.3387	14.4888	18.5307
GSM2656382	2	2.5942	3.9191	5.9345	-3.4917	3.2868	5.1667	5.3762	1.0974	-0.2876	5.1667	6.3119	0.6886
GSM2337322	22	19.6729	16.2993	21.8526	27.572	25.9782	20.2172	21.4472	18.3771	20.2682	20.2172	21.8768	19.8375
GSM990412	78	73.8994	75.7669	73.3953	64.7295	79.9503	77.2149	78.1554	70.1546	72.4157	73.8994	74.4851	76.9968
GSM1344868	57	63.2025	58.7824	57.3092	64.9854	56.8502	56.3302	55.0508	62.5867	64.801	57.3092	58.2691	59.9108
GSM3440481	53.4	47.4562	52.2999	47.9924	59.3953	50.176	50.4824	54.7802	55.2513	55.0947	50.4824	48.0135	50.4036
GSM2656417	2	2.3671	4.7518	1.038	-3.6175	3.1857	3.1969	2.0223	1.1402	1.343	2.0223	0.0235	1.5351
GSM1886576	22	31	21.6574	16.2148	5.7284	12.6251	24.8064	22.0528	20.2618	22.8242	22.0528	19.6357	22.0564
GSM2334452	23	25.5896	23.2116	25.3792	40.2679	25.0462	22.8806	26.0837	22.8575	21.9558	25.3792	22.1021	23.3921
GSM2334351	50	48.866	43.166	46.4244	50.0826	50.6372	48.8534	50.5132	52.0398	50.6961	48.866	48.6494	49.1772
GSM2334232	54	50.3003	48.3103	50.3798	55.315	53.3184	48.2209	53.2843	50.4432	50.3708	50.3798	49.7909	49.7479
GSM1498639	46	58.0069	52.6971	49.9634	50.5057	49.9285	50.8689	56.8802	56.2528	53.541	56.2528	50.3076	47.5011
GSM2190802	0	-0.015	-1.8236	-0.5637	0.8832	-3.1875	1.6463	5.1192	-0.256	-0.6885	-0.015	1.738	-0.5125
GSM2656376	2	1.4336	6.6473	-3.1477	-4.3483	1.3675	2.9475	-3.6347	5.7393	2.4942	1.4336	0.869	1.8409
GSM3562864	67	65.1198	84.6011	70.0888	69.1188	75.6091	73.828	77.8084	69.6787	70.7196	70.0888	72.0177	69.8171
GSM1344837	44.3	45.3461	49.3397	47.6754	46.581	47.3128	46.1132	48.0891	49.8596	49.7065	47.6754	45.0503	42.9714
GSM1572601	47	48.8518	50.5546	48.5435	50.2058	47.4031	47.136	49.6107	46.4512	49.0839	48.5435	47.244	45.6046
GSM2190258	0	0.1026	-1.8377	0.6177	-7.2189	-3.6839	-0.0177	-0.7522	-0.5807	-0.3233	-0.0177	1.9468	-0.3592
GSM1655219	46.5	47.2309	45.8604	47.8398	44.3143	50.1431	48.627	49.5316	47.1341	47.6127	47.8398	49.3351	47.5601
GSM2187609	0	0.0116	1.0523	-0.0073	4.9902	-3.8596	2.4683	1.0237	-0.4479	-0.5436	0.0116	1.8052	-0.4252
GSM2056711	52	52.1185	55.8249	52.485	60.8434	45.7185	51.0159	55.8209	46.7601	49.3512	52.1185	49.4639	46.2053
GSM1425732	31	33.9631	35.7633	30.8211	34.7426	35.3326	34.1232	35.7632	33.1777	29.3788	33.9631	31.9474	31.7354
GSM1648941	22	16.7773	22.7118	15.9178	26.4394	12.3209	18.1229	13.9903	25.6322	26.9374	16.7773	17.5442	18.9134
GSM4615174	9	11.3917	3.9057	7.6468	13.8604	3.7495	5.6157	7.4822	12.8433	12.5092	7.6468	4.2985	11.4169
GSM4420689	40	43.7068	35.3185	38.9874	41.5477	42.6989	38.6612	35.6695	38.3201	40.8153	38.6612	39.9445	39.1744
GSM1343845	60.5	57.8382	57.5663	57.5222	57.9338	59.7575	57.0614	58.8576	59.0785	59.7291	57.8382	58.1892	57.2949
GSM3113089	40	39.6305	39.5504	38.6727	40.4192	38.4468	41.6474	37.3845	39.9606	36.3517	39.6305	37.9634	40.1801
GSM3228763	45.3	49.8081	50.3997	48.2197	50.5688	47.2999	47.902	47.8766	50.8095	47.2096	48.2197	46.4763	45.1087
GSM2334498	41	43.002	39.6512	40.9366	48.0555	43.4488	40.7073	42.7811	43.8854	39.2226	42.7811	38.5667	39.2123
GSM1653406	43	47.3328	49.2225	48.8805	53.5299	51.6505	49.7606	47.0409	48.3351	45.167	48.3351	49.0195	49.5206
GSM2187680	0	0.2613	1.0095	-0.5155	3.0734	2.4343	2.5393	4.4391	-0.4571	-0.4094	0.2613	2.4526	-0.4742
GSM3440602	42.1	44.609	39.2618	40.4407	50.9449	44.9358	47.2808	44.4992	40.131	44.569	44.4992	45.7247	46.0517
GSM1343393	57.6	53.7365	48.0157	53.1959	56.2494	57.1595	55.6901	53.9079	56.7011	60.4194	53.9079	55.0338	54.2013
GSM1648905	62	71.7177	67.8172	64.244	55.0363	60.7812	63.3394	67.6342	62.2312	64.6938	64.244	67.9568	62.8228
GSM1975641	58	47.516	41.7345	41.5623	50.6114	48.0106	40.7232	40.21	60.1113	60.6006	41.5623	44.8624	52.2815
GSM2815476	18	19.5733	21.1908	14.2259	25.9899	18.7539	17.1498	22.0511	18.6028	18.9124	18.6028	17.7546	18.4533
GSM1272153	9	13.1609	20.5952	16.3539	28.884	18.7402	17.7551	17.7702	20.493	18.5194	17.7551	15.7088	13.3167
GSM1343339	47.7	46.3548	45.367	48.7054	44.742	46.484	47.4344	46.9746	45.7732	43.2637	46.9746	48.0716	47.3663
GSM2336921	30.3	31.4181	28.605	28.5692	40.5335	34.0766	27.5665	28.914	28.6465	28.4573	28.6465	28.3962	28.2054
GSM3228828	54.1	50.9272	54.8198	55.2756	58.0542	53.2729	53.5088	59.2461	50.4238	50.9463	53.5088	54.3819	51.2632
GSM4599409	48	42.9801	51.7507	50.396	55.9558	47.0698	52.2739	48.6567	45.762	51.3781	48.6567	49.2481	49.6569
GSM2056637	36	39.3447	39.0086	37.9574	36.6732	39.4137	39.5404	40.9062	40.1943	38.087	39.5404	38.2216	36.9302
GSM3440635	61.7	57.3974	57.143	60.4044	57.1549	55.8646	63.346	60.3856	61.7978	59.95	60.4044	60.4628	59.4903
GSM2814439	18	19.6174	18.8136	18.1942	19.2878	20.2238	15.418	17.0721	19.0631	15.8036	18.1942	17.0263	16.1887
GSM2056524	73	76.9545	70.9282	74.8531	60.642	77.3956	72.3795	62.9832	64.4703	67.2047	72.3795	73.0111	70.7462
GSM2860917	45	42.1348	45.7885	44.7219	43.9289	43.0336	46.4071	45.182	43.6605	44.1858	44.7219	44.1428	45.0752
GSM1343658	53.8	51.2835	48.3821	50.2182	48.0188	50.3445	54.5045	52.2569	48.1151	51.9066	51.2835	55.3112	56.3167
GSM1506358	31	26.2346	30.8878	33.6269	39.3196	34.0641	33.0399	33.3138	36.4998	34.873	33.3138	31.3502	30.8507
GSM1506403	34	35.9287	38.1968	30.6496	35.317	35.6429	33.598	35.4861	35.0727	34.3008	35.0727	33.6669	31.606
GSM1343242	50.4	56.1787	60.0898	58.1376	55.4721	56.788	54.328	59.5276	53.2806	55.2213	56.1787	54.0754	56.1908
GSM2814833	18	15.4037	16.3117	17.8842	17.937	17.5708	20.6112	20.168	17.8046	18.2912	17.8842	18.8685	17.7525
GSM2860872	44	42.2132	41.0485	41.0319	44.2854	37.9986	36.5904	42.5618	46.944	47.6161	42.2132	37.8734	39.3896
GSM989958	54	62.4366	57.849	56.6475	51.8797	58.8661	56.0859	58.419	59.4204	56.8407	58.419	56.2203	56.7971
GSM4230945	6	3.5084	1.5236	4.6242	10.3028	9.5722	6.0078	7.6859	7.5329	6.7131	6.0078	7.3466	5.8989
GSM1343916	51.5	55.1115	53.5007	49.6021	52.5213	52.884	51.1288	52.1013	51.334	50.6791	51.334	51.548	53.5655
GSM1345215	62.1	64.3185	58.0897	62.6536	62.2513	62.7466	61.3495	62.7429	64.6383	66.9956	62.7429	61.4834	62.6506
GSM1868086	48	47.7038	42.0209	47.016	45.7354	46.5882	47.7768	50.6735	45.2218	45.9243	47.7038	47.414	48.413
GSM1300559	69	66.4082	66.5263	69.5907	70.1881	60.8535	70.3343	69.3879	76.7409	66.391	69.5907	69.4482	71.8644
GSM2056668	42	45.9745	49.171	50.0839	45.0272	42.6198	47.7982	46.5736	49.4361	49.0919	47.7982	46.5878	41.5584
GSM2814407	18	16.5527	21.0047	14.0566	12.8153	12.6824	16.7202	17.6937	18.3732	18.2661	16.7202	18.0408	17.6858
GSM4420706	26	24.836	25.2264	24.1754	22.7851	27.9786	25.8497	25.2879	22.8563	24.7884	24.836	26.2587	24.5894
GSM4497359	51	45.7894	53.9386	49.8392	43.0948	51.8944	52.4867	49.261	52.8267	51.7536	49.8392	51.4423	55.1426
GSM1868325	41	37.6219	40.4684	36.5923	46.2714	36.9029	40.7728	40.4746	36.7033	42.8221	37.6219	38.2462	41.8261
GSM5310295	69.4	68.5897	64.3924	68.6199	66.8331	69.285	70.2304	71.2256	73.3825	64.9767	70.2304	68.1045	73.2707
GSM1345233	70.8	67.4235	65.4632	66.5274	60.8543	71.966	68.0892	69.9219	68.7165	66.6278	68.0892	68.3856	68.3117
GSM4421078	40	39.5117	36.0837	37.2904	34.5301	39.1445	35.8477	41.3164	40.7754	38.4045	39.5117	35.592	37.4267
GSM1343283	38.2	41.0742	38.1523	38.2216	32.3174	41.8916	35.3932	37.2147	41.2888	38.6619	38.2216	36.9585	37.8755
GSM1868334	56	56.2081	59.987	55.788	55.912	55.4996	54.4672	58.4609	53.9365	57.0849	55.788	54.85	55.3425
GSM2656275	2	2.5875	4.7286	0.9831	-12.5032	1.1574	1.989	1.1312	2.8571	1.0487	1.989	1.0566	1.1269
GSM2814998	18	26.5126	22.3935	21.6148	19.0599	23.9173	20.0532	20.2907	19.3289	19.0495	20.2907	19.2944	18.2494
GSM1653432	36	37.2752	34.4777	33.141	38.0318	36.9109	35.6638	34.4922	35.3098	34.5661	35.3098	34.8656	34.2074
GSM2334357	25	26.8866	25.9613	26.3352	32.5707	30.5105	25.4877	24.275	28.5343	28.0069	26.3352	24.8409	25.6282
GSM1343821	38.7	42.6934	45.0449	44.0277	50.4846	48.5565	42.289	40.9221	47.0953	44.1871	42.6934	44.5423	39.1459
GSM1344558	63.6	69.6974	65.7161	66.2258	66.279	65.361	66.1394	63.0199	65.8451	62.6221	66.1394	64.4995	65.4268
GSM2676499	45	37.0558	48.0222	44.821	58.365	37.8048	47.4898	42.667	42.3565	47.4798	42.667	44.2126	47.2903
GSM3572697	11	15.6277	15.2437	13.7693	16.1616	19.1984	11.7244	9.6713	12.4503	10.2659	12.4503	12.8142	13.4869
GSM990103	54	48.1715	53.2283	48.5185	41.926	49.4473	52.3802	48.8874	51.8078	50.8131	48.8874	50.8742	49.0989
GSM2125549	0	-0.1632	-0.7143	-3.8143	13.2916	-7.7684	-3.8403	-3.6086	-0.7259	-0.6532	-3.6086	-0.9029	-0.7842
GSM4420502	32	33.5579	30.9644	32.1494	31.7971	36.5658	30.0834	29.7828	29.9848	30.4064	30.0834	32.4002	30.2901
GSM2814128	18	22.9879	19.1709	18.041	23.2237	17.9228	20.4889	18.3725	17.2642	18.0213	18.3725	18.1993	18.0918
GSM2860690	50	48.3152	41.3129	45.0712	40.8072	50.6169	48.4797	46.1198	51.654	47.0805	48.3152	46.608	48.9285
GSM2860988	43	35.8439	51.8531	43.7091	47.2405	38.8937	43.9836	43.154	41.4549	51.1835	43.154	44.8184	44.2661
GSM3074061	14.3	22.8995	16.7632	13.9296	25.0384	23.6967	14.6102	16.3337	16.2647	16.0374	16.2647	14.1606	15.7591
GSM1299818	82	85.5858	83.1628	82.4357	82.6494	89.0774	80.697	89.862	80.1306	85.3356	82.4357	81.9468	81.3583
GSM1871377	24.2	26.3695	31.327	25.4934	25.8646	28.1485	24.1123	29.289	26.7049	24.645	26.3695	24.417	23.3212
GSM5319611	3.4	2.5107	0.8205	0.8876	-3.7245	2.7141	2.5117	2.7119	1.2962	2.245	2.5107	2.4537	0.6436
GSM4704227	25	30.5824	17.5303	21.8638	28.8782	27.6052	24.3804	20.7203	26.3283	26.0431	24.3804	20.5506	25.4345
GSM4230750	4.5	4.6481	2.1357	6.3032	-0.9658	3.4497	7.1951	5.9976	4.1326	4.7166	5.9976	6.5699	4.4814
GSM2334100	60	55.4872	54.0981	53.0615	48.1543	54.8327	56.0237	60.3806	63.85	58.0998	56.0237	57.012	59.0192
GSM990507	34	39.0631	33.8854	33.1681	33.492	35.7169	34.6327	35.5341	31.1812	29.7505	34.6327	35.0172	32.9284
GSM4674542	18	20.7312	21.1726	20.0792	25.9148	16.9951	21.8215	20.245	18.5032	18.5389	20.245	20.2354	18.6533
GSM2815409	18	18.0909	14.7819	21.3177	25.4743	24.7642	22.0505	22.6216	18.1914	18.4412	21.3177	21.8639	18.4319
GSM1344553	46.5	42.7705	45.2741	46.2686	50.6575	46.0023	43.8734	42.4123	49.6072	47.8133	43.8734	44.9141	45.884
GSM1343285	56.1	59.3089	56.8165	57.8081	59.0264	59.3058	57.0341	59.0498	55.4449	58.3824	57.8081	58.7929	58.2577
GSM2814960	18	17.4606	20.6822	17.4866	18.0125	22.9967	16.8568	16.2902	17.9465	17.8551	17.4606	17.2728	17.4954
GSM2562886	3	3.0091	3.0979	4.3251	-8.9922	-1.943	1.9674	3.6839	19.2696	15.2043	3.6839	3.8683	7.9091
GSM4230891	13.6	10.2378	13.3853	11.9945	13.2216	14.0309	13.7044	12.2863	12.5798	12.4636	12.2863	13.6438	13.0133
GSM1946536	45	40.0827	45.2974	40.7752	51.7219	45.2934	40.4815	37.7698	40.7163	42.4111	40.4815	41.0239	40.4641
GSM1345011	45.5	46.9368	47.2917	46.7702	43.7169	46.8531	42.4518	45.2731	43.7643	40.6758	45.2731	47.0545	44.0767
GSM4256827	72	70.7776	69.5671	71.3872	69.2266	69.0981	73.8935	65.0856	75.8379	77.188	71.3872	76.1322	77.913
GSM1344752	64.3	59.2646	60.5227	62.0701	61.1016	64.6876	60.2776	59.7268	59.024	62.0966	59.7268	60.2412	58.7731
GSM1870168	37.2	36.6479	35.6005	38.1878	31.1444	41.0337	41.5602	38.249	38.5445	39.2622	38.249	39.5341	36.3025
GSM2676677	49	43.8483	48.482	49.7349	55.9769	49.8624	48.8124	48.2357	46.3881	48.3756	48.2357	47.5905	48.614
GSM2562913	17	13.76	14.6717	14.8439	10.8367	16.0836	13.9784	10.9577	14.5879	14.5663	13.9784	15.0191	14.1621
GSM2187590	0	-0.0263	-2.7638	1.5938	-5.4253	0.312	-1.939	-3.0451	-0.2745	0.369	-0.2745	-1.8914	0.1529
GSM2334345	69	76.6508	69.8544	74.089	61.1014	65.3573	73.9764	69.537	78.1736	75.8968	74.089	73.7062	72.1793
GSM1345390	47.5	52.6982	58.3992	49.514	66.8078	51.2718	49.8669	56.1623	62.2871	63.381	52.6982	49.3672	50.644
GSM2190349	0	-0.1526	-3.7535	0.409	0.0472	0.2894	-0.9117	-0.9121	-0.5603	-0.1774	-0.5603	-0.5296	-0.3439
GSM2190473	0	-0.0635	-2.5851	0.3562	-8.225	1.5575	0.0608	-1.1243	-1.0914	-0.5982	-0.0635	-1.4013	-0.4465
GSM1886639	14	15.3777	17.2365	13.1994	9.605	15.1563	14.5915	8.7387	12.2614	12.2445	13.1994	13.9335	13.2509
GSM3516822	59	62.8069	66.1941	65.3055	64.4309	64.1542	60.6058	65.153	62.3389	61.7049	62.8069	59.2335	59.0572
GSM2056724	51	59.9479	55.4871	55.542	59.2193	59.3322	51.1752	57.867	52.5027	53.6393	55.542	52.2351	51.3139
GSM3035918	61	63.5457	62.2126	61.0016	62.8916	63.7917	63.1945	66.9394	63.9484	63.2398	63.5457	63.8214	63.4019
GSM3440609	61.1	56.1306	58.313	57.9978	55.5914	52.7254	58.8878	58.8585	46.0749	48.0542	57.9978	58.3286	53.9376
GSM1344717	57	56.6704	61.1272	60.5915	58.4599	52.6302	56.6752	56.6853	56.2244	62.0182	56.6752	56.2163	55.3162
GSM2814189	18	22.759	19.7002	21.5317	18.5883	22.8436	18.0269	20.3095	18.9941	19.7664	20.3095	17.1557	18.5148
GSM3228854	47.9	46.7648	53.0383	50.1574	48.9567	52.8783	50.7905	53.1586	51.2646	45.6993	50.7905	49.1489	51.4037
GSM2815610	18	18.4579	19.5359	20.4621	12.2166	18.1664	19.2296	16.8332	17.6433	17.6394	18.4579	19.8	18.3395
GSM990277	33	42.9573	47.6862	41.8165	36.5093	40.413	37.6592	39.876	39.5578	39.9846	39.876	38.833	36.426
GSM5310507	44.3	44.5187	40.5258	41.4514	43.9336	46.2534	44.646	44.7273	37.9046	35.9951	44.5187	45.6428	45.0733
GSM1344463	43.9	43.2194	47.7274	45.3412	46.6735	45.1452	46.5032	46.8854	44.1934	43.3379	45.3412	44.6907	43.9115
GSM3815082	40	44.3443	43.872	38.3909	17.3153	44.8361	36.9432	34.1511	36.3388	34.6196	36.9432	41.8843	35.9024
GSM2656182	2	2.4503	5.2824	0.4334	3.402	1.1767	5.0269	3.3633	3.042	1.9583	3.042	4.5426	2.9216
GSM2656286	2	2.45	0.5901	-0.7054	9.0168	1.9086	5.0178	0.8541	-0.3165	-0.5698	0.8541	3.4494	-0.0362
GSM2814722	18	19.5724	19.5698	20.3969	12.813	29.5526	21.4235	22.2952	17.8803	18.151	20.3969	20.5473	17.5798
GSM3440369	73.1	70.593	68.2623	72.7357	65.1402	70.389	72.0089	69.5461	71.6178	71.4679	71.6178	72.8211	69.7186
GSM2056641	36	40.0644	40.2918	40.2194	45.4525	44.5075	38.9188	43.8892	47.0434	44.9536	40.2194	38.9172	37.5435
GSM3440512	67.7	74.1565	65.4574	69.2773	61.5109	66.874	65.0413	64.7481	63.5658	64.504	65.0413	67.8715	66.0189
GSM2333910	34	34.4446	35.3317	36.7209	40.162	37.502	36.9909	38.4047	33.4271	32.3229	36.7209	36.4575	36.1302
GSM2844460	51	48.9949	48.69	51.6173	44.7596	50.2945	49.1026	51.0478	57.1574	58.1521	51.0478	47.931	49.3292
GSM2860951	55	47.256	50.1361	49.1068	50.2516	48.3663	48.6859	48.5383	49.4293	47.627	48.6859	50.0895	50.3584
GSM1344221	46.4	47.5418	43.2518	46.4168	53.5525	49.7924	46.6904	45.8784	45.4678	46.6646	46.4168	47.1961	46.3873
GSM4599276	63	57.6358	61.3069	61.4769	58.891	59.4431	57.9282	64.664	66.1786	57.8497	61.4769	62.2769	64.706
GSM2562820	6	5.3946	6.3466	4.0301	-0.2733	1.6929	4.2859	-0.5564	8.835	8.0167	4.2859	4.992	5.712
GSM3815086	36	34.3798	38.2644	33.8776	13.2487	36.9657	33.6562	32.0706	36.1642	35.1893	33.8776	33.3553	33.5238
GSM990513	75	70.7052	74.205	70.8585	67.8032	67.7722	70.8926	68.2646	71.8879	70.3035	70.8585	71.4821	72.3992
GSM2676653	46	42.5313	50.3191	47.5733	51.3575	45.2299	47.5302	47.8897	47.1643	46.6967	47.5302	46.6536	45.1701
GSM2187581	0	-0.0045	-0.2367	0.3593	-2.2923	1.1071	0.5622	-0.8124	-0.1303	-0.0283	-0.0045	1.0744	-0.1
GSM1868300	55	51.4428	48.2192	47.1959	52.8926	56.3581	47.6635	50.4151	46.8303	51.7512	47.6635	51.4764	51.3556
GSM2676470	39	38.1768	37.0941	37.408	45.3683	43.8485	35.0521	36.3916	43.1132	43.275	37.408	35.3921	35.6773
GSM1301987	46	52.939	48.7991	54.8867	48.5426	51.5072	49.3529	49.6977	48.8947	47.7798	49.6977	50.8453	47.8203
GSM1344145	57.2	51.9856	56.7854	57.01	54.8698	50.6836	57.2501	53.0922	56.3531	58.273	56.3531	57.4992	56.8463
GSM1506328	60	52.9178	46.4633	54.7941	52.9832	56.1058	59.3885	60.8853	50.8785	57.0932	54.7941	60.0289	57.4654
GSM1344878	64.1	78.9149	69.2905	66.9848	61.8081	72.6604	73.6735	75.9696	76.6909	76.8859	75.9696	70.6867	69.75
GSM1343126	44.3	42.2401	42.4878	46.8127	39.2208	42.0379	43.317	41.738	46.2363	45.7083	43.317	45.0826	44.1071
GSM1344942	52	51.5302	49.8308	50.5117	50.1861	50.0843	49.0577	53.5954	48.7909	47.7804	50.5117	49.4107	47.1157
GSM2814364	18	19.5141	19.7292	17.4957	22.4548	24.4231	17.293	18.9601	18.8461	18.2482	18.8461	16.9934	17.9647
GSM1345346	44.7	64.6566	69.3772	69.336	67.0032	68.9463	67.5028	68.1749	63.1209	65.9758	67.5028	67.8277	67.5865
GSM1653434	38	40.5946	52.2958	44.0966	52.2907	39.3712	41.6962	44.0255	41.189	41.1098	41.6962	39.5096	41.2935
GSM2187642	0	0.1677	-0.0733	-1.8527	0.2564	-4.166	4.9393	-0.6409	-0.8186	-0.1303	-0.6409	-0.0815	-0.1297
GSM2815286	18	20.2183	23.1329	22.4718	15.9838	22.0745	20.2207	21.6258	18.8794	19.9163	20.2207	20.6526	19.2787
GSM1655235	63	63.1409	64.1162	66.3059	60.3211	66.7919	63.9576	63.902	61.6469	60.9436	63.902	65.8444	63.2119
GSM2187813	0	0.0509	-2.177	-1.2286	-5.7022	4.2827	-2.3102	-0.0307	-0.3856	-0.342	-0.3856	-0.2496	-0.0554
GSM2056607	53	50.9785	59.2123	54.6799	58.9305	53.22	51.2637	52.2514	45.313	49.451	51.2637	51.9978	52.6143
GSM1343739	55.8	59.7562	53.9325	56.6532	54.5942	61.2307	57.2297	57.6367	57.0125	56.6157	57.2297	56.9756	57.6945
GSM2814621	18	20.6699	20.3533	20.1773	25.784	17.5169	15.6444	17.9588	17.9182	18.2072	17.9588	15.7229	17.5089
GSM1343875	50	44.486	49.2501	47.4828	52.4236	45.3648	46.9091	49.0904	43.4728	43.2515	46.9091	46.7878	45.4106
GSM2250635	51	54.9247	58.4954	54.5856	47.3674	52.7354	50.9765	53.2399	60.7728	60.5154	54.5856	51.5423	50.6868
GSM4230763	9.7	12.4205	11.0481	10.1142	15.2455	10.713	9.9841	10.0473	13.8772	13.3166	10.1142	12.2468	12.8744
GSM1343617	47.4	47.756	46.6581	48.4112	49.5111	52.9692	48.9363	48.5505	46.3698	49.831	48.4112	49.107	49.651
GSM1300575	62	56.981	52.7806	55.1557	59.2637	53.3642	57.9229	53.5735	65.2765	68.3138	56.981	57.279	59.8905
GSM1870169	42.7	47.3891	40.0324	39.8817	41.0127	45.9349	39.8726	44.0105	43.4962	42.2982	43.4962	41.3728	42.2429
GSM4230829	8.7	7.3316	9.738	9.0843	5.2533	5.5471	9.2771	12.1776	10.748	9.975	9.2771	7.6463	8.0777
GSM4231080	14.9	8.5498	5.5947	14.4252	4.5788	13.3019	6.9627	11.8219	8.657	11.3065	8.657	9.7319	10.0058
GSM1868175	29	25.6381	28.7542	26.9991	30.9335	29.7853	27.3127	27.6981	29.0121	28.969	27.3127	27.7494	28.0543
GSM4230712	1.2	2.3611	3.0619	4.1557	-0.2289	3.4186	1.6081	5.4577	-0.0337	-0.0357	2.3611	2.3195	2.1222
GSM2814712	18	27.8712	25.8635	22.8774	11.9866	25.8059	20.2906	23.4762	18.7468	17.9394	22.8774	18.6943	17.714
GSM3440375	52.1	47.9706	45.2314	50.215	47.7439	50.0425	56.6351	51.7364	56.3161	54.8094	51.7364	55.4714	54.5621
GSM1886776	16	20.8474	15.696	14.8183	12.8941	21.1654	18.0081	14.9341	16.4455	17.317	16.4455	18.5728	17.1195
GSM2676748	42	46.2265	47.3738	44.7579	52.6517	44.0495	43.0646	43.4249	50.7618	48.8874	44.7579	43.4053	42.5588
GSM2056493	46	49.2683	53.8416	54.6081	48.8024	52.8947	51.3692	48.9996	48.7889	48.8016	49.2683	53.2471	50.221
GSM2056663	55	64.411	58.8684	58.4947	55.1089	59.0105	52.4767	50.8367	53.1576	60.5307	53.1576	52.1056	53.3787
GSM1343089	49.3	50.9391	52.6684	50.287	53.0154	54.7935	50.6831	51.1213	52.3088	48.5776	50.9391	50.1136	50.1751
GSM4230995	1.3	1.9165	2.8151	2.1649	13.7282	3.3198	2.4134	5.8897	4.7327	2.2987	2.4134	-0.8137	1.8394
GSM1345259	61.4	59.0205	58.9012	60.2587	59.7456	58.886	59.4016	60.3387	57.5847	58.9038	59.4016	59.3767	58.2395
GSM2190773	0	0.0012	-7.1631	1.0483	-2.0621	-1.0932	-1.2805	-1.2452	-0.4532	0.7614	-0.4532	0.6507	-0.0995
GSM1344705	36.6	32.8231	33.1387	37.1831	36.604	40.0297	38.8711	38.8723	38.925	38.9825	38.8711	38.871	37.7746
GSM1345610	49.4	51.9647	52.5131	50.1685	51.9683	50.398	52.4773	51.9752	50.1286	50.237	51.9647	52.5021	50.2569
GSM2187775	0	-0.1838	-5.8421	-0.026	-12.4428	-0.0634	-2.4485	-5.7267	-0.6852	-0.2972	-0.6852	-1.7659	-0.5606
GSM2250411	63.7	54.1959	55.9995	59.0977	54.1373	58.8766	63.7089	60.8875	64.2719	66.1073	60.8875	62.9054	64.3402
GSM2190364	0	-0.0412	-5.344	-0.0631	-5.2109	2.0869	-1.2574	-0.5571	-0.8231	-0.4937	-0.5571	-0.0257	-0.5215
GSM1343785	48.8	52.6139	52.9426	53.3813	53.378	52.1988	53.3167	48.1149	54.9077	55.5127	53.3167	51.6648	51.8352
GSM990032	70	72.3033	62.5041	67.0709	66.0962	71.9675	69.9756	66.0407	70.7409	70.9001	69.9756	69.5409	67.3821
GSM1870587	80.7	71.6691	70.665	74.6447	70.0932	72.5048	79.3701	77.6731	77.4507	78.7438	77.4507	77.2204	81.5557
GSM2676773	46	47.3097	49.9514	48.6784	49.8659	49.6155	41.1682	48.6988	46.8969	51.9165	47.3097	42.989	47.8511
GSM2334510	84	86.6053	98.0014	90.6516	97.5959	99.3742	87.275	85.1864	92.0885	93.8396	87.275	83.5242	93.1077
GSM3035941	80	69.8407	68.2775	68.7267	75.3105	69.0528	68.7818	71.2969	70.9427	75.5636	69.8407	69.7368	79.5064
GSM1646912	0	0.0919	-2.5692	-3.2315	3.5215	0.5016	1.0547	-1.1139	-0.8242	-0.8551	-0.8242	-1.3419	-0.9219
GSM1868408	50	48.142	46.9076	46.4219	51.7315	51.274	49.2182	47.7483	48.7625	50.4637	48.142	49.1893	51.0384
GSM1870378	68.9	75.9618	78.1065	74.3954	69.3472	73.2015	73.3252	70.6167	70.5378	72.6138	73.3252	72.7317	69.6553
GSM3228801	58.3	61.627	58.3466	58.4973	59.995	58.5069	60.8523	60.3497	66.4429	68.0596	60.8523	60.4283	61.7824
GSM1345313	48.6	55.6138	56.1736	54.6323	60.162	50.7774	57.7992	62.3275	59.3094	54.6199	57.7992	53.9138	53.3332
GSM3229022	66.1	62.4257	61.7171	63.6306	52.9482	61.8591	62.8394	62.0791	65.0609	60.2573	62.8394	63.1675	65.2719
GSM3092737	11.2	9.0019	14.2964	12.9211	0.5253	12.3049	12.1052	11.5336	11.0875	10.5434	11.5336	11.7151	10.3364
GSM4704226	21	23.4804	23.6713	26.2918	28.9752	24.569	23.3614	22.2671	23.7015	24.426	23.4804	24.7442	24.686
GSM4704211	35	33.6637	39.6425	37.8318	34.7886	40.1224	34.4148	42.8833	30.7953	32.4743	34.4148	39.207	37.95
GSM4599166	37	37.5453	34.2963	33.5398	40.4165	37.9239	35.3273	40.0898	44.6061	40.8758	37.5453	35.1026	34.9101
GSM1498514	47	48.0095	43.2855	45.8962	41.0654	43.3073	45.6149	47.4608	46.2166	49.2959	46.2166	45.8499	46.5736
GSM1344651	47.2	46.073	47.6406	50.3161	57.071	50.22	47.3147	50.2656	48.9362	48.8419	48.9362	49.91	52.3847
GSM1344699	35.1	37.8169	38.5522	37.8279	36.555	37.4198	39.3775	40.1226	44.5853	41.268	39.3775	36.9704	38.8894
GSM3563113	41	49.6592	31.9058	45.9187	32.438	58.0594	40.8175	52.5136	39.4059	45.9268	45.9187	42.4249	37.923
GSM2250626	54.5	43.1199	51.327	52.7395	53.3958	46.4623	56.6127	52.5967	51.2332	49.3658	52.5967	54.8346	53.676
GSM1343980	67.8	57.9418	57.0143	53.1527	53.0832	59.7325	58.3498	59.9591	61.09	56.8593	58.3498	58.9446	57.5823
GSM2729918	6.7	5.7066	6.7532	4.3607	4.0405	1.1674	5.2318	3.6008	8.1045	7.6867	5.2318	5.6273	5.9844
GSM3230187	20	17.5392	16.7067	18.6257	24.4629	18.408	17.7371	13.2568	21.7581	19.4705	17.7371	19.8797	20.494
GSM2860844	53	51.9435	53.2737	58.494	49.8863	54.5624	55.0208	60.3205	53.1241	53.6571	55.0208	55.526	54.6786
GSM2190798	0	-0.1925	-1.9183	2.8134	-10.6631	-7.2737	-1.1263	1.2097	-0.527	-0.4154	-0.1925	-0.4567	-0.4924
GSM1344486	57.5	60.2095	61.1905	60.7363	55.4842	60.8016	57.1869	64.5835	62.4971	59.6139	60.7363	57.595	59.7057
GSM1179499	58	57.4003	64.478	58.8179	74.9885	65.6203	56.9925	64.4644	61.917	62.731	58.8179	60.2431	57.1255
GSM2125687	0	0.1286	1.145	4.326	6.1363	-2.6818	0.5459	2.652	-0.4947	-0.4262	0.5459	2.6648	-0.3944
GSM2333985	19	18.5308	21.2116	20.7856	28.315	17.5278	18.7871	23.1701	19.2753	19.7534	19.2753	19.0661	20.4297
GSM1886636	15	13.2755	15.2613	8.7269	14.4913	11.0392	11.7994	8.068	14.4357	15.4465	11.7994	12.3033	13.8229
GSM1345077	42.9	40.5685	44.0385	42.8031	46.0914	40.9041	42.1251	44.0497	41.0435	41.5554	42.1251	41.2951	40.6713
GSM3230166	62	61.5647	53.5479	56.5245	53.5949	60.9974	57.677	58.3966	50.1422	59.9399	57.677	59.3922	58.5871
GSM4704238	38	38.2599	40.6547	41.1047	40.2823	47.6978	42.4927	38.4394	40.1471	35.3032	40.1471	43.097	41.0212
GSM1345030	53.4	57.4451	53.9259	54.2365	53.5825	55.2818	54.9148	53.8575	57.9641	57.6789	54.9148	55.1961	54.6861
GSM1870154	62.8	63.679	59.9162	61.6536	45.9846	59.744	60.9343	59.4045	63.5877	58.4833	61.6536	63.2576	61.9674
GSM4420777	50	52.2605	50.8011	50.7596	55.7217	51.1609	47.7474	49.9641	57.5611	55.7598	50.7596	46.9261	49.008
GSM2861036	56	54.5641	54.9656	51.284	57.6203	58.9359	44.71	53.2209	56.1769	58.1007	53.2209	49.8075	52.1044
GSM4420628	32	28.8852	32.8832	32.2355	32.3311	35.7676	33.6016	32.7984	32.622	32.6562	32.622	33.075	32.9316
GSM1655256	53.3	52.5469	50.2257	50.3963	49.6162	54.4521	49.6536	52.7007	50.2755	49.0651	50.3963	51.6943	52.779
GSM1343423	53.4	51.8825	53.344	52.6429	49.8942	54.6488	50.7656	47.2193	48.6588	49.4011	50.7656	52.0661	51.0534
GSM1870563	48.3	54.7394	52.2732	51.3516	48.2138	48.6938	48.5966	51.0519	51.0936	52.9212	51.0936	49.2319	49.1179
GSM1345306	44.1	48.2689	50.1849	47.203	41.3688	54.43	45.9807	47.9118	46.2368	49.3082	47.203	45.5208	45.0749
GSM2814948	18	11.5375	12.6932	14.6614	18.1802	15.064	16.1081	12.4674	16.4565	16.6044	14.6614	16.0956	16.571
GSM2267989	37	54.418	57.9946	56.9064	60.1286	54.5886	57.5436	59.128	59.285	55.8919	57.5436	58.4382	57.1077
GSM3440384	60.3	55.8174	58.1762	57.9973	72.5421	56.7009	55.3733	63.9605	60.0157	60.8092	57.9973	56.1554	57.4157
GSM1653300	36	34.9312	37.9197	37.511	44.4761	37.0718	37.5873	37.3483	44.1799	44.2045	37.511	38.5732	37.916
GSM4600321	20	21.169	19.7419	19.7482	23.5424	24.4324	18.5837	21.6512	22.7773	22.3443	21.169	21.646	21.1283
GSM1179535	25	27.1996	21.7144	20.5835	27.0473	24.4619	19.9829	24.0564	22.8956	22.889	22.8956	21.2311	21.5725
GSM1259886	66	59.2339	57.0176	57.6264	60.2692	57.9834	61.1386	59.532	55.5735	56.9646	59.2339	60.8735	58.9155
GSM1871148	67	68.1561	74.0922	69.6244	64.4099	69.069	68.5739	70.0673	73.4994	69.6245	69.6244	69.6126	67.6755
GSM2190829	0	-0.014	-1.6205	1.5699	-10.2533	0.2318	-0.3464	2.3994	-0.5241	0.5704	-0.014	1.7667	-0.1676
GSM3112998	52	51.3257	54.0296	50.2095	52.6963	50.6814	50.6851	46.1108	45.5404	40.5482	50.2095	49.7878	52.1284
GSM2187616	0	-0.027	2.0525	2.0744	2.3633	3.9368	2.367	0.4673	-0.4016	-0.3972	0.4673	3.0154	-0.3049
GSM1870422	61.5	62.8531	52.8029	56.0643	52.6662	54.1943	56.6588	57.1463	56.9148	58.9711	56.9148	57.6545	60.7174
GSM4231469	68	66.1593	61.5424	72.6081	54.2165	69.4387	72.3379	67.4621	79.3693	69.6024	72.3379	70.8854	72.1562
GSM4599328	29	35.0138	36.4314	34.8475	34.0944	32.9231	30.4113	37.7975	37.5324	34.0536	35.0138	31.0257	32.0802
GSM990354	50	48.6046	51.7903	49.9974	44.7449	54.1049	49.4841	51.0354	53.5833	52.2591	49.9974	50.588	49.6643
GSM4749929	69	63.6274	60.7059	60.9173	58.3775	55.7853	66.882	65.1183	64.1466	66.7195	64.1466	66.9748	66.7143
GSM4599023	42	47.2194	45.6463	43.8896	44.9671	49.5735	47.1664	45.1255	45.8704	43.8566	45.8704	45.6973	44.7505
GSM1648992	25	23.169	22.3639	18.8894	29.1371	31.5539	25.4463	20.9272	21.5783	23.0708	21.5783	24.9474	25.4984
GSM990498	64	56.7696	59.9712	60.5742	58.8076	61.6797	61.023	61.9271	61.6606	65.5992	61.023	59.94	59.7738
GSM1343649	35.7	37.6043	37.0158	36.3315	46.1349	38.0856	38.0974	39.6206	36.8253	37.9708	37.6043	36.6257	36.2876
GSM1343289	43.5	43.1728	44.8036	44.7006	46.5803	46.6378	43.4464	42.3112	39.0457	38.685	43.1728	42.3222	42.9808
GSM2334157	23	21.0631	20.7539	21.5518	27.1393	26.0726	22.1322	21.8828	19.7288	20.1282	21.5518	22.2349	20.8429
GSM2814975	18	17.5312	21.9413	17.8223	15.2801	18.6958	19.3896	18.7599	18.3303	18.4589	18.3303	16.6242	17.5852
GSM1868247	40	31.5772	35.0842	35.9412	42.1113	42.8748	36.7767	35.7535	34.0984	32.4073	35.7535	35.9605	36.4287
GSM1425720	84	79.2273	80.4047	79.348	79.1175	84.332	82.0777	83.6202	83.9612	83.0755	82.0777	82.5238	84.6815
GSM4600415	32	32.3084	33.121	32.8122	42.6393	31.5882	36.5921	36.9067	33.8782	33.2023	33.8782	35.6425	32.0953
GSM2125608	0	-0.106	7.127	-0.0922	17.1995	0.8952	2.1217	2.1944	-0.4612	-0.2468	-0.0922	0.6776	-0.1079
GSM4674462	18	25.8845	22.1721	18.0847	20.7606	20.8243	16.4689	16.0129	18.5292	18.4291	18.0847	17.8522	17.6843
GSM2676462	39	43.3408	45.7165	41.5072	55.6658	44.7091	42.6703	43.1725	46.4792	49.3573	43.1725	39.3763	38.0182
GSM2814970	18	18.8231	20.302	18.318	19.4502	17.1802	21.1034	18.5828	18.6648	18.8826	18.6648	18.7159	18.1889
GSM2334032	74	64.2149	73.9943	68.5959	72.3607	67.0596	75.8849	70.0474	77.9501	77.5108	70.0474	72.0801	76.3609
GSM2815370	18	23.7436	21.6374	18.7831	20.377	23.3562	17.2892	22.0125	19.0469	20.5822	19.0469	17.4152	18.1863
GSM4599263	55	47.543	52.7172	53.5244	55.2449	47.1876	51.6565	54.2261	59.5938	60.7381	53.5244	53.9916	57.2648
GSM2814077	18	21.1212	18.0411	19.3538	10.9324	18.3946	19.7311	16.3627	18.1227	17.2952	19.3538	18.8096	17.7022
GSM1240260	0	1.0173	8.2107	9.4702	19.1134	20.3139	-2.7483	15.2314	-0.0149	2.3308	1.0173	-0.2959	-0.1558
GSM2562862	19	30.0138	20.8638	20.9431	18.2267	25.9977	19.0626	22.6213	20.822	24.3721	20.9431	24.2289	20.6848
GSM2861014	45	33.0625	38.2194	41.0986	39.023	42.4755	37.5561	35.8091	47.6178	41.6446	37.5561	37.0868	41.6871
GSM1343521	41.8	44.3816	39.9418	41.7838	44.7433	39.8243	42.4764	45.7939	42.1351	41.7991	42.4764	43.4843	44.2881
GSM1299801	71	72.8125	67.4961	66.3329	63.3511	68.9666	66.3259	63.6563	74.0376	72.5677	66.3329	68.1429	66.932
GSM1886542	22	18.4529	24.1693	22.7885	34.7609	20.4993	21.321	21.5406	21.2037	21.6561	21.321	20.3529	21.5321
GSM2250585	48.7	47.5613	52.4731	54.0749	51.6207	49.3256	51.3971	50.4827	54.7234	51.0058	51.3971	52.0916	51.0236
GSM1345253	51.2	48.9284	47.3349	49.2044	54.3534	50.1429	50.2133	51.8142	47.1369	53.7731	49.2044	50.4952	52.3068
GSM3035637	43	48.8225	38.9186	40.4598	40.2916	45.8207	40.2214	43.5314	44.351	41.6611	43.5314	41.6337	41.8736
GSM1870754	67.5	67.0621	66.3942	63.6911	57.6874	62.9876	67.6095	67.46	72.545	70.5071	67.46	66.2252	66.7268
GSM3035791	70	67.4275	57.6571	65.8177	60.5413	64.0973	64.9141	67.1475	77.0628	74.4335	67.1475	65.7018	68.0071
GSM2125659	0	0.4106	3.6788	2.1885	9.4311	-0.4351	3.9117	0.0744	0.1041	0.8261	0.4106	5.6227	0.892
GSM2814886	18	23.4178	23.5449	15.8873	20.1453	24.215	20.6821	17.9814	19.1003	19.8078	19.1003	18.3815	18.8077
GSM2190260	0	-0.0044	-2.0265	-1.1838	-2.5349	-3.4484	0.2406	0.7971	-0.2783	-0.307	-0.0044	-0.2618	-0.2953
GSM4674597	18	23.6791	21.3141	18.8582	21.3534	18.3721	17.2499	18.4782	18.5767	18.8426	18.5767	18.9867	18.438
GSM2860748	49	50.0293	49.9178	50.898	49.0701	41.3731	56.0404	47.7194	47.2084	50.1536	50.0293	53.5432	56.2648
GSM4230928	1.2	0.6662	2.5662	7.9825	5.5531	-0.7211	6.4906	9.2647	3.5256	3.9311	6.4906	6.2451	2.6132
GSM1344969	37.1	41.7126	42.0869	38.6196	42.3646	40.1712	41.7044	39.0225	43.579	43.2806	41.7044	40.0424	40.2464
GSM1282781	47.3	42.3882	40.0971	40.5623	46.7857	42.6302	42.8045	44.0517	46.0175	50.1826	42.8045	42.0693	46.7227
GSM1868383	18	15.8206	17.7045	17.02	28.2217	20.5721	14.9841	16.864	21.8451	22.9486	16.864	15.6311	19.7788
GSM5310356	47.5	53.1405	52.5483	51.3721	53.6763	51.4258	51.261	52.7324	52.0166	51.3496	52.0166	49.7951	49.2957
GSM2814451	18	14.8379	21.9011	18.4571	18.2624	22.2998	18.6927	19.2731	18.5177	17.9987	18.5177	19.3124	18.1099
GSM2190822	0	0.0873	-1.1915	2.3463	-8.4498	2.2072	-1.9664	0.1867	-0.6525	-0.2394	0.0873	0.1181	-0.2928
GSM2676487	46	43.257	44.5906	40.4413	50.7318	42.72	41.1554	46.0704	42.0431	43.526	42.0431	39.1781	42.8797
GSM3440532	72	66.979	67.5924	72.8694	67.8935	68.5516	71.4232	72.4978	70.3662	68.6455	71.4232	71.844	67.6399
GSM990450	48	50.6797	49.4628	52.7855	51.9808	55.1997	52.0351	51.3282	51.6741	50.8861	51.6741	52.1087	52.3111
GSM2815080	18	15.9243	24.5437	22.0129	24.6368	21.4783	17.7801	18.1054	19.3241	20.438	18.1054	18.9523	18.9603
GSM1870174	72	65.1284	67.1037	67.8149	57.155	68.9502	70.664	65.2928	73.617	76.7977	67.8149	68.4443	71.2581
GSM2860946	45	38.4807	49.5389	47.9415	48.5661	46.8676	47.6922	50.7508	45.1594	47.106	47.6922	48.8614	43.8454
GSM1655264	57.1	62.9541	56.2386	54.3805	47.2179	61.5706	59.8715	58.5732	58.8878	57.4486	58.8878	59.3564	58.818
GSM2190510	0	-0.1486	-7.2472	-1.4414	-3.4794	-2.064	-2.6592	-5.1227	-1.0898	-0.6339	-1.4414	-2.6	-0.6447
GSM1344506	50.9	49.8969	47.4156	45.6787	43.3089	48.8997	45.4635	48.0703	54.044	54.2633	48.0703	43.8374	45.0239
GSM1506505	36	36.9127	33.1414	34.5972	41.0812	38.8794	37.3743	41.3889	33.1748	34.3604	36.9127	36.2658	34.5211
GSM1345551	64.6	55.0224	59.0611	59.6767	58.0339	57.5025	63.1535	63.1682	65.5007	64.8979	63.1535	60.7436	62.1506
GSM2860816	56	52.9756	54.5852	56.275	50.5834	54.7233	53.307	55.0867	52.803	49.3041	53.307	55.0311	54.3952
GSM1345405	50.8	52.1981	52.152	51.8377	55.3158	48.6384	50.4417	50.4407	51.8687	50.7371	51.8377	49.5777	49.8127
GSM3229165	68.6	55.595	62.2461	61.5985	52.3907	60.8718	61.6173	62.719	57.0962	56.0523	61.5985	61.7001	62.6824
GSM4308736	0.5	1.6216	4.6125	-0.8137	7.7767	-2.9774	5.7554	2.0149	-0.9613	-1.0098	1.6216	2.1096	-0.5235
GSM1344608	36.4	34.1857	32.3701	33.0856	34.7524	39.9572	35.4649	36.773	36.8789	35.0569	35.4649	35.7798	36.4878
GSM2125515	0	-0.0804	-1.5556	2.9529	9.7699	-3.0262	4.5314	-7.809	-0.6553	-0.4739	-0.0804	2.9677	-0.4663
GSM2056387	49	50.6628	54.2083	57.8584	55.1324	48.9508	55.4697	56.7649	51.3781	51.1951	55.4697	53.8865	50.1507
GSM2190351	0	-0.1426	-5.3362	-3.9661	-4.8802	-5.7923	-4.3302	-0.1721	-0.7752	-0.3607	-0.7752	-1.4459	-0.5446
GSM4211082	62	71.8559	67.7733	63.797	63.3433	68.7227	60.3626	64.7945	58.3323	63.0459	63.797	61.8481	63.6628
GSM2190523	0	-0.0009	-3.6749	1.1515	0.2425	-2.0226	-1.1499	-0.2809	0.459	0.9052	-0.0009	0.5746	-0.0735
GSM3230326	49.7	50.6457	53.4829	54.0797	56.2658	49.0768	51.12	54.1429	54.2112	52.4843	54.0797	50.6256	49.8542
GSM1240231	0	1.8605	2.798	3.8556	7.9164	0.5918	5.694	10.3216	-0.5656	-0.9343	3.8556	14.639	-0.308
GSM3440775	70	66.6351	64.5785	65.5068	67.2494	65.5945	69.976	67.4711	62.8585	64.563	66.6351	68.921	68.3731
GSM2656270	2	3.6826	7.9584	3.092	8.1319	1.7157	7.7753	4.9866	3.1537	1.7462	3.6826	5.3958	0.8873
GSM1871239	62.6	63.6409	63.6785	61.2069	59.8154	64.9089	62.5968	65.4494	72.5074	73.897	63.6409	63.3318	66.7615
GSM1345190	62.7	52.1117	54.8814	56.1126	52.6309	57.5847	59.6653	57.2934	56.0803	54.1599	56.1126	57.8341	57.227
GSM2860909	55	50.9079	52.965	55.2786	51.8574	49.8753	53.4481	54.5016	54.9907	52.9531	54.5016	55.2985	54.5834
GSM1300577	69	57.5438	66.8776	60.1329	54.5707	60.2727	62.0712	60.6855	74.8629	70.6375	60.6855	62.2281	66.2973
GSM1886509	25	22.9596	26.8089	20.1034	23.1084	27.6042	23.5455	27.2971	27.6189	28.7258	23.5455	23.6691	24.1712
GSM4230985	1.3	1.5836	8.387	5.489	15.2561	3.081	2.7734	5.226	0.8235	3.1367	2.7734	5.1595	1.7572
GSM1655292	24	24.1904	30.672	23.8427	37.1976	25.1537	24.0507	26.7919	23.2614	20.5565	24.0507	25.1578	22.2746
GSM2250334	46.5	52.5452	49.7361	48.4276	44.7756	48.9965	50.0963	46.7639	51.8759	55.3744	50.0963	47.8229	49.3916
GSM989850	84	89.8603	92.1354	84.1573	88.509	78.4827	81.4411	83.6066	78.4891	84.4155	83.6066	84.8148	90.5141
GSM2125536	0	0.0362	3.8893	-2.7173	7.9636	-4.0302	-3.3727	-0.7899	-1.1172	-0.0296	-1.1172	-3.7724	-0.7401
GSM2250553	53.3	59.3234	54.7512	53.369	50.5221	56.4381	53.4122	54.3524	51.6542	51.124	53.4122	54.3379	49.1694
GSM3228727	59.8	56.9559	61.0537	61.0745	62.2532	59.6577	58.9088	59.3954	58.3338	58.1375	58.9088	59.6153	59.02
GSM1344495	45.1	47.4101	43.5817	45.954	49.491	46.6171	47.6458	46.4867	46.1384	47.1859	46.4867	44.5035	44.456
GSM1871284	57.7	52.7226	55.814	59.4032	60.8457	48.5227	58.9695	59.8811	55.0891	57.6925	58.9695	57.76	57.6052
GSM3092726	14.5	15.8647	18.8672	13.7409	9.4798	17.3959	15.6752	10.6902	13.1196	12.6754	13.7409	15.1449	13.5107
GSM1870435	42	43.4312	44.7282	38.8824	42.5931	39.2361	41.5076	37.636	47.4168	48.0402	41.5076	39.0031	39.8427
GSM2814693	18	19.6812	18.5201	20.1544	23.9538	20.1886	19.5121	23.0757	18.2469	17.5632	19.6812	20.0237	18.9717
GSM2815575	18	16.5313	18.5923	16.4577	14.8794	16.7622	17.1113	16.364	18.3275	19.0883	16.5313	15.8573	17.6764
GSM2676721	51	50.9288	51.2147	49.4824	56.1143	50.9365	50.7317	51.3654	50.032	51.6678	50.7317	50.2996	52.7448
GSM1343988	47.6	50.7803	49.4755	50.85	50.2492	49.1586	48.9866	51.9296	50.8501	52.6495	50.85	48.5142	48.7758
GSM3228740	60.4	59.6553	58.0587	57.5362	59.8119	58.2233	61.4433	60.0531	64.9029	64.7726	60.0531	62.4508	61.9159
GSM1343943	57.6	63.0495	60.2803	59.0634	56.5006	55.2821	60.5435	60.5297	61.8141	59.6179	60.5435	60.4507	59.1615
GSM2814964	18	14.4474	24.1643	17.4175	18.8154	17.7359	16.9894	16.2712	17.7584	17.7679	16.9894	17.5384	17.6194
GSM2815177	18	16.4623	23.0384	21.2894	24.5494	17.6696	21.188	22.1198	18.7578	19.2169	21.188	22.3142	19.3667
GSM1498540	62	60.1149	59.8939	65.2593	60.0318	53.9733	65.2601	65.7396	52.6252	50.4413	65.2593	62.6339	63.0167
GSM3440598	57.6	56.2469	47.9944	51.6303	55.0891	56.007	53.541	55.5116	52.4288	56.6336	53.541	54.752	57.5579
GSM1870583	65.9	66.9484	58.4239	60.8171	57.8536	65.8795	61.6402	63.46	63.5311	66.2675	63.46	61.8288	65.5871
GSM2125638	0	-0.1184	4.9373	6.9968	7.687	-3.2103	3.6627	0.0781	-0.8124	-0.4695	0.0781	4.3821	-0.2214
GSM1572605	36.8	39.8949	43.5088	43.8091	40.8813	36.6328	38.2988	41.4367	35.8508	37.0495	39.8949	38.9576	38.4123
GSM1345334	56.9	56.2774	65.289	63.5984	53.5282	51.8315	65.3592	61.7642	62.4472	59.3526	62.4472	64.5456	60.3126
GSM2334566	53	52.6502	52.161	53.9048	58.2168	56.8022	54.2606	56.0139	58.7924	53.4851	54.2606	54.0042	51.2659
GSM1871253	72.3	71.7982	67.9903	68.3706	68.7136	70.8082	71.968	69.8252	74.8494	72.0127	71.7982	71.079	69.6511
GSM4749909	68	72.974	68.8311	70.5489	67.5694	67.9476	69.9682	70.485	72.6207	75.1596	70.5489	69.471	68.8439
GSM2562897	16	15.7465	13.7457	12.8741	12.4469	17.8798	14.804	17.0979	16.72	16.3319	15.7465	16.5454	14.3184
GSM3228928	75.7	60.1162	70.7755	70.1358	59.016	61.7701	70.1821	66.7805	71.4447	68.6279	70.1358	69.5328	72.3793
GSM2056700	60	61.7143	61.8285	60.4275	49.9433	66.1007	60.2964	61.9188	54.0138	55.9873	60.4275	58.7024	57.8258
GSM2250416	53.9	52.4021	48.7582	53.1964	48.668	52.4761	52.8483	53.3752	56.8836	58.6602	53.1964	55.6571	52.6145
GSM1343376	44.2	47.0212	41.9899	45.3038	51.5939	42.513	43.7263	47.2261	43.7462	42.9362	45.3038	42.9084	40.5389
GSM2814114	18	18.3508	20.1652	20.102	22.9444	17.9265	20.5034	18.2461	18.261	18.2441	18.3508	19.5278	18.7669
GSM1868063	36	31.928	35.7814	32.7952	36.6726	32.0165	34.1258	36.7822	31.1609	35.9915	32.7952	35.5046	35.2268
GSM1870950	36.7	47.11	42.117	42.3449	41.5896	37.0772	35.9485	42.02	48.5965	44.8014	42.3449	37.1933	40.0688
GSM1300503	70	59.1257	62.3031	58.9106	64.3733	54.0406	65.6286	69.7499	67.2056	63.4996	65.6286	70.531	77.5376
GSM1343761	44.1	46.0613	40.7847	43.6104	46.6658	47.6731	44.8155	41.0016	46.6527	45.4809	44.8155	44.7024	44.39
GSM1344682	47.9	47.2593	52.2668	48.7733	53.5929	50.8127	48.8778	50.6637	45.9941	45.0642	48.7733	48.3508	47.1428
GSM2656260	2	2.4867	3.1722	5.5496	0.8961	-5.8925	2.4204	6.4153	2.4781	1.7854	2.4867	2.8996	1.8901
GSM1871181	70	83.1568	72.7298	76.5863	75.7002	85.9151	75.6519	72.2809	70.8834	78.761	75.6519	77.4938	74.918
GSM2125569	0	0.0483	-3.8106	2.9444	1.0803	-0.5269	-0.385	0.8177	-1.2756	-0.4835	0.0483	4.1636	-0.8637
GSM2562841	6	12.1916	10.4552	14.0325	11.5661	13.65	12.7043	11.5491	14.0019	12.7992	12.7043	14.6708	13.1515
GSM2187811	0	-0.0102	-0.905	-1.4694	2.5279	0.283	-1.0647	0.9437	-0.5492	-0.6446	-0.5492	-3.7998	-0.4388
GSM1870190	72	44.3488	40.2333	40.5107	43.5334	45.0058	41.612	40.0256	43.219	41.3547	41.612	41.5222	42.9024
GSM2337461	23	16.3207	35.8463	36.8827	14.9861	-1.355	-7.2698	4.6977	21.2493	22.8867	16.3207	8.0545	18.916
GSM1646896	0	-0.0782	-4.6737	-4.0901	-3.2505	0.2418	-2.6942	-4.2283	-1.2377	-1.0183	-2.6942	-1.136	-0.9064
GSM1301977	49	49.5128	48.9699	51.204	52.3357	49.1342	46.6021	45.6797	46.1256	48.329	46.6021	48.7656	47.5918
GSM3169207	43	47.0724	42.1068	46.7335	46.585	43.293	43.919	43.3502	44.8111	44.9831	44.8111	46.0732	45.0462
GSM2815342	18	18.0705	21.461	21.3092	24.0616	21.073	18.1871	24.107	18.6964	18.6567	18.6964	19.7146	18.5125
GSM1344310	36.3	33.4828	36.7819	34.2923	42.8599	33.4278	33.9698	34.8607	40.3094	38.721	34.2923	34.8488	35.1936
GSM5027472	2	2.7497	1.5751	3.2541	-1.4472	-0.5541	2.1976	3.2316	3.6698	5.7775	3.2316	3.8328	1.5423
GSM1240242	18	11.8454	30.8959	19.2353	33.1682	22.5445	21.5445	28.4213	22.6922	18.2306	21.5445	22.9807	20.0621
GSM989881	73	67.449	69.6437	75.0359	71.563	76.2495	76.9035	71.1075	75.3311	78.6673	75.0359	77.4204	79.3064
GSM3440626	64.7	67.0138	62.2815	64.4982	61.7363	69.1151	67.9699	65.8802	68.3576	68.9209	67.0138	67.7547	66.0099
GSM1300535	49	45.4773	55.7095	51.5203	40.4146	41.3304	43.9223	47.9156	58.9085	58.8149	47.9156	45.7621	51.3698
GSM2250645	49.8	51.2496	51.3338	52.4605	47.6022	50.4352	51.0553	49.8015	54.3195	52.442	51.2496	51.1171	52.8025
GSM1646861	0.3	0.2744	-4.1048	0.572	-1.0873	-2.2829	-0.6963	3.8332	-0.9647	-0.8366	0.2744	0.9695	-0.6883
GSM2124070	0	0.7105	5.1926	0.7868	-1.3656	-0.7355	3.9315	4.364	0.6639	0.3067	0.7868	2.3555	-0.1025
GSM2178683	27.2	30.2646	29.2471	28.4619	28.2412	34.4229	29.5713	31.0351	30.3315	29.56	30.2646	28.1486	28.2076
GSM2860795	49	45.1333	48.6338	45.5201	44.7748	38.0564	44.3759	47.2841	43.7256	40.7049	45.1333	44.6137	43.8279
GSM1344926	61.5	57.7953	54.3598	57.3345	57.5899	58.8485	57.7725	59.1739	57.4012	60.0816	57.7725	57.7081	61.3711
GSM3563007	60	63.4997	65.7542	64.8413	67.2817	60.6247	60.7881	66.6063	61.106	59.5049	63.4997	64.1743	63.9451
GSM2860729	55	51.9828	51.2219	55.3406	51.9844	47.5806	55.9791	56.0219	59.7426	60.3172	55.9791	54.1285	55.732
GSM2495181	61	53.351	54.5588	56.8375	56.5662	55.4886	59.4587	54.4725	55.8638	57.913	55.8638	58.1493	49.7978
GSM2334528	30	33.3879	31.5867	31.5067	36.5164	28.4647	29.7221	31.7312	30.627	32.986	31.5067	31.0906	30.841
GSM4674656	18	18.014	25.4762	21.0528	17.3048	20.1953	18.0944	17.6667	19.1102	18.8076	18.0944	19.125	18.3036
GSM2043152	25	34.8774	33.8326	30.531	33.7731	34.5672	32.3427	27.0021	33.1685	32.0552	32.3427	30.5748	30.7902
GSM2656249	2	2.2552	5.0124	5.73	-2.7811	1.147	2.2908	1.3537	1.6488	1.0858	2.2552	2.5719	0.8379
GSM4256819	60	56.2673	56.8945	57.1027	54.9375	55.9	62.0094	55.6785	66.1207	65.6046	57.1027	59.545	61.9811
GSM2187722	0	-0.1114	-4.3348	-3.823	-0.4202	-1.5067	-0.7989	3.5929	0.2497	0.2753	-0.1114	-0.6776	-0.3317
GSM1345717	47.9	50.5764	47.0286	47.2819	52.455	49.8449	50.1312	51.8659	45.0777	51.056	50.1312	50.5929	50.5759
GSM1655295	54	59.1107	50.0401	54.8169	51.8013	55.2129	49.3592	49.9287	47.2957	56.8553	49.9287	55.6227	51.2862
GSM1344888	49.9	52.7961	47.2128	49.3461	54.6957	51.3315	44.0635	48.0328	49.134	48.8928	49.134	43.7524	46.1345
GSM1343472	57.5	51.1809	52.9073	55.6177	55.1407	55.1955	53.254	55.6603	47.4039	48.5407	53.254	55.605	53.575
GSM2656222	2	2.8956	4.2439	3.4253	-2.5655	3.5002	2.2876	2.4444	-0.0425	-0.3383	2.4444	2.0391	0.9966
GSM2334138	19	17.0689	24.1765	19.8204	25.5893	19.9579	19.8473	19.6597	20.0198	19.9294	19.8204	18.5007	19.0267
GSM3229119	35.7	36.7295	34.9102	33.3065	41.3707	42.0353	36.4119	33.7542	32.3841	29.2698	33.7542	37.977	35.149
GSM2562878	13.5	9.7359	15.6248	14.4169	13.2757	15.9069	13.4096	11.699	18.3283	17.6898	13.4096	14.8178	13.4423
GSM1870387	86.2	80.7903	79.9291	78.6185	68.0818	78.7445	77.4667	77.157	76.1805	77.128	77.4667	79.8041	84.1228
GSM3035964	71	66.4282	71.2713	70.6113	66.1555	68.4579	67.8331	69.8424	65.0484	68.9741	67.8331	69.4539	73.0661
GSM1069255	85	72.5628	77.3333	79.1371	70.9409	73.6746	79.0965	76.462	81.4791	81.1609	79.0965	77.6488	82.1032
GSM3035657	84	90.5414	74.7534	85.0432	66.5459	76.5974	78.8543	78.0881	86.4128	85.3966	85.0432	78.941	76.3653
GSM4299397	74	69.9411	66.5841	67.4699	62.8693	64.2982	70.2609	64.5632	74.4209	76.363	69.9411	71.1615	72.4494
GSM2814482	18	15.3668	16.5664	16.6221	24.8988	21.0337	15.5124	17.8347	17.6066	17.5566	16.6221	19.0253	17.7413
GSM1345366	50.5	45.1633	47.189	50.6158	51.3074	46.4641	50.8917	54.041	48.8741	51.2585	50.6158	50.8479	50.8901
GSM1300495	68	70.8294	56.8659	54.5824	54.4237	65.5585	63.8569	60.0262	71.9002	71.6077	63.8569	64.7876	70.9409
GSM1345226	55.8	59.3771	58.7776	58.925	56.8022	53.1116	57.5236	57.4266	54.4125	55.7356	57.5236	55.9412	56.7362
GSM2190525	0	0.0533	0.9745	1.2016	-1.7023	0.0332	-2.6187	1.44	-0.0736	0.4979	0.0533	-0.248	-0.0798
GSM3229096	47.6	48.1188	53.3543	49.9988	45.5888	52.5388	48.7763	50.0973	56.2271	49.9205	49.9988	50.0804	50.6526
GSM2250403	58.8	58.9149	54.0547	58.186	57.7536	60.5292	57.3422	57.7065	64.9662	67.4045	58.186	57.2279	56.1537
GSM989845	92	88.9628	79.3459	83.3055	78.7722	86.6741	87.105	80.8816	88.9834	90.2951	87.105	87.0013	86.9874
GSM1870192	77	56.4171	59.4289	60.3694	50.6921	65.4502	66.1524	61.3959	69.7209	70.1655	61.3959	69.2987	74.7942
GSM1343755	49	48.2081	43.6079	46.3666	48.1708	52.1816	47.1123	43.7602	42.4707	40.4563	46.3666	47.3237	44.8564
GSM1506439	30	29.2007	31.206	29.6968	36.0378	33.6656	32.3965	32.7516	29.1423	30.6395	29.6968	29.2786	30.0966
GSM2125532	0	0.1367	3.2083	-0.6359	6.3615	6.0017	0.8991	0.1721	-0.7506	-0.2474	0.1367	-0.5708	-0.1926
GSM1344531	71.2	69.9062	64.6721	67.7531	62.6185	67.1413	68.7486	68.7289	68.2962	69.4461	68.7289	67.7834	65.05
GSM2190516	0	-0.0784	-2.2558	-0.0683	1.2247	-1.4493	-1.681	-1.2372	-0.5388	-0.3281	-0.5388	-3.0854	-0.499
GSM1653312	66	52.385	55.3123	55.0003	59.0451	59.375	58.3927	58.8161	60.4497	58.648	58.3927	57.2799	57.8723
GSM2814510	18	22.0402	19.4549	16.6521	21.0282	24.1874	20.1431	16.3129	18.7738	18.2752	18.7738	19.5433	18.5196
GSM2056712	68	57.1519	68.6096	64.923	60.9532	62.3976	66.5032	59.7281	53.8458	57.6417	59.7281	65.8368	67.2007
GSM2562863	14	16.5959	14.3508	12.8122	13.1042	16.2591	12.9908	11.1545	16.0547	14.8551	12.9908	14.4451	15.0073
GSM4230815	1.3	2.0127	1.4229	0.7141	2.412	-0.6718	3.425	1.2227	0.2915	-0.0935	1.2227	0.9981	0.0147
GSM3228879	55	40.7084	44.7576	45.5392	43.0977	47.361	45.8152	47.2577	49.3128	55.6735	45.8152	48.3471	51.3504
GSM1282788	54.7	61.2921	49.4915	54.1273	58.0465	55.5344	54.4674	52.7591	54.5822	57.9766	54.4674	53.2745	54.0986
GSM1299691	45	37.0249	39.8254	39.109	46.1488	41.4064	39.8015	41.4088	39.6842	42.4024	39.6842	40.3657	39.5469
GSM1886799	16	26.1972	34.7704	29.9835	19.0302	31.4206	24.5088	23.0907	19.0335	19.0678	24.5088	21.2861	17.609
GSM1870478	35.1	41.1757	35.6069	36.7941	39.8408	36.7486	34.7351	38.2197	38.8477	37.5529	38.2197	37.5891	36.3945
GSM2860963	49	59.0977	55.1469	54.1523	50.8034	56.9889	54.3513	55.1967	49.5528	48.0027	54.3513	56.1785	58.3865
GSM2814623	18	16.6663	17.6571	17.1402	18.6471	18.2202	17.7979	15.5468	18.0999	17.9401	17.1402	16.6594	17.1891
GSM3092732	13.2	11.8207	16.4699	13.5583	20.6931	12.9891	13.1273	16.4824	13.5319	14.1645	13.5319	11.9232	12.1079
GSM2334618	59	61.4847	61.7273	62.1472	60.2371	61.9438	64.1611	61.0749	54.4441	59.1199	61.4847	61.418	61.3377
GSM2250681	51.2	53.9917	51.3356	55.0996	52.4655	47.9425	54.1309	50.3435	48.6249	50.691	53.9917	53.8726	49.2945
GSM2815677	18	13.3527	17.1372	15.931	21.9786	15.1907	19.4402	14.7728	16.9588	15.4836	15.931	16.976	17.5102
GSM1343951	62.4	58.174	56.8782	59.7572	52.1786	57.0087	60.9765	57.1927	56.1211	59.337	58.174	59.4303	60.1316
GSM1646918	0	0.0555	0.1233	1.335	-5.9062	-0.9807	2.1792	0.6765	-0.4338	-0.4524	0.6765	1.7527	-0.4022
GSM1343621	59.8	55.2354	55.0363	56.1607	58.583	56.9388	57.0838	56.1689	56.3453	58.0048	56.1689	56.8034	55.4386
GSM2187769	0	-0.0423	-1.1034	-0.3858	-5.3028	-3.5593	-0.0875	-1.1575	-0.7167	-0.5465	-0.3858	0.8677	-0.3497
GSM2334338	32	33.1908	38.3428	35.9464	38.5189	33.7185	34.861	37.3746	31.3509	32.1448	34.861	34.2522	32.2658
GSM2814104	18	18.1246	19.5057	17.4787	16.3973	15.8582	16.3976	14.5322	19.3049	18.3607	17.4787	14.4586	17.6419
GSM4674513	18	15.9653	15.1825	16.5556	16.5264	16.2941	15.5648	14.5112	19.0164	19.1952	15.9653	15.1736	18.2725
GSM1870228	60	66.8378	71.4125	66.6152	66.1713	66.9782	61.7	63.2383	74.1302	73.2402	66.6152	61.5109	66.4102
GSM990270	49	58.9581	59.7976	57.5965	54.7563	55.817	51.6688	56.5669	61.7571	60.5598	57.5965	52.2763	52.637
GSM3230183	26	26.0112	29.0143	29.8995	32.3669	29.0846	28.3095	28.8992	23.1198	23.4875	28.3095	29.3505	26.6088
GSM2815676	18	18.14	17.7494	14.8941	13.1165	16.4719	18.0676	18.1128	18.273	18.2829	18.1128	18.8299	17.0908
GSM1344594	58.9	59.8336	59.4694	60.1651	55.1304	60.577	58.8982	60.4943	62.168	57.6443	60.1651	56.8821	57.1293
GSM1886458	21	19.6343	30.4463	39.3914	44.3097	27.0377	30.086	28.8209	21.785	20.9627	28.8209	35.1793	21.6973
GSM2190805	0	0.0902	-1.9134	3.5112	-1.2134	1.4496	1.7608	4.0498	-0.2783	-0.2868	1.7608	1.029	-0.5484
GSM3572693	10	13.7805	12.3004	11.4637	22.206	14.2437	9.6192	8.2133	11.7989	10.6488	11.4637	9.9139	10.0513
GSM1886535	30	39.4912	37.8902	34.7415	31.373	38.7408	33.1738	32.1466	28.7083	26.8066	33.1738	34.0996	28.1927
GSM2676655	54	53.0204	53.0568	48.5641	57.4062	55.3985	49.4835	54.023	54.1134	52.6106	53.0204	51.2212	51.3763
GSM1344012	35.2	39.9505	34.5485	34.6907	45.2941	38.6522	33.6243	38.8735	41.388	42.3062	38.8735	35.6492	38.4893
GSM4420803	34	35.953	26.2306	30.9126	31.3355	33.8925	29.0521	33.2085	27.8917	29.5004	30.9126	30.7971	32.2692
GSM2860805	61	61.269	57.8049	61.5352	51.2857	55.7306	57.6054	56.0178	60.5869	56.592	60.5869	62.8807	64.1302
GSM2056634	52	48.6225	48.8158	48.1545	54.2486	52.634	51.316	52.561	57.103	54.6916	51.316	51.1694	52.3809
GSM2814932	18	18.3608	15.1172	18.2491	13.2553	13.3536	21.2392	20.6696	18.1191	18.478	18.3608	20.1293	18.4372
GSM2187391	0	-0.004	-5.0288	-2.7635	-1.5428	-2.4028	-2.4338	-1.4469	-0.8101	-0.6832	-1.4469	-1.7505	-0.6382
GSM1870989	62.3	63.0565	63.0774	63.6183	59.0092	68.1452	60.9492	62.3974	70.5083	68.5406	63.0565	61.3128	63.4036
GSM1443696	99	86.4513	82.9691	88.5441	72.6191	83.6063	90.1148	85.7627	91.1662	88.311	88.5441	93.36	96.6186
GSM983224	60	55.1532	56.0881	57.6537	51.5637	54.3321	53.3675	54.6717	60.7506	59.348	55.1532	55.8464	59.5682
GSM2190782	0	-0.2616	-2.5483	-1.4614	-5.2244	-4.2466	-1.8162	3.8169	-0.7584	-0.287	-0.7584	-2.0898	-0.769
GSM2250683	65.5	65.6278	64.9832	64.1695	58.6413	65.84	70.4618	65.4521	71.6129	67.2685	65.6278	69.0642	65.5735
GSM2334493	37	34.2703	35.2991	35.6212	40.586	39.6399	36.7468	39.758	27.3209	29.7008	35.6212	35.654	34.4378
GSM1870302	69.7	66.8575	66.1684	70.0636	63.6762	65.3045	70.6634	68.8199	73.0655	72.0336	70.0636	70.237	71.1936
GSM3562975	65	53.7691	58.0768	63.2762	51.0983	63.4125	62.8937	61.0695	61.8918	61.4392	61.8918	70.0911	66.4928
GSM1345732	48.8	49.859	49.8909	47.3922	52.937	46.9996	50.586	50.1833	47.0787	48.2095	49.859	48.3434	50.1744
GSM1649003	67	66.4626	63.3102	66.9826	74.5837	61.5561	66.5099	64.9619	68.5759	68.4346	66.5099	68.9685	69.488
GSM3024484	50	54.6484	53.925	56.4891	55.8179	46.7372	51.5479	55.3783	61.0933	58.4884	55.3783	53.0097	52.7846
GSM2562828	5	4.3379	5.7757	4.9127	0.4383	-1.0396	4.5252	4.2636	6.0551	4.4801	4.5252	4.859	3.5534
GSM1871267	62.4	64.2199	61.6478	62.6569	56.9293	58.5145	65.8956	62.6216	68.2289	68.0065	64.2199	63.9563	66.088
GSM3035789	69	80.3934	70.996	70.3102	63.9281	73.2115	67.8804	74.3122	76.6836	76.8217	74.3122	68.2295	70.3925
GSM2334006	70	68.9375	62.4576	68.5868	63.9306	68.7799	68.5256	66.4784	65.5187	69.7586	68.5256	68.4579	72.0793
GSM4256802	64	53.9159	61.8925	61.1231	59.1493	61.9446	61.0147	62.0434	60.4985	66.3247	61.0147	63.2679	61.296
GSM3228932	63.3	56.2334	55.5503	61.1222	60.4149	60.9926	66.4119	60.2621	55.6094	60.0295	60.2621	64.0005	64.8356
GSM4674543	18	19.1114	18.1264	21.5673	23.0542	23.2135	21.7138	18.6063	18.9684	18.4675	19.1114	21.5941	18.8681
GSM2814731	18	16.2357	17.9105	17.3565	16.3023	16.7907	17.0398	20.4563	18.0406	17.4467	17.3565	20.219	17.7137
GSM4159576	29	34.4072	32.2114	32.7964	40.1336	35.7356	31.6895	31.7597	21.9035	22.0144	31.7597	29.7081	25.5976
GSM990366	63	62.3551	61.5304	61.9295	56.554	61.7521	62.3773	65.4732	64.0776	62.0974	62.3773	65.3964	59.7406
GSM1299683	77	68.0458	69.6229	71.2036	64.9211	64.6135	71.3403	70.1147	70.9515	75.1057	70.9515	70.9818	69.5948
GSM2814927	18	14.326	23.638	18.8384	15.479	17.8499	17.0527	16.8437	19.2562	18.647	17.0527	16.6797	18.0996
GSM2187443	0	-0.2573	-7.8715	-2.1499	0.4416	-7.3516	-2.6241	0.0009	-0.7704	-0.5612	-0.7704	-3.4884	-0.7229
GSM1498500	58	59.6701	60.4523	59.0672	56.543	56.3311	65.0561	60.0386	64.5091	67.1868	60.0386	62.2152	62.318
GSM5310419	49.9	50.808	54.955	51.6713	51.4897	51.2131	51.3842	49.9165	54.167	55.829	51.3842	49.4398	51.9671
GSM3230157	25	27.2423	30.3478	25.5717	27.7708	29.0631	25.8072	24.2471	22.0949	24.5106	25.5717	27.1446	26.7172
GSM3035656	54	57.9487	56.8548	57.419	55.8015	53.2326	56.8529	60.4434	58.5481	60.1775	57.9487	56.1569	54.5968
GSM1343469	48.7	45.7376	45.5126	44.0775	46.8385	45.8272	44.022	44.6118	43.1552	44.4358	44.0775	45.1031	45.1157
GSM2187613	0	-0.1747	-3.5068	1.5231	-0.2495	-4.5181	1.1888	-2.6399	-0.4278	-0.8429	-0.1747	1.8087	-0.3759
GSM2334397	19	23.2748	21.1401	21.1232	24.7761	19.6688	17.7481	15.5663	21.5747	20.613	21.1232	18.1352	20.598
GSM3229043	53.2	51.727	52.2153	51.7812	41.6234	56.4653	56.2383	55.034	55.6215	52.864	55.034	56.472	57.3648
GSM1870586	86.6	83.9616	82.9058	81.4233	73.6938	83.4109	86.6728	79.5336	77.8133	80.1633	81.4233	86.8052	85.4978
GSM2333939	59	61.0196	53.8598	53.5346	56.2282	55.3148	54.2911	58.3278	53.329	54.6674	54.2911	55.1776	59.2819
GSM4256807	63	59.7596	56.5804	57.9032	57.2689	57.9702	64.3178	59.2632	66.8851	67.5161	59.7596	63.8633	66.998
GSM1648960	64	54.0885	64.0674	64.9642	63.3263	54.4969	62.4568	66.364	65.6226	67.6773	64.9642	63.463	63.8569
GSM2814072	18	20.0798	21.6792	18.2458	17.7856	20.4203	16.3525	17.6737	20.4157	17.7201	18.2458	17.976	17.9255
GSM2187517	0	0	-0.8631	0.0853	0.4337	-1.6167	-0.7929	0.391	-0.5806	-0.5622	0	-1.064	-0.5214
GSM1069266	80	71.242	76.8639	74.0772	66.2227	73.4502	74.8386	72.3075	81.4324	80.2853	74.0772	75.7652	79.845
GSM3440718	61.1	60.0199	64.5625	63.4401	64.4346	62.9531	61.5354	61.2467	59.2529	61.9753	61.2467	62.314	61.5854
GSM1648022	44	42.5991	41.7212	42.373	49.1699	49.5805	41.2932	44.3057	38.0491	42.4367	42.373	43.7135	46.147
GSM990071	44	45.1594	41.6157	45.675	42.548	43.8851	43.3939	45.7222	48.5062	47.7987	45.675	44.5488	44.4984
GSM2815447	18	18.0453	19.8522	20.1266	17.8497	17.0167	16.4845	19.1811	18.0516	18.5443	18.0516	19.156	17.9351
GSM2187482	0	0.0699	-2.5678	-2.2774	1.4209	-1.6619	3.0925	0.3679	-0.6292	-0.2205	0.0699	1.8219	-0.3627
GSM1868342	43	39.396	46.8736	45.108	46.8447	42.2416	46.0648	46.6464	44.755	46.5881	45.108	44.8982	44.9789
GSM2334487	23	30.7691	28.899	28.2282	32.7903	30.851	25.8826	25.5175	25.846	23.9839	25.8826	24.1769	21.4208
GSM1870793	76.9	73.8838	68.8526	74.5221	56.619	70.0925	71.9145	69.9139	74.5221	73.7317	73.8838	74.3551	75.1643
GSM2815381	18	22.0033	21.1279	20.0657	15.4133	19.3477	19.1833	19.0089	18.5129	18.4508	19.1833	18.4184	17.6069
GSM2562742	2	0.7223	-1.9137	1.3168	-7.8617	4.6731	-2.2655	-2.1435	3.1971	2.2959	0.7223	0.8614	1.5951
GSM2814529	18	13.1835	17.4611	16.4733	17.019	19.2265	15.1819	13.0064	16.0971	18.0471	15.1819	13.4613	16.7314
GSM4420872	23	19.4133	25.1431	20.6049	19.2836	23.8136	24.7815	22.0063	26.5366	29.2918	22.0063	21.9246	25.8018
GSM3229078	45.6	46.0475	42.7882	46.7221	49.2728	46.5574	49.6454	47.0896	40.0861	41.5215	46.7221	50.3553	47.3877
GSM1343544	41.3	40.6638	42.999	44.0672	41.2932	45.2969	42.7043	45.0872	47.1818	44.0959	44.0672	42.5499	43.4287
GSM2814737	18	19.3968	17.5765	14.8402	14.0242	21.9573	16.6779	13.0327	18.5132	17.8227	16.6779	16.8035	17.7267
GSM1344946	49.5	51.6103	51.2074	50.3813	54.1427	52.2205	49.449	50.8799	51.5733	48.1211	50.8799	49.8987	50.4744
GSM3229224	31.9	32.7823	30.3345	31.5548	37.7064	36.9921	34.1737	33.5858	33.4293	33.9613	33.4293	31.6124	32.793
GSM1343064	57	52.6746	51.9899	54.3351	58.3708	50.8121	53.3672	50.9322	52.2288	54.2179	52.6746	53.7696	55.1781
GSM2250542	65	59.8014	54.3048	58.6891	36.6445	57.4549	62.7961	59.0525	60.8334	60.9193	59.8014	62.3393	61.2329
GSM2676451	50	49.8439	48.8032	47.8038	50.1434	47.9816	48.5453	46.0535	53.029	53.5065	48.5453	49.2165	49.7388
GSM989992	30	35.2588	31.4548	32.0164	32.761	33.0854	32.2661	32.8062	32.7768	32.5293	32.7768	30.9685	31.4355
GSM2187690	0	-0.233	-0.493	-3.9801	-0.9399	-3.9586	-0.9555	-3.1742	-0.5967	-0.5477	-0.9555	-3.5868	-0.6001
GSM1344322	51	55.1286	60.7273	57.3415	49.3939	50.0831	54.468	57.5811	56.5326	55.7305	56.5326	55.0892	53.6838
GSM2860847	41	42.0948	42.4065	45.259	49.4331	46.6401	45.5673	46.6209	42.8786	47.1011	45.259	45.039	44.427
GSM2187700	0	-0.0202	-3.7079	0.8825	-6.4084	-3.4922	-1.3857	-1.1121	-0.3846	-0.0474	-0.3846	1.3937	-0.1487
GSM2814150	18	23.064	23.582	19.4427	16.8428	19.746	17.3868	18.8594	18.7745	18.7595	18.8594	18.1963	18.5157
GSM1870862	72.7	66.1877	73.1178	70.311	66.8466	68.2219	69.4875	70.5737	71.163	72.1718	70.311	68.8667	72.1426
GSM4599254	31	40.9746	28.983	36.2736	35.6914	36.0533	39.8139	40.8275	37.2115	39.892	39.8139	37.4319	33.3212
GSM1655289	54.6	59.9696	60.2719	57.3424	48.9569	57.7329	59.2355	59.2357	56.7349	56.1633	59.2355	57.4818	54.8441
GSM3440771	54.6	56.6987	49.5312	54.7117	54.7619	54.4626	57.3693	60.3116	58.5804	60.2792	57.3693	56.8429	57.5627
GSM2199625	5	7.0804	11.2247	8.6449	15.2197	6.0207	5.6018	7.7554	9.6838	7.2142	7.7554	6.2541	6.7612
GSM1344922	35.2	35.4546	38.7111	39.1493	38.3609	37.4201	39.2945	38.4452	38.7213	40.235	38.7213	37.3484	37.8812
GSM1344216	51.3	58.2796	57.4535	53.4665	56.7111	55.7776	53.7449	57.357	52.843	53.756	53.7449	54.8534	51.9815
GSM4420752	56	51.9073	53.5675	59.8565	49.782	51.1248	58.6832	55.4181	68.3264	63.8063	58.6832	61.2161	59.6387
GSM2190391	0	0.0835	-0.6587	0.0519	-2.0496	-0.874	-0.834	2.3249	-0.3602	-0.2542	0.0519	-1.2742	-0.3376
GSM2729924	6.6	6.3355	6.7289	2.6732	7.7855	9.6373	4.8178	5.7465	9.0216	8.7699	5.7465	4.3818	6.6291
GSM2562731	50	10.0175	10.7926	7.3089	6.823	8.0824	5.7187	5.7664	19.5231	14.5997	7.3089	6.832	10.1289
GSM1344428	56	58.6073	58.7219	57.0692	61.5954	57.153	55.1812	58.1427	52.469	53.3538	57.0692	55.6667	53.1337
GSM2043166	29	39.8649	32.7885	34.1854	38.7351	37.3973	33.7199	31.3853	35.1103	33.803	34.1854	32.4247	30.2205
GSM1345339	70.9	70.8864	73.4826	75.7244	61.6358	66.5554	72.044	66.813	70.0858	71.7048	70.8864	72.0829	71.8555
GSM1886538	22	25.2557	18.3864	21.7636	23.15	18.8791	19.2927	25.9237	22.8589	22.6013	22.8589	18.5634	19.9108
GSM989855	72	73.2586	70.6617	74.2862	62.964	77.033	72.1451	70.4372	79.6406	75.9933	73.2586	72.5979	72.5798
GSM1343967	53	53.6237	52.1121	53.4819	54.2966	53.1149	55.7743	53.0816	53.2446	56.037	53.4819	55.6336	55.0815
GSM1870850	70.9	73.8306	74.8101	71.6326	51.7663	70.6028	71.0529	69.8652	77.521	74.7853	71.6326	71.2799	70.9479
GSM4420656	25	23.3433	26.5107	23.0381	32.116	27.3443	22.2945	20.3401	22.0715	20.8925	22.2945	23.166	21.6064
GSM4497433	38	42.0551	41.0104	40.831	50.42	38.3578	40.3566	38.7076	39.5684	39.425	40.3566	37.3042	41.2004
GSM4420867	52	47.3788	50.3661	53.2212	48.6717	50.8835	52.7562	49.6398	53.6249	54.2248	52.7562	51.9375	51.0422
GSM2125674	0	-0.5774	3.7633	-0.7745	1.2872	5.8558	1.7828	6.5445	-0.9901	-0.2971	-0.5774	-0.4564	-0.6008
GSM2656314	2	2.0818	3.5218	6.1501	-3.858	-3.2973	7.2149	4.5528	2.6201	1.1518	4.5528	4.4255	1.6588
GSM2187738	0	0.2022	-7.9438	-1.777	-7.6281	-5.5912	-1.5257	0.392	-0.5738	-0.1124	-0.5738	-0.5296	-0.148
GSM990449	72	75.2427	70.582	70.5956	68.3582	67.0553	71.4003	76.2227	67.55	71.3444	71.4003	71.7855	75.8184
GSM2056416	44	43.6734	49.3646	48.0803	60.2552	44.0971	45.9932	44.4493	41.0029	42.085	44.4493	45.5554	44.6846
GSM3229144	47.4	49.8967	45.0609	46.7289	50.5466	43.9621	49.0976	45.5893	49.3914	45.6226	49.0976	48.7506	47.0476
GSM2187827	0	-0.0508	-6.4691	1.8704	-3.378	-0.423	-3.4406	-0.2614	-0.6773	-0.4931	-0.2614	-0.114	-0.5541
GSM2562884	10	7.0588	5.7709	5.6619	-3.0199	1.9239	5.8611	3.843	14.3351	15.6059	5.8611	7.3864	9.9663
GSM1240237	18	14.4317	32.2298	26.2062	28.2565	27.2373	23.279	29.0158	19.6839	19.3325	23.279	27.1988	21.9833
GSM3229151	55.2	48.667	55.7021	57.3352	54.0077	54.4251	60.8069	53.9375	53.9127	58.8609	53.9375	56.7257	59.6429
GSM2125643	0	-0.1014	7.8375	4.3832	11.3542	5.9354	2.5017	-0.2839	-0.8179	0.2251	-0.1014	0.6436	-0.4882
GSM1343370	42.7	36.7511	38.3004	37.9942	40.2318	43.2786	38.2606	36.8529	42.6247	41.9592	37.9942	37.179	36.9264
GSM4599422	48	46.6201	52.0022	51.936	52.943	47.1946	49.3376	51.9464	58.886	56.853	51.936	47.9244	51.9127
GSM2814718	18	17.5339	16.6951	14.6031	14.615	17.2927	15.1003	18.9075	18.1408	17.8148	17.5339	17.2349	17.4418
GSM2651287	33	37.1705	34.7055	33.3892	30.1763	34.4266	34.2169	34.5515	35.9357	35.3156	34.5515	31.0332	32.9154
GSM4599314	38	38.1189	43.1751	40.2864	42.4187	41.7949	37.3627	41.4184	37.2587	40.4148	38.1189	36.8386	36.0455
GSM2125514	0	-0.3347	-3.3576	5.4921	-2.0781	-3.1123	5.9251	-3.1895	-1.1416	0.4738	-0.3347	4.3783	-0.7183
GSM2844348	46	50.4379	46.2926	50.115	46.9851	47.8166	47.9095	49.3539	48.842	53.1127	49.3539	47.9966	46.8493
GSM2334227	46	45.5122	39.9831	43.2039	41.1695	40.1404	43.981	47.4594	43.2642	43.4251	43.981	44.9846	45.4619
GSM1343522	53.3	55.155	54.9884	55.539	61.9706	52.6399	54.1204	53.6552	50.8914	49.0031	54.1204	52.9854	56.2998
GSM1870500	45.1	54.1272	52.4987	52.4298	50.0289	53.9065	51.3665	47.4647	54.8428	56.6055	52.4298	48.7633	47.6317
GSM2676729	36	40.0644	40.2918	40.1944	45.4525	44.5075	38.9188	43.8892	47.2021	44.9213	40.1944	38.9172	37.5474
GSM1344982	56.3	60.72	54.3919	56.9258	58.3554	56.4974	53.4803	56.0253	60.4406	53.9737	56.9258	53.8167	54.9719
GSM1343889	43.2	59.5725	64.8307	59.5966	56.3161	59.8477	56.5267	62.6122	61.1516	59.6226	59.5966	57.659	54.9718
GSM2815463	18	20.1905	17.211	17.6859	20.4773	19.6919	19.7172	18.9018	18.0326	17.7599	18.9018	18.6497	18.2753
GSM2860670	41	43.0863	44.3966	43.9804	44.1065	43.4192	48.0658	45.7794	40.2922	47.0586	43.9804	45.7324	44.7448
GSM2815173	18	19.1381	19.7896	18.7828	19.2354	21.9586	18.9994	20.9829	17.4523	17.8144	18.9994	19.2297	17.8959
[truncated: 1,505 more rows]

## Sheet: classification
Supplementary File 3: Regression and classification benchmark performance of DNAm age clocks.
Classification Benchmark Performance (Young-Age)
Training setting	DNAm age clock	Age cutoff	N equal or above cutoff	N below cutoff	Pred N equal or above cutoff	FP above cutoff	FPR above cutoff	FP below cutoff	FPR below cutoff	FPR total	Fold	F1-score
Complete age (1-101 years)	Horvath	15	260	21	237	13	5.49	36	81.82	17.44	1	0.901408
Complete age (1-101 years)	Horvath	15	254	27	239	20	8.37	35	83.33	19.57	2	0.888438
Complete age (1-101 years)	Horvath	15	259	22	229	14	6.11	44	84.62	20.64	3	0.881147
Complete age (1-101 years)	Horvath	15	250	31	218	21	9.63	53	84.13	26.33	4	0.84188
Complete age (1-101 years)	Horvath	15	254	26	231	17	7.36	40	81.63	20.36	5	0.882474
Complete age (1-101 years)	Horvath	15	1277	127	1154	85	7.37	208	83.2	20.87	all	0.87907
Complete age (1-101 years)	Horvath	18	215	66	205	35	17.07	45	59.21	28.47	1	0.809524
Complete age (1-101 years)	Horvath	18	217	64	191	32	16.75	58	64.44	32.03	2	0.779412
Complete age (1-101 years)	Horvath	18	222	59	185	30	16.22	67	69.79	34.52	3	0.761671
Complete age (1-101 years)	Horvath	18	211	70	172	34	19.77	73	66.97	38.08	4	0.720627
Complete age (1-101 years)	Horvath	18	214	66	192	36	18.75	58	65.91	33.57	5	0.768473
Complete age (1-101 years)	Horvath	18	1079	325	945	167	17.67	301	65.58	33.33	all	0.767941
Complete age (1-101 years)	Horvath	21	171	110	163	49	30.06	57	48.31	37.72	1	0.682635
Complete age (1-101 years)	Horvath	21	173	108	148	40	27.03	65	48.87	37.37	2	0.672897
Complete age (1-101 years)	Horvath	21	174	107	143	43	30.07	74	53.62	41.64	3	0.630915
Complete age (1-101 years)	Horvath	21	155	126	128	50	39.06	77	50.33	45.2	4	0.551237
Complete age (1-101 years)	Horvath	21	160	120	142	55	38.73	73	52.9	45.71	5	0.576159
Complete age (1-101 years)	Horvath	21	833	571	724	237	32.73	346	50.88	41.52	all	0.622768
Young age (10-30 years)	Horvath	15	260	21	266	10	3.76	4	26.67	4.98	1	0.973384
Young age (10-30 years)	Horvath	15	254	27	261	14	5.36	7	35	7.47	2	0.959223
Young age (10-30 years)	Horvath	15	259	22	265	10	3.77	4	25	4.98	3	0.973282
Young age (10-30 years)	Horvath	15	250	31	267	22	8.24	5	35.71	9.61	4	0.947776
Young age (10-30 years)	Horvath	15	254	26	267	18	6.74	5	38.46	8.21	5	0.955854
Young age (10-30 years)	Horvath	15	1277	127	1326	74	5.58	25	32.05	7.05	all	0.961904
Young age (10-30 years)	Horvath	18	215	66	226	21	9.29	10	18.18	11.03	1	0.929705
Young age (10-30 years)	Horvath	18	217	64	228	17	7.46	6	11.32	8.19	2	0.948315
Young age (10-30 years)	Horvath	18	222	59	226	21	9.29	17	30.91	13.52	3	0.915179
Young age (10-30 years)	Horvath	18	211	70	225	29	12.89	15	26.79	15.66	4	0.899083
Young age (10-30 years)	Horvath	18	214	66	234	28	11.97	8	17.39	12.86	5	0.919643
Young age (10-30 years)	Horvath	18	1079	325	1139	116	10.18	56	21.13	12.25	all	0.922385
Young age (10-30 years)	Horvath	21	171	110	160	17	10.63	28	23.14	16.01	1	0.864048
Young age (10-30 years)	Horvath	21	173	108	180	24	13.33	17	16.83	14.59	2	0.883853
Young age (10-30 years)	Horvath	21	174	107	158	12	7.59	28	22.76	14.23	3	0.879518
Young age (10-30 years)	Horvath	21	155	126	160	25	15.63	20	16.53	16.01	4	0.857143
Young age (10-30 years)	Horvath	21	160	120	163	24	14.72	21	17.95	16.07	5	0.860681
Young age (10-30 years)	Horvath	21	833	571	821	102	12.42	114	19.55	15.38	all	0.869049
Complete age (1-101 years)	Hannum	15	260	21	231	16	6.93	45	90	21.71	1	0.875764
Complete age (1-101 years)	Hannum	15	254	27	215	20	9.3	59	89.39	28.11	2	0.831557
Complete age (1-101 years)	Hannum	15	259	22	214	13	6.07	58	86.57	25.27	3	0.849894
Complete age (1-101 years)	Hannum	15	250	31	219	22	10.05	53	85.48	26.69	4	0.840085
Complete age (1-101 years)	Hannum	15	254	26	223	17	7.62	48	84.21	23.21	5	0.863732
Complete age (1-101 years)	Hannum	15	1277	127	1102	88	7.99	263	87.09	25	all	0.852206
Complete age (1-101 years)	Hannum	18	215	66	196	42	21.43	61	71.76	36.65	1	0.749392
Complete age (1-101 years)	Hannum	18	217	64	177	36	20.34	76	73.08	39.86	2	0.715736
Complete age (1-101 years)	Hannum	18	222	59	175	27	15.43	74	69.81	35.94	3	0.745592
Complete age (1-101 years)	Hannum	18	211	70	178	39	21.91	72	69.9	39.5	4	0.714653
Complete age (1-101 years)	Hannum	18	214	66	189	36	19.05	61	67.03	34.64	5	0.759305
Complete age (1-101 years)	Hannum	18	1079	325	915	180	19.67	344	70.35	37.32	all	0.736936
Complete age (1-101 years)	Hannum	21	171	110	159	58	36.48	70	57.38	45.55	1	0.612121
Complete age (1-101 years)	Hannum	21	173	108	138	49	35.51	84	58.74	47.33	2	0.572347
Complete age (1-101 years)	Hannum	21	174	107	140	44	31.43	78	55.32	43.42	3	0.611465
Complete age (1-101 years)	Hannum	21	155	126	142	55	38.73	68	48.92	43.77	4	0.585859
Complete age (1-101 years)	Hannum	21	160	120	155	52	33.55	57	45.6	38.93	5	0.653968
Complete age (1-101 years)	Hannum	21	833	571	734	258	35.15	357	53.28	43.8	all	0.607152
Young age (10-30 years)	Hannum	15	260	21	265	11	4.15	6	37.5	6.05	1	0.967619
Young age (10-30 years)	Hannum	15	254	27	263	14	5.32	5	27.78	6.76	2	0.963249
Young age (10-30 years)	Hannum	15	259	22	266	11	4.14	4	26.67	5.34	3	0.971429
Young age (10-30 years)	Hannum	15	250	31	263	18	6.84	5	27.78	8.19	4	0.955166
Young age (10-30 years)	Hannum	15	254	26	260	15	5.77	9	45	8.57	5	0.953307
Young age (10-30 years)	Hannum	15	1277	127	1317	69	5.24	29	33.33	6.98	all	0.962154
Young age (10-30 years)	Hannum	18	215	66	221	19	8.6	13	21.67	11.39	1	0.926605
Young age (10-30 years)	Hannum	18	217	64	229	21	9.17	9	17.31	10.68	2	0.932735
Young age (10-30 years)	Hannum	18	222	59	224	15	6.7	13	22.81	9.96	3	0.93722
Young age (10-30 years)	Hannum	18	211	70	209	15	7.18	17	23.61	11.39	4	0.923809
Young age (10-30 years)	Hannum	18	214	66	219	16	7.31	11	18.03	9.64	5	0.937644
Young age (10-30 years)	Hannum	18	1079	325	1102	86	7.8	63	20.86	10.61	all	0.931603
Young age (10-30 years)	Hannum	21	171	110	163	10	6.13	18	15.25	9.96	1	0.916168
Young age (10-30 years)	Hannum	21	173	108	175	16	9.14	14	13.21	10.68	2	0.913793
Young age (10-30 years)	Hannum	21	174	107	159	14	8.81	29	23.77	15.3	3	0.870871
Young age (10-30 years)	Hannum	21	155	126	149	20	13.42	26	19.7	16.37	4	0.848684
Young age (10-30 years)	Hannum	21	160	120	152	12	7.89	20	15.63	11.43	5	0.897436
Young age (10-30 years)	Hannum	21	833	571	798	72	9.02	107	17.66	12.75	all	0.88939
Complete age (1-101 years)	Horvath (skin and blood)	15	260	21	221	8	3.62	47	78.33	19.57	1	0.885655
Complete age (1-101 years)	Horvath (skin and blood)	15	254	27	222	12	5.41	44	74.58	19.93	2	0.882353
Complete age (1-101 years)	Horvath (skin and blood)	15	259	22	214	8	3.74	53	79.1	21.71	3	0.871036
Complete age (1-101 years)	Horvath (skin and blood)	15	250	31	228	21	9.21	43	81.13	22.78	4	0.866109
Complete age (1-101 years)	Horvath (skin and blood)	15	254	26	223	12	5.38	43	75.44	19.64	5	0.884696
Complete age (1-101 years)	Horvath (skin and blood)	15	1277	127	1108	61	5.51	230	77.7	20.73	all	0.87797
Complete age (1-101 years)	Horvath (skin and blood)	18	215	66	191	29	15.18	53	58.89	29.18	1	0.79803
Complete age (1-101 years)	Horvath (skin and blood)	18	217	64	183	26	14.21	60	61.22	30.6	2	0.785
Complete age (1-101 years)	Horvath (skin and blood)	18	222	59	185	19	10.27	56	58.33	26.69	3	0.815725
Complete age (1-101 years)	Horvath (skin and blood)	18	211	70	187	33	17.65	57	60.64	32.03	4	0.773869
Complete age (1-101 years)	Horvath (skin and blood)	18	214	66	183	27	14.75	58	59.79	30.36	5	0.785894
Complete age (1-101 years)	Horvath (skin and blood)	18	1079	325	929	134	14.42	284	59.79	29.77	all	0.791704
Complete age (1-101 years)	Horvath (skin and blood)	21	171	110	142	32	22.54	61	43.88	33.1	1	0.702875
Complete age (1-101 years)	Horvath (skin and blood)	21	173	108	144	24	16.67	53	38.69	27.4	2	0.757098
Complete age (1-101 years)	Horvath (skin and blood)	21	174	107	162	35	21.6	47	39.5	29.18	3	0.755952
Complete age (1-101 years)	Horvath (skin and blood)	21	155	126	149	43	28.86	49	37.12	32.74	4	0.697368
Complete age (1-101 years)	Horvath (skin and blood)	21	160	120	145	42	28.97	57	42.22	35.36	5	0.67541
Complete age (1-101 years)	Horvath (skin and blood)	21	833	571	742	176	23.72	267	40.33	31.55	all	0.717741
Young age (10-30 years)	Horvath (skin and blood)	15	260	21	257	4	1.56	7	29.17	3.91	1	0.978723
Young age (10-30 years)	Horvath (skin and blood)	15	254	27	260	11	4.23	5	23.81	5.69	2	0.968872
Young age (10-30 years)	Horvath (skin and blood)	15	259	22	255	4	1.57	8	30.77	4.27	3	0.976654
Young age (10-30 years)	Horvath (skin and blood)	15	250	31	256	17	6.64	11	44	9.96	4	0.944664
Young age (10-30 years)	Horvath (skin and blood)	15	254	26	260	14	5.38	8	40	7.86	5	0.957198
Young age (10-30 years)	Horvath (skin and blood)	15	1277	127	1288	50	3.88	39	33.62	6.34	all	0.965222
Young age (10-30 years)	Horvath (skin and blood)	18	215	66	212	9	4.25	12	17.39	7.47	1	0.95082
Young age (10-30 years)	Horvath (skin and blood)	18	217	64	213	11	5.16	15	22.06	9.25	2	0.939535
Young age (10-30 years)	Horvath (skin and blood)	18	222	59	217	10	4.61	15	23.44	8.9	3	0.943052
Young age (10-30 years)	Horvath (skin and blood)	18	211	70	208	12	5.77	15	20.55	9.61	4	0.935561
Young age (10-30 years)	Horvath (skin and blood)	18	214	66	214	13	6.07	13	19.7	9.29	5	0.939252
Young age (10-30 years)	Horvath (skin and blood)	18	1079	325	1064	55	5.17	70	20.59	8.9	all	0.941644
Young age (10-30 years)	Horvath (skin and blood)	21	171	110	166	10	6.02	15	13.04	8.9	1	0.925816
Young age (10-30 years)	Horvath (skin and blood)	21	173	108	172	15	8.72	16	14.68	11.03	2	0.910145
Young age (10-30 years)	Horvath (skin and blood)	21	174	107	164	13	7.93	23	19.66	12.81	3	0.893491
Young age (10-30 years)	Horvath (skin and blood)	21	155	126	146	16	10.96	25	18.52	14.59	4	0.863787
Young age (10-30 years)	Horvath (skin and blood)	21	160	120	156	12	7.69	16	12.9	10	5	0.911392
Young age (10-30 years)	Horvath (skin and blood)	21	833	571	804	66	8.21	95	15.83	11.47	all	0.900926
Complete age (1-101 years)	Li	15	260	21	205	3	1.46	58	76.32	21.71	1	0.868817
Complete age (1-101 years)	Li	15	254	27	200	9	4.5	63	77.78	25.62	2	0.84141
Complete age (1-101 years)	Li	15	259	22	179	7	3.91	87	85.29	33.45	3	0.785388
Complete age (1-101 years)	Li	15	250	31	204	10	4.9	56	72.73	23.49	4	0.854626
Complete age (1-101 years)	Li	15	254	26	215	12	5.58	51	78.46	22.5	5	0.865672
Complete age (1-101 years)	Li	15	1277	127	1003	41	4.09	315	78.55	25.36	all	0.843182
Complete age (1-101 years)	Li	18	215	66	176	23	13.07	62	59.05	30.25	1	0.782609
Complete age (1-101 years)	Li	18	217	64	173	30	17.34	74	68.52	37.01	2	0.733333
Complete age (1-101 years)	Li	18	222	59	152	17	11.18	87	67.44	37.01	3	0.721925
Complete age (1-101 years)	Li	18	211	70	172	28	16.28	67	61.47	33.81	4	0.751958
Complete age (1-101 years)	Li	18	214	66	187	31	16.58	58	62.37	31.79	5	0.778055
Complete age (1-101 years)	Li	18	1079	325	860	129	15	348	63.97	33.97	all	0.753576
Complete age (1-101 years)	Li	21	171	110	154	33	21.43	50	39.37	29.54	1	0.744615
Complete age (1-101 years)	Li	21	173	108	146	38	26.03	65	48.15	36.65	2	0.677116
Complete age (1-101 years)	Li	21	174	107	131	28	21.37	71	47.33	35.23	3	0.67541
Complete age (1-101 years)	Li	21	155	126	146	51	34.93	60	44.44	39.5	4	0.631229
Complete age (1-101 years)	Li	21	160	120	161	51	31.68	50	42.02	36.07	5	0.685358
Complete age (1-101 years)	Li	21	833	571	738	201	27.24	296	44.44	35.4	all	0.682746
Young age (10-30 years)	Li	15	260	21	260	7	2.69	7	33.33	4.98	1	0.973077
Young age (10-30 years)	Li	15	254	27	260	10	3.85	4	19.05	4.98	2	0.972763
Young age (10-30 years)	Li	15	259	22	262	9	3.44	6	31.58	5.34	3	0.971209
Young age (10-30 years)	Li	15	250	31	264	15	5.68	1	5.88	5.69	4	0.968872
Young age (10-30 years)	Li	15	254	26	262	13	4.96	5	27.78	6.43	5	0.965116
Young age (10-30 years)	Li	15	1277	127	1308	54	4.13	23	23.96	5.48	all	0.970207
Young age (10-30 years)	Li	18	215	66	218	15	6.88	12	19.05	9.61	1	0.937644
Young age (10-30 years)	Li	18	217	64	226	19	8.41	10	18.18	10.32	2	0.934537
Young age (10-30 years)	Li	18	222	59	229	21	9.17	14	26.92	12.46	3	0.922395
Young age (10-30 years)	Li	18	211	70	223	25	11.21	13	22.41	13.52	4	0.912442
Young age (10-30 years)	Li	18	214	66	219	20	9.13	15	24.59	12.5	5	0.919169
Young age (10-30 years)	Li	18	1079	325	1115	100	8.97	64	22.15	11.68	all	0.925237
Young age (10-30 years)	Li	21	171	110	165	14	8.48	20	17.24	12.1	1	0.89881
Young age (10-30 years)	Li	21	173	108	174	17	9.77	16	14.95	11.74	2	0.904899
Young age (10-30 years)	Li	21	174	107	164	15	9.15	25	21.37	14.23	3	0.881657
Young age (10-30 years)	Li	21	155	126	153	27	17.65	29	22.66	19.93	4	0.818182
Young age (10-30 years)	Li	21	160	120	154	25	16.23	31	24.6	20	5	0.821656
Young age (10-30 years)	Li	21	833	571	810	98	12.1	121	20.37	15.6	all	0.865041
Complete age (1-101 years)	PhenoAge	15	260	21	243	12	4.94	29	76.32	14.59	1	0.918489
Complete age (1-101 years)	PhenoAge	15	254	27	237	11	4.64	28	63.64	13.88	2	0.92057
Complete age (1-101 years)	PhenoAge	15	259	22	237	11	4.64	33	75	15.66	3	0.91129
Complete age (1-101 years)	PhenoAge	15	250	31	224	21	9.38	47	82.46	24.2	4	0.85654
Complete age (1-101 years)	PhenoAge	15	254	26	248	20	8.06	26	81.25	16.43	5	0.908366
Complete age (1-101 years)	PhenoAge	15	1277	127	1154	85	7.37	208	83.2	20.87	all	0.903051
Complete age (1-101 years)	PhenoAge	18	215	66	206	36	17.48	45	60	28.83	1	0.807601
Complete age (1-101 years)	PhenoAge	18	217	64	194	27	13.92	50	57.47	27.4	2	0.812652
Complete age (1-101 years)	PhenoAge	18	222	59	201	28	13.93	49	61.25	27.4	3	0.817967
Complete age (1-101 years)	PhenoAge	18	211	70	174	29	16.67	66	61.68	33.81	4	0.753247
Complete age (1-101 years)	PhenoAge	18	214	66	202	35	17.33	47	60.26	29.29	5	0.802885
Complete age (1-101 years)	PhenoAge	18	1079	325	977	155	15.86	257	60.19	29.34	all	0.79887
Complete age (1-101 years)	PhenoAge	21	171	110	158	43	27.22	56	45.53	35.23	1	0.699088
Complete age (1-101 years)	PhenoAge	21	173	108	148	34	22.97	59	44.36	33.1	2	0.71028
Complete age (1-101 years)	PhenoAge	21	174	107	148	27	18.24	53	39.85	28.47	3	0.751553
Complete age (1-101 years)	PhenoAge	21	155	126	136	39	28.68	58	40	34.52	4	0.666667
Complete age (1-101 years)	PhenoAge	21	160	120	158	46	29.11	48	39.34	33.57	5	0.704403
Complete age (1-101 years)	PhenoAge	21	833	571	748	189	25.27	274	41.77	32.98	all	0.706398
Young age (10-30 years)	PhenoAge	15	260	21	266	12	4.51	6	40	6.41	1	0.96578
Young age (10-30 years)	PhenoAge	15	254	27	260	12	4.62	6	28.57	6.41	2	0.964981
Young age (10-30 years)	PhenoAge	15	259	22	261	10	3.83	8	40	6.41	3	0.965385
Young age (10-30 years)	PhenoAge	15	250	31	265	20	7.55	5	31.25	8.9	4	0.951456
Young age (10-30 years)	PhenoAge	15	254	26	261	17	6.51	10	52.63	9.64	5	0.947573
Young age (10-30 years)	PhenoAge	15	1277	127	1313	71	5.41	35	38.46	7.55	all	0.959035
Young age (10-30 years)	PhenoAge	18	215	66	218	16	7.34	13	20.63	10.32	1	0.933025
Young age (10-30 years)	PhenoAge	18	217	64	224	20	8.93	13	22.81	11.74	2	0.92517
Young age (10-30 years)	PhenoAge	18	222	59	226	19	8.41	15	27.27	12.1	3	0.924107
Young age (10-30 years)	PhenoAge	18	211	70	219	23	10.5	15	24.19	13.52	4	0.911628
Young age (10-30 years)	PhenoAge	18	214	66	219	18	8.22	13	21.31	11.07	5	0.928407
Young age (10-30 years)	PhenoAge	18	1079	325	1106	96	8.68	69	23.15	11.75	all	0.924467
Young age (10-30 years)	PhenoAge	21	171	110	164	18	10.98	25	21.37	15.3	1	0.871642
Young age (10-30 years)	PhenoAge	21	173	108	176	20	11.36	17	16.19	13.17	2	0.893983
Young age (10-30 years)	PhenoAge	21	174	107	161	15	9.32	28	23.33	15.3	3	0.871642
Young age (10-30 years)	PhenoAge	21	155	126	150	19	12.67	24	18.32	15.3	4	0.859016
Young age (10-30 years)	PhenoAge	21	160	120	156	22	14.1	26	20.97	17.14	5	0.848101
Young age (10-30 years)	PhenoAge	21	833	571	807	94	11.65	120	20.1	15.24	all	0.868877
Complete age (1-101 years)	Zhang	15	260	21	222	8	3.6	46	77.97	19.22	1	0.887967
Complete age (1-101 years)	Zhang	15	254	27	228	13	5.7	39	73.58	18.51	2	0.892116
Complete age (1-101 years)	Zhang	15	259	22	218	11	5.05	52	82.54	22.42	3	0.867924
Complete age (1-101 years)	Zhang	15	250	31	210	16	7.62	56	78.87	25.62	4	0.843478
Complete age (1-101 years)	Zhang	15	254	26	213	11	5.16	52	77.61	22.5	5	0.865096
Complete age (1-101 years)	Zhang	15	1277	127	1091	59	5.41	245	78.27	21.65	all	0.871316
Complete age (1-101 years)	Zhang	18	215	66	186	21	11.29	50	52.63	25.27	1	0.822943
Complete age (1-101 years)	Zhang	18	217	64	186	24	12.9	55	57.89	28.11	2	0.80397
Complete age (1-101 years)	Zhang	18	222	59	189	21	11.11	54	58.7	26.69	3	0.817518
Complete age (1-101 years)	Zhang	18	211	70	180	26	14.44	57	56.44	29.54	4	0.787724
Complete age (1-101 years)	Zhang	18	214	66	179	24	13.41	59	58.42	29.64	5	0.788804
Complete age (1-101 years)	Zhang	18	1079	325	920	116	12.61	275	56.82	27.85	all	0.804192
Complete age (1-101 years)	Zhang	21	171	110	146	31	21.23	56	41.48	30.96	1	0.725552
Complete age (1-101 years)	Zhang	21	173	108	143	32	22.38	62	44.93	33.45	2	0.702532
Complete age (1-101 years)	Zhang	21	174	107	156	36	23.08	54	43.2	32.03	3	0.727273
Complete age (1-101 years)	Zhang	21	155	126	146	42	28.77	51	37.78	33.1	4	0.69103
Complete age (1-101 years)	Zhang	21	160	120	142	42	29.58	60	43.48	36.43	5	0.662252
Complete age (1-101 years)	Zhang	21	833	571	733	183	24.97	283	42.18	33.19	all	0.701728
Young age (10-30 years)	Zhang	15	260	21	254	7	2.76	13	48.15	7.12	1	0.96109
Young age (10-30 years)	Zhang	15	254	27	255	10	3.92	9	34.62	6.76	2	0.962672
Young age (10-30 years)	Zhang	15	259	22	257	4	1.56	6	25	3.56	3	0.98062
Young age (10-30 years)	Zhang	15	250	31	253	11	4.35	8	28.57	6.76	4	0.962227
Young age (10-30 years)	Zhang	15	254	26	260	12	4.62	6	30	6.43	5	0.964981
Young age (10-30 years)	Zhang	15	1277	127	1279	44	3.44	42	33.6	6.13	all	0.966318
Young age (10-30 years)	Zhang	18	215	66	215	11	5.12	11	16.67	7.83	1	0.948837
Young age (10-30 years)	Zhang	18	217	64	213	7	3.29	11	16.18	6.41	2	0.95814
Young age (10-30 years)	Zhang	18	222	59	218	9	4.13	13	20.63	7.83	3	0.95
Young age (10-30 years)	Zhang	18	211	70	212	11	5.19	10	14.49	7.47	4	0.950355
Young age (10-30 years)	Zhang	18	214	66	210	10	4.76	14	20	8.57	5	0.943396
Young age (10-30 years)	Zhang	18	1079	325	1068	48	4.49	59	17.56	7.62	all	0.950146
Young age (10-30 years)	Zhang	21	171	110	165	12	7.27	18	15.52	10.68	1	0.910714
Young age (10-30 years)	Zhang	21	173	108	174	12	6.9	11	10.28	8.19	2	0.933718
Young age (10-30 years)	Zhang	21	174	107	162	11	6.79	23	19.33	12.1	3	0.89881
Young age (10-30 years)	Zhang	21	155	126	143	12	8.39	24	17.39	12.81	4	0.879195
Young age (10-30 years)	Zhang	21	160	120	157	14	8.92	17	13.82	11.07	5	0.902208
Young age (10-30 years)	Zhang	21	833	571	801	61	7.62	93	15.42	10.97	all	0.904929
Complete age (1-101 years)	PAYA	15	260	21	225	9	4	44	78.57	18.86	1	0.890722
Complete age (1-101 years)	PAYA	15	254	27	213	5	2.35	46	67.65	18.15	2	0.890792
Complete age (1-101 years)	PAYA	15	259	22	219	8	3.65	48	77.42	19.93	3	0.882845
Complete age (1-101 years)	PAYA	15	250	31	215	17	7.91	52	78.79	24.56	4	0.851613
Complete age (1-101 years)	PAYA	15	254	26	222	9	4.05	41	70.69	17.86	5	0.894958
Complete age (1-101 years)	PAYA	15	1277	127	1094	48	4.39	231	74.52	19.87	all	0.882186
Complete age (1-101 years)	PAYA	18	215	66	188	29	15.43	56	60.22	30.25	1	0.789082
Complete age (1-101 years)	PAYA	18	217	64	186	20	10.75	51	53.68	25.27	2	0.823821
Complete age (1-101 years)	PAYA	18	222	59	191	19	9.95	50	55.56	24.56	3	0.83293
Complete age (1-101 years)	PAYA	18	211	70	184	33	17.93	60	61.86	33.1	4	0.764557
Complete age (1-101 years)	PAYA	18	214	66	195	31	15.9	50	58.82	28.93	5	0.801956
Complete age (1-101 years)	PAYA	18	1079	325	944	132	13.98	267	58.04	28.42	all	0.802469
Complete age (1-101 years)	PAYA	21	171	110	143	35	24.48	63	45.65	34.88	1	0.687898
Complete age (1-101 years)	PAYA	21	173	108	159	41	25.79	55	45.08	34.16	2	0.710843
Complete age (1-101 years)	PAYA	21	174	107	158	37	23.42	53	43.09	32.03	3	0.728916
Complete age (1-101 years)	PAYA	21	155	126	138	40	28.99	57	39.86	34.52	4	0.668942
Complete age (1-101 years)	PAYA	21	160	120	153	52	33.99	59	46.46	39.64	5	0.645367
Complete age (1-101 years)	PAYA	21	833	571	751	205	27.3	287	43.95	35.04	all	0.688393
Young age (10-30 years)	PAYA	15	260	21	255	7	2.75	12	46.15	6.76	1	0.963107
Young age (10-30 years)	PAYA	15	254	27	254	8	3.15	8	29.63	5.69	2	0.968504
Young age (10-30 years)	PAYA	15	259	22	254	5	1.97	10	37.04	5.34	3	0.97076
Young age (10-30 years)	PAYA	15	250	31	252	12	4.76	10	34.48	7.83	4	0.956175
Young age (10-30 years)	PAYA	15	254	26	251	8	3.19	11	37.93	6.79	5	0.962376
Young age (10-30 years)	PAYA	15	1277	127	1266	40	3.16	51	36.96	6.48	all	0.964185
Young age (10-30 years)	PAYA	18	215	66	213	8	3.76	10	14.71	6.41	1	0.957944
Young age (10-30 years)	PAYA	18	217	64	214	4	1.87	7	10.45	3.91	2	0.974478
Young age (10-30 years)	PAYA	18	222	59	215	8	3.72	15	22.73	8.19	3	0.947368
Young age (10-30 years)	PAYA	18	211	70	210	8	3.81	9	12.68	6.05	4	0.95962
Young age (10-30 years)	PAYA	18	214	66	206	9	4.37	17	22.97	9.29	5	0.938095
Young age (10-30 years)	PAYA	18	1079	325	1058	37	3.5	58	16.76	6.77	all	0.955501
Young age (10-30 years)	PAYA	21	171	110	160	6	3.75	17	14.05	8.19	1	0.930514
Young age (10-30 years)	PAYA	21	173	108	166	8	4.82	15	13.04	8.19	2	0.932153
Young age (10-30 years)	PAYA	21	174	107	167	8	4.79	15	13.16	8.19	3	0.932551
Young age (10-30 years)	PAYA	21	155	126	146	15	10.27	24	17.78	13.88	4	0.870432
Young age (10-30 years)	PAYA	21	160	120	149	8	5.37	19	14.5	9.64	5	0.912621
Young age (10-30 years)	PAYA	21	833	571	788	45	5.71	90	14.61	9.62	all	0.915654
Complete age (1-101 years)	NCAE-Age	15	260	21	255	5	1.96	10	38.46	5.34	1	0.970874
Complete age (1-101 years)	NCAE-Age	15	254	27	255	7	2.75	6	23.08	4.63	2	0.97446
Complete age (1-101 years)	NCAE-Age	15	259	22	257	7	2.72	9	37.5	5.69	3	0.968992
Complete age (1-101 years)	NCAE-Age	15	250	31	255	8	3.14	3	11.54	3.91	4	0.978218
Complete age (1-101 years)	NCAE-Age	15	254	26	254	7	2.76	7	26.92	5	5	0.972441
Complete age (1-101 years)	NCAE-Age	15	1277	127	1276	34	2.66	35	27.34	4.91	all	0.972997
Complete age (1-101 years)	NCAE-Age	18	215	66	214	7	3.27	8	11.94	5.34	1	0.965035
Complete age (1-101 years)	NCAE-Age	18	217	64	214	12	5.61	15	22.39	9.61	2	0.937355
Complete age (1-101 years)	NCAE-Age	18	222	59	221	9	4.07	10	16.67	6.76	3	0.957111
Complete age (1-101 years)	NCAE-Age	18	211	70	209	11	5.26	13	18.06	8.54	4	0.942857
Complete age (1-101 years)	NCAE-Age	18	214	66	218	13	5.96	9	14.52	7.86	5	0.949074
Complete age (1-101 years)	NCAE-Age	18	1079	325	1076	52	4.83	55	16.77	7.62	all	0.950286
Complete age (1-101 years)	NCAE-Age	21	171	110	170	14	8.24	15	13.51	10.32	1	0.914956
Complete age (1-101 years)	NCAE-Age	21	173	108	176	10	5.68	7	6.67	6.05	2	0.951289
Complete age (1-101 years)	NCAE-Age	21	174	107	174	13	7.47	13	12.15	9.25	3	0.925287
Complete age (1-101 years)	NCAE-Age	21	155	126	166	22	13.25	11	9.57	11.74	4	0.897196
Complete age (1-101 years)	NCAE-Age	21	160	120	169	16	9.47	7	6.31	8.21	5	0.930091
Complete age (1-101 years)	NCAE-Age	21	833	571	855	75	8.77	53	9.65	9.12	all	0.923764
Young age (10-30 years)	NCAE-Age	15	260	21	257	5	1.95	8	33.33	4.63	1	0.974855
Young age (10-30 years)	NCAE-Age	15	254	27	256	9	3.52	7	28	5.69	2	0.968627
Young age (10-30 years)	NCAE-Age	15	259	22	256	8	3.13	11	44	6.76	3	0.963107
Young age (10-30 years)	NCAE-Age	15	250	31	255	10	3.92	5	19.23	5.34	4	0.970297
Young age (10-30 years)	NCAE-Age	15	254	26	259	14	5.41	9	42.86	8.21	5	0.955166
Young age (10-30 years)	NCAE-Age	15	1277	127	1283	46	3.59	40	33.06	6.13	all	0.96641
Young age (10-30 years)	NCAE-Age	18	215	66	213	7	3.29	9	13.24	5.69	1	0.962617
Young age (10-30 years)	NCAE-Age	18	217	64	219	9	4.11	7	11.29	5.69	2	0.963303
Young age (10-30 years)	NCAE-Age	18	222	59	218	5	2.29	9	14.29	4.98	3	0.968182
Young age (10-30 years)	NCAE-Age	18	211	70	216	16	7.41	11	16.92	9.61	4	0.936768
Young age (10-30 years)	NCAE-Age	18	214	66	210	9	4.29	13	18.57	7.86	5	0.948113
Young age (10-30 years)	NCAE-Age	18	1079	325	1076	46	4.28	49	14.94	6.77	all	0.955797
Young age (10-30 years)	NCAE-Age	21	171	110	188	24	12.77	7	7.53	11.03	1	0.913649
Young age (10-30 years)	NCAE-Age	21	173	108	192	23	11.98	4	4.49	9.61	2	0.926027
Young age (10-30 years)	NCAE-Age	21	174	107	194	25	12.89	5	5.75	10.68	3	0.918478
Young age (10-30 years)	NCAE-Age	21	155	126	183	37	20.22	9	9.18	16.37	4	0.863905
Young age (10-30 years)	NCAE-Age	21	160	120	182	29	15.93	7	7.14	12.86	5	0.894737
Young age (10-30 years)	NCAE-Age	21	833	571	939	138	14.7	32	6.88	12.11	all	0.903359
Complete age (1-101 years)	Top five consensus	15	260	21	262	7	2.67	5	26.32	4.27	1	0.977012
Complete age (1-101 years)	Top five consensus	15	254	27	257	10	3.89	7	29.17	6.05	2	0.966732
Complete age (1-101 years)	Top five consensus	15	259	22	256	9	3.52	12	48	7.47	3	0.959223
Complete age (1-101 years)	Top five consensus	15	250	31	264	21	7.95	7	41.18	9.96	4	0.945525
Complete age (1-101 years)	Top five consensus	15	254	26	261	12	4.6	5	26.32	6.07	5	0.96699
Complete age (1-101 years)	Top five consensus	15	1277	127	1300	59	4.54	36	34.62	6.77	all	0.963096
Complete age (1-101 years)	Top five consensus	18	215	66	224	25	11.16	16	28.07	14.59	1	0.906606
Complete age (1-101 years)	Top five consensus	18	217	64	208	19	9.13	28	38.36	16.73	2	0.889412
Complete age (1-101 years)	Top five consensus	18	222	59	206	13	6.31	29	38.67	14.95	3	0.901869
Complete age (1-101 years)	Top five consensus	18	211	70	215	24	11.16	20	30.3	15.66	4	0.896714
Complete age (1-101 years)	Top five consensus	18	214	66	224	26	11.61	16	28.57	15	5	0.90411
Complete age (1-101 years)	Top five consensus	18	1079	325	1077	107	9.94	109	33.33	15.38	all	0.899742
Complete age (1-101 years)	Top five consensus	21	171	110	163	17	10.43	25	21.19	14.95	1	0.874251
Complete age (1-101 years)	Top five consensus	21	173	108	166	20	12.05	27	23.48	16.73	2	0.861357
Complete age (1-101 years)	Top five consensus	21	174	107	167	24	14.37	31	27.19	19.57	3	0.83871
Complete age (1-101 years)	Top five consensus	21	155	126	149	26	17.45	32	24.24	20.64	4	0.809211
Complete age (1-101 years)	Top five consensus	21	160	120	167	30	17.96	23	20.35	18.93	5	0.83792
Complete age (1-101 years)	Top five consensus	21	833	571	812	117	14.41	138	23.31	18.16	all	0.84429
Young age (10-30 years)	Top five consensus	15	260	21	262	5	1.91	3	15.79	2.85	1	0.984674
Young age (10-30 years)	Top five consensus	15	254	27	260	9	3.46	3	14.29	4.27	2	0.976654
Young age (10-30 years)	Top five consensus	15	259	22	264	7	2.65	2	11.76	3.2	3	0.982792
Young age (10-30 years)	Top five consensus	15	250	31	262	15	5.73	3	15.79	6.41	4	0.964844
Young age (10-30 years)	Top five consensus	15	254	26	263	13	4.94	4	23.53	6.07	5	0.967118
Young age (10-30 years)	Top five consensus	15	1277	127	1311	49	3.74	15	16.13	4.56	all	0.975216
Young age (10-30 years)	Top five consensus	18	215	66	216	8	3.7	7	10.77	5.34	1	0.965197
Young age (10-30 years)	Top five consensus	18	217	64	220	9	4.09	6	9.84	5.34	2	0.965675
Young age (10-30 years)	Top five consensus	18	222	59	228	12	5.26	6	11.32	6.41	3	0.96
Young age (10-30 years)	Top five consensus	18	211	70	214	12	5.61	9	13.43	7.47	4	0.950588
Young age (10-30 years)	Top five consensus	18	214	66	216	10	4.63	8	12.5	6.43	5	0.95814
Young age (10-30 years)	Top five consensus	18	1079	325	1094	51	4.66	36	11.61	6.2	all	0.95992
Young age (10-30 years)	Top five consensus	21	171	110	169	8	4.73	10	8.93	6.41	1	0.947059
Young age (10-30 years)	Top five consensus	21	173	108	180	11	6.11	4	3.96	5.34	2	0.957507
Young age (10-30 years)	Top five consensus	21	174	107	162	5	3.09	17	14.29	7.83	3	0.934524
Young age (10-30 years)	Top five consensus	21	155	126	159	18	11.32	14	11.48	11.39	4	0.898089
Young age (10-30 years)	Top five consensus	21	160	120	161	9	5.59	8	6.72	6.07	5	0.94704
Young age (10-30 years)	Top five consensus	21	833	571	831	51	6.14	53	9.25	7.41	all	0.936844
Complete age (1-101 years)	CombClock	15	260	21	240	3	1.25	23	56.1	9.25	1	0.948
Complete age (1-101 years)	CombClock	15	254	27	238	5	2.1	21	48.84	9.25	2	0.947155
Complete age (1-101 years)	CombClock	15	259	22	246	5	2.03	18	51.43	8.19	3	0.954455
Complete age (1-101 years)	CombClock	15	250	31	234	8	3.42	24	51.06	11.39	4	0.933884
Complete age (1-101 years)	CombClock	15	254	26	243	5	2.06	16	43.24	7.5	5	0.957746
Complete age (1-101 years)	CombClock	15	1277	127	1201	26	2.16	102	50.25	9.12	all	0.948248
Complete age (1-101 years)	CombClock	18	215	66	208	11	5.29	18	24.66	10.32	1	0.931442
Complete age (1-101 years)	CombClock	18	217	64	205	6	2.93	18	23.68	8.54	2	0.943128
Complete age (1-101 years)	CombClock	18	222	59	213	8	3.76	17	25	8.9	3	0.942529
Complete age (1-101 years)	CombClock	18	211	70	200	6	3	17	20.99	8.19	4	0.944039
Complete age (1-101 years)	CombClock	18	214	66	206	7	3.4	15	20.27	7.86	5	0.947619
Complete age (1-101 years)	CombClock	18	1079	325	1032	38	3.68	85	22.85	8.76	all	0.941751
Complete age (1-101 years)	CombClock	21	171	110	165	12	7.27	18	15.52	10.68	1	0.910714
Complete age (1-101 years)	CombClock	21	173	108	167	12	7.19	18	15.79	10.68	2	0.911765
Complete age (1-101 years)	CombClock	21	174	107	168	15	8.93	21	18.58	12.81	3	0.894737
Complete age (1-101 years)	CombClock	21	155	126	155	14	9.03	14	11.11	9.96	4	0.909677
Complete age (1-101 years)	CombClock	21	160	120	162	18	11.11	16	13.56	12.14	5	0.89441
Complete age (1-101 years)	CombClock	21	833	571	817	71	8.69	87	14.82	11.25	all	0.904261
Young age (10-30 years)	CombClock	15	260	21	258	7	2.71	9	39.13	5.69	1	0.969112
Young age (10-30 years)	CombClock	15	254	27	254	7	2.76	7	25.93	4.98	2	0.972441
Young age (10-30 years)	CombClock	15	259	22	257	8	3.11	10	41.67	6.41	3	0.965116
Young age (10-30 years)	CombClock	15	250	31	255	12	4.71	7	26.92	6.76	4	0.962376
Young age (10-30 years)	CombClock	15	254	26	258	8	3.1	4	18.18	4.29	5	0.976562
Young age (10-30 years)	CombClock	15	1277	127	1282	42	3.28	37	30.33	5.63	all	0.969122
Young age (10-30 years)	CombClock	18	215	66	221	10	4.52	4	6.67	4.98	1	0.96789
Young age (10-30 years)	CombClock	18	217	64	218	10	4.59	9	14.29	6.76	2	0.956322
Young age (10-30 years)	CombClock	18	222	59	216	6	2.78	12	18.46	6.41	3	0.958904
Young age (10-30 years)	CombClock	18	211	70	216	13	6.02	8	12.31	7.47	4	0.95082
Young age (10-30 years)	CombClock	18	214	66	220	10	4.55	4	6.67	5	5	0.967742
Young age (10-30 years)	CombClock	18	1079	325	1091	49	4.49	37	11.82	6.13	all	0.960335
Young age (10-30 years)	CombClock	21	171	110	170	10	5.88	11	9.91	7.47	1	0.938416
Young age (10-30 years)	CombClock	21	173	108	179	15	8.38	9	8.82	8.54	2	0.931818
Young age (10-30 years)	CombClock	21	174	107	172	11	6.4	13	11.93	8.54	3	0.930636
Young age (10-30 years)	CombClock	21	155	126	160	14	8.75	9	7.44	8.19	4	0.926984
Young age (10-30 years)	CombClock	21	160	120	163	14	8.59	11	9.4	8.93	5	0.922601
Young age (10-30 years)	CombClock	21	833	571	844	64	7.58	53	9.46	8.33	all	0.930091
Complete age (1-101 years)	NCAE-CombClock	15	260	21	254	5	1.97	11	40.74	5.69	1	0.968872
Complete age (1-101 years)	NCAE-CombClock	15	254	27	254	7	2.76	7	25.93	4.98	2	0.972441
Complete age (1-101 years)	NCAE-CombClock	15	259	22	253	5	1.98	11	39.29	5.69	3	0.96875
Complete age (1-101 years)	NCAE-CombClock	15	250	31	243	5	2.06	12	31.58	6.05	4	0.965517
Complete age (1-101 years)	NCAE-CombClock	15	254	26	249	2	0.8	7	22.58	3.21	5	0.982107
Complete age (1-101 years)	NCAE-CombClock	15	1277	127	1253	24	1.92	48	31.79	5.13	all	0.971537
Complete age (1-101 years)	NCAE-CombClock	18	215	66	205	5	2.44	15	19.74	7.12	1	0.952381
Complete age (1-101 years)	NCAE-CombClock	18	217	64	207	5	2.42	15	20.27	7.12	2	0.95283
Complete age (1-101 years)	NCAE-CombClock	18	222	59	211	2	0.95	13	18.57	5.34	3	0.965358
Complete age (1-101 years)	NCAE-CombClock	18	211	70	199	2	1.01	14	17.07	5.69	4	0.960976
Complete age (1-101 years)	NCAE-CombClock	18	214	66	210	7	3.33	11	15.71	6.43	5	0.957547
Complete age (1-101 years)	NCAE-CombClock	18	1079	325	1032	21	2.03	68	18.28	6.34	all	0.957818
Complete age (1-101 years)	NCAE-CombClock	21	171	110	166	6	3.61	11	9.57	6.05	1	0.949555
Complete age (1-101 years)	NCAE-CombClock	21	173	108	170	13	7.65	16	14.41	10.32	2	0.915452
Complete age (1-101 years)	NCAE-CombClock	21	174	107	171	11	6.43	14	12.73	8.9	3	0.927536
Complete age (1-101 years)	NCAE-CombClock	21	155	126	157	13	8.28	11	8.87	8.54	4	0.923077
Complete age (1-101 years)	NCAE-CombClock	21	160	120	158	10	6.33	12	9.84	7.86	5	0.930818
Complete age (1-101 years)	NCAE-CombClock	21	833	571	822	53	6.45	64	11	8.33	all	0.929288
Young age (10-30 years)	NCAE-CombClock	15	260	21	268	12	4.48	4	30.77	5.69	1	0.969697
Young age (10-30 years)	NCAE-CombClock	15	254	27	272	21	7.72	3	33.33	8.54	2	0.954373
Young age (10-30 years)	NCAE-CombClock	15	259	22	266	15	5.64	8	53.33	8.19	3	0.95619
Young age (10-30 years)	NCAE-CombClock	15	250	31	272	24	8.82	2	22.22	9.25	4	0.950191
Young age (10-30 years)	NCAE-CombClock	15	254	26	254	8	3.15	8	30.77	5.71	5	0.968504
Young age (10-30 years)	NCAE-CombClock	15	1277	127	1332	80	6.01	25	34.72	7.48	all	0.959791
Young age (10-30 years)	NCAE-CombClock	18	215	66	217	17	7.83	15	23.44	11.39	1	0.925926
Young age (10-30 years)	NCAE-CombClock	18	217	64	234	27	11.54	10	21.28	13.17	2	0.91796
Young age (10-30 years)	NCAE-CombClock	18	222	59	227	16	7.05	11	20.37	9.61	3	0.939866
Young age (10-30 years)	NCAE-CombClock	18	211	70	232	32	13.79	11	22.45	15.3	4	0.902934
Young age (10-30 years)	NCAE-CombClock	18	214	66	204	9	4.41	19	25	10	5	0.933014
Young age (10-30 years)	NCAE-CombClock	18	1079	325	1114	101	9.07	66	22.76	11.89	all	0.92394
Young age (10-30 years)	NCAE-CombClock	21	171	110	163	14	8.59	22	18.64	12.81	1	0.892216
Young age (10-30 years)	NCAE-CombClock	21	173	108	170	23	13.53	26	23.42	17.44	2	0.857143
Young age (10-30 years)	NCAE-CombClock	21	174	107	187	23	12.3	10	10.64	11.74	3	0.908587
Young age (10-30 years)	NCAE-CombClock	21	155	126	175	36	20.57	16	15.09	18.51	4	0.842424
Young age (10-30 years)	NCAE-CombClock	21	160	120	167	17	10.18	10	8.85	9.64	5	0.917431
Young age (10-30 years)	NCAE-CombClock	21	833	571	862	113	13.11	84	15.5	14.03	all	0.88356
