# Supplementary material for: Precise and interpretable neural networks reveal epigenetic signatures of aging across youth in health and disease
Source: Front Aging. 2025 Jan 23;5:1526146. doi: 10.3389/fragi.2024.1526146 (PMC11799293; doi:10.3389/fragi.2024.1526146)
Supplement: Supplementary file 7 [file DataSheet5.xlsx]

## Sheet: NCAE-Age
Supplementary File 5: DNAm signatures of aging from NCAE-Age clock and classifier array.
Light-up delta values (NCAE-Age)
CpG_ID	delta_pred_age_NCAE-Age
cg21032292	-0.001417
cg20495404	-0.001347
cg20392842	-0.0009673
cg04675475	-0.0009632
cg16094412	-0.0009575
cg04264908	-0.0009526
cg00064255	-0.0009395
cg00662647	-0.0009372
cg02821342	-0.0009265
cg06285590	-0.0009262
cg22699044	-0.0009234
cg07865517	-0.0009213
cg03060555	-0.0009193
cg04525491	-0.0009166
cg17129986	-0.0009161
cg13565656	-0.0009152
cg11887884	-0.0009101
cg03714573	-0.0009089
cg05103387	-0.0009003
cg06598332	-0.0008955
cg00124695	-0.0008935
cg23226358	-0.0008755
cg27317433	-0.0008747
cg19570545	-0.0008678
cg02667677	-0.0008654
cg04912712	-0.0008632
cg05719164	-0.0008612
cg18892808	-0.0008558
cg02543772	-0.0008548
cg05735639	-0.0008546
cg02692785	-0.0008529
cg11416243	-0.0008455
cg11997733	-0.0008411
cg06189653	-0.00084
cg00498591	-0.0008392
cg01184784	-0.0008372
cg00329697	-0.0008347
cg24526433	-0.0008279
cg04153241	-0.0008194
cg26906217	-0.0008132
cg08774452	-0.0008116
cg06822689	-0.0008113
cg03315007	-0.0008104
cg06346667	-0.0008067
cg13844474	-0.0008062
cg09650487	-0.0008061
cg12577010	-0.0008049
cg22104578	-0.000803
cg17080504	-0.0008028
cg19716902	-0.0008018
cg23252902	-0.0007953
cg01337515	-0.0007938
cg13247581	-0.0007913
cg06740710	-0.0007909
cg05872706	-0.0007905
cg00011740	-0.0007876
cg26415571	-0.0007857
cg10567637	-0.0007855
cg26611723	-0.0007836
cg22597383	-0.0007833
cg01511742	-0.0007832
cg22220165	-0.0007815
cg08372947	-0.0007806
cg02100602	-0.0007792
cg12530994	-0.000776
cg03468249	-0.0007754
cg23976499	-0.0007739
cg26733301	-0.0007699
cg13440003	-0.000764
cg24770596	-0.0007618
cg22973319	-0.0007617
cg00781110	-0.0007603
cg04628008	-0.00076
cg00443488	-0.0007596
cg05611779	-0.0007596
cg18374181	-0.0007522
cg17480467	-0.0007504
cg17491987	-0.0007481
cg00467244	-0.0007472
cg09800026	-0.0007415
cg02964396	-0.0007405
cg19664267	-0.0007349
cg04489740	-0.0007347
cg08116199	-0.0007318
cg08611163	-0.000731
cg03294619	-0.0007299
cg06162038	-0.0007276
cg04290779	-0.0007268
cg09809276	-0.0007262
cg26840590	-0.0007254
cg14685095	-0.0007252
cg09463047	-0.000725
cg18395327	-0.0007249
cg20631750	-0.0007215
cg01020263	-0.0007191
cg12869659	-0.0007191
cg25858160	-0.0007187
cg16068063	-0.0007176
cg06419432	-0.000716
cg23889236	-0.0007159
cg03148231	-0.0007158
cg06320828	-0.0007148
cg24339193	-0.0007147
cg05754408	-0.0007128
cg25586410	-0.0007092
cg17573068	-0.0007089
cg26824216	-0.0007078
cg16399365	-0.0007061
cg23922454	-0.0007061
cg27624424	-0.0007051
cg23085343	-0.000705
cg11758932	-0.0007045
cg06180356	-0.0007041
cg04472725	-0.0007007
cg00401091	-0.0007004
cg15975865	-0.0007002
cg18139900	-0.0007001
cg10820045	-0.0006994
cg19536652	-0.0006974
cg11272705	-0.0006961
cg04156369	-0.0006956
cg08138685	-0.0006955
cg07237939	-0.0006943
cg20428512	-0.0006942
cg10308906	-0.0006937
cg23627301	-0.0006908
cg26705425	-0.0006907
cg15571405	-0.0006904
cg20344326	-0.0006898
cg20048434	-0.0006881
cg02275394	-0.0006874
cg10714284	-0.0006871
cg08279008	-0.0006865
cg22446709	-0.0006862
cg16937778	-0.0006856
cg19383430	-0.0006852
cg23407970	-0.0006852
cg10453420	-0.000685
cg10624054	-0.0006843
cg16002305	-0.0006838
cg01887995	-0.0006824
cg11367136	-0.0006805
cg13683218	-0.0006805
cg27641628	-0.0006788
cg11562502	-0.0006781
cg00752016	-0.0006769
cg03683171	-0.0006768
cg12668399	-0.0006763
cg07045891	-0.0006762
cg07616394	-0.0006756
cg05523085	-0.0006753
cg11936643	-0.0006747
cg14583869	-0.0006741
cg08437578	-0.000674
cg20769774	-0.0006733
cg03136563	-0.0006729
cg03774520	-0.0006727
cg07141055	-0.0006722
cg21597595	-0.000672
cg20576597	-0.0006716
cg08988364	-0.0006705
cg27355456	-0.0006704
cg04239994	-0.0006687
cg02966153	-0.0006677
cg27008230	-0.0006658
cg24407096	-0.0006653
cg11631644	-0.0006651
cg20090558	-0.0006649
cg01094748	-0.0006647
cg12308909	-0.0006644
cg27207881	-0.0006644
cg05483021	-0.0006639
cg00338391	-0.0006633
cg04021962	-0.0006626
cg09285095	-0.0006622
cg03716591	-0.0006619
cg05602356	-0.0006614
cg03934865	-0.0006608
cg13836638	-0.0006607
cg18966597	-0.0006607
cg08641866	-0.0006598
cg05682561	-0.0006592
cg13426138	-0.000659
cg07859439	-0.0006587
cg05075176	-0.0006584
cg03061122	-0.0006581
cg15571730	-0.0006577
cg27300494	-0.0006571
cg24035962	-0.0006567
cg12043314	-0.0006559
cg22764341	-0.0006559
cg02427330	-0.0006558
cg23967540	-0.0006554
cg07471461	-0.0006551
cg25587091	-0.0006547
cg04958411	-0.0006541
cg15416440	-0.0006536
cg04547588	-0.0006535
cg02837536	-0.0006521
cg00014112	-0.000652
cg24374161	-0.0006519
cg14349549	-0.0006515
cg27116819	-0.0006509
cg02802055	-0.0006507
cg19893077	-0.0006491
cg13847066	-0.000649
cg23928165	-0.0006486
cg16264722	-0.0006484
cg00129651	-0.0006483
cg02599225	-0.0006483
cg01451391	-0.0006481
cg26818786	-0.000648
cg05474605	-0.0006479
cg16292333	-0.0006477
cg18392612	-0.0006476
cg06511389	-0.0006473
cg13660664	-0.0006472
cg20595215	-0.0006465
cg04671145	-0.0006452
cg14450605	-0.0006449
cg24748262	-0.0006431
cg12093371	-0.0006423
cg12706425	-0.000642
cg21333861	-0.0006417
cg23731184	-0.0006417
cg25921512	-0.0006414
cg14529331	-0.0006411
cg02759151	-0.0006407
cg26988138	-0.0006407
cg05419671	-0.0006404
cg27020216	-0.0006403
cg08745498	-0.0006393
cg04633513	-0.0006379
cg10641615	-0.0006378
cg00134212	-0.0006375
cg12995941	-0.0006373
cg09550909	-0.0006369
cg13451280	-0.0006364
cg11681959	-0.0006361
cg01051545	-0.000636
cg20943039	-0.0006357
cg03416645	-0.0006355
cg15219689	-0.0006354
cg24315421	-0.0006352
cg13638849	-0.0006348
cg09065413	-0.0006337
cg13847070	-0.0006328
cg11775528	-0.000632
cg03806095	-0.0006317
cg18665871	-0.0006313
cg19670923	-0.000631
cg08366446	-0.0006302
cg04861380	-0.0006296
cg03955683	-0.0006291
cg14855334	-0.0006288
cg17390350	-0.0006278
cg10141008	-0.0006277
cg05966978	-0.0006274
cg14284211	-0.0006273
cg14742198	-0.0006273
cg17475456	-0.0006273
cg03477792	-0.0006262
cg10470447	-0.0006257
cg14212266	-0.0006255
cg10184983	-0.0006243
cg16292085	-0.0006243
cg03863616	-0.000624
cg17883458	-0.0006239
cg20451802	-0.0006235
cg17398233	-0.0006234
cg22385817	-0.0006228
cg05740609	-0.0006225
cg16547579	-0.0006223
cg09540111	-0.0006218
cg00494337	-0.0006205
cg24704730	-0.0006203
cg25476129	-0.0006195
cg01871695	-0.0006193
cg26273724	-0.0006193
cg07921384	-0.0006192
cg16468187	-0.0006188
cg06636971	-0.0006179
cg08248600	-0.0006177
cg03783410	-0.0006176
cg25472353	-0.000616
cg19700260	-0.0006154
cg02869459	-0.0006148
cg18801599	-0.0006148
cg06353720	-0.0006142
cg06961071	-0.000614
cg22388634	-0.0006139
cg09500430	-0.0006135
cg20713639	-0.0006133
cg11862993	-0.0006132
cg17610929	-0.0006131
cg01559726	-0.0006129
cg19698993	-0.0006126
cg14692768	-0.0006103
cg22352029	-0.00061
cg16906822	-0.0006089
cg25957967	-0.0006085
cg08229199	-0.0006082
cg17696750	-0.0006081
cg22991148	-0.0006073
cg16844875	-0.0006071
cg03166566	-0.0006069
cg20392607	-0.0006061
cg18652446	-0.0006059
cg23736843	-0.0006059
cg04751035	-0.0006053
cg03100040	-0.0006044
cg02219997	-0.0006036
cg01110147	-0.0006035
cg23347429	-0.0006031
cg10146267	-0.0006027
cg13782728	-0.0006025
cg21574404	-0.0006024
cg23344321	-0.000602
cg13004927	-0.0006018
cg24236903	-0.0006018
cg05038216	-0.0006013
cg03710364	-0.0006011
cg13834146	-0.000601
cg26094299	-0.0006008
cg01070209	-0.0006003
cg16474170	-0.0006002
cg04878000	-0.0005999
cg06252382	-0.0005998
cg00049440	-0.0005994
cg12840248	-0.0005988
cg27170158	-0.0005986
cg23849078	-0.0005971
cg00765922	-0.0005966
cg04145134	-0.0005966
cg26760589	-0.0005958
cg00707452	-0.0005956
cg14275842	-0.0005955
cg18403396	-0.0005954
cg24280645	-0.0005953
cg05964640	-0.0005952
cg21806022	-0.000595
cg01263386	-0.0005949
cg02282626	-0.0005944
cg13264941	-0.0005942
cg25877179	-0.0005942
cg22349506	-0.0005937
cg23164459	-0.0005937
cg12345456	-0.000593
cg04568797	-0.0005929
cg16630482	-0.0005928
cg22049858	-0.0005925
cg01508045	-0.0005923
cg20716209	-0.0005919
cg21148362	-0.0005914
cg05882680	-0.0005913
cg17239236	-0.000591
cg04880751	-0.0005909
cg03359508	-0.0005907
cg23932491	-0.0005901
cg00230368	-0.00059
cg14048874	-0.0005899
cg05645404	-0.0005896
cg10143067	-0.0005894
cg23037321	-0.0005887
cg10515048	-0.0005886
cg09733496	-0.0005882
cg06107816	-0.0005879
cg01631319	-0.0005877
cg27503398	-0.0005877
cg21653132	-0.0005874
cg26134913	-0.0005872
cg11051738	-0.0005869
cg05545914	-0.0005867
cg21484586	-0.0005867
cg15687600	-0.0005861
cg03341508	-0.000586
cg02033258	-0.0005856
cg23683012	-0.0005852
cg05019826	-0.0005848
cg05476568	-0.0005848
cg05888917	-0.0005846
cg12088387	-0.0005846
cg03117005	-0.000584
cg25277174	-0.0005837
cg15174393	-0.0005834
cg06672753	-0.0005829
cg18709545	-0.0005829
cg16863990	-0.0005828
cg27367871	-0.0005826
cg15543281	-0.0005823
cg03801179	-0.0005822
cg10181968	-0.0005822
cg03711182	-0.0005821
cg03426023	-0.0005812
cg23967461	-0.0005805
cg24139898	-0.0005803
cg22306928	-0.0005802
cg23370213	-0.0005802
cg17980625	-0.00058
cg14601136	-0.0005798
cg19079546	-0.0005797
cg03643998	-0.0005791
cg05509659	-0.0005788
cg06622953	-0.0005787
cg24930223	-0.0005787
cg18242030	-0.0005785
cg19651132	-0.000578
cg27657333	-0.000578
cg27109057	-0.0005779
cg21082879	-0.0005774
cg23199335	-0.0005769
cg18290075	-0.0005767
cg15219685	-0.0005764
cg07199619	-0.0005763
cg22006060	-0.0005763
cg12526298	-0.0005757
cg13998093	-0.0005757
cg00812299	-0.0005749
cg27555365	-0.0005749
cg00803453	-0.0005745
cg16300030	-0.0005745
cg14288091	-0.0005743
cg16005989	-0.0005739
cg08811314	-0.0005738
cg13009608	-0.0005735
cg07121856	-0.0005733
cg19821582	-0.0005729
cg10214640	-0.0005728
cg18513970	-0.0005728
cg10397932	-0.0005727
cg11594940	-0.0005724
cg03314029	-0.000572
cg23261107	-0.0005719
cg01449818	-0.0005717
cg01612478	-0.0005716
cg05054438	-0.0005711
cg10294797	-0.000571
cg19749660	-0.0005707
cg05318142	-0.0005706
cg20669012	-0.0005706
cg22152407	-0.0005706
cg15945129	-0.0005702
cg17051207	-0.0005702
cg10204807	-0.0005701
cg27373972	-0.0005701
cg16622495	-0.0005698
cg05098417	-0.0005696
cg05894124	-0.0005695
cg13963446	-0.0005692
cg17058475	-0.000569
cg18438124	-0.000569
cg07459252	-0.0005688
cg03110368	-0.0005687
cg14157855	-0.0005685
cg12015310	-0.0005677
cg10292139	-0.0005676
cg15289316	-0.0005675
cg08216447	-0.0005674
cg16789592	-0.0005674
cg20323175	-0.0005673
cg26313514	-0.0005672
cg19722847	-0.0005671
cg10357151	-0.000567
cg07375840	-0.0005669
cg22182016	-0.0005668
cg21101051	-0.0005663
cg03094193	-0.0005661
cg14215472	-0.000566
cg11634496	-0.0005659
cg23415203	-0.0005658
cg02794358	-0.0005654
cg16761549	-0.0005653
cg24374738	-0.0005653
cg03721976	-0.0005648
cg18106189	-0.0005647
cg26874634	-0.0005646
cg04427735	-0.0005645
cg05364038	-0.0005645
cg00726615	-0.0005643
cg14485809	-0.0005638
cg07264124	-0.0005637
cg10815947	-0.0005637
cg03001832	-0.0005632
cg06719487	-0.000563
cg14085166	-0.000563
cg04092393	-0.0005627
cg27321876	-0.0005627
cg16267343	-0.0005626
cg19243939	-0.0005626
cg03725309	-0.0005622
cg22908679	-0.0005622
cg04153116	-0.0005619
cg13951572	-0.0005617
cg17222164	-0.0005616
cg22982767	-0.0005615
cg10946669	-0.0005614
cg06204948	-0.0005612
cg15121053	-0.0005612
cg09121047	-0.0005611
cg17940251	-0.0005611
cg00651087	-0.0005608
cg04199943	-0.0005604
cg00201468	-0.0005603
cg14625631	-0.00056
cg06143087	-0.0005597
cg11475922	-0.0005596
cg19818826	-0.0005596
cg11010122	-0.0005592
cg04620418	-0.000559
cg03265671	-0.0005587
cg04373548	-0.0005587
cg04548513	-0.0005587
cg17054900	-0.0005585
cg15701237	-0.0005581
cg00785738	-0.0005579
cg12905873	-0.0005579
cg06849719	-0.0005576
cg15947096	-0.0005571
cg21245277	-0.000557
cg12812167	-0.0005569
cg04227961	-0.0005566
cg01488865	-0.0005565
cg06952416	-0.0005565
cg00495036	-0.0005563
cg16810605	-0.0005563
cg01419567	-0.0005561
cg00845204	-0.0005558
cg23618830	-0.0005554
cg18050543	-0.0005553
cg19148440	-0.000555
cg09133028	-0.0005548
cg08102141	-0.0005547
cg20702559	-0.0005547
cg22445940	-0.0005547
cg00689651	-0.0005545
cg10806140	-0.0005545
cg02017282	-0.0005543
cg10427452	-0.0005542
cg21615583	-0.0005538
cg15914011	-0.0005536
cg02144298	-0.0005535
cg07700514	-0.0005534
cg23451678	-0.000553
cg17446654	-0.0005529
cg17997279	-0.0005529
cg03414202	-0.0005528
cg12758636	-0.0005528
cg11135021	-0.0005526
cg19322864	-0.0005525
cg23661183	-0.0005521
cg07508773	-0.0005517
cg20801007	-0.0005517
cg00218447	-0.0005515
cg14874351	-0.0005514
cg08856347	-0.0005513
cg17711365	-0.0005513
cg14467181	-0.0005512
cg01588776	-0.0005511
cg12790592	-0.000551
cg15086113	-0.0005509
cg13930596	-0.0005505
cg15047889	-0.00055
cg14817143	-0.0005499
cg15203735	-0.0005499
cg22750557	-0.0005499
cg10633838	-0.0005496
cg14834903	-0.0005493
cg20710394	-0.0005491
cg07215504	-0.000549
cg23123909	-0.0005488
cg24998816	-0.0005488
cg05963690	-0.0005486
cg06310816	-0.0005486
cg16050165	-0.0005486
cg01494702	-0.0005485
cg11558474	-0.0005483
cg07333046	-0.0005481
cg11396473	-0.0005478
cg18601195	-0.0005476
cg04681810	-0.0005475
cg27269921	-0.0005475
cg19113641	-0.0005474
cg26435254	-0.0005472
cg03834031	-0.000547
cg04320255	-0.0005469
cg04624601	-0.0005463
cg02275294	-0.0005462
cg15529727	-0.0005462
cg00177451	-0.000545
cg04313875	-0.000545
cg07710481	-0.0005447
cg03280624	-0.0005445
cg00260634	-0.0005441
cg00115101	-0.0005439
cg24973298	-0.0005438
cg17136126	-0.0005435
cg00621240	-0.0005433
cg25623977	-0.0005433
cg26416466	-0.0005432
cg13953813	-0.0005431
cg05210266	-0.0005426
cg10177032	-0.0005424
cg01228342	-0.0005421
cg16185015	-0.0005419
cg13981380	-0.0005418
cg03862226	-0.0005417
cg08435340	-0.0005417
cg25431026	-0.0005417
cg12336574	-0.0005413
cg21359747	-0.0005412
cg05634149	-0.0005411
cg03370270	-0.0005408
cg02535219	-0.0005406
cg01803928	-0.0005402
cg08078772	-0.0005399
cg09432902	-0.0005399
cg00776601	-0.0005393
cg21284880	-0.0005392
cg04420309	-0.0005391
cg06226567	-0.0005391
cg14763548	-0.0005389
cg01497613	-0.0005388
cg08986711	-0.0005385
cg09168548	-0.0005385
cg09930615	-0.0005381
cg15394142	-0.000538
cg24858233	-0.0005376
cg09486861	-0.0005373
cg00275557	-0.0005372
cg16170006	-0.0005371
cg06134410	-0.0005369
cg03127722	-0.0005368
cg06360956	-0.0005368
cg11617585	-0.0005368
cg26577201	-0.0005368
cg07346310	-0.0005367
cg09892390	-0.0005367
cg21215929	-0.0005367
cg24680681	-0.0005363
cg18722881	-0.0005362
cg21251125	-0.0005361
cg11845159	-0.000536
cg12054851	-0.000536
cg08195943	-0.0005358
cg02404636	-0.0005357
cg26986911	-0.0005357
cg00705280	-0.0005355
cg10043101	-0.0005355
cg00676660	-0.0005354
cg01090834	-0.0005354
cg02477579	-0.0005352
cg25392584	-0.0005352
cg20395153	-0.0005351
cg12328063	-0.0005348
cg05754589	-0.0005347
cg26815229	-0.0005346
cg25208969	-0.0005339
cg21653826	-0.0005338
cg19405965	-0.0005335
cg16427096	-0.0005333
cg15316843	-0.0005332
cg02497700	-0.0005331
cg09429522	-0.000533
cg10938374	-0.0005329
cg02470521	-0.0005328
cg16064054	-0.0005328
cg19935945	-0.0005328
cg06194119	-0.0005326
cg24184606	-0.0005324
cg17231690	-0.000532
cg26195178	-0.000532
cg01915516	-0.0005318
cg03013298	-0.0005318
cg19595835	-0.0005317
cg25761326	-0.0005316
cg15713362	-0.0005313
cg12503102	-0.0005312
cg02328332	-0.000531
cg02925144	-0.0005308
cg11521780	-0.0005308
cg00412294	-0.0005303
cg02876237	-0.0005302
cg06756211	-0.00053
cg07278165	-0.0005298
cg25947619	-0.0005298
cg04689082	-0.0005296
cg10490795	-0.0005296
cg02014797	-0.0005295
cg11215918	-0.0005295
cg01248080	-0.0005293
cg12590051	-0.0005292
cg00818473	-0.0005289
cg15824705	-0.0005289
cg11536940	-0.0005287
cg14046477	-0.0005287
cg15415509	-0.0005286
cg00700041	-0.0005282
cg03459791	-0.0005281
cg17094171	-0.000528
cg05873285	-0.0005279
cg04351062	-0.0005277
cg10712561	-0.0005277
cg08447324	-0.0005274
cg09432613	-0.0005273
cg04366249	-0.0005272
cg15592945	-0.0005271
cg05307957	-0.0005268
cg25451874	-0.0005268
cg20983426	-0.0005266
cg16751098	-0.0005264
cg06439124	-0.0005262
cg01654862	-0.0005261
cg21736854	-0.000526
cg16821694	-0.0005259
cg06514371	-0.0005258
cg04589156	-0.0005255
cg01620309	-0.0005252
cg20451369	-0.0005251
cg00308159	-0.0005249
cg04371288	-0.0005249
cg03592161	-0.0005248
cg07454933	-0.0005248
cg14778311	-0.0005243
cg05660179	-0.0005242
cg02407342	-0.000524
cg21788615	-0.000524
cg04035728	-0.0005239
cg18965377	-0.0005237
cg06573459	-0.0005236
cg06377106	-0.0005235
cg14847688	-0.0005235
cg16238795	-0.0005233
cg00757082	-0.0005232
cg04935109	-0.0005231
cg09967877	-0.0005229
cg12613618	-0.0005229
cg06747745	-0.0005227
cg07526042	-0.0005226
cg03597699	-0.0005224
cg15191744	-0.0005223
cg18280382	-0.0005223
cg23533139	-0.0005223
cg26148236	-0.0005222
cg21917763	-0.0005219
cg23970275	-0.0005219
cg02809746	-0.0005216
cg24154161	-0.0005214
cg10540364	-0.0005213
cg03143742	-0.000521
cg14710552	-0.0005208
cg22183849	-0.0005208
cg02278335	-0.0005207
cg11403874	-0.0005205
cg01222316	-0.0005204
cg17353698	-0.0005204
cg09270866	-0.00052
cg07744751	-0.0005199
cg14906390	-0.0005199
cg15757793	-0.0005198
cg04229238	-0.0005196
cg27277403	-0.0005196
cg01869661	-0.0005195
cg08349573	-0.0005193
cg20089538	-0.0005193
cg03048083	-0.0005189
cg04620015	-0.0005188
cg20390515	-0.0005187
cg21972382	-0.0005185
cg02937925	-0.0005183
cg03680032	-0.0005179
cg27450667	-0.0005178
cg13132965	-0.0005177
cg07159490	-0.0005176
cg27470213	-0.0005175
cg25675772	-0.0005172
cg00133595	-0.0005171
cg05451852	-0.000517
cg12259256	-0.000517
cg00917893	-0.0005169
cg00570642	-0.0005167
cg04025074	-0.0005165
cg09225230	-0.0005165
cg17137182	-0.0005165
cg03065202	-0.0005162
cg08608193	-0.0005161
cg10406027	-0.000516
cg19431881	-0.0005159
cg04131395	-0.0005156
cg04124586	-0.0005154
cg04422562	-0.0005153
cg00950621	-0.0005152
cg00322319	-0.0005149
cg02173749	-0.0005146
cg10377245	-0.0005146
cg10791955	-0.0005146
cg09265529	-0.0005145
cg00549566	-0.0005144
cg27465566	-0.0005143
cg24771349	-0.0005142
cg20619374	-0.0005138
cg07258009	-0.0005136
cg15922174	-0.0005136
cg01797371	-0.0005135
cg12379948	-0.0005135
cg14351425	-0.0005134
cg20891481	-0.0005132
cg00488512	-0.0005131
cg24875854	-0.0005131
cg26061357	-0.000513
cg21575509	-0.0005126
cg07092525	-0.0005125
cg01109643	-0.0005124
cg02352723	-0.0005124
cg09417074	-0.0005124
cg09496915	-0.0005123
cg21913319	-0.0005118
cg06046430	-0.0005115
cg06193958	-0.0005114
cg25954441	-0.0005113
cg04855748	-0.0005112
cg16987754	-0.0005111
cg14343652	-0.0005109
cg15375883	-0.0005108
cg14283380	-0.0005105
cg18853435	-0.0005104
cg07103093	-0.0005102
cg10767146	-0.0005102
cg04796763	-0.0005101
cg00215432	-0.00051
cg00414898	-0.00051
cg05829479	-0.00051
cg01871428	-0.0005099
cg19021732	-0.0005094
cg14015706	-0.0005092
cg16938490	-0.0005092
cg05137587	-0.0005091
cg22639293	-0.0005091
cg12083965	-0.000509
cg01505406	-0.0005089
cg03447880	-0.0005088
cg20379725	-0.0005087
cg15072319	-0.0005085
cg02749735	-0.0005084
cg20168806	-0.0005084
cg00797602	-0.0005083
cg22667787	-0.0005083
cg21210224	-0.0005081
cg24053165	-0.0005081
cg14582298	-0.000508
cg27477373	-0.000508
cg13362105	-0.0005078
cg16138158	-0.0005077
cg06552037	-0.0005076
cg19587434	-0.0005076
cg12492345	-0.0005075
cg18672670	-0.0005075
cg19755171	-0.0005075
cg21586412	-0.0005074
cg25510609	-0.0005074
cg02020945	-0.0005073
cg04893913	-0.0005072
cg01172735	-0.0005071
cg07549208	-0.0005068
cg21395152	-0.0005067
cg21242208	-0.0005066
cg12923215	-0.0005065
cg26664871	-0.0005064
cg25126052	-0.0005063
cg05022306	-0.0005061
cg09503596	-0.0005061
cg13514578	-0.0005061
cg10587854	-0.000506
cg26909954	-0.000506
cg06688910	-0.0005059
cg17348667	-0.0005059
cg14424049	-0.0005058
cg26967167	-0.0005058
cg05110225	-0.0005056
cg07425625	-0.0005056
cg16605942	-0.0005052
cg09719477	-0.000505
cg15169189	-0.0005048
cg23463144	-0.0005048
cg25233139	-0.0005048
cg09060610	-0.0005047
cg21387418	-0.0005047
cg23778363	-0.0005047
cg10112407	-0.0005046
cg18249580	-0.0005046
cg00085493	-0.0005043
cg00782607	-0.0005042
cg04420319	-0.0005042
cg07731620	-0.0005042
cg20452714	-0.0005042
cg21142456	-0.0005041
cg26069719	-0.0005041
cg10884953	-0.0005038
cg18742438	-0.0005038
cg13957126	-0.0005037
cg26035105	-0.0005036
cg11844369	-0.0005035
cg03855710	-0.0005033
cg12398338	-0.0005033
cg15409133	-0.0005033
cg20283670	-0.0005033
cg21834966	-0.0005033
cg23174932	-0.0005033
cg01226806	-0.0005032
cg23854103	-0.0005032
cg20888019	-0.0005029
cg03529908	-0.0005026
cg02473103	-0.0005025
cg03384979	-0.0005022
cg13994079	-0.0005022
cg10692870	-0.000502
cg19451673	-0.0005019
cg01185682	-0.0005017
cg12061357	-0.0005017
cg20925841	-0.0005017
cg01697732	-0.0005016
cg03190020	-0.0005012
cg12283460	-0.0005011
cg17683031	-0.0005009
cg19520452	-0.0005007
cg21486944	-0.0005007
cg07716032	-0.0005004
cg12158737	-0.0005004
cg22324934	-0.0005004
cg27627209	-0.0005004
cg01769501	-0.0005003
cg11225528	-0.0005003
cg20342628	-0.0005003
cg22845159	-0.0005003
cg07944798	-0.0005001
cg11569979	-0.0005
cg22058099	-0.0005
cg14913969	-0.0004998
cg09310891	-0.0004996
cg25887069	-0.0004996
cg27151561	-0.0004996
cg00991576	-0.0004995
cg08325519	-0.0004995
cg10222823	-0.0004993
cg15459780	-0.0004992
cg01136750	-0.0004987
cg08651034	-0.0004987
cg07952047	-0.0004984
cg27449959	-0.0004984
cg06910254	-0.0004981
cg21548032	-0.0004981
cg14730102	-0.000498
cg17148467	-0.000498
cg19089337	-0.000498
cg02115911	-0.0004978
cg07810382	-0.0004978
cg20272979	-0.0004978
cg06508783	-0.0004975
cg24968786	-0.0004975
cg02782889	-0.0004972
cg01357381	-0.0004971
cg16366809	-0.0004971
cg25011749	-0.0004971
cg09000583	-0.000497
cg16750801	-0.000497
cg17330672	-0.0004969
cg16521978	-0.0004968
cg24096964	-0.0004968
cg07970248	-0.0004966
cg13264473	-0.0004966
cg13990486	-0.0004965
cg21065196	-0.0004964
cg21604803	-0.0004964
cg27406919	-0.0004964
cg04873514	-0.0004961
cg22889755	-0.0004961
cg13821577	-0.000496
cg14365271	-0.0004959
cg19382545	-0.0004959
cg26656337	-0.0004956
cg10188897	-0.0004955
cg05635807	-0.0004954
cg07857251	-0.0004954
cg10775273	-0.0004953
cg01942445	-0.0004952
cg17926678	-0.0004952
cg00454770	-0.0004951
cg09591663	-0.0004951
cg14154487	-0.0004951
cg08695830	-0.0004949
cg04249706	-0.0004948
cg09143195	-0.0004946
cg13779868	-0.0004946
cg07001963	-0.0004944
cg07035145	-0.0004944
cg14754637	-0.0004941
cg11983576	-0.0004939
cg15036616	-0.0004939
cg17958658	-0.0004939
cg19827780	-0.0004939
cg22187826	-0.0004939

## Sheet: NCAE-Age classifier array
Supplementary File 5: DNAm signatures of aging from NCAE-Age clock and classifier array.
Light-up delta values (NCAE-Age classifier array)
CpG_ID_12	delta_prob_estim_NCAE-Age_12	CpG_ID_13	delta_prob_estim_NCAE-Age_13	CpG_ID_14	delta_prob_estim_NCAE-Age_14	CpG_ID_15	delta_prob_estim_NCAE-Age_15	CpG_ID_16	delta_prob_estim_NCAE-Age_16	CpG_ID_17	delta_prob_estim_NCAE-Age_17	CpG_ID_18	delta_prob_estim_NCAE-Age_18	CpG_ID_19	delta_prob_estim_NCAE-Age_19	CpG_ID_20	delta_prob_estim_NCAE-Age_20	CpG_ID_21	delta_prob_estim_NCAE-Age_21	CpG_ID_22	delta_prob_estim_NCAE-Age_22	CpG_ID_23	delta_prob_estim_NCAE-Age_23	CpG_ID_24	delta_prob_estim_NCAE-Age_24	CpG_ID_25	delta_prob_estim_NCAE-Age_25	CpG_ID_26	delta_prob_estim_NCAE-Age_26
cg14714537	-0.0006876	cg14714537	-0.0008714	cg14714537	-0.001054	cg14714537	-0.004257	cg27624424	-0.005927	cg14714537	-0.009465	cg21032292	-0.008397	cg06162038	-0.004759	cg06162038	-0.01076	cg19716902	-0.003795	cg02821342	-0.005749	cg06162038	-0.01077	cg20495404	-0.01087	cg21151432	-0.01214	cg10905180	-0.01039
cg06162038	-0.0005468	cg21032292	-0.0007278	cg01769037	-0.0009835	cg11150901	-0.004001	cg24374161	-0.005493	cg06162038	-0.008048	cg14714537	-0.007556	cg03324578	-0.004457	cg08110488	-0.008351	cg08945395	-0.003767	cg10905180	-0.005362	cg10905180	-0.00969	cg06162038	-0.01041	cg20495404	-0.01094	cg14714537	-0.01018
cg06688910	-0.0004958	cg06162038	-0.0007139	cg06162038	-0.0009028	cg02427330	-0.003795	cg03315007	-0.00549	cg10905180	-0.008013	cg06162038	-0.007254	cg23473081	-0.003925	cg06688910	-0.00818	cg10905180	-0.003564	cg06162038	-0.00525	cg14714537	-0.009106	cg07839336	-0.01014	cg02821342	-0.01067	cg05038216	-0.008016
cg10905180	-0.0004941	cg02144298	-0.0006746	cg10406027	-0.0008187	cg13348059	-0.003748	cg18672670	-0.005075	cg04153241	-0.00754	cg20495404	-0.006514	cg10905180	-0.003824	cg19431881	-0.007957	cg13963446	-0.00341	cg19716902	-0.004988	cg06688910	-0.008812	cg17080504	-0.009893	cg08702344	-0.009441	cg27624424	-0.007874
cg02481642	-0.0004583	cg13537061	-0.0006709	cg02535219	-0.0008173	cg24374161	-0.003691	cg21032292	-0.004789	cg06688910	-0.007494	cg11936643	-0.00638	cg17080504	-0.003814	cg14714537	-0.007741	cg03060555	-0.003279	cg21032292	-0.004935	cg04153241	-0.008528	cg14714537	-0.009776	cg20392607	-0.009358	cg04153241	-0.007869
cg01769037	-0.0004512	cg11150901	-0.000653	cg27624424	-0.0008131	cg18201077	-0.00358	cg02427330	-0.004676	cg11150901	-0.007284	cg01612366	-0.006319	cg08110488	-0.003788	cg06092948	-0.007464	cg20474370	-0.003234	cg08945395	-0.00493	cg26958524	-0.008433	cg09645888	-0.009542	cg04525491	-0.009334	cg17671280	-0.007804
cg26394940	-0.0004432	cg04880751	-0.0006402	cg23473081	-0.0008031	cg27624424	-0.00358	cg04880751	-0.004619	cg26906217	-0.006889	cg23661183	-0.006239	cg06092948	-0.003784	cg04153241	-0.007426	cg21032292	-0.003204	cg04153241	-0.004781	cg08110488	-0.008341	cg10160397	-0.009523	cg07865517	-0.009252	cg06688910	-0.007779
cg11153400	-0.0004351	cg21322248	-0.0006145	cg21032292	-0.0007793	cg01769037	-0.003555	cg11150901	-0.004587	cg27624424	-0.006761	cg01449818	-0.006185	cg14714537	-0.003681	cg06419432	-0.00736	cg25587091	-0.003187	cg19040026	-0.00477	cg09645888	-0.008329	cg10598353	-0.009361	cg17480467	-0.0091	cg06419432	-0.007585
cg08110488	-0.0004228	cg08110488	-0.0006057	cg26815229	-0.0007731	cg04880751	-0.003465	cg26906217	-0.004431	cg19431881	-0.006644	cg23473081	-0.006138	cg09645888	-0.003641	cg25451958	-0.007357	cg14714537	-0.003176	cg00629688	-0.004666	cg10160397	-0.008219	cg05068428	-0.009299	cg19651132	-0.009049	cg17080504	-0.007497
cg22956254	-0.0004176	cg20495404	-0.0006042	cg08110488	-0.0007711	cg13537061	-0.003444	cg13537061	-0.004339	cg26394940	-0.006612	cg11153400	-0.005923	cg03805475	-0.003632	cg10406027	-0.007334	cg17080504	-0.003166	cg20392842	-0.004665	cg06419432	-0.007991	cg26815229	-0.009295	cg27641628	-0.009016	cg02821342	-0.007405
cg12530994	-0.0004125	cg27277403	-0.0005858	cg13348059	-0.0007668	cg10141008	-0.003428	cg03019033	-0.004332	cg02017450	-0.006382	cg06508783	-0.005919	cg06688910	-0.003609	cg09645888	-0.007312	cg24811290	-0.003086	cg05103387	-0.004478	cg17080504	-0.007985	cg13568950	-0.009224	cg05068428	-0.008948	cg26815229	-0.007381
cg16146033	-0.0004044	cg08702344	-0.0005857	cg20495404	-0.0007663	cg01899130	-0.003388	cg04153241	-0.004288	cg08110488	-0.006357	cg04525491	-0.005902	cg01899130	-0.00358	cg07211212	-0.00728	cg09294739	-0.003076	cg00579036	-0.00447	cg08325519	-0.007487	cg08702344	-0.009192	cg03364683	-0.008923	cg23226358	-0.007099
cg16173191	-0.0004013	cg01769037	-0.0005851	cg03834031	-0.0007652	cg06162038	-0.003377	cg12530994	-0.004275	cg21032292	-0.006295	cg22220165	-0.005862	cg11714334	-0.003538	cg02535219	-0.007118	cg06162038	-0.003028	cg13963446	-0.004392	cg08751352	-0.007457	cg23226358	-0.009013	cg25479708	-0.008851	cg19431881	-0.007082
cg09285095	-0.0003913	cg01776188	-0.0005827	cg26394940	-0.0007598	cg10905180	-0.003377	cg01630362	-0.004115	cg17671280	-0.006256	cg26394940	-0.005765	cg10160397	-0.003484	cg15416440	-0.007112	cg26958524	-0.002983	cg10938374	-0.00437	cg08702344	-0.007321	cg17480467	-0.008988	cg07960944	-0.008734	cg03834031	-0.007051
cg03834031	-0.0003881	cg02916932	-0.0005819	cg24374161	-0.0007536	cg08110488	-0.003372	cg22577136	-0.00411	cg24374161	-0.006254	cg01645729	-0.005731	cg10406027	-0.003481	cg03324578	-0.007039	cg08110488	-0.002975	cg08437578	-0.004364	cg03324578	-0.007235	cg01498231	-0.008961	cg17080504	-0.0087	cg26906217	-0.006923
cg08702344	-0.0003823	cg02481642	-0.000581	cg22982767	-0.000752	cg11033271	-0.00332	cg27317433	-0.004059	cg23661183	-0.006212	cg02100602	-0.005719	cg21032292	-0.003464	cg12706425	-0.006993	cg16292085	-0.002926	cg12973365	-0.004289	cg02794358	-0.007093	cg19716902	-0.008815	cg01511742	-0.008666	cg08110488	-0.006904
cg01750375	-0.0003819	cg10938374	-0.0005806	cg12530994	-0.0007508	cg20474370	-0.003303	cg24280645	-0.004028	cg03060555	-0.006179	cg08702344	-0.005701	cg08325519	-0.003444	cg03060555	-0.006935	cg09645888	-0.002916	cg14351425	-0.004289	cg15416440	-0.007048	cg03324578	-0.008542	cg26815229	-0.008636	cg06511389	-0.006897
cg09294739	-0.0003768	cg10406027	-0.0005719	cg21322248	-0.0007297	cg04153241	-0.003276	cg13254584	-0.004021	cg03324578	-0.006129	cg18892808	-0.0057	cg23661183	-0.003402	cg17080504	-0.006838	cg06688910	-0.002878	cg00049440	-0.004263	cg22478210	-0.006971	cg27657333	-0.008494	cg27116819	-0.008596	cg26988138	-0.006886
cg08079596	-0.0003747	cg02427330	-0.0005709	cg04310104	-0.0007269	cg19115610	-0.00327	cg23473081	-0.004004	cg06419432	-0.006107	cg27008230	-0.005652	cg21818333	-0.003384	cg10160397	-0.006776	cg00629688	-0.002873	cg16124719	-0.004242	cg19431881	-0.006957	cg03834031	-0.008472	cg02794358	-0.008507	cg24374161	-0.006882
cg17480467	-0.0003731	cg22956254	-0.0005689	cg09978533	-0.0007066	cg10938374	-0.003243	cg12238593	-0.003994	cg02481642	-0.006093	cg06688910	-0.00562	cg02535219	-0.003337	cg17296588	-0.006735	cg04153241	-0.002857	cg12530994	-0.004163	cg07211212	-0.00683	cg11153400	-0.008402	cg08885659	-0.008412	cg08811314	-0.006867
cg13348059	-0.0003722	cg24280645	-0.000567	cg19431881	-0.0007015	cg15520443	-0.003228	cg25623977	-0.003976	cg26815229	-0.006092	cg26505691	-0.005585	cg26815229	-0.003328	cg02017450	-0.006671	cg02821342	-0.002844	cg08110488	-0.004091	cg02017450	-0.006809	cg02821342	-0.008374	cg12944530	-0.008349	cg07278165	-0.006802
cg10406027	-0.000369	cg27624424	-0.0005668	cg11150901	-0.0006932	cg23473081	-0.003193	cg00064255	-0.003927	cg08702344	-0.006062	cg03834031	-0.005584	cg05412028	-0.003298	cg07839336	-0.006651	cg11396473	-0.002838	cg25735887	-0.004058	cg07852402	-0.006718	cg01511742	-0.00836	cg11758932	-0.008338	cg13348059	-0.00675
cg05318142	-0.0003608	cg10905180	-0.0005592	cg25735887	-0.0006923	cg13963446	-0.003186	cg19040026	-0.003898	cg10523105	-0.006044	cg11416243	-0.005513	cg27624424	-0.003292	cg26394940	-0.006625	cg25195415	-0.002837	cg27624424	-0.004055	cg21818333	-0.006672	cg05103387	-0.008325	cg08233811	-0.008286	cg02481642	-0.006717
cg15085899	-0.0003599	cg21615583	-0.0005519	cg02427330	-0.000689	cg10406027	-0.00317	cg00754027	-0.003889	cg10406027	-0.006032	cg13348059	-0.005425	cg03060555	-0.003267	cg20716209	-0.00656	cg23627301	-0.002834	cg11758932	-0.004043	cg05038216	-0.006669	cg22445940	-0.008299	cg00064255	-0.008235	cg06162038	-0.006667
cg12036735	-0.0003584	cg23473081	-0.000551	cg15289316	-0.0006872	cg16070743	-0.003113	cg11714334	-0.003862	cg04221117	-0.006031	cg03060555	-0.00539	cg22478210	-0.003258	cg07852402	-0.006519	cg11714334	-0.002809	cg23627301	-0.004035	cg02481642	-0.006634	cg08116199	-0.00826	cg23683012	-0.008232	cg17416280	-0.006659
cg23201812	-0.0003578	cg27450667	-0.0005456	cg02481642	-0.0006812	cg15289427	-0.003107	cg17348667	-0.003833	cg11936643	-0.006009	cg23976499	-0.005383	cg03834031	-0.003255	cg08325519	-0.006452	cg01462053	-0.002779	cg17143192	-0.004026	cg25586410	-0.006582	cg19383430	-0.008254	cg10515048	-0.008167	cg12530994	-0.006624
cg19431881	-0.0003574	cg22577136	-0.000541	cg01697732	-0.0006779	cg12526298	-0.003046	cg00049440	-0.003776	cg12713583	-0.005921	cg22956254	-0.005368	cg08193100	-0.003246	cg18323768	-0.00645	cg24775454	-0.002762	cg16750801	-0.004008	cg23640802	-0.006545	cg21818333	-0.008242	cg01498231	-0.008157	cg15085899	-0.006617
cg21032292	-0.0003551	cg22491225	-0.0005408	cg11714334	-0.0006744	cg02535219	-0.003044	cg27277403	-0.003769	cg05038216	-0.005896	cg11482422	-0.005351	cg11153400	-0.003225	cg13299776	-0.006443	cg25735887	-0.002752	cg24811290	-0.003968	cg05318142	-0.006526	cg06092948	-0.008213	cg09548403	-0.00811	cg09645888	-0.006515
cg03060555	-0.0003477	cg00443488	-0.0005404	cg09285095	-0.0006733	cg26069514	-0.003036	cg01337515	-0.003767	cg09645888	-0.005839	cg05634149	-0.005257	cg18801599	-0.003219	cg11758932	-0.006413	cg01558960	-0.002744	cg11536940	-0.003961	cg08446038	-0.006467	cg08193100	-0.008155	cg08437578	-0.008087	cg11714334	-0.006494
cg07211212	-0.0003446	cg02535219	-0.0005396	cg11153400	-0.0006626	cg08945395	-0.003006	cg00412294	-0.003764	cg22577136	-0.005813	cg13782728	-0.005254	cg11536940	-0.003186	cg04221117	-0.00635	cg01511742	-0.002728	cg06688910	-0.003949	cg25491558	-0.006451	cg26394940	-0.008114	cg00412294	-0.00806	cg08702344	-0.006431
cg25735887	-0.0003434	cg01337515	-0.0005353	cg11936643	-0.0006589	cg06636971	-0.00299	cg06162038	-0.003758	cg12530994	-0.005807	cg26815229	-0.005239	cg00049440	-0.003169	cg26815229	-0.006316	cg01449818	-0.002715	cg22546686	-0.00394	cg25502093	-0.00643	cg13413286	-0.008032	cg21818333	-0.008055	cg21972382	-0.006425
cg06740227	-0.0003429	cg24374161	-0.000531	cg08079596	-0.0006565	cg08811314	-0.002979	cg16292333	-0.003747	cg13158481	-0.005807	cg08811314	-0.005192	cg06419432	-0.003159	cg14351425	-0.006282	cg12973365	-0.002705	cg06092948	-0.003924	cg12706425	-0.006412	cg09978533	-0.007971	cg03834031	-0.007948	cg16068063	-0.006337
cg02535219	-0.0003408	cg05419671	-0.0005293	cg00049440	-0.0006564	cg06800840	-0.002953	cg06719487	-0.00372	cg22956254	-0.005807	cg16173191	-0.005185	cg16002305	-0.003155	cg25502093	-0.006281	cg10160397	-0.002698	cg09294739	-0.003916	cg17480467	-0.006405	cg23683012	-0.007968	cg08774452	-0.00789	cg05964640	-0.006307
cg06419432	-0.0003387	cg02086858	-0.0005284	cg05318142	-0.0006554	cg01059913	-0.002952	cg03364683	-0.003656	cg11153400	-0.005798	cg15289316	-0.00517	cg08702344	-0.003148	cg00781110	-0.006265	cg05318142	-0.002695	cg03364683	-0.003909	cg26988138	-0.006392	cg24405537	-0.007953	cg07390647	-0.007867	cg22478210	-0.006286
cg07278165	-0.0003376	cg22220165	-0.0005281	cg24280645	-0.0006522	cg21859623	-0.002949	cg11601027	-0.0036	cg05412028	-0.005766	cg20392607	-0.005148	cg01449818	-0.003131	cg24284910	-0.00625	cg17525428	-0.002695	cg20474370	-0.003902	cg00571935	-0.006364	cg26988138	-0.007936	cg06511389	-0.007866	cg07640233	-0.006276
cg17837526	-0.000336	cg04153241	-0.0005251	cg07682547	-0.0006463	cg01105385	-0.002944	cg19670923	-0.003592	cg16173191	-0.005754	cg11714334	-0.005143	cg14351425	-0.003089	cg25586410	-0.006214	cg07211212	-0.002691	cg11278262	-0.003896	cg27321876	-0.006304	cg16292085	-0.007898	cg18801599	-0.00786	cg02750234	-0.006249
cg26815229	-0.0003342	cg13568950	-0.0005241	cg06688910	-0.000645	cg00488512	-0.002942	cg24998816	-0.003543	cg00308159	-0.005744	cg05419671	-0.005073	cg21421098	-0.003088	cg20392842	-0.006202	cg00049440	-0.00269	cg15289427	-0.003881	cg03834031	-0.006278	cg04525491	-0.007897	cg00011740	-0.007858	cg25491558	-0.006227
cg04153241	-0.0003339	cg12530994	-0.0005239	cg19893077	-0.0006428	cg02481642	-0.002925	cg20495404	-0.003533	cg03834031	-0.005701	cg05966978	-0.00507	cg19716902	-0.003078	cg03805475	-0.00619	cg06822689	-0.002689	cg26263766	-0.003873	cg03805475	-0.006264	cg14210607	-0.007887	cg23967461	-0.007794	cg15387132	-0.006206
cg05412028	-0.000332	cg00705280	-0.0005213	cg04153241	-0.0006396	cg19816445	-0.002925	cg10714284	-0.00353	cg02535219	-0.00568	cg02543772	-0.005057	cg25587091	-0.003078	cg05038216	-0.006185	cg08702344	-0.002681	cg04743609	-0.003869	cg13660664	-0.006264	cg05019826	-0.00786	cg21011133	-0.007787	cg10515048	-0.006156
cg21322248	-0.0003316	cg24984523	-0.0005181	cg04548513	-0.0006377	cg20650802	-0.002923	cg10308906	-0.003486	cg17054900	-0.005657	cg03324578	-0.005057	cg13568950	-0.003075	cg06822689	-0.00618	cg12487147	-0.002666	cg16789592	-0.003853	cg07839336	-0.006224	cg10905180	-0.00784	cg22152407	-0.00777	cg17837526	-0.006103
cg23595222	-0.0003298	cg06688910	-0.0005176	cg16146033	-0.0006362	cg23174932	-0.002905	cg22973319	-0.003476	cg12706425	-0.00565	cg26150462	-0.00503	cg19431881	-0.003053	cg00049440	-0.00617	cg08645670	-0.002659	cg20716209	-0.003848	cg08645670	-0.006216	cg11758932	-0.007834	cg08169864	-0.007663	cg00241638	-0.006101
cg26216433	-0.0003248	cg16146033	-0.0005156	cg06092948	-0.0006333	cg26505691	-0.002902	cg26416381	-0.003474	cg16146033	-0.005612	cg16292085	-0.004983	cg26394940	-0.003053	cg07921384	-0.006104	cg22956254	-0.002659	cg09645888	-0.003838	cg25479708	-0.006209	cg19431881	-0.007827	cg13914324	-0.007632	cg27116819	-0.006096
cg25491558	-0.0003227	cg03060555	-0.0005134	cg20229014	-0.0006322	cg03834031	-0.002901	cg13957126	-0.00347	cg18065361	-0.005539	cg25735887	-0.004983	cg01597480	-0.003045	cg14583869	-0.006093	cg08437578	-0.002656	cg24374161	-0.003838	cg11153400	-0.006172	cg25586410	-0.007752	cg06162038	-0.007631	cg25125453	-0.006069
cg09521133	-0.0003215	cg03834031	-0.0005121	cg03774520	-0.0006292	cg25195415	-0.002893	cg05963690	-0.003464	cg15085899	-0.005528	cg17775621	-0.004978	cg08233811	-0.003034	cg26134913	-0.00608	cg03117005	-0.002634	cg25211525	-0.003834	cg16750801	-0.006167	cg22639293	-0.00774	cg10160397	-0.007629	cg09978533	-0.006053
cg09978533	-0.0003215	cg23201812	-0.0005082	cg22956254	-0.0006285	cg25623977	-0.002862	cg02036387	-0.003454	cg17080504	-0.00552	cg09548403	-0.004977	cg18109838	-0.003018	cg26958524	-0.006078	cg16146033	-0.002634	cg01443426	-0.003813	cg05638929	-0.006164	cg13997668	-0.007693	cg06353720	-0.007615	cg05318142	-0.006036
cg01597480	-0.0003214	cg03061122	-0.0005075	cg15085899	-0.0006251	cg20439288	-0.00286	cg20392842	-0.003439	cg12036735	-0.005438	cg10905180	-0.004968	cg05318142	-0.00301	cg19241327	-0.006077	cg19431881	-0.002612	cg01899130	-0.003805	cg10141008	-0.006153	cg05925327	-0.007669	cg14714537	-0.007615	cg07960944	-0.006035
cg00660105	-0.0003212	cg13963446	-0.0005047	cg01899130	-0.0006243	cg04874239	-0.002842	cg17058475	-0.003433	cg00645339	-0.005437	cg12178980	-0.004962	cg20392607	-0.003007	cg23473081	-0.006074	cg11936643	-0.002609	cg08751352	-0.003798	cg26815229	-0.0061	cg12530994	-0.007664	cg00241638	-0.007545	cg18801599	-0.006006
cg09258479	-0.0003202	cg04525491	-0.0005041	cg10763059	-0.0006233	cg18672670	-0.002839	cg06747745	-0.00343	cg00781110	-0.005333	cg21758133	-0.004962	cg02017450	-0.003004	cg21972382	-0.00607	cg14284211	-0.002601	cg11396473	-0.003793	cg22396755	-0.006099	cg05318142	-0.007636	cg10885961	-0.007536	cg01498231	-0.005995
cg22505962	-0.0003167	cg04310104	-0.0005008	cg01036409	-0.0006226	cg22577136	-0.002835	cg03324578	-0.003418	cg23907053	-0.005293	cg04249706	-0.004961	cg06740227	-0.003004	cg10905180	-0.006063	cg21859623	-0.002601	cg16696536	-0.003787	cg06092948	-0.006064	cg06688910	-0.007611	cg13847070	-0.007533	cg23201812	-0.005986
cg09276998	-0.0003149	cg25623977	-0.0005001	cg11190754	-0.0006213	cg26805405	-0.00281	cg06189653	-0.003412	cg03805475	-0.005273	cg24129382	-0.004958	cg27116819	-0.003003	cg17525428	-0.006055	cg20716209	-0.002598	cg09793279	-0.003772	cg17143192	-0.006047	cg25479708	-0.007564	cg21032292	-0.00752	cg22220467	-0.005985
cg04310104	-0.0003072	cg27449131	-0.0004986	cg05385248	-0.0006208	cg05963690	-0.002808	cg08535260	-0.003411	cg25439632	-0.005262	cg06765956	-0.004904	cg11936643	-0.002996	cg08751352	-0.00605	cg19241327	-0.002597	cg24284910	-0.003772	cg15085899	-0.006042	cg23640802	-0.007549	cg09652427	-0.007517	cg11138929	-0.005951
cg16292085	-0.0003067	cg15520443	-0.0004895	cg16173191	-0.0006178	cg10714284	-0.002797	cg05075176	-0.003394	cg01630362	-0.005255	cg10523105	-0.004894	cg17525428	-0.002968	cg16750801	-0.006009	cg21758133	-0.00259	cg17080504	-0.003771	cg03597699	-0.006041	cg11714334	-0.007521	cg13624631	-0.007494	cg12706425	-0.005942
cg12526298	-0.0003048	cg21574404	-0.0004894	cg05962325	-0.0006155	cg25011749	-0.002796	cg11631644	-0.003394	cg23473081	-0.005255	cg02454890	-0.00487	cg20217872	-0.002966	cg13568950	-0.006007	cg05307957	-0.002572	cg03805475	-0.00377	cg23164459	-0.006036	cg21151432	-0.007472	cg20691722	-0.007454	cg10160397	-0.005914
cg01099231	-0.000304	cg12036735	-0.0004884	cg14409083	-0.0006133	cg05608159	-0.002791	cg16884940	-0.003392	cg13568950	-0.005252	cg10406027	-0.004865	cg07237939	-0.002959	cg07214715	-0.005973	cg12530994	-0.002568	cg09498007	-0.003754	cg09294739	-0.006034	cg07121856	-0.007445	cg08446038	-0.007425	cg25438963	-0.005883
cg27624424	-0.0003023	cg16173191	-0.0004884	cg13158481	-0.0006125	cg01612366	-0.002787	cg08349573	-0.003387	cg01449818	-0.005244	cg08110488	-0.004836	cg11278262	-0.002959	cg08044663	-0.005972	cg08116199	-0.002564	cg15571277	-0.00375	cg22639293	-0.006028	cg11272705	-0.007444	cg12530994	-0.00742	cg13997668	-0.005878
cg27008230	-0.0003003	cg10546252	-0.000488	cg23201812	-0.0006106	cg20495404	-0.002784	cg11758932	-0.003386	cg23595222	-0.005223	cg26906217	-0.004836	cg00571935	-0.002957	cg09143195	-0.00595	cg07237939	-0.002563	cg17525428	-0.003743	cg19716902	-0.00602	cg16068063	-0.0074	cg02052895	-0.007415	cg02794358	-0.005851
cg26505691	-0.0002987	cg16667631	-0.0004813	cg08702344	-0.0006096	cg11634496	-0.002783	cg14489570	-0.003384	cg18672670	-0.005222	cg06346667	-0.004808	cg15387132	-0.002955	cg05318142	-0.005921	cg13847070	-0.002551	cg22346380	-0.003743	cg02821342	-0.006015	cg02017450	-0.007353	cg21597595	-0.007403	cg12526298	-0.00585
cg21198550	-0.0002985	cg08079596	-0.0004807	cg17083685	-0.0006052	cg01630362	-0.00277	cg27249422	-0.003382	cg01597480	-0.005217	cg13847070	-0.0048	cg02481642	-0.002952	cg16002305	-0.005911	cg24526433	-0.002541	cg09809276	-0.00373	cg08079596	-0.006012	cg23595222	-0.007329	cg19570545	-0.007385	cg04155862	-0.005846
cg05364038	-0.000298	cg20650802	-0.0004764	cg01750375	-0.0006026	cg06740227	-0.002769	cg14656297	-0.003375	cg10088041	-0.005204	cg01099231	-0.004774	cg04153241	-0.002945	cg27624424	-0.005907	cg11536940	-0.002537	cg14614563	-0.003722	cg01769037	-0.006003	cg24631482	-0.007316	cg15911806	-0.00737	cg16292333	-0.005845
cg10938374	-0.000298	cg05437446	-0.0004752	cg11242978	-0.0006025	cg12582003	-0.002767	cg21731345	-0.003372	cg11953383	-0.005179	cg03774520	-0.00476	cg16750801	-0.002945	cg11714334	-0.005888	cg01769037	-0.00253	cg24405537	-0.003721	cg25451958	-0.00598	cg18853435	-0.007292	cg09645888	-0.007364	cg02454890	-0.005844
cg17163527	-0.0002976	cg09967877	-0.0004752	cg05083033	-0.0006018	cg22982767	-0.002759	cg16521978	-0.003369	cg25908973	-0.005171	cg12530994	-0.004742	cg20716209	-0.002945	cg16173191	-0.005883	cg01451391	-0.002526	cg01462053	-0.003712	cg18113602	-0.005976	cg01769037	-0.007289	cg16316141	-0.007363	cg08751352	-0.005841
cg01585860	-0.0002974	cg01750375	-0.000475	cg09276998	-0.0006009	cg25832824	-0.002759	cg02821342	-0.003368	cg05318142	-0.005169	cg03390636	-0.00472	cg12706425	-0.002941	cg07859439	-0.005881	cg17143192	-0.002526	cg20650802	-0.003667	cg20323175	-0.005958	cg11694418	-0.00726	cg15417798	-0.007355	cg09225230	-0.005833
cg01080924	-0.0002965	cg01388796	-0.0004739	cg16651732	-0.0006005	cg17601658	-0.002752	cg26815229	-0.003354	cg06719487	-0.005166	cg06740710	-0.004712	cg08180285	-0.002904	cg11536940	-0.00588	cg08079596	-0.002524	cg03001832	-0.003657	cg07921384	-0.005937	cg11536940	-0.007256	cg08751352	-0.007352	cg05412028	-0.005831
cg25125453	-0.0002941	cg03019033	-0.0004734	cg06719604	-0.0005989	cg16173191	-0.002738	cg01451391	-0.00333	cg08079596	-0.00514	cg15983109	-0.004707	cg11758932	-0.0029	cg01597480	-0.005862	cg23736843	-0.002507	cg10308906	-0.003645	cg14614563	-0.005935	cg21105787	-0.007254	cg23795217	-0.007345	cg11153400	-0.005831
cg01899130	-0.000294	cg24054460	-0.0004733	cg12036735	-0.0005977	cg01451391	-0.002736	cg15030449	-0.003324	cg12238593	-0.005118	cg09285095	-0.004698	cg09978533	-0.002898	cg25125453	-0.005835	cg20392842	-0.002506	cg13957126	-0.003617	cg25439632	-0.005935	cg24308654	-0.00725	cg13997668	-0.007326	cg02017450	-0.005808
cg10096177	-0.0002938	cg13348059	-0.0004703	cg02543772	-0.0005961	cg24997562	-0.002721	cg01797371	-0.003318	cg10160397	-0.005115	cg05318142	-0.004695	cg02543772	-0.002892	cg06514371	-0.005812	cg25491558	-0.002492	cg18966597	-0.003616	cg11714334	-0.005927	cg26824216	-0.007245	cg03301084	-0.007321	cg16146033	-0.005793
cg25113089	-0.0002913	cg05385248	-0.0004691	cg04650789	-0.000596	cg03098814	-0.002715	cg03148231	-0.0033	cg27008230	-0.005107	cg27398499	-0.004679	cg12530994	-0.002884	cg01265531	-0.005801	cg08325519	-0.002489	cg03527919	-0.003614	cg07859439	-0.00592	cg02072885	-0.007233	cg24405537	-0.007316	cg08079596	-0.005766
cg03390636	-0.0002899	cg10658252	-0.0004667	cg02144298	-0.0005956	cg10096177	-0.002708	cg23457862	-0.003281	cg20392842	-0.005091	cg20893203	-0.004677	cg12944530	-0.002882	cg02821342	-0.005777	cg11558474	-0.002486	cg25439632	-0.003589	cg14539231	-0.005914	cg13440003	-0.007233	cg18295068	-0.007307	cg20291222	-0.005756
cg22220165	-0.0002899	cg05318142	-0.0004624	cg13957126	-0.0005953	cg00049440	-0.002693	cg09899173	-0.003277	cg05038268	-0.005089	cg02086858	-0.004658	cg09143195	-0.002875	cg10820045	-0.005773	cg11623922	-0.002484	cg12870705	-0.003586	cg09367425	-0.005908	cg15975865	-0.007204	cg08325519	-0.007305	cg09294739	-0.005683
cg23907053	-0.0002898	cg05075176	-0.00046	cg02335804	-0.0005947	cg06217245	-0.002676	cg19753794	-0.003277	cg27485223	-0.00504	cg20918957	-0.00465	cg17296588	-0.00286	cg20019410	-0.005748	cg19821582	-0.002484	cg18412834	-0.003577	cg09978533	-0.005907	cg10515048	-0.007199	cg22453435	-0.007259	cg16750801	-0.005672
cg13411656	-0.0002896	cg25735887	-0.0004591	cg13411656	-0.0005928	cg09294739	-0.002675	cg13299776	-0.003268	cg01750375	-0.005037	cg09294739	-0.004647	cg08774452	-0.002858	cg06346667	-0.005746	cg09285095	-0.002481	cg26755097	-0.003575	cg21421098	-0.005899	cg27624424	-0.007194	cg00579036	-0.007243	cg17143192	-0.005663
cg02396676	-0.0002894	cg09294739	-0.0004565	cg26505691	-0.0005905	cg11866107	-0.002666	cg24580066	-0.003261	cg00454770	-0.005031	cg09978533	-0.004621	cg15289427	-0.002854	cg02481642	-0.005743	cg01899130	-0.002472	cg18986218	-0.003573	cg13568950	-0.005898	cg06460983	-0.007187	cg16789592	-0.007228	cg06740227	-0.005662
cg15289316	-0.0002894	cg00049440	-0.0004552	cg05222347	-0.000589	cg15596816	-0.002665	cg12577010	-0.003259	cg09972561	-0.005018	cg15085899	-0.004617	cg03364683	-0.00285	cg22639293	-0.005731	cg18237323	-0.002461	cg00011740	-0.003569	cg26394940	-0.005874	cg06419432	-0.007177	cg20323175	-0.007216	cg18051461	-0.005655
cg00486352	-0.0002869	cg00450304	-0.0004547	cg22221669	-0.0005889	cg04153116	-0.002645	cg19816445	-0.003259	cg03431918	-0.005011	cg25761326	-0.004615	cg01750375	-0.002838	cg09367425	-0.005723	cg03462699	-0.002458	cg06346667	-0.003564	cg01750375	-0.005871	cg01899130	-0.007161	cg13650938	-0.007207	cg19716433	-0.00564
cg05962325	-0.0002863	cg08116199	-0.0004515	cg10905180	-0.0005887	cg10148280	-0.002644	cg06636971	-0.003254	cg17163527	-0.00501	cg05038216	-0.004571	cg09367425	-0.002822	cg25587091	-0.005719	cg04492943	-0.002457	cg05318142	-0.003558	cg03204322	-0.00587	cg13998093	-0.007158	cg04745805	-0.007205	cg17210604	-0.005634
cg23473081	-0.000286	cg03919694	-0.0004513	cg02653559	-0.0005824	cg08702344	-0.002637	cg04310104	-0.003231	cg05058204	-0.005002	cg02535219	-0.004566	cg08751352	-0.002808	cg05635807	-0.005713	cg27624424	-0.002457	cg10294797	-0.003555	cg15911806	-0.00587	cg13348059	-0.007145	cg14046477	-0.007198	cg00488512	-0.005624
cg05038216	-0.000285	cg17083685	-0.0004505	cg13537061	-0.0005823	cg14206898	-0.002634	cg05385248	-0.003227	cg04880751	-0.004995	cg04153241	-0.004565	cg16173191	-0.002807	cg21032292	-0.005708	cg13660664	-0.002454	cg13568950	-0.003549	cg15387132	-0.005866	cg13132965	-0.007144	cg22639293	-0.007194	cg13498858	-0.005616
cg12713583	-0.000284	cg24037897	-0.0004503	cg09258479	-0.0005785	cg24748262	-0.002632	cg17094171	-0.003222	cg23627301	-0.004992	cg11150901	-0.004564	cg26187308	-0.002798	cg08079596	-0.005707	cg06740227	-0.002452	cg06283368	-0.003548	cg13299776	-0.005848	cg25451958	-0.007138	cg05460582	-0.007175	cg03390636	-0.005611
cg21056723	-0.000284	cg00660105	-0.0004494	cg24407096	-0.0005776	cg22956254	-0.002627	cg24284910	-0.003221	cg23201812	-0.004984	cg08079596	-0.004559	cg19651132	-0.002793	cg19040026	-0.00569	cg09790137	-0.00245	cg13299776	-0.003546	cg24405537	-0.005825	cg06353720	-0.007123	cg22750557	-0.007161	cg26394940	-0.005605
cg06346667	-0.0002818	cg01059913	-0.0004492	cg04155862	-0.0005765	cg05385248	-0.002626	cg12944530	-0.00322	cg03529908	-0.004983	cg23627301	-0.004545	cg27641628	-0.002791	cg03780561	-0.005664	cg08290072	-0.002447	cg14714537	-0.003538	cg11272705	-0.005819	cg21421098	-0.007117	cg16068063	-0.007159	cg03855710	-0.005603
cg03324578	-0.0002808	cg11162249	-0.0004486	cg21640587	-0.0005727	cg03019033	-0.002619	cg15174393	-0.00322	cg09276998	-0.004971	cg18565132	-0.004539	cg01443426	-0.002777	cg00662647	-0.005635	cg16316141	-0.002447	cg13298199	-0.003527	cg04908588	-0.005744	cg23141632	-0.007099	cg00294109	-0.007158	cg09137533	-0.005583
cg12706425	-0.0002806	cg19782173	-0.0004482	cg23595222	-0.0005717	cg05437446	-0.002619	cg25011749	-0.003219	cg22220165	-0.004967	cg06419432	-0.004528	cg09972561	-0.002777	cg16412956	-0.005615	cg20439288	-0.002444	cg25195415	-0.003526	cg09143195	-0.005703	cg07865517	-0.007084	cg11857997	-0.007151	cg01899130	-0.005535
cg00049440	-0.0002805	cg07904983	-0.0004479	cg03855710	-0.0005715	cg13495850	-0.002617	cg12920938	-0.003216	cg07109238	-0.004942	cg02692785	-0.004522	cg09158314	-0.002772	cg20392607	-0.005598	cg00011740	-0.002441	cg12093371	-0.003523	cg02535219	-0.005701	cg19704726	-0.007072	cg24531915	-0.007137	cg19893077	-0.005526
cg20392842	-0.0002801	cg00645339	-0.000445	cg04958411	-0.0005691	cg22568403	-0.002611	cg11857997	-0.003211	cg09193479	-0.004907	cg08751352	-0.004516	cg09285095	-0.002771	cg18403396	-0.005594	cg23683012	-0.00244	cg22049858	-0.00352	cg19040026	-0.005696	cg26094299	-0.007072	cg15121053	-0.007134	cg25439632	-0.005513
cg26988138	-0.000279	cg12526298	-0.0004449	cg13254584	-0.0005682	cg13254584	-0.002609	cg14283602	-0.003207	cg13299776	-0.004902	cg00660105	-0.004494	cg11870261	-0.002763	cg07310500	-0.005592	cg05364038	-0.002432	cg00257455	-0.003519	cg10515048	-0.005691	cg07310984	-0.007068	cg08056957	-0.007107	cg04743609	-0.005512
cg20095124	-0.0002781	cg01612366	-0.0004448	cg05419671	-0.0005674	cg19753794	-0.002604	cg18109838	-0.003207	cg21972382	-0.004893	cg05038268	-0.00449	cg19320816	-0.002759	cg22396755	-0.005584	cg22346380	-0.00243	cg26840590	-0.003519	cg05299387	-0.005682	cg23967461	-0.007064	cg07211212	-0.007106	cg09367425	-0.005496
cg24400183	-0.0002763	cg00338391	-0.0004444	cg27584135	-0.0005652	cg04310104	-0.002599	cg01494702	-0.003206	cg10938374	-0.00489	cg17882426	-0.004476	cg13348059	-0.002758	cg06805557	-0.005573	cg03834031	-0.002421	cg02427330	-0.003516	cg23141632	-0.005677	cg15416440	-0.007046	cg05603630	-0.007099	cg20495404	-0.005496
cg08282819	-0.0002757	cg21745110	-0.000444	cg01597480	-0.0005625	cg27449131	-0.002587	cg10406027	-0.003204	cg19320816	-0.00489	cg00454770	-0.004473	cg25586410	-0.002753	cg01926614	-0.00557	cg11084266	-0.002421	cg05509659	-0.003508	cg10406027	-0.005676	cg09548403	-0.00704	cg11122255	-0.007098	cg05152300	-0.005483
cg07682547	-0.0002752	cg00201468	-0.0004439	cg11758932	-0.0005618	cg06285590	-0.002586	cg10905180	-0.003204	cg01804193	-0.004865	cg23595222	-0.004462	cg07093915	-0.002749	cg13998093	-0.005569	cg19437868	-0.002421	cg12706425	-0.003489	cg27624424	-0.005654	cg17143192	-0.007036	cg00662647	-0.007096	cg26379258	-0.005482
cg25439632	-0.0002733	cg04092231	-0.0004427	cg05873285	-0.0005612	cg21322248	-0.002584	cg20138458	-0.003196	cg19383430	-0.004858	cg00662647	-0.004461	cg26134913	-0.002749	cg25439632	-0.005564	cg06092948	-0.002419	cg10714284	-0.003486	cg21597595	-0.005639	cg12706425	-0.00703	cg00293245	-0.007091	cg03098814	-0.005479
cg13537061	-0.0002728	cg23786580	-0.0004415	cg12352038	-0.0005603	cg08079596	-0.002583	cg05956608	-0.003186	cg22478210	-0.004843	cg23201812	-0.004461	cg02454890	-0.002737	cg20495404	-0.005563	cg22396755	-0.002418	cg00357532	-0.003485	cg08437578	-0.005617	cg02289189	-0.007028	cg06894812	-0.007069	cg16651732	-0.005475
cg18565132	-0.000272	cg05634149	-0.0004412	cg21210985	-0.0005587	cg16292333	-0.002583	cg16070743	-0.003178	cg24284910	-0.004832	cg10096177	-0.004449	cg18899035	-0.002737	cg05412028	-0.005556	cg09809276	-0.002417	cg14006320	-0.003484	cg12423344	-0.005605	cg08811314	-0.007027	cg07310984	-0.00706	cg18855080	-0.005471
cg02619205	-0.0002717	cg14283602	-0.0004411	cg06320828	-0.0005574	cg19431881	-0.002568	cg15394142	-0.003163	cg09143195	-0.004829	cg01597480	-0.004447	cg08945395	-0.002732	cg19651132	-0.005552	cg15289427	-0.002417	cg25289973	-0.003483	cg06385087	-0.005589	cg15580417	-0.007023	cg12973365	-0.007056	cg13009608	-0.00546
cg11936643	-0.0002717	cg05929882	-0.000441	cg27020216	-0.0005569	cg23786580	-0.002568	cg27641628	-0.003162	cg20728496	-0.004828	cg08282819	-0.004442	cg09294739	-0.002728	cg18789918	-0.005549	cg01105385	-0.002416	cg06765956	-0.003481	cg08180285	-0.00558	cg11870261	-0.007002	cg26187308	-0.00705	cg06092948	-0.005433
cg05419671	-0.0002715	cg26394940	-0.0004409	cg01099231	-0.0005568	cg17837526	-0.002567	cg19431881	-0.003154	cg16002305	-0.004822	cg02481642	-0.004441	cg03780561	-0.002722	cg06974755	-0.00554	cg22639293	-0.00241	cg07237939	-0.003478	cg26187308	-0.005568	cg15963552	-0.006964	cg22220165	-0.007045	cg21895593	-0.005421
cg05437446	-0.0002709	cg01630362	-0.0004403	cg04433035	-0.0005568	cg05318142	-0.002555	cg20716209	-0.003154	cg18675617	-0.00482	cg02115911	-0.00444	cg23347429	-0.002713	cg20323175	-0.005535	cg16185015	-0.002406	cg22956254	-0.003478	cg20716209	-0.005566	cg18892808	-0.006958	cg11087049	-0.007026	cg06636971	-0.005405
cg08230177	-0.0002707	cg13411656	-0.0004402	cg03896436	-0.0005562	cg26815229	-0.002554	cg08915615	-0.003151	cg19782173	-0.004811	cg26988138	-0.004424	cg23907053	-0.00271	cg07944798	-0.005533	cg03529908	-0.002405	cg26920902	-0.003478	cg18789918	-0.005553	cg02930996	-0.006947	cg19383430	-0.007024	cg11150901	-0.005399
cg12577010	-0.0002701	cg06740710	-0.0004394	cg18065361	-0.0005543	cg16146033	-0.002553	cg09550909	-0.003151	cg22892607	-0.004806	cg25586410	-0.004422	cg25439632	-0.002705	cg20691722	-0.005523	cg12921375	-0.002402	cg19821582	-0.003473	cg11758932	-0.005543	cg18113602	-0.006943	cg08372947	-0.00701	cg01138981	-0.005392
cg00629688	-0.0002697	cg17259952	-0.0004389	cg18672670	-0.0005543	cg02086858	-0.002544	cg16468187	-0.00315	cg02561726	-0.004799	cg18051461	-0.004415	cg07839336	-0.002704	cg11153400	-0.005489	cg23661183	-0.002396	cg08056957	-0.003471	cg13998093	-0.005534	cg25830640	-0.006943	cg25024670	-0.007009	cg12352038	-0.005373
cg23661183	-0.0002692	cg15542798	-0.0004385	cg22220165	-0.0005536	cg13696283	-0.002542	cg16566171	-0.003137	cg03117005	-0.004799	cg16002305	-0.004408	cg13299776	-0.002702	cg02966153	-0.005474	cg12400680	-0.002389	cg24842967	-0.003467	cg05412028	-0.005514	cg19782173	-0.006937	cg00014112	-0.007006	cg03431918	-0.005372
cg12352038	-0.0002689	cg07839336	-0.0004376	cg19597031	-0.0005533	cg19670923	-0.002538	cg21043572	-0.003136	cg09978533	-0.004791	cg04221117	-0.004388	cg11225410	-0.0027	cg25491558	-0.005474	cg05103387	-0.002386	cg12487147	-0.003464	cg20466954	-0.005513	cg21032292	-0.006935	cg04879755	-0.007006	cg13914324	-0.005343
cg02427330	-0.0002683	cg01099231	-0.0004375	cg04153116	-0.0005506	cg09276998	-0.002534	cg07035145	-0.003123	cg23691090	-0.00479	cg12036735	-0.004382	cg09899173	-0.002699	cg03834031	-0.00545	cg09276998	-0.002383	cg21627760	-0.003459	cg20392842	-0.005496	cg02335642	-0.006932	cg06514371	-0.006987	cg04290779	-0.005337
cg24340572	-0.0002677	cg11634496	-0.0004367	cg26218983	-0.0005505	cg02653559	-0.002532	cg00488512	-0.00311	cg06092948	-0.004789	cg10779423	-0.004372	cg10148280	-0.002698	cg27317433	-0.005437	cg02749735	-0.002376	cg26093711	-0.003459	cg10580269	-0.00549	cg16142707	-0.006915	cg05523085	-0.006985	cg04194852	-0.005332
cg14120215	-0.0002652	cg03390636	-0.0004361	cg17058475	-0.0005504	cg02656741	-0.002531	cg14155397	-0.00311	cg12565636	-0.004746	cg15626828	-0.004353	cg22369954	-0.002694	cg27485223	-0.00543	cg20495404	-0.002374	cg10598353	-0.003452	cg06822689	-0.005485	cg22152407	-0.00691	cg00498591	-0.006972	cg16173191	-0.005325
cg07195282	-0.0002649	cg09285095	-0.0004357	cg02750234	-0.0005502	cg12840248	-0.002527	cg10658252	-0.003109	cg05419671	-0.004739	cg02052895	-0.004323	cg06797533	-0.002685	cg08645670	-0.005423	cg10546252	-0.002357	cg18801599	-0.003452	cg16068063	-0.005479	cg04066019	-0.006898	cg15289316	-0.006969	cg16292085	-0.005317
cg13930596	-0.0002646	cg14644761	-0.0004355	cg16292085	-0.00055	cg09285095	-0.002524	cg13260333	-0.003107	cg03019033	-0.004719	cg27624424	-0.004321	cg26958524	-0.002672	cg03390636	-0.005408	cg05608159	-0.002354	cg05505450	-0.00345	cg01926614	-0.005478	cg18192294	-0.006891	cg07972322	-0.00696	cg06894812	-0.005314
cg16356456	-0.0002643	cg13930596	-0.0004342	cg23661183	-0.0005498	cg12530994	-0.002524	cg19570545	-0.003107	cg02693818	-0.004696	cg01697732	-0.004274	cg18672670	-0.002665	cg01755467	-0.005404	cg09899173	-0.002353	cg25451958	-0.003446	cg14080475	-0.005474	cg03774520	-0.00688	cg02930996	-0.006949	cg08116199	-0.005302
cg00488512	-0.0002635	cg09521133	-0.0004337	cg03060555	-0.0005491	cg20786131	-0.002522	cg08435340	-0.003098	cg13495850	-0.004695	cg07170300	-0.004265	cg09276998	-0.002664	cg21818333	-0.005399	cg04310104	-0.002352	cg02278335	-0.003443	cg05989669	-0.005468	cg01597480	-0.00687	cg08811314	-0.006943	cg19182353	-0.005287
cg13919466	-0.0002632	cg07898857	-0.0004336	cg17837526	-0.0005478	cg06688910	-0.002521	cg02535219	-0.003093	cg06740227	-0.004693	cg23907053	-0.004265	cg03838680	-0.002658	cg06180356	-0.005395	cg11758932	-0.002345	cg07211212	-0.003443	cg21972382	-0.005464	cg26579311	-0.006865	cg24631482	-0.006932	cg27321876	-0.005281
cg03643998	-0.0002624	cg01597480	-0.0004334	cg07688416	-0.0005472	cg02278335	-0.002518	cg03834031	-0.003093	cg09294739	-0.004683	cg16146033	-0.00426	cg04155862	-0.002656	cg06552037	-0.005386	cg06636971	-0.002344	cg11242978	-0.003427	cg05058204	-0.005455	cg09193479	-0.006861	cg14554157	-0.00692	cg07046575	-0.005279
cg21758133	-0.0002623	cg03095533	-0.0004329	cg00308159	-0.000547	cg23982279	-0.002514	cg02045355	-0.003089	cg11758932	-0.004666	cg23032936	-0.004255	cg09809276	-0.002655	cg09537259	-0.005379	cg08751352	-0.002342	cg08079596	-0.003426	cg12113316	-0.005452	cg13782728	-0.006841	cg26988138	-0.006913	cg13279811	-0.005251
cg01020263	-0.0002611	cg25011749	-0.0004328	cg06740710	-0.0005465	cg21745110	-0.002509	cg20669012	-0.003087	cg05963690	-0.004664	cg23691090	-0.004254	cg07476617	-0.002654	cg23595222	-0.005356	cg01349856	-0.002333	cg10706454	-0.003422	cg08194009	-0.005427	cg09276998	-0.006825	cg09427944	-0.006895	cg10633958	-0.005245
cg09693106	-0.0002608	cg08341821	-0.0004322	cg10096177	-0.0005461	cg08282819	-0.002496	cg15579148	-0.003082	cg27317433	-0.004663	cg04796763	-0.004246	cg13279811	-0.002651	cg19716902	-0.005342	cg06217245	-0.002325	cg27351813	-0.003418	cg07278165	-0.005425	cg24498031	-0.006816	cg09650487	-0.006882	cg00629688	-0.005221
cg14956327	-0.0002601	cg18201077	-0.0004314	cg05396731	-0.0005457	cg04194852	-0.002495	cg05412028	-0.003077	cg21273275	-0.004655	cg09278098	-0.004239	cg12973365	-0.00265	cg26187308	-0.005338	cg05638929	-0.002319	cg04958411	-0.003415	cg19782173	-0.005415	cg17698295	-0.006799	cg09285418	-0.006871	cg19816445	-0.005218
cg01449818	-0.0002598	cg15085899	-0.000431	cg22505962	-0.0005456	cg03364683	-0.00249	cg26650655	-0.003077	cg01154966	-0.004651	cg17491987	-0.004233	cg25125453	-0.002649	cg01750375	-0.005337	cg09498007	-0.002315	cg16630482	-0.003411	cg07944798	-0.005411	cg07508773	-0.006795	cg06346667	-0.00687	cg11396473	-0.005217
cg01612366	-0.0002598	cg19431881	-0.0004283	cg17094171	-0.0005452	cg13930596	-0.002486	cg07382923	-0.003071	cg04226366	-0.00465	cg14212266	-0.004221	cg13298199	-0.002648	cg01099231	-0.005335	cg26988138	-0.002315	cg13847070	-0.003407	cg23907053	-0.005401	cg09278098	-0.006793	cg22049858	-0.006855	cg23451678	-0.005213
cg10141008	-0.0002598	cg07139087	-0.0004279	cg13782728	-0.0005451	cg22753340	-0.002485	cg06092948	-0.003067	cg11653134	-0.00465	cg17163527	-0.004215	cg20392842	-0.002648	cg21627760	-0.005333	cg10523105	-0.002312	cg23683012	-0.003401	cg07405370	-0.005386	cg21849932	-0.00679	cg09978533	-0.006854	cg12697325	-0.005211
cg20229014	-0.0002594	cg00672622	-0.0004269	cg06346667	-0.0005429	cg21786334	-0.002484	cg01703419	-0.003066	cg16292333	-0.004647	cg10828660	-0.004214	cg08079596	-0.002647	cg01559726	-0.005321	cg27486695	-0.002309	cg01511742	-0.0034	cg22130262	-0.005383	cg08079596	-0.006787	cg08918013	-0.00685	cg12238593	-0.00521
cg00522276	-0.0002584	cg26906217	-0.0004268	cg12706425	-0.0005412	cg15174393	-0.002479	cg19722847	-0.003065	cg00129651	-0.004639	cg00405152	-0.00421	cg07211212	-0.002645	cg06134410	-0.005316	cg07278165	-0.002308	cg23473081	-0.003396	cg18855080	-0.00536	cg09693106	-0.006782	cg09278098	-0.006794	cg13299776	-0.005208
cg11150901	-0.000258	cg02527199	-0.0004257	cg01080924	-0.0005411	cg04995722	-0.00247	cg01597480	-0.00306	cg09693106	-0.004627	cg20460797	-0.004209	cg09278098	-0.002644	cg26840590	-0.005309	cg14460343	-0.002303	cg06320828	-0.00338	cg11536940	-0.005359	cg10885961	-0.006776	cg01184784	-0.006793	cg08446038	-0.005185
cg07237939	-0.0002571	cg03324578	-0.0004237	cg11634496	-0.0005407	cg10511249	-0.002465	cg04155862	-0.003059	cg03364683	-0.004613	cg01750375	-0.004206	cg20323175	-0.002643	cg26988138	-0.005309	cg06765956	-0.002292	cg05951576	-0.003375	cg19821582	-0.005357	cg00629688	-0.006775	cg24374161	-0.006789	cg25502093	-0.005165
cg16667631	-0.0002559	cg10096177	-0.0004234	cg23786580	-0.00054	cg12238593	-0.002465	cg06456031	-0.003049	cg05207048	-0.004608	cg16721977	-0.0042	cg07921384	-0.002642	cg17807131	-0.00529	cg16630482	-0.002292	cg05741490	-0.003367	cg05835276	-0.005353	cg07159958	-0.006771	cg01251150	-0.006785	cg07121856	-0.005156
cg12011436	-0.0002552	cg08641866	-0.0004232	cg00488512	-0.0005399	cg11714334	-0.002464	cg13236881	-0.003042	cg03919694	-0.004603	cg23786580	-0.004166	cg27584135	-0.002637	cg16762684	-0.005285	cg05412028	-0.002291	cg03462699	-0.003355	cg07214715	-0.005315	cg00241638	-0.006757	cg00385863	-0.006778	cg01047432	-0.005155
cg14830371	-0.0002552	cg09504322	-0.0004227	cg09967877	-0.0005395	cg05964640	-0.002461	cg26805405	-0.003042	cg00049440	-0.004599	cg03019033	-0.004164	cg15416440	-0.002634	cg06320828	-0.005279	cg02481642	-0.002283	cg01777403	-0.003354	cg23595222	-0.005303	cg02794358	-0.006745	cg18892808	-0.006766	cg01769037	-0.005154
cg21745110	-0.0002551	cg26289450	-0.0004222	cg13279811	-0.0005393	cg19893077	-0.002461	cg02339392	-0.003041	cg15983109	-0.004589	cg20291222	-0.004163	cg19241327	-0.00263	cg27269921	-0.005274	cg10706454	-0.002282	cg00781110	-0.003351	cg05152300	-0.005298	cg16292333	-0.006745	cg06700856	-0.006765	cg19789466	-0.005152
cg05038268	-0.0002548	cg22667787	-0.0004217	cg16002305	-0.0005386	cg07627639	-0.002459	cg21788615	-0.003041	cg12352038	-0.004585	cg12706425	-0.00416	cg15085899	-0.002628	cg11953383	-0.005226	cg05754408	-0.00228	cg01612366	-0.003346	cg10598353	-0.005297	cg07096305	-0.006731	cg14614563	-0.006763	cg26052635	-0.005152
cg23786580	-0.0002547	cg01020263	-0.0004214	cg08641866	-0.0005374	cg03060555	-0.002455	cg26052635	-0.003038	cg13495235	-0.004583	cg14409083	-0.004151	cg16696536	-0.002627	cg25143990	-0.005209	cg18966597	-0.002279	cg12400680	-0.003344	cg06740227	-0.005285	cg08446038	-0.006711	cg23347429	-0.006754	cg13802571	-0.005148
cg02144298	-0.0002546	cg05754408	-0.0004209	cg08811314	-0.0005367	cg23661183	-0.002448	cg15674129	-0.003035	cg01797371	-0.004553	cg14351425	-0.004149	cg08535260	-0.002616	cg20211816	-0.005203	cg12706425	-0.002277	cg25502093	-0.003341	cg22006060	-0.005284	cg15743157	-0.006708	cg21421098	-0.006749	cg14351425	-0.005147
cg04912712	-0.0002542	cg16356456	-0.0004208	cg05639246	-0.000536	cg17094171	-0.002446	cg03710364	-0.003032	cg14292619	-0.004544	cg02298094	-0.004145	cg08645670	-0.002615	cg22445940	-0.005203	cg01597480	-0.002271	cg04705620	-0.003332	cg16173191	-0.005264	cg09804809	-0.0067	cg04465078	-0.006747	cg07159958	-0.00514
cg02278335	-0.0002539	cg18966597	-0.0004198	cg17671280	-0.000536	cg02888113	-0.002445	cg20888019	-0.003021	cg08116199	-0.004541	cg09845785	-0.00414	cg18789918	-0.002605	cg09285095	-0.005199	cg22908679	-0.00227	cg25587091	-0.003332	cg23473081	-0.005264	cg01887995	-0.006691	cg15975865	-0.006744	cg01593345	-0.005133
cg16750801	-0.0002539	cg01236325	-0.0004196	cg13186228	-0.0005342	cg01185682	-0.002444	cg03805475	-0.003017	cg20291222	-0.004535	cg09344183	-0.004139	cg06765956	-0.002596	cg11870261	-0.005193	cg25439632	-0.00227	cg08484671	-0.003328	cg11125787	-0.005255	cg09285095	-0.006679	cg05318142	-0.006737	cg08828819	-0.005133
cg18855080	-0.0002538	cg19320816	-0.0004193	cg26805405	-0.0005342	cg03919694	-0.002442	cg07392085	-0.003015	cg22667787	-0.004535	cg11135021	-0.004133	cg00178897	-0.002594	cg15169189	-0.005187	cg04227961	-0.002268	cg19431881	-0.003328	cg27558095	-0.005242	cg20489026	-0.006676	cg16575104	-0.006725	cg16137862	-0.005133
cg13963446	-0.0002532	cg19383430	-0.0004189	cg05441768	-0.000534	cg18692382	-0.002439	cg06974755	-0.003006	cg26505691	-0.004535	cg21210224	-0.004122	cg24284910	-0.002592	cg01234063	-0.005183	cg12526298	-0.002268	cg09158314	-0.003322	cg12526298	-0.005232	cg12487147	-0.006667	cg04416414	-0.006716	cg00517001	-0.00513
cg27584135	-0.0002532	cg12920938	-0.0004188	cg04525491	-0.0005339	cg25735887	-0.002437	cg26505691	-0.003005	cg12150022	-0.004523	cg22619763	-0.004121	cg10037913	-0.00259	cg10523105	-0.005176	cg24405537	-0.002268	cg10752545	-0.003321	cg07109238	-0.005227	cg18323768	-0.006667	cg05103387	-0.006705	cg19664267	-0.005129
cg17696750	-0.0002531	cg24748262	-0.0004185	cg05075176	-0.0005339	cg07643912	-0.002433	cg17610929	-0.003002	cg04628008	-0.004511	cg06320828	-0.004119	cg11953383	-0.00259	cg15427448	-0.005169	cg08811314	-0.002265	cg02983090	-0.003318	cg20224311	-0.005226	cg14480858	-0.006635	cg11225410	-0.006688	cg23595222	-0.005121
cg17671280	-0.0002518	cg11631644	-0.0004184	cg05964640	-0.0005336	cg17353698	-0.002433	cg06320134	-0.002983	cg10141008	-0.004487	cg27020216	-0.004112	cg23595222	-0.002587	cg22478210	-0.005152	cg26815229	-0.002264	cg03834031	-0.003317	cg09197895	-0.005219	cg07109238	-0.006633	cg13782728	-0.006687	cg01750375	-0.005118
cg01462053	-0.0002517	cg05068428	-0.000418	cg06719487	-0.0005324	cg22628281	-0.002423	cg00443488	-0.002981	cg03093786	-0.00447	cg14247332	-0.004108	cg03098814	-0.002586	cg18968597	-0.00515	cg11153400	-0.002261	cg27269921	-0.003311	cg13348059	-0.005211	cg08110488	-0.00662	cg23226358	-0.006679	cg19383430	-0.005116
cg13186228	-0.0002516	cg16721977	-0.0004176	cg12238593	-0.0005324	cg05962325	-0.002421	cg22982767	-0.002977	cg14247332	-0.004464	cg24400183	-0.004107	cg08811314	-0.002582	cg15630907	-0.005148	cg04472725	-0.002258	cg04310104	-0.003309	cg06422883	-0.005207	cg23627301	-0.006611	cg11235741	-0.006662	cg14196790	-0.005114
cg27585939	-0.0002494	cg06765956	-0.0004166	cg17054900	-0.0005321	cg20619374	-0.002419	cg19924540	-0.002964	cg07716032	-0.004458	cg09972561	-0.004104	cg07810726	-0.00257	cg23164459	-0.005147	cg05152300	-0.002258	cg09411730	-0.003308	cg05648303	-0.005197	cg07315993	-0.006609	cg02543772	-0.006657	cg20392842	-0.005111
cg01059913	-0.0002493	cg04995722	-0.0004154	cg15770702	-0.0005313	cg12352038	-0.002416	cg01776188	-0.00296	cg25623977	-0.004458	cg15417798	-0.004098	cg10633958	-0.002569	cg26094299	-0.005129	cg13440003	-0.002255	cg01449818	-0.003304	cg26134913	-0.005192	cg00579036	-0.006606	cg11838152	-0.006655	cg03029127	-0.005109
cg02543772	-0.0002491	cg11242978	-0.0004153	cg12526298	-0.0005311	cg14283602	-0.002416	cg00781110	-0.002956	cg08704509	-0.004443	cg15203735	-0.004096	cg10523105	-0.002568	cg13411656	-0.005122	cg26840590	-0.002251	cg06974755	-0.003303	cg23778363	-0.005188	cg05261559	-0.006606	cg04675475	-0.006641	cg10178263	-0.005089
cg22221669	-0.000249	cg17394649	-0.0004153	cg25587091	-0.0005307	cg06719487	-0.002414	cg12706425	-0.002951	cg13440003	-0.004443	cg18853435	-0.004086	cg05058204	-0.002567	cg24842967	-0.005119	cg16173191	-0.00225	cg25586410	-0.003302	cg03241649	-0.005187	cg00571935	-0.006602	cg19869746	-0.006626	cg17475456	-0.005071
cg21033514	-0.0002489	cg02278335	-0.0004145	cg10576280	-0.0005303	cg17480467	-0.002413	cg01899130	-0.002948	cg00116234	-0.00444	cg24308654	-0.004085	cg17143192	-0.002564	cg22597383	-0.005093	cg04958411	-0.002249	cg04492943	-0.003301	cg07237939	-0.005186	cg05523085	-0.006593	cg23640802	-0.006611	cg02298094	-0.005064
cg03896436	-0.0002482	cg17111837	-0.0004142	cg26906217	-0.0005302	cg04812475	-0.002409	cg06346667	-0.002939	cg11536940	-0.004419	cg17671280	-0.004079	cg02052895	-0.00256	cg10294797	-0.005092	cg21764190	-0.002249	cg10160397	-0.003291	cg05068428	-0.005182	cg06491116	-0.006589	cg08193100	-0.00661	cg23791611	-0.005061
cg01538166	-0.0002475	cg00179217	-0.000414	cg01449818	-0.0005294	cg09967877	-0.002404	cg08154944	-0.002938	cg11634496	-0.004417	cg05437446	-0.004068	cg23733133	-0.002557	cg16366809	-0.005092	cg18080906	-0.002246	cg16292085	-0.003289	cg24498031	-0.005179	cg21065196	-0.006589	cg02278335	-0.006602	cg23849078	-0.005042
cg14864103	-0.000247	cg13440003	-0.000414	cg22973319	-0.0005291	cg27448161	-0.002401	cg20220639	-0.00293	cg02427330	-0.004415	cg13568950	-0.004065	cg02335642	-0.002556	cg18109838	-0.00509	cg09793279	-0.002243	cg23640802	-0.003287	cg03376712	-0.00517	cg01971137	-0.006577	cg18853435	-0.006602	cg24284910	-0.005034
cg09278098	-0.0002466	cg00142106	-0.0004138	cg00368687	-0.0005284	cg01703205	-0.0024	cg08110488	-0.002927	cg20495404	-0.004414	cg14434062	-0.004059	cg05299387	-0.002553	cg05173737	-0.005084	cg07852402	-0.002242	cg01703205	-0.003286	cg13088406	-0.005168	cg05022306	-0.006575	cg11314042	-0.006589	cg05084827	-0.00503
cg06245338	-0.0002462	cg00134212	-0.0004136	cg00257455	-0.0005252	cg11203397	-0.002396	cg06800840	-0.002924	cg25502093	-0.004412	cg19431881	-0.004058	cg10178263	-0.002553	cg09060610	-0.00508	cg23201812	-0.00224	cg21421098	-0.003285	cg18323768	-0.005161	cg17837526	-0.006567	cg11936643	-0.00657	cg13357602	-0.005029
cg19704726	-0.0002462	cg08811314	-0.0004136	cg16982199	-0.0005237	cg15086113	-0.002396	cg19216198	-0.002924	cg09278098	-0.00441	cg22221669	-0.004048	cg01612366	-0.002547	cg09978533	-0.005066	cg02535219	-0.002238	cg26958524	-0.00328	cg08774452	-0.005156	cg15427448	-0.006549	cg07249274	-0.006568	cg13565656	-0.005028
cg11190754	-0.000246	cg15596816	-0.0004128	cg22619763	-0.0005236	cg07278165	-0.002393	cg00619470	-0.002922	cg19886853	-0.004409	cg25439632	-0.004033	cg06456031	-0.002545	cg22220165	-0.005065	cg11419456	-0.002232	cg05638929	-0.003279	cg06827247	-0.005153	cg17882426	-0.006541	cg09197895	-0.006568	cg22049858	-0.005028
cg07716032	-0.0002448	cg06081482	-0.0004113	cg00014112	-0.0005233	cg09521133	-0.002387	cg09180262	-0.002917	cg04751035	-0.004404	cg07561162	-0.004032	cg19888869	-0.002543	cg14155397	-0.00506	cg10938374	-0.002225	cg25491558	-0.003279	cg08193100	-0.005148	cg26755097	-0.006535	cg06747888	-0.006557	cg07109238	-0.005026
cg00308159	-0.0002446	cg03315007	-0.0004106	cg07392085	-0.0005233	cg11594940	-0.002385	cg23523668	-0.002906	cg01665174	-0.0044	cg09521133	-0.004027	cg13483603	-0.00254	cg13298199	-0.005051	cg16124719	-0.002224	cg13660664	-0.003278	cg16146033	-0.005144	cg08437578	-0.00652	cg06341027	-0.006555	cg24184606	-0.005025
cg26805405	-0.0002442	cg21033514	-0.0004106	cg26963029	-0.0005229	cg12265878	-0.002384	cg18239763	-0.002904	cg10515048	-0.004399	cg17054900	-0.004027	cg15770702	-0.002538	cg22049858	-0.00505	cg09978533	-0.002221	cg18833329	-0.003273	cg23201812	-0.005142	cg03710364	-0.00651	cg12870705	-0.006549	cg08021564	-0.005007
cg01937780	-0.0002441	cg06346667	-0.0004101	cg18833329	-0.0005219	cg12359279	-0.002382	cg16750801	-0.002903	cg21279510	-0.004397	cg08611163	-0.004025	cg19724470	-0.002537	cg25795398	-0.005049	cg26394940	-0.002221	cg05635807	-0.00327	cg03390636	-0.005136	cg12864597	-0.006504	cg10112407	-0.006534	cg01645729	-0.005004
cg06320828	-0.0002439	cg00433770	-0.0004096	cg09463047	-0.0005214	cg22220165	-0.002377	cg10418162	-0.002902	cg14428815	-0.004389	cg24135939	-0.004021	cg00014112	-0.00253	cg26657240	-0.005042	cg13299776	-0.002216	cg09504322	-0.003264	cg02817981	-0.00513	cg15542798	-0.006495	cg21530453	-0.00653	cg04908588	-0.004996
cg08641866	-0.0002439	cg04066019	-0.0004095	cg10088041	-0.0005207	cg04602387	-0.002372	cg17054900	-0.0029	cg10018845	-0.004388	cg11225410	-0.00402	cg26653360	-0.00253	cg07865517	-0.005041	cg04833050	-0.002215	cg27558095	-0.003263	cg06180356	-0.00512	cg03315007	-0.006487	cg27139956	-0.006517	cg12113316	-0.004993
cg19115610	-0.0002438	cg01373602	-0.0004094	cg08382226	-0.0005204	cg16570157	-0.002372	cg11634496	-0.002898	cg20217872	-0.004383	cg20740434	-0.004018	cg17882426	-0.002526	cg03019033	-0.00503	cg20650802	-0.002213	cg05641439	-0.003262	cg21065196	-0.005119	cg22845159	-0.006484	cg18612255	-0.006514	cg10639411	-0.004992
cg04628008	-0.0002434	cg26477488	-0.0004091	cg27398499	-0.0005204	cg05083033	-0.002369	cg08311403	-0.002893	cg00611548	-0.004376	cg11215918	-0.004017	cg05962325	-0.002519	cg04472725	-0.005029	cg25479708	-0.002209	cg15733367	-0.00326	cg20392607	-0.005113	cg04153241	-0.006483	cg21105787	-0.006504	cg08194009	-0.00499
cg18083704	-0.0002434	cg14344315	-0.000409	cg06765956	-0.0005195	cg22505962	-0.002366	cg06902669	-0.00289	cg08194009	-0.00437	cg08233811	-0.004003	cg11135021	-0.002516	cg04092393	-0.005024	cg27008230	-0.002207	cg22478210	-0.003251	cg12870705	-0.0051	cg22973319	-0.006479	cg14582298	-0.006503	cg10317026	-0.004988
cg24154161	-0.0002431	cg04153116	-0.0004077	cg19115610	-0.0005189	cg27277403	-0.002366	cg01798443	-0.002886	cg00571935	-0.004368	cg19924948	-0.004003	cg16651732	-0.00251	cg10031516	-0.005018	cg23067085	-0.002202	cg03780561	-0.00324	cg06245338	-0.005094	cg12973365	-0.006473	cg23528751	-0.006503	cg25666919	-0.004985
cg05694021	-0.0002429	cg05402599	-0.0004067	cg16356456	-0.0005185	cg01665174	-0.002362	cg19935945	-0.002883	cg15387132	-0.004363	cg05042743	-0.004	cg20495404	-0.002509	cg20415170	-0.004999	cg27351813	-0.002202	cg20224311	-0.003234	cg03060555	-0.00509	cg18565132	-0.006467	cg16750801	-0.006487	cg16704958	-0.004984
cg14434062	-0.0002427	cg16543094	-0.0004067	cg24965308	-0.0005183	cg01776188	-0.002361	cg06283368	-0.00286	cg12526298	-0.004362	cg07382923	-0.004	cg04958411	-0.002508	cg13440003	-0.004996	cg00257455	-0.002199	cg01597480	-0.003232	cg20792376	-0.005088	cg00662647	-0.006463	cg16992713	-0.006478	cg21926402	-0.004974
cg22619763	-0.0002427	cg01814945	-0.0004064	cg13348155	-0.0005181	cg19262377	-0.002361	cg12903911	-0.002858	cg16750801	-0.004361	cg23683012	-0.003993	cg22956254	-0.002507	cg03043157	-0.00499	cg12577010	-0.002198	cg05173737	-0.003227	cg05962325	-0.005085	cg11075316	-0.006461	cg09285095	-0.006476	cg22017733	-0.004967
cg02571874	-0.0002423	cg00264142	-0.0004062	cg18558647	-0.0005178	cg03801183	-0.002359	cg13483603	-0.002858	cg05143887	-0.004351	cg05396731	-0.003982	cg13411656	-0.002506	cg19893077	-0.004979	cg14006320	-0.002198	cg19437868	-0.003223	cg20717932	-0.00508	cg06346667	-0.006457	cg14210607	-0.006472	cg05962325	-0.004963
cg05964640	-0.0002423	cg26815229	-0.0004061	cg10546252	-0.0005173	cg13411656	-0.002357	cg26134913	-0.002856	cg05989429	-0.004348	cg11051738	-0.00398	cg00579036	-0.002505	cg09294739	-0.004978	cg10406027	-0.002191	cg21758133	-0.00322	cg24451800	-0.005076	cg02481642	-0.006454	cg16170006	-0.006471	cg23976499	-0.004953
cg00450304	-0.0002417	cg12160600	-0.0004057	cg07237939	-0.0005168	cg16356456	-0.002347	cg17296588	-0.002854	cg20740434	-0.004342	cg00338391	-0.003977	cg04317543	-0.002504	cg05034702	-0.004973	cg03597699	-0.002175	cg14460343	-0.003219	cg14210607	-0.005073	cg27544288	-0.006438	cg27575217	-0.00647	cg17054900	-0.004951
cg05137587	-0.0002415	cg12582003	-0.0004053	cg03301084	-0.0005163	cg02045355	-0.002342	cg01160818	-0.002847	cg25046651	-0.004342	cg07859439	-0.003975	cg06180356	-0.002498	cg23528751	-0.004972	cg02983090	-0.002172	cg12697325	-0.003217	cg15427448	-0.005073	cg08828819	-0.006437	cg10017888	-0.006466	cg14675361	-0.004945
cg00218103	-0.0002414	cg15459780	-0.0004053	cg02278335	-0.0005162	cg20383155	-0.002339	cg26163368	-0.002843	cg21568106	-0.00434	cg01654862	-0.003973	cg00662647	-0.002494	cg12405742	-0.004971	cg23226358	-0.002172	cg15346781	-0.003216	cg19893077	-0.00506	cg21390801	-0.006432	cg03710364	-0.006463	cg21105787	-0.00494
cg07813031	-0.0002407	cg11475922	-0.000405	cg20669012	-0.0005158	cg13919466	-0.002336	cg00187606	-0.00284	cg07921384	-0.004315	cg10141008	-0.003971	cg03117005	-0.002491	cg12668399	-0.004961	cg06588645	-0.002167	cg16837338	-0.003215	cg25587091	-0.00506	cg21972382	-0.006429	cg24292323	-0.006459	cg24970181	-0.004935
cg14409083	-0.0002407	cg17348667	-0.0004045	cg18899035	-0.0005157	cg10342722	-0.002333	cg03747028	-0.002836	cg16721977	-0.004312	cg17696750	-0.00397	cg10536999	-0.002487	cg09899173	-0.004955	cg11272705	-0.002167	cg01105385	-0.003207	cg06654302	-0.005056	cg11396473	-0.006425	cg02577122	-0.006455	cg06719487	-0.004933
cg00443488	-0.0002405	cg23158731	-0.0004038	cg06204948	-0.0005149	cg26394940	-0.00233	cg12743894	-0.002834	cg26134913	-0.004311	cg05385248	-0.003967	cg16146033	-0.002484	cg12113316	-0.004952	cg19924948	-0.002166	cg17929997	-0.003204	cg01597480	-0.005045	cg25954441	-0.00642	cg27398499	-0.006452	cg02543772	-0.004925
cg14823389	-0.0002402	cg26805405	-0.0004029	cg00977110	-0.0005146	cg23986578	-0.002329	cg03615913	-0.002832	cg04912712	-0.004305	cg27584135	-0.003966	cg09550909	-0.002483	cg23691090	-0.004945	cg17491987	-0.002165	cg00938743	-0.003201	cg15630907	-0.005038	cg20392607	-0.006417	cg03315007	-0.00645	cg13270873	-0.004923
cg15954235	-0.00024	cg13605988	-0.0004028	cg02619205	-0.0005144	cg04650789	-0.002328	cg01059913	-0.002829	cg02937925	-0.004303	cg18242030	-0.003965	cg12238593	-0.002481	cg08194009	-0.004936	cg06422883	-0.002164	cg21818333	-0.003196	cg17837526	-0.005037	cg03001832	-0.006399	cg06204922	-0.006449	cg18499530	-0.004922
cg04167833	-0.0002398	cg22009488	-0.0004027	cg03415695	-0.0005143	cg05929882	-0.002328	cg22887484	-0.002829	cg14913969	-0.004302	cg18065361	-0.003964	cg18148130	-0.00248	cg23640802	-0.004935	cg08885659	-0.002164	cg18904891	-0.003194	cg18565132	-0.005036	cg13847070	-0.006397	cg05509659	-0.006446	cg23351584	-0.004922
cg02091489	-0.0002394	cg26664871	-0.0004025	cg09657348	-0.0005134	cg06960794	-0.002326	cg12457611	-0.002828	cg02512505	-0.004301	cg02017450	-0.003959	cg24405537	-0.002478	cg18742438	-0.004931	cg03324578	-0.002162	cg20217872	-0.003193	cg25125453	-0.005031	cg04675475	-0.006396	cg07309764	-0.00644	cg20717932	-0.00492
cg19708554	-0.0002393	cg02185053	-0.0004023	cg06636971	-0.0005128	cg27146152	-0.002323	cg16296290	-0.00282	cg09367425	-0.004293	cg21056723	-0.003959	cg25735887	-0.002478	cg05962325	-0.004929	cg00579036	-0.002159	cg11714334	-0.003189	cg15169189	-0.005024	cg02100602	-0.006386	cg19046697	-0.00644	cg16630989	-0.004915
cg01797371	-0.000239	cg12981137	-0.0004019	cg02454890	-0.0005118	cg20229014	-0.002321	cg24858233	-0.00282	cg07749613	-0.004287	cg07159958	-0.003955	cg01277506	-0.002474	cg12423344	-0.004924	cg15427448	-0.002155	cg17368581	-0.003189	cg04728978	-0.005023	cg22049858	-0.00638	cg13270873	-0.006438	cg25530908	-0.004909
cg24748262	-0.000239	cg02194789	-0.0004014	cg05634149	-0.0005117	cg00179217	-0.002319	cg08367205	-0.002819	cg03390636	-0.004279	cg17552333	-0.003953	cg02821342	-0.002473	cg21731345	-0.004922	cg18280382	-0.002153	cg09978533	-0.003188	cg19651132	-0.005007	cg22220165	-0.006376	cg16292085	-0.006438	cg11314042	-0.004906
cg25832824	-0.0002388	cg08230177	-0.000401	cg01451391	-0.0005112	cg13108141	-0.002319	cg13426138	-0.002818	cg08437578	-0.004278	cg09693106	-0.003951	cg01349856	-0.002469	cg16188532	-0.00492	cg16750801	-0.002151	cg01558960	-0.003187	cg19915711	-0.005003	cg14729148	-0.006371	cg21065196	-0.006438	cg17163527	-0.0049
cg21972382	-0.0002386	cg01763702	-0.0004009	cg14434062	-0.0005101	cg19320816	-0.002315	cg15211390	-0.002814	cg13411656	-0.004275	cg10763059	-0.003951	cg26568762	-0.002466	cg00571935	-0.004916	cg00443488	-0.002149	cg21788615	-0.003179	cg00049440	-0.004985	cg17390350	-0.006367	cg10171063	-0.006436	cg22445940	-0.0049
cg08194009	-0.0002385	cg10763059	-0.0004	cg17839721	-0.0005096	cg20895877	-0.002313	cg08811314	-0.002813	cg16292085	-0.004269	cg11278262	-0.003949	cg06636971	-0.002464	cg15085899	-0.004908	cg01443426	-0.002148	cg03529908	-0.003178	cg07813031	-0.004985	cg25491558	-0.006362	cg02091489	-0.006429	cg04267691	-0.004894
cg27449131	-0.0002377	cg18065361	-0.0004	cg07278165	-0.0005092	cg02750234	-0.002312	cg00014112	-0.002812	cg18911592	-0.004266	cg03431918	-0.003943	cg05034702	-0.002462	cg08805144	-0.004905	cg14270348	-0.002144	cg10959651	-0.003178	cg13409449	-0.004985	cg01080924	-0.00636	cg02114449	-0.006422	cg20893203	-0.004891
cg08325519	-0.0002376	cg09978533	-0.0003997	cg11866107	-0.0005078	cg01099231	-0.002308	cg22882011	-0.002811	cg00241638	-0.004258	cg01511742	-0.003942	cg19182353	-0.002455	cg00318756	-0.004901	cg12870705	-0.002143	cg17480467	-0.003174	cg22445940	-0.004984	cg14685095	-0.006358	cg06456031	-0.006413	cg21387418	-0.004881
cg02955631	-0.0002371	cg03473387	-0.0003995	cg06982544	-0.000507	cg04792270	-0.002306	cg22163056	-0.002809	cg15596816	-0.004256	cg04628008	-0.003938	cg23199815	-0.002453	cg04596060	-0.004901	cg27327911	-0.002143	cg08116199	-0.003172	cg11594940	-0.00497	cg00293245	-0.006348	cg14125468	-0.006404	cg05058204	-0.004878
cg05895618	-0.0002369	cg02693818	-0.0003993	cg16546016	-0.0005062	cg16855845	-0.002306	cg25267930	-0.002809	cg23209990	-0.004256	cg25675772	-0.003935	cg25502093	-0.002452	cg16014770	-0.004895	cg22306928	-0.002136	cg08702344	-0.003171	cg26657240	-0.004969	cg00218103	-0.006339	cg11088422	-0.006401	cg15346781	-0.004871
cg15654626	-0.0002368	cg24437715	-0.0003987	cg05963690	-0.0005058	cg02396676	-0.002303	cg01020263	-0.002808	cg00016223	-0.004253	cg12352038	-0.003931	cg23982279	-0.002449	cg18280382	-0.004888	cg19707853	-0.002133	cg13914324	-0.003171	cg12695586	-0.004968	cg14164044	-0.006335	cg04155862	-0.006393	cg10948797	-0.00487
cg04751035	-0.0002364	cg11866107	-0.0003986	cg23676439	-0.0005052	cg09978533	-0.002303	cg14906390	-0.002807	cg11051738	-0.004253	cg24970181	-0.003929	cg07640233	-0.002447	cg17671280	-0.004886	cg21421098	-0.002132	cg02543772	-0.003169	cg00719410	-0.004965	cg17568255	-0.006335	cg16002305	-0.00639	cg16002305	-0.00487
cg07159958	-0.0002361	cg16292333	-0.0003985	cg15376615	-0.0005048	cg18617679	-0.002303	cg17239923	-0.002806	cg22971216	-0.004248	cg25153601	-0.003916	cg07852402	-0.002444	cg21787965	-0.004883	cg05149386	-0.00213	cg18892808	-0.003166	cg13413286	-0.00496	cg05419671	-0.006326	cg05719164	-0.006381	cg14125468	-0.004869
cg01697732	-0.0002358	cg20576597	-0.0003984	cg01020263	-0.0005046	cg17348667	-0.002302	cg04958411	-0.002802	cg13851508	-0.004242	cg14292619	-0.003913	cg24842967	-0.002444	cg20967889	-0.004873	cg16399365	-0.002128	cg04458869	-0.003152	cg10633958	-0.004953	cg00719410	-0.00632	cg09500430	-0.006381	cg23173466	-0.004857
cg17070611	-0.0002356	cg15289316	-0.0003983	cg05038216	-0.0005043	cg22619763	-0.002302	cg25439632	-0.002798	cg20967889	-0.004242	cg21972382	-0.003911	cg06511389	-0.002443	cg06765956	-0.004872	cg26559315	-0.002127	cg23164459	-0.003152	cg18552380	-0.004946	cg03838680	-0.006314	cg10037913	-0.006371	cg10900696	-0.004853
cg04958411	-0.0002355	cg24129382	-0.0003974	cg07081725	-0.0005039	cg09258479	-0.002301	cg14795894	-0.002795	cg24129382	-0.004242	cg04788288	-0.003904	cg10453823	-0.00244	cg05385248	-0.00486	cg13914324	-0.002126	cg07214715	-0.003151	cg22956254	-0.004944	cg05964640	-0.006312	cg09359106	-0.006369	cg03324578	-0.004852
cg25502093	-0.0002353	cg16174680	-0.0003973	cg11084266	-0.0005036	cg04126261	-0.002298	cg20080079	-0.002794	cg04194852	-0.004241	cg19651132	-0.003904	cg17861863	-0.002437	cg08437578	-0.004852	cg27641628	-0.002126	cg09892390	-0.003147	cg21951594	-0.004943	cg15214183	-0.006307	cg10708955	-0.006363	cg10406027	-0.004852
cg20495404	-0.0002346	cg07627639	-0.0003959	cg18800085	-0.0005036	cg00274587	-0.002296	cg14015706	-0.002791	cg25586410	-0.004238	cg14864103	-0.003895	cg02427330	-0.002436	cg23907053	-0.004848	cg11278262	-0.002122	cg18103730	-0.003145	cg05773628	-0.00494	cg04912712	-0.006304	cg11119596	-0.006356	cg09143195	-0.004845
cg25150878	-0.0002338	cg07016276	-0.0003948	cg10938374	-0.0005032	cg21758133	-0.002296	cg20805999	-0.00279	cg01885963	-0.004236	cg18352516	-0.003895	cg06320828	-0.002434	cg18065361	-0.004843	cg02353165	-0.002117	cg07356011	-0.003144	cg13565656	-0.004937	cg13088406	-0.006299	cg11681959	-0.006353	cg09276998	-0.004839
cg26439963	-0.0002337	cg09258479	-0.0003947	cg02939019	-0.0005029	cg22871227	-0.002296	cg14714537	-0.002789	cg05752685	-0.004234	cg00241638	-0.003892	cg06346667	-0.002433	cg11594940	-0.004836	cg05741490	-0.002114	cg19724470	-0.003142	cg12423123	-0.004931	cg11416243	-0.006293	cg02282626	-0.006346	cg20392607	-0.004839
cg02916932	-0.0002334	cg12043314	-0.0003943	cg26216433	-0.0005024	cg03612522	-0.002294	cg05929882	-0.002788	cg13565656	-0.004232	cg02184673	-0.003892	cg19924948	-0.002433	cg03001832	-0.004834	cg10511249	-0.002114	cg08535260	-0.003137	cg17163527	-0.004916	cg09874213	-0.006292	cg03529908	-0.006345	cg03277455	-0.004805
cg03655701	-0.0002334	cg22628281	-0.0003943	cg14656297	-0.0005018	cg04791477	-0.002292	cg04650789	-0.002787	cg16356456	-0.004229	cg27024057	-0.003889	cg22346380	-0.002432	cg12460433	-0.004834	cg25289973	-0.002112	cg06740227	-0.003134	cg19888869	-0.004907	cg04155862	-0.006285	cg13568950	-0.006333	cg13337238	-0.004799
cg06653004	-0.0002331	cg19115610	-0.0003941	cg12981137	-0.0005014	cg05364038	-0.002292	cg22161376	-0.002786	cg01020263	-0.004223	cg12769891	-0.003888	cg04525491	-0.002428	cg27558095	-0.004833	cg09972561	-0.002111	cg25141069	-0.003132	cg08799922	-0.004904	cg23201812	-0.006283	cg14685095	-0.006318	cg22956254	-0.004796
cg03854765	-0.000233	cg26505691	-0.0003939	cg04788288	-0.0005009	cg08535260	-0.002289	cg22859679	-0.002783	cg01099231	-0.004223	cg01443426	-0.003887	cg24292323	-0.002428	cg03315007	-0.004831	cg04788418	-0.002106	cg01349856	-0.003131	cg14428080	-0.004903	cg08885659	-0.006279	cg25598086	-0.006317	cg08437578	-0.004795
cg26027170	-0.0002321	cg01228342	-0.0003936	cg06740227	-0.0005	cg06747745	-0.002288	cg26993198	-0.002779	cg25451958	-0.004218	cg17837526	-0.003887	cg12423344	-0.002427	cg10511249	-0.004827	cg22466350	-0.002106	cg19818826	-0.003129	cg08727535	-0.004902	cg20595215	-0.00627	cg15835620	-0.006311	cg17696750	-0.004795
cg06765956	-0.000232	cg00014112	-0.0003935	cg21056723	-0.0004987	cg12011436	-0.002288	cg05039004	-0.002778	cg10779423	-0.004217	cg08774452	-0.003886	cg17163527	-0.002426	cg18794854	-0.004826	cg12093371	-0.002105	cg24018760	-0.003128	cg01721754	-0.004901	cg23795217	-0.006269	cg11135021	-0.006308	cg08193100	-0.004793
cg10806009	-0.0002319	cg04273303	-0.000393	cg11862993	-0.0004978	cg13186228	-0.002286	cg05545914	-0.002777	cg06616077	-0.004213	cg14450605	-0.003886	cg06514371	-0.002424	cg12352038	-0.004825	cg07640233	-0.002104	cg27327911	-0.003125	cg06805557	-0.0049	cg15121053	-0.006267	cg24937877	-0.006308	cg00678236	-0.004791
cg09143195	-0.0002317	cg05277054	-0.0003929	cg21574404	-0.0004974	cg02386159	-0.002285	cg20830827	-0.002777	cg02100602	-0.004211	cg18531146	-0.003885	cg25598086	-0.002423	cg01769037	-0.004824	cg11634496	-0.002104	cg21764190	-0.003124	cg07865517	-0.004874	cg27299406	-0.006267	cg03699469	-0.006301	cg14823389	-0.004791
cg02323277	-0.0002315	cg22049858	-0.0003927	cg13525088	-0.0004973	cg10317026	-0.002285	cg05962325	-0.002775	cg00495036	-0.004208	cg06719487	-0.003883	cg01926614	-0.00242	cg08180285	-0.004821	cg16137862	-0.002104	cg20319211	-0.003122	cg06514371	-0.004873	cg16906822	-0.006263	cg07159958	-0.006294	cg03805475	-0.004781
cg00688840	-0.0002313	cg13441766	-0.0003926	cg19049607	-0.0004969	cg13426138	-0.002285	cg12143168	-0.002775	cg06346667	-0.004202	cg10511249	-0.003881	cg10511249	-0.002419	cg09509950	-0.004817	cg06419432	-0.002103	cg24633771	-0.003121	cg07330169	-0.004873	cg19893077	-0.006254	cg01449818	-0.00629	cg00524108	-0.004777
cg25586410	-0.0002312	cg14656297	-0.0003919	cg22349506	-0.0004962	cg02916932	-0.002283	cg02966153	-0.002771	cg14196790	-0.004188	cg11870261	-0.003868	cg15417798	-0.002418	cg05523085	-0.004806	cg25586410	-0.002103	cg08151750	-0.003112	cg13767001	-0.004872	cg03529908	-0.006252	cg14538146	-0.006278	cg22622440	-0.004776
cg15262242	-0.0002308	cg05396731	-0.0003918	cg12613618	-0.0004953	cg10321973	-0.002272	cg23224120	-0.002771	cg01265531	-0.004186	cg05412028	-0.003862	cg21758133	-0.002417	cg15120732	-0.004803	cg13352302	-0.002102	cg24292323	-0.00311	cg16002305	-0.004861	cg23473081	-0.006249	cg13145591	-0.006276	cg11416243	-0.00477
cg00275557	-0.0002307	cg11714334	-0.0003918	cg25908973	-0.0004946	cg15579148	-0.002272	cg10549156	-0.00277	cg26988138	-0.004184	cg07278165	-0.003862	cg08372947	-0.002411	cg15219685	-0.0048	cg25297255	-0.002102	cg08372947	-0.003109	cg14374754	-0.00484	cg19674065	-0.006234	cg25587091	-0.006275	cg17739038	-0.004768
cg22639293	-0.0002307	cg02789441	-0.0003912	cg16292333	-0.0004942	cg01750375	-0.002271	cg18103730	-0.00277	cg02339392	-0.004183	cg15654626	-0.003859	cg12036735	-0.002411	cg01899130	-0.004798	cg13981380	-0.0021	cg02553054	-0.003107	cg13084458	-0.004838	cg09892390	-0.006231	cg04991958	-0.006274	cg22149419	-0.004765
cg26958524	-0.0002305	cg05519377	-0.0003911	cg18083704	-0.0004942	cg04092231	-0.002269	cg06910254	-0.002769	cg06320134	-0.004183	cg06092948	-0.003857	cg08446038	-0.00241	cg08822715	-0.004797	cg17536603	-0.0021	cg22396755	-0.003105	cg04596060	-0.004826	cg05483021	-0.006223	cg12758636	-0.006267	cg05638929	-0.004758
cg17896927	-0.0002304	cg23514619	-0.0003901	cg03117005	-0.0004941	cg24843646	-0.002265	cg07346310	-0.002768	cg25449441	-0.004181	cg10587854	-0.003853	cg01099231	-0.002408	cg24526433	-0.004795	cg09367425	-0.002099	cg09899173	-0.003101	cg14351425	-0.004823	cg22639561	-0.006221	cg25586410	-0.006258	cg19821582	-0.004752
cg25587091	-0.0002303	cg27024057	-0.0003901	cg06419432	-0.0004941	cg18363192	-0.002258	cg01185682	-0.002767	cg17306740	-0.00418	cg09192572	-0.003847	cg06822689	-0.002408	cg04689082	-0.004783	cg15890143	-0.002099	cg16982199	-0.0031	cg26653360	-0.004823	cg22152328	-0.00622	cg18775634	-0.006255	cg14210607	-0.004746
cg01443426	-0.00023	cg06740227	-0.0003895	cg01612366	-0.0004917	cg16221975	-0.002257	cg13981380	-0.002767	cg06552037	-0.004177	cg17083685	-0.003845	cg08799922	-0.002406	cg19825856	-0.00478	cg22998811	-0.002099	cg18252360	-0.003097	cg09276998	-0.004814	cg18255614	-0.006219	cg03962809	-0.006254	cg04814450	-0.004745
cg04264908	-0.0002296	cg23397278	-0.0003895	cg11594940	-0.0004912	cg27020216	-0.002257	cg03060555	-0.002766	cg00134212	-0.004172	cg27207881	-0.003845	cg04789589	-0.002405	cg16651732	-0.004775	cg07839336	-0.002097	cg20091297	-0.003097	cg07121856	-0.004802	cg09367425	-0.006217	cg05925327	-0.006254	cg07612923	-0.004745
cg08943714	-0.0002296	cg13254584	-0.0003893	cg15394142	-0.00049	cg15975865	-0.002255	cg04532229	-0.002764	cg24633771	-0.004172	cg09143195	-0.003841	cg05038216	-0.002401	cg17163527	-0.004774	cg12697325	-0.002091	cg02283691	-0.003094	cg02543772	-0.0048	cg22462010	-0.006217	cg03725309	-0.006252	cg06827247	-0.004735
cg15983109	-0.0002293	cg01899130	-0.0003888	cg02705800	-0.0004891	cg16986298	-0.002245	cg16821694	-0.002763	cg26253438	-0.004169	cg11138929	-0.003839	cg07859439	-0.002399	cg10308906	-0.004773	cg01885963	-0.00209	cg10549986	-0.00309	cg06797533	-0.004798	cg25587091	-0.006216	cg12995941	-0.006251	cg20224311	-0.004735
cg16721977	-0.0002293	cg09463047	-0.0003887	cg16704958	-0.0004882	cg01030534	-0.002244	cg00115101	-0.002762	cg01588438	-0.004168	cg03193328	-0.003835	cg09845785	-0.002399	cg19025497	-0.00477	cg07616394	-0.002089	cg22220165	-0.00309	cg07810726	-0.004796	cg14046477	-0.006211	cg27657333	-0.006248	cg10587854	-0.004734
cg16273597	-0.0002292	cg19079546	-0.0003886	cg05412028	-0.0004879	cg27445177	-0.002244	cg26394940	-0.002762	cg02245020	-0.004168	cg10088041	-0.003833	cg09288789	-0.002398	cg00660105	-0.004768	cg01721754	-0.002087	cg15162330	-0.003089	cg10401367	-0.00477	cg25040670	-0.006209	cg07027513	-0.006236	cg06621094	-0.004731
cg16485682	-0.0002292	cg13957126	-0.0003883	cg25619837	-0.0004879	cg11769400	-0.002243	cg18617679	-0.002759	cg01443426	-0.004167	cg13299776	-0.003833	cg08349497	-0.002396	cg02543772	-0.004763	cg02809401	-0.002087	cg17825709	-0.003087	cg05054115	-0.004769	cg04878000	-0.006197	cg26416466	-0.006232	cg10959651	-0.004731
cg13348155	-0.0002287	cg01798443	-0.0003881	cg17882426	-0.0004876	cg05412028	-0.002241	cg09432613	-0.002758	cg11213574	-0.004165	cg24154161	-0.003832	cg10598353	-0.002396	cg17861863	-0.004755	cg05133370	-0.002087	cg05476568	-0.003083	cg19413392	-0.004766	cg11861709	-0.006196	cg06108510	-0.006223	cg02571874	-0.004728
cg19893077	-0.0002285	cg01957799	-0.0003879	cg21650962	-0.0004874	cg20392842	-0.002239	cg11135021	-0.002754	cg17837526	-0.004152	cg19515245	-0.003824	cg23833896	-0.002395	cg19157580	-0.004755	cg18954700	-0.002085	cg08325519	-0.003083	cg12400680	-0.00476	cg25067153	-0.006194	cg27624424	-0.006211	cg23368159	-0.004725
cg23627301	-0.0002283	cg17205832	-0.0003878	cg27008230	-0.0004871	cg17111837	-0.002238	cg10148280	-0.002751	cg04035728	-0.004148	cg06212224	-0.003822	cg06894812	-0.002393	cg12835845	-0.004754	cg17980625	-0.002082	cg19241327	-0.003083	cg26069719	-0.00476	cg10580269	-0.006188	cg17329670	-0.00621	cg05103387	-0.00472
cg26477488	-0.000228	cg08464702	-0.0003873	cg02396676	-0.0004858	cg20080079	-0.002237	cg20886259	-0.002746	cg26495839	-0.004141	cg16750801	-0.003813	cg12695586	-0.002392	cg01747664	-0.00475	cg24284910	-0.002079	cg09503596	-0.003082	cg01349856	-0.004758	cg01462053	-0.006181	cg21895593	-0.006209	cg12973365	-0.00471
cg01036409	-0.0002279	cg10088041	-0.0003869	cg03110368	-0.0004854	cg11930820	-0.002236	cg16002305	-0.002743	cg00233307	-0.00414	cg21151432	-0.003811	cg25673948	-0.002392	cg09591663	-0.004738	cg12352038	-0.002078	cg20344434	-0.003082	cg27584135	-0.004757	cg03247389	-0.006174	cg23473081	-0.006207	cg15580417	-0.004704
cg03855710	-0.0002278	cg27008230	-0.0003864	cg15012766	-0.0004853	cg02666257	-0.002234	cg12526298	-0.00274	cg04545636	-0.004138	cg02821342	-0.003804	cg12352038	-0.002388	cg12713583	-0.004734	cg04908588	-0.002077	cg15665400	-0.00308	cg01899130	-0.004756	cg05396731	-0.006166	cg26272270	-0.006206	cg10598353	-0.0047
cg06794581	-0.0002276	cg23338503	-0.0003862	cg25150878	-0.0004847	cg23201812	-0.002234	cg22446709	-0.002737	cg01777403	-0.004136	cg04066019	-0.003804	cg23691090	-0.002379	cg15571277	-0.004733	cg06814616	-0.002077	cg06616077	-0.003077	cg03117005	-0.004751	cg00210994	-0.006165	cg02298094	-0.006205	cg13836518	-0.004697
cg16958524	-0.0002276	cg20090558	-0.0003856	cg21043572	-0.000483	cg15085899	-0.002233	cg00281467	-0.002733	cg18280382	-0.004131	cg23224120	-0.003801	cg25254825	-0.002374	cg10212705	-0.00473	cg13108141	-0.002077	cg12717729	-0.003075	cg16292085	-0.004748	cg15701237	-0.006164	cg20595215	-0.006204	cg09809276	-0.004692
cg00241638	-0.0002275	cg16855845	-0.0003851	cg07195282	-0.0004825	cg19049607	-0.002231	cg09978533	-0.002733	cg17296588	-0.00413	cg04773990	-0.003797	cg03710364	-0.002365	cg13340335	-0.004727	cg17239923	-0.002077	cg16721977	-0.003074	cg15975865	-0.004747	cg18403396	-0.006163	cg07095783	-0.006203	cg10549986	-0.004688
cg17525428	-0.0002275	cg17094171	-0.0003837	cg20110707	-0.0004819	cg05441768	-0.00223	cg13158481	-0.002732	cg12577010	-0.004127	cg20805367	-0.003797	cg11213574	-0.002365	cg02275294	-0.004718	cg18188782	-0.002076	cg04689082	-0.003073	cg01593345	-0.004744	cg10708955	-0.006158	cg10905180	-0.006188	cg09459339	-0.004683
cg08999915	-0.0002273	cg13495850	-0.0003834	cg00450304	-0.0004814	cg01020263	-0.002225	cg11203397	-0.002731	cg27450667	-0.004124	cg08988364	-0.003778	cg19040026	-0.002363	cg06740710	-0.004716	cg03527919	-0.002075	cg06460983	-0.003072	cg08999915	-0.004743	cg19651132	-0.006154	cg15318570	-0.006185	cg08999915	-0.004677
cg01147550	-0.0002272	cg02115911	-0.0003831	cg25864024	-0.0004809	cg13651833	-0.002224	cg05084827	-0.002727	cg21322248	-0.004121	cg13269407	-0.003777	cg24811290	-0.002363	cg24339193	-0.004715	cg06982544	-0.002074	cg19651132	-0.003072	cg08349497	-0.004739	cg16750801	-0.00615	cg17210604	-0.006181	cg26049998	-0.004677
cg22628281	-0.0002272	cg13587582	-0.000383	cg15174393	-0.0004801	cg20415170	-0.002224	cg00738869	-0.002725	cg05212706	-0.004119	cg09276998	-0.003774	cg13362637	-0.002361	cg23533254	-0.004714	cg19893077	-0.002072	cg03061122	-0.00307	cg11879741	-0.00473	cg06752054	-0.006148	cg13998093	-0.006168	cg11235741	-0.004672
cg25456477	-0.0002272	cg23907053	-0.000383	cg01776188	-0.0004796	cg00660105	-0.002222	cg25228755	-0.002725	cg01251150	-0.004118	cg19716902	-0.003771	cg09257975	-0.002359	cg25855249	-0.004714	cg22130262	-0.002072	cg05989429	-0.003068	cg26049998	-0.004722	cg09197895	-0.006147	cg06400428	-0.006166	cg06974961	-0.004671
cg05743713	-0.0002269	cg02100602	-0.0003822	cg21972382	-0.0004782	cg03251287	-0.002219	cg13468945	-0.002723	cg01538166	-0.004116	cg15012766	-0.00377	cg08044663	-0.002357	cg14048874	-0.004713	cg05635807	-0.002071	cg15427448	-0.003068	cg24186674	-0.004721	cg01750375	-0.006144	cg04048517	-0.006159	cg11953383	-0.00467
cg23691090	-0.0002268	cg02085891	-0.000382	cg05249026	-0.0004777	cg05419984	-0.002219	cg03100040	-0.002721	cg08464208	-0.004105	cg07471461	-0.003764	cg19326622	-0.002356	cg08446038	-0.004712	cg08230177	-0.002069	cg24325204	-0.003067	cg05063339	-0.004716	cg23907053	-0.006139	cg13802571	-0.006156	cg05754853	-0.004668
cg01902066	-0.0002265	cg07195282	-0.0003818	cg02086858	-0.0004766	cg16963683	-0.002218	cg09143195	-0.002721	cg26216433	-0.004103	cg17480467	-0.003761	cg22505962	-0.002355	cg00257455	-0.00471	cg01777403	-0.002067	cg19021466	-0.003059	cg08044663	-0.004712	cg03425412	-0.006138	cg02928365	-0.006144	cg20102336	-0.004659
cg04160501	-0.0002264	cg18672670	-0.0003818	cg26835302	-0.0004763	cg11242978	-0.002213	cg02937925	-0.002719	cg23819679	-0.004102	cg05423393	-0.003757	cg05196820	-0.002354	cg11879741	-0.004706	cg18139900	-0.002067	cg23922454	-0.003056	cg19182353	-0.004709	cg05058204	-0.006133	cg11180624	-0.00614	cg02535219	-0.004653
cg01511742	-0.0002263	cg24400183	-0.0003818	cg25125453	-0.0004762	cg03117005	-0.002209	cg19241327	-0.002716	cg18109838	-0.0041	cg17104258	-0.003757	cg18403396	-0.002354	cg19021466	-0.004705	cg19048426	-0.002066	cg26815229	-0.003056	cg12036544	-0.004705	cg02298094	-0.006129	cg07005523	-0.006132	cg15733367	-0.004652
cg02983090	-0.0002263	cg22568403	-0.0003816	cg12405742	-0.000476	cg03855710	-0.002209	cg24098643	-0.002715	cg07159958	-0.004096	cg07313523	-0.003746	cg23656386	-0.002353	cg22505962	-0.004704	cg07100128	-0.002063	cg16002305	-0.003054	cg03043157	-0.004703	cg01184784	-0.006128	cg14351425	-0.006132	cg18155840	-0.00465
cg24811290	-0.000226	cg15983109	-0.0003813	cg03442350	-0.000475	cg04743609	-0.002203	cg07380506	-0.002714	cg07392085	-0.004092	cg00726615	-0.003745	cg02413850	-0.002352	cg10598353	-0.004696	cg27269921	-0.002062	cg23037321	-0.003054	cg16137862	-0.004697	cg13892980	-0.006128	cg27299406	-0.006128	cg19143990	-0.00465
cg09657348	-0.0002259	cg22505962	-0.0003813	cg13547268	-0.0004749	cg03503942	-0.002202	cg25104512	-0.002712	cg26664871	-0.004092	cg22571038	-0.003744	cg11235741	-0.002348	cg12526298	-0.004694	cg17293936	-0.002061	cg05441768	-0.003052	cg01080924	-0.004695	cg08250099	-0.00612	cg23344321	-0.00612	cg26723847	-0.004647
cg07170300	-0.0002257	cg09448654	-0.000381	cg14956327	-0.0004748	cg05277054	-0.002202	cg24703390	-0.002708	cg18201077	-0.004087	cg11213574	-0.003743	cg08437578	-0.002343	cg06422883	-0.004692	cg00356183	-0.00206	cg16185015	-0.003051	cg00401091	-0.004688	cg24437715	-0.006111	cg10767146	-0.006115	cg06514371	-0.004646
cg11387340	-0.0002253	cg15106296	-0.0003809	cg21758133	-0.0004736	cg08716396	-0.002202	cg03098814	-0.002706	cg06310816	-0.004085	cg04194852	-0.003738	cg25456477	-0.002341	cg08702344	-0.004692	cg12423123	-0.002057	cg19048426	-0.003049	cg10820045	-0.004681	cg00498591	-0.006108	cg10580269	-0.006112	cg21589273	-0.00464
cg08811314	-0.0002252	cg06654901	-0.0003807	cg26988138	-0.0004733	cg14795894	-0.002198	cg04092231	-0.002705	cg21818333	-0.004082	cg01797371	-0.003737	cg05925327	-0.00234	cg10959651	-0.004681	cg16708785	-0.002057	cg03315007	-0.003048	cg15665400	-0.004676	cg14131272	-0.0061	cg22889584	-0.006112	cg07636178	-0.004638
cg17713673	-0.0002252	cg16737422	-0.0003807	cg09294739	-0.0004731	cg06740710	-0.002197	cg04136590	-0.002702	cg24858233	-0.00408	cg19241327	-0.00373	cg26988138	-0.002339	cg16185015	-0.004678	cg15743157	-0.002055	cg06385087	-0.003048	cg20019410	-0.004676	cg05063339	-0.006091	cg19241327	-0.006104	cg15352367	-0.004638
cg17239236	-0.0002251	cg06653004	-0.0003804	cg12041340	-0.0004727	cg18610423	-0.002197	cg01373602	-0.002698	cg09548403	-0.004077	cg19383430	-0.003729	cg04908588	-0.002336	cg10549986	-0.004675	cg08586366	-0.002054	cg10112407	-0.003048	cg09285095	-0.004674	cg13186228	-0.006091	cg00100420	-0.006102	cg15543281	-0.004638
cg10511249	-0.000225	cg19816445	-0.0003804	cg07621104	-0.0004719	cg02144298	-0.002195	cg16174680	-0.002698	cg27409484	-0.004076	cg01451391	-0.003725	cg14409083	-0.002333	cg04908588	-0.004671	cg13348059	-0.002054	cg12833931	-0.003047	cg17671280	-0.004672	cg17530673	-0.00609	cg02245020	-0.006102	cg01799671	-0.004636
cg10763059	-0.000225	cg21650962	-0.0003801	cg09693106	-0.0004714	cg19143990	-0.002195	cg00091483	-0.002695	cg13981380	-0.004073	cg02144298	-0.003725	cg04099562	-0.002332	cg20621021	-0.00467	cg24407096	-0.002052	cg16628372	-0.003047	cg10880459	-0.004669	cg12158737	-0.006088	cg11416243	-0.006102	cg10763059	-0.004636
cg11138929	-0.0002248	cg22669136	-0.00038	cg04035728	-0.0004698	cg26249450	-0.002192	cg01769037	-0.002692	cg22370057	-0.004072	cg03805618	-0.003724	cg26588825	-0.002332	cg15665400	-0.004666	cg10294797	-0.002049	cg11296230	-0.003045	cg02275294	-0.004666	cg27317433	-0.006088	cg02398663	-0.006098	cg24315421	-0.004635
cg05584950	-0.0002246	cg11474317	-0.0003799	cg26664871	-0.0004692	cg25150878	-0.002189	cg12840248	-0.00269	cg00906319	-0.004071	cg07310500	-0.00372	cg12405742	-0.002331	cg23786580	-0.004663	cg18295068	-0.002049	cg19888869	-0.003044	cg13899478	-0.004664	cg09229181	-0.006067	cg09459339	-0.006096	cg09521133	-0.004633
cg04155862	-0.000224	cg13158481	-0.0003796	cg06193958	-0.0004688	cg02019574	-0.002188	cg00395632	-0.002689	cg01080924	-0.004071	cg24158259	-0.003719	cg09060610	-0.00233	cg15561583	-0.00466	cg14351425	-0.002048	cg26134913	-0.003041	cg01310473	-0.004663	cg11138929	-0.006061	cg24498031	-0.006095	cg24154161	-0.004631
cg02100602	-0.0002237	cg22306928	-0.0003796	cg04628008	-0.0004686	cg05075176	-0.002178	cg12582003	-0.002688	cg02966153	-0.00407	cg19570545	-0.003709	cg27429749	-0.002326	cg17467873	-0.00466	cg23415203	-0.002046	cg12492345	-0.00304	cg12577010	-0.004656	cg20650802	-0.006057	cg12486308	-0.006092	cg14539231	-0.004625
cg26063904	-0.0002237	cg00726615	-0.0003795	cg07728920	-0.0004684	cg13981380	-0.002178	cg23426816	-0.002688	cg08180285	-0.00407	cg05212706	-0.003708	cg05173737	-0.002325	cg03376712	-0.004651	cg02578070	-0.002045	cg18794854	-0.003039	cg00357532	-0.004647	cg01222408	-0.006042	cg10178203	-0.006089	cg13495850	-0.004621
cg02653559	-0.0002236	cg23661183	-0.0003795	cg27429749	-0.0004676	cg16379533	-0.002178	cg13565656	-0.002687	cg03065202	-0.004064	cg14155397	-0.003706	cg12577010	-0.002324	cg03527919	-0.00465	cg17573068	-0.002044	cg19339848	-0.003039	cg24333845	-0.004646	cg06982544	-0.006035	cg22776646	-0.006088	cg13568950	-0.004617
cg00705280	-0.0002233	cg04545636	-0.0003792	cg11225410	-0.0004675	cg21032292	-0.002178	cg05419984	-0.002685	cg26620472	-0.004064	cg20943039	-0.003705	cg09344183	-0.002323	cg05735639	-0.004649	cg01070209	-0.002043	cg01164344	-0.003038	cg09288789	-0.004645	cg11654490	-0.006034	cg20873416	-0.006079	cg15626828	-0.004616
cg01877936	-0.0002233	cg27584135	-0.0003792	cg00129651	-0.0004673	cg13299776	-0.002177	cg20415170	-0.00268	cg04351062	-0.004063	cg09285418	-0.003702	cg02100602	-0.002322	cg08872722	-0.004648	cg13783653	-0.002043	cg03467027	-0.003038	cg14164044	-0.004645	cg02215115	-0.006033	cg11420768	-0.006075	cg00662647	-0.004612
cg24349631	-0.0002232	cg16797762	-0.000379	cg23656386	-0.000467	cg25456477	-0.002176	cg22863209	-0.002679	cg02454890	-0.004061	cg13483603	-0.003702	cg20650802	-0.002321	cg18412834	-0.004648	cg08056957	-0.002042	cg22058099	-0.003038	cg23347429	-0.004644	cg06937717	-0.006029	cg24139898	-0.006072	cg02928365	-0.00461
cg15376615	-0.0002231	cg20589862	-0.0003787	cg23982279	-0.0004667	cg13441766	-0.002175	cg01834210	-0.002676	cg00977110	-0.00406	cg25347264	-0.003696	cg00660105	-0.002314	cg11412853	-0.004646	cg15085899	-0.002042	cg05412028	-0.003037	cg13279811	-0.004643	cg01885963	-0.006027	cg00049440	-0.006071	cg08774452	-0.004607
cg01703205	-0.000223	cg22947007	-0.0003787	cg03643998	-0.0004666	cg26437522	-0.002171	cg06367135	-0.002671	cg15427448	-0.00406	cg18966597	-0.003686	cg01797371	-0.002312	cg14080475	-0.004645	cg23922454	-0.002042	cg24283621	-0.003035	cg22049858	-0.004638	cg16789592	-0.006023	cg15427448	-0.006071	cg09197895	-0.004607
cg03043157	-0.0002229	cg15770702	-0.0003786	cg04602387	-0.0004666	cg26416381	-0.00217	cg23975062	-0.002671	cg23164459	-0.00406	cg05137587	-0.003683	cg06385087	-0.002312	cg15854125	-0.004644	cg08229199	-0.00204	cg26368228	-0.003034	cg04472725	-0.004635	cg06827247	-0.006022	cg16050165	-0.00607	cg03643998	-0.004599
cg16855845	-0.0002227	cg04743609	-0.0003777	cg21745110	-0.0004665	cg02543772	-0.002169	cg02404636	-0.002668	cg01490102	-0.004059	cg09678836	-0.00368	cg03019033	-0.002311	cg17170262	-0.004641	cg14247332	-0.002037	cg21731345	-0.003029	cg26368228	-0.004634	cg02098752	-0.006015	cg05951576	-0.006068	cg07336230	-0.004595
cg04602387	-0.0002225	cg27445177	-0.0003777	cg04839259	-0.0004664	cg07392085	-0.002165	cg05752685	-0.002668	cg13483603	-0.004059	cg17839721	-0.003679	cg08051310	-0.002311	cg05509659	-0.004639	cg07356011	-0.002035	cg08154944	-0.003023	cg12352038	-0.004633	cg20390613	-0.006007	cg11909137	-0.006067	cg20873416	-0.004594
cg24736933	-0.0002224	cg06092948	-0.0003775	cg06653004	-0.0004661	cg11190754	-0.002164	cg18965377	-0.002668	cg26657240	-0.004059	cg00218103	-0.003678	cg15630907	-0.002311	cg07159958	-0.004633	cg15821835	-0.002034	cg02353165	-0.00302	cg03996539	-0.004623	cg17301223	-0.005994	cg10308906	-0.006065	cg22889755	-0.004593
cg26840590	-0.0002224	cg07810039	-0.000377	cg14120215	-0.0004658	cg15262242	-0.002164	cg24676609	-0.002665	cg20650802	-0.004055	cg04675475	-0.003675	cg04879755	-0.00231	cg17837526	-0.004633	cg07044708	-0.002033	cg18148130	-0.003019	cg22505962	-0.004618	cg14403200	-0.005985	cg24680681	-0.006064	cg11225410	-0.004581
cg06180356	-0.0002222	cg20000459	-0.0003765	cg18892808	-0.0004657	cg27031632	-0.002164	cg13451280	-0.002657	cg00660105	-0.004047	cg18576604	-0.003671	cg07170300	-0.002309	cg19722847	-0.004631	cg01750375	-0.002029	cg11084266	-0.003017	cg02589695	-0.004611	cg21239184	-0.005976	cg18552380	-0.006062	cg10418162	-0.004576
cg12405742	-0.0002222	cg14212266	-0.0003762	cg08872937	-0.0004653	cg00289052	-0.002163	cg17997279	-0.002655	cg04155862	-0.004047	cg17070611	-0.003667	cg14125468	-0.002309	cg09288789	-0.004629	cg04221117	-0.002029	cg23224120	-0.003015	cg10169194	-0.00461	cg09899173	-0.005972	cg05964640	-0.006057	cg09652526	-0.004562
cg16651732	-0.0002222	cg08716396	-0.0003761	cg04787325	-0.0004647	cg06092948	-0.002163	cg04153116	-0.002653	cg10598353	-0.004043	cg03473387	-0.003666	cg18892808	-0.002308	cg15770702	-0.004627	cg05505450	-0.002029	cg02052895	-0.003014	cg05022306	-0.004604	cg11953383	-0.005962	cg05754853	-0.006054	cg05966978	-0.00456
cg13269407	-0.0002219	cg13651833	-0.0003754	cg00356183	-0.0004637	cg06621094	-0.002163	cg05989429	-0.00265	cg06805557	-0.004041	cg05376810	-0.003662	cg24186674	-0.002305	cg04958411	-0.004625	cg23595222	-0.002029	cg00991576	-0.003013	cg12973365	-0.0046	cg23463144	-0.005955	cg19716902	-0.006051	cg14292619	-0.004553
cg03780561	-0.0002218	cg27130302	-0.0003752	cg26063904	-0.0004636	cg11630696	-0.002157	cg13362637	-0.00265	cg19241327	-0.004041	cg15770702	-0.00366	cg23224120	-0.002303	cg05350268	-0.004625	cg04264908	-0.002028	cg02114449	-0.00301	cg13919466	-0.004596	cg08799922	-0.005946	cg16292333	-0.006048	cg12492345	-0.004552
cg17094171	-0.0002217	cg14726525	-0.0003747	cg13367647	-0.0004635	cg00687252	-0.002155	cg07865517	-0.002649	cg13186228	-0.004031	cg02151609	-0.003659	cg05505450	-0.002299	cg01020263	-0.004623	cg23473081	-0.002028	cg02100602	-0.003009	cg18080906	-0.004596	cg19108289	-0.005946	cg09892390	-0.006046	cg04596060	-0.004551
cg21729992	-0.0002216	cg06835628	-0.0003738	cg14644761	-0.0004631	cg15661389	-0.002153	cg11936643	-0.002649	cg06765956	-0.00403	cg24035962	-0.003648	cg06982544	-0.002296	cg01277506	-0.004622	cg03848675	-0.002027	cg21859623	-0.003007	cg12713583	-0.004595	cg24937877	-0.005945	cg12460433	-0.006045	cg14507891	-0.004551
cg14206898	-0.0002214	cg23676439	-0.0003737	cg12769891	-0.000463	cg27317433	-0.002152	cg13568950	-0.002647	cg03780561	-0.004028	cg06422883	-0.00364	cg22220165	-0.002295	cg01349856	-0.00462	cg00454770	-0.002024	cg03698956	-0.003005	cg25921358	-0.004582	cg08021564	-0.00594	cg04878000	-0.006028	cg24709703	-0.00455
cg07431286	-0.0002213	cg10565187	-0.0003736	cg25011749	-0.0004626	cg16667631	-0.002147	cg02656741	-0.002646	cg02821342	-0.004027	cg24337786	-0.00364	cg14247332	-0.002293	cg01777403	-0.004615	cg01703205	-0.002023	cg09367425	-0.003005	cg01099231	-0.00458	cg02191044	-0.005938	cg05545914	-0.006025	cg03742950	-0.004548
cg10239077	-0.0002213	cg03078043	-0.0003732	cg19816445	-0.0004623	cg15093194	-0.002146	cg15409133	-0.002646	cg26272220	-0.004027	cg21322248	-0.003636	cg24339193	-0.002293	cg22388634	-0.004613	cg26093711	-0.002023	cg24526433	-0.003005	cg23847017	-0.00458	cg25439632	-0.005937	cg14630905	-0.006017	cg23640802	-0.004547
cg02086858	-0.0002209	cg05989429	-0.0003732	cg23209990	-0.0004623	cg21803959	-0.002146	cg13963446	-0.002644	cg07944798	-0.00402	cg25016544	-0.003635	cg11594940	-0.002292	cg09622982	-0.004612	cg09987889	-0.002021	cg04880751	-0.003004	cg02335642	-0.004578	cg09137533	-0.005935	cg00218103	-0.006016	cg01747664	-0.004526
cg05752685	-0.0002209	cg11026555	-0.0003732	cg18399703	-0.0004619	cg27130302	-0.002144	cg20525088	-0.002641	cg23397278	-0.004019	cg25473596	-0.003633	cg06719487	-0.00229	cg07682547	-0.004608	cg05476568	-0.002019	cg07475654	-0.003004	cg08189968	-0.004578	cg16316141	-0.005935	cg07921384	-0.006013	cg00133595	-0.004523
cg08369079	-0.0002208	cg17837526	-0.0003732	cg10658252	-0.0004617	cg12036735	-0.002142	cg15086113	-0.00264	cg25587091	-0.004019	cg14729148	-0.003631	cg25383699	-0.002289	cg16356456	-0.004602	cg16721977	-0.002016	cg23733133	-0.002997	cg17883458	-0.004577	cg26958524	-0.005929	cg16514543	-0.006011	cg09899173	-0.004521
cg12840248	-0.0002205	cg20229014	-0.0003731	cg19103000	-0.0004613	cg01559726	-0.002141	cg02561726	-0.002639	cg08751352	-0.004017	cg22078451	-0.00363	cg25877179	-0.002287	cg22385817	-0.004596	cg05038268	-0.002015	cg26495839	-0.002997	cg27119358	-0.004573	cg27398499	-0.005924	cg19632206	-0.006011	cg18113602	-0.004513
cg19103000	-0.0002205	cg13617889	-0.000373	cg01538166	-0.000461	cg25502093	-0.002141	cg03503942	-0.002637	cg11938014	-0.00401	cg04138112	-0.003625	cg04833050	-0.002283	cg07147364	-0.004595	cg14554157	-0.002014	cg14056668	-0.002992	cg05281645	-0.004571	cg07921384	-0.005912	cg06419432	-0.00601	cg02052895	-0.004512
cg04548513	-0.0002202	cg17839721	-0.0003728	cg08282819	-0.0004607	cg11153400	-0.002138	cg11400401	-0.002634	cg11135021	-0.004002	cg24101049	-0.003625	cg13963446	-0.002283	cg19542238	-0.004592	cg22049858	-0.002014	cg09727277	-0.002989	cg03780561	-0.00457	cg26725274	-0.005909	cg18565132	-0.006009	cg07058528	-0.004511
cg04743609	-0.0002202	cg03549127	-0.0003725	cg09278098	-0.0004606	cg04581938	-0.002135	cg02825052	-0.002633	cg09650487	-0.004001	cg17801546	-0.003624	cg09874213	-0.002282	cg26621088	-0.00459	cg01234063	-0.002013	cg09797645	-0.002985	cg14034968	-0.004567	cg02750234	-0.0059	cg08747377	-0.006004	cg11194994	-0.00451
cg10641615	-0.0002199	cg12238593	-0.0003719	cg15983109	-0.0004606	cg00014112	-0.002134	cg19878838	-0.002628	cg18113602	-0.004	cg07960944	-0.00362	cg22396755	-0.00228	cg02714882	-0.004589	cg24399395	-0.002013	cg03324578	-0.002984	cg02074591	-0.004565	cg17711365	-0.005894	cg20401521	-0.006003	cg14291622	-0.00451
cg26464887	-0.0002198	cg14206898	-0.0003713	cg07716032	-0.0004605	cg13604623	-0.002134	cg23032936	-0.002626	cg00257455	-0.003999	cg01036409	-0.003618	cg26503877	-0.00228	cg23662713	-0.004589	cg08787401	-0.002012	cg22466350	-0.002984	cg04131395	-0.004565	cg04812509	-0.005889	cg06491116	-0.006002	cg02029926	-0.004507
cg19651132	-0.0002197	cg14864103	-0.0003713	cg08437578	-0.0004605	cg01337515	-0.002133	cg00004818	-0.002624	cg03301084	-0.003999	cg03919694	-0.003616	cg15079315	-0.002278	cg17054900	-0.004588	cg27020216	-0.00201	cg13906968	-0.002983	cg08885659	-0.004565	cg10454121	-0.005885	cg09276998	-0.005992	cg18065361	-0.004505
cg06636971	-0.0002196	cg00688840	-0.000371	cg06560912	-0.0004604	cg12981137	-0.002131	cg09967877	-0.002624	cg12864597	-0.003999	cg18878992	-0.003612	cg22639293	-0.002277	cg04787325	-0.004587	cg22892607	-0.002008	cg08774452	-0.002981	cg01712059	-0.004564	cg22998811	-0.005885	cg09137533	-0.00599	cg04628008	-0.0045
cg20392607	-0.0002196	cg11601027	-0.0003704	cg17163527	-0.0004603	cg20641465	-0.002131	cg22813140	-0.002624	cg19722847	-0.003996	cg14284211	-0.003608	cg03467027	-0.002276	cg23483512	-0.004578	cg05989429	-0.002006	cg00356183	-0.002979	cg16188532	-0.004564	cg25026237	-0.005885	cg11714334	-0.005989	cg01877936	-0.004499
cg25098208	-0.0002196	cg05776075	-0.0003702	cg23344321	-0.0004602	cg16521978	-0.002129	cg15063322	-0.002622	cg09899173	-0.003989	cg19674065	-0.003605	cg05212706	-0.002276	cg09650487	-0.004573	cg12869659	-0.002004	cg07016276	-0.002979	cg07310500	-0.004563	cg07211212	-0.00588	cg18403396	-0.005988	cg13084458	-0.004498
cg09463047	-0.0002194	cg06204948	-0.00037	cg26723847	-0.0004601	cg23656386	-0.002129	cg05038216	-0.002621	cg16762684	-0.003986	cg09367425	-0.0036	cg04778274	-0.002273	cg16837338	-0.004571	cg11446193	-0.002003	cg12015310	-0.002979	cg23627301	-0.004562	cg22973468	-0.005873	cg14403200	-0.005984	cg08799922	-0.004496
cg27130302	-0.0002194	cg27167224	-0.00037	cg13930596	-0.00046	cg12577010	-0.002128	cg20768638	-0.002619	cg08799922	-0.003985	cg22306928	-0.003598	cg25195415	-0.002272	cg14614563	-0.004568	cg25141069	-0.002003	cg13348059	-0.002979	cg12487147	-0.00456	cg25277174	-0.005867	cg11870261	-0.005979	cg11521780	-0.004486
cg01070209	-0.0002193	cg03425412	-0.0003698	cg03324578	-0.0004596	cg16789592	-0.002125	cg11775528	-0.002617	cg15630907	-0.003985	cg01469887	-0.003597	cg10828660	-0.002265	cg04808029	-0.004567	cg20319211	-0.002002	cg04778274	-0.002978	cg15811668	-0.004559	cg25146017	-0.005866	cg18255614	-0.005973	cg11536940	-0.004484
cg17296588	-0.0002193	cg05963690	-0.0003693	cg02323277	-0.0004594	cg00064255	-0.002123	cg20331612	-0.002613	cg16747567	-0.003984	cg01420426	-0.003593	cg06616077	-0.002261	cg10633958	-0.004565	cg16411251	-0.002001	cg23105839	-0.002978	cg24664861	-0.004558	cg25903779	-0.005864	cg11153400	-0.00597	cg02151609	-0.004483
cg09197895	-0.0002192	cg12706425	-0.0003683	cg00522276	-0.0004593	cg00338391	-0.002122	cg21475255	-0.002613	cg06636971	-0.003979	cg13367647	-0.003593	cg11857997	-0.002261	cg23347429	-0.004563	cg14210607	-0.002	cg25492645	-0.002978	cg02837536	-0.004557	cg06822689	-0.00586	cg23141632	-0.005966	cg09608712	-0.004483
cg02477579	-0.0002191	cg11529250	-0.0003679	cg17356181	-0.0004593	cg21785847	-0.002121	cg10779423	-0.002612	cg20068209	-0.003977	cg11758932	-0.003587	cg21529323	-0.002261	cg01222408	-0.004559	cg20877313	-0.002	cg10777361	-0.002976	cg05964640	-0.004556	cg27119358	-0.00586	cg15416440	-0.005965	cg18911592	-0.004482
cg04908588	-0.0002191	cg26320410	-0.0003679	cg24284910	-0.0004593	cg17997279	-0.00212	cg24567694	-0.002612	cg24054460	-0.003971	cg00495036	-0.003584	cg01862641	-0.002259	cg18119529	-0.004556	cg11197101	-0.001999	cg24504423	-0.002976	cg19982668	-0.004553	cg05962325	-0.005857	cg10902825	-0.005964	cg09693106	-0.00448
cg02335804	-0.0002188	cg11084266	-0.0003678	cg26233529	-0.0004593	cg10763059	-0.002118	cg17080504	-0.00261	cg20392607	-0.003969	cg07211212	-0.003582	cg09193479	-0.002258	cg17929997	-0.004551	cg17696750	-0.001999	cg06982544	-0.002975	cg13997668	-0.004549	cg26917873	-0.005856	cg06688910	-0.005963	cg07944798	-0.004476
cg13568950	-0.0002188	cg15529727	-0.0003676	cg06530983	-0.0004592	cg10658252	-0.002117	cg00454770	-0.002609	cg14155397	-0.003968	cg22505962	-0.003573	cg04221117	-0.002254	cg16146033	-0.004546	cg00213714	-0.001996	cg15119100	-0.002975	cg27448161	-0.004549	cg04908588	-0.005852	cg07237939	-0.005958	cg11558474	-0.004474
cg16982199	-0.0002187	cg22336806	-0.0003675	cg01902066	-0.000459	cg06765956	-0.00211	cg16386396	-0.002608	cg08193100	-0.003967	cg01899130	-0.00357	cg12689832	-0.002254	cg17239923	-0.004545	cg23105839	-0.001993	cg24775454	-0.002973	cg22125968	-0.004548	cg13552867	-0.005844	cg20149973	-0.005954	cg09278098	-0.004473
cg07860213	-0.0002186	cg01885963	-0.0003672	cg00726615	-0.0004588	cg15100945	-0.00211	cg26840590	-0.002608	cg10454121	-0.003966	cg17210604	-0.00357	cg07095783	-0.002252	cg19724470	-0.004539	cg24693225	-0.001992	cg13738140	-0.00297	cg08470180	-0.004547	cg18801599	-0.005843	cg11997733	-0.00595	cg21818333	-0.00447
cg17470837	-0.0002186	cg10714284	-0.0003668	cg05364038	-0.0004587	cg03442350	-0.002107	cg11242978	-0.002607	cg16521978	-0.003963	cg09029902	-0.003565	cg17837526	-0.002248	cg26920902	-0.004537	cg23687149	-0.001989	cg14913969	-0.00297	cg15346781	-0.004541	cg01698108	-0.005839	cg05281645	-0.005949	cg25770096	-0.00447
cg11634496	-0.0002185	cg17870408	-0.0003668	cg00486352	-0.0004579	cg08325519	-0.002106	cg26870192	-0.002603	cg10317026	-0.003957	cg24340572	-0.003561	cg09467508	-0.002247	cg05038268	-0.004534	cg05419671	-0.001988	cg14480858	-0.002966	cg10959651	-0.004538	cg20291222	-0.005838	cg16630482	-0.005947	cg07813031	-0.004468
cg18242030	-0.0002184	cg15174393	-0.0003666	cg24129382	-0.0004574	cg01902066	-0.0021	cg00890840	-0.002602	cg20918957	-0.003956	cg14210607	-0.003559	cg25640519	-0.002247	cg22956254	-0.004534	cg25598086	-0.001988	cg11558474	-0.002962	cg19818826	-0.004532	cg20090558	-0.005836	cg15864601	-0.005944	cg22220165	-0.004468
cg06321376	-0.0002179	cg23250869	-0.0003665	cg22125370	-0.0004571	cg17306740	-0.0021	cg08739233	-0.002601	cg15202102	-0.003955	cg08437578	-0.003558	cg13524209	-0.002246	cg03863616	-0.004532	cg10047753	-0.001987	cg23069167	-0.002961	cg07640233	-0.004531	cg20224311	-0.005836	cg22221669	-0.005927	cg02205181	-0.004467
cg00401091	-0.0002178	cg11203397	-0.0003663	cg13963446	-0.0004569	cg21116447	-0.0021	cg13197680	-0.002601	cg25626427	-0.003955	cg01080924	-0.003555	cg09548403	-0.002245	cg12577010	-0.004532	cg17338501	-0.001987	cg10633958	-0.00296	cg17296588	-0.004529	cg19869746	-0.005835	cg04912712	-0.005926	cg15975865	-0.004466
cg20792376	-0.0002178	cg26069514	-0.0003662	cg24709703	-0.0004565	cg21029612	-0.002097	cg17276002	-0.002601	cg27589088	-0.003954	cg13525088	-0.003553	cg08533745	-0.002244	cg23831143	-0.004532	cg27331241	-0.001986	cg02930996	-0.002959	cg16179125	-0.004524	cg01208908	-0.00583	cg09804809	-0.005926	cg12346673	-0.004464
cg03919694	-0.0002176	cg00289052	-0.000366	cg06321376	-0.0004562	cg15424250	-0.002095	cg19105122	-0.002601	cg06277849	-0.003952	cg26216433	-0.003551	cg14766700	-0.002243	cg08786829	-0.004527	cg10148280	-0.001984	cg16173191	-0.002958	cg12530994	-0.004523	cg25598086	-0.005828	cg26158950	-0.005922	cg03459791	-0.004463
cg21575509	-0.0002176	cg10141008	-0.000366	cg16855845	-0.0004561	cg05728754	-0.002094	cg05634149	-0.002599	cg23791611	-0.003952	cg16651732	-0.003548	cg10763059	-0.002242	cg21273275	-0.004526	cg16002305	-0.001983	cg00397324	-0.002957	cg25289973	-0.004515	cg26872028	-0.005828	cg05149386	-0.005921	cg17390350	-0.004458
cg03612522	-0.0002174	cg14489570	-0.0003659	cg20211816	-0.000455	cg19685205	-0.002092	cg16651732	-0.002596	cg05385248	-0.003951	cg24349631	-0.003541	cg03770147	-0.002241	cg19570545	-0.004525	cg05925327	-0.001982	cg10214640	-0.002954	cg25735887	-0.004513	cg21597595	-0.005827	cg07315993	-0.00592	cg22763897	-0.004458
cg17205832	-0.0002173	cg17163527	-0.0003659	cg18352516	-0.0004549	cg03078043	-0.002089	cg16206440	-0.002595	cg19306307	-0.003951	cg03315007	-0.003537	cg13413286	-0.002241	cg02642549	-0.004524	cg01094748	-0.00198	cg03060555	-0.002952	cg27641628	-0.004512	cg05299387	-0.005826	cg05019826	-0.005919	cg01453694	-0.004455
cg02637282	-0.0002171	cg20669012	-0.0003658	cg04878000	-0.0004547	cg15954235	-0.002088	cg03162779	-0.002593	cg20885179	-0.003949	cg11745019	-0.003534	cg06422883	-0.00224	cg20119464	-0.004523	cg11138929	-0.00198	cg11135021	-0.002952	cg08357990	-0.004511	cg07961887	-0.005826	cg09745430	-0.005916	cg18884940	-0.004454
cg00014112	-0.000217	cg01654862	-0.0003652	cg18374181	-0.0004547	cg13638849	-0.002087	cg19988028	-0.002591	cg10763059	-0.003945	cg18109838	-0.003534	cg26872028	-0.00224	cg06952660	-0.004522	cg23097681	-0.00198	cg20717932	-0.00295	cg26248552	-0.004511	cg17714276	-0.00582	cg14424363	-0.005911	cg04911005	-0.004452
cg02401556	-0.0002169	cg06636971	-0.0003652	cg14823389	-0.0004545	cg16721977	-0.002087	cg09896120	-0.002589	cg17390350	-0.00394	cg11180624	-0.003533	cg08056957	-0.002238	cg01443426	-0.004519	cg11051738	-0.001979	cg05084827	-0.002949	cg25040670	-0.004508	cg17573068	-0.005818	cg21710324	-0.005911	cg21250296	-0.004451
cg15079315	-0.0002167	cg04828284	-0.0003651	cg13605988	-0.0004542	cg24340572	-0.002087	cg15459780	-0.002585	cg25491558	-0.003938	cg25491558	-0.00353	cg20669012	-0.002234	cg01538166	-0.004517	cg21322248	-0.001978	cg12352038	-0.002949	cg24937877	-0.004503	cg17333211	-0.00581	cg05907835	-0.005909	cg15534084	-0.004449
cg19707853	-0.0002166	cg00397324	-0.0003638	cg17070611	-0.0004541	cg17163527	-0.002086	cg02461011	-0.002582	cg00672622	-0.003935	cg13782932	-0.003529	cg08016257	-0.002232	cg03854765	-0.004514	cg00541544	-0.001976	cg07362569	-0.002947	cg09209510	-0.0045	cg01697732	-0.005806	cg25302957	-0.005908	cg03080692	-0.004447
cg07621104	-0.0002164	cg05137587	-0.0003638	cg09247297	-0.000454	cg16468187	-0.002085	cg07139087	-0.002582	cg01145430	-0.003929	cg18374181	-0.003527	cg16292085	-0.002231	cg22058099	-0.004514	cg09892390	-0.001974	cg27331241	-0.002947	cg03953500	-0.004499	cg20323175	-0.005802	cg05022306	-0.005904	cg03364683	-0.004446
cg11714334	-0.0002162	cg04548513	-0.0003636	cg07904983	-0.0004536	cg24158187	-0.002085	cg20728496	-0.002582	cg03193328	-0.003929	cg16094412	-0.003526	cg11634496	-0.002229	cg07402729	-0.004512	cg14742198	-0.001974	cg20669012	-0.002945	cg04489069	-0.004499	cg18499530	-0.005799	cg14480858	-0.005898	cg06797533	-0.004444
cg19049607	-0.0002162	cg06193723	-0.0003636	cg12577010	-0.0004529	cg14864103	-0.002083	cg18201077	-0.002581	cg04650789	-0.003929	cg03805475	-0.003522	cg20337384	-0.002229	cg06073386	-0.00451	cg19888869	-0.001974	cg20888019	-0.002945	cg12265878	-0.004499	cg04991958	-0.005792	cg27188703	-0.005896	cg17980625	-0.004444
cg07627639	-0.0002161	cg26216433	-0.0003635	cg11416290	-0.0004528	cg24054460	-0.002083	cg22599769	-0.002581	cg12405742	-0.003928	cg09967877	-0.00352	cg03996539	-0.002228	cg07954414	-0.00451	cg22006060	-0.001972	cg23067085	-0.002944	cg18148130	-0.004495	cg05970314	-0.005791	cg17165580	-0.005893	cg07701237	-0.004435
cg13782728	-0.0002159	cg21198550	-0.0003634	cg09521133	-0.0004527	cg07602980	-0.002076	cg16170006	-0.00258	cg17278453	-0.003928	cg04310104	-0.003518	cg22971216	-0.002225	cg08727535	-0.004508	cg09143195	-0.001969	cg06789550	-0.002943	cg13802571	-0.004493	cg11235741	-0.005785	cg03774520	-0.005889	cg16708785	-0.004434
cg19079546	-0.000215	cg13782728	-0.0003632	cg20524271	-0.0004521	cg25619837	-0.002075	cg03508786	-0.002579	cg04908588	-0.003925	cg05307957	-0.003518	cg09693106	-0.002224	cg24337786	-0.004508	cg08928321	-0.001968	cg19782173	-0.002941	cg26379258	-0.00449	cg23164459	-0.005783	cg15701237	-0.005886	cg13847066	-0.00443
cg03473387	-0.0002148	cg11936643	-0.0003629	cg14351425	-0.000452	cg08738430	-0.002071	cg07095783	-0.002579	cg05423393	-0.003924	cg16115588	-0.003512	cg03204322	-0.002223	cg24129382	-0.004497	cg16906822	-0.001966	cg01451391	-0.002935	cg16453560	-0.004489	cg22478210	-0.005779	cg21056723	-0.005886	cg25741646	-0.004427
cg13605988	-0.0002148	cg14233074	-0.0003627	cg16543094	-0.0004512	cg00443488	-0.002069	cg12036735	-0.002579	cg22346380	-0.003922	cg23415203	-0.003512	cg05852231	-0.002223	cg16789592	-0.004496	cg23174932	-0.001966	cg16292333	-0.002935	cg03529908	-0.004488	cg13264941	-0.005772	cg14874351	-0.005882	cg14604336	-0.00442
cg16002305	-0.0002147	cg23009123	-0.0003626	cg18176922	-0.0004508	cg01597480	-0.002069	cg13279811	-0.002579	cg03747456	-0.003919	cg04751035	-0.003508	cg23791611	-0.002223	cg20344434	-0.004492	cg09521133	-0.001963	cg08193100	-0.002934	cg06700856	-0.004488	cg10968756	-0.005771	cg01971137	-0.00587	cg26216433	-0.004419
cg17054900	-0.0002143	cg13722431	-0.0003624	cg04743609	-0.0004507	cg15448445	-0.002069	cg09276998	-0.002576	cg27584135	-0.003919	cg08792995	-0.003506	cg27558095	-0.002221	cg13524209	-0.004491	cg08022244	-0.001962	cg16399365	-0.002934	cg20275558	-0.004485	cg10406027	-0.00577	cg10294797	-0.005863	cg20214477	-0.004418
cg26127778	-0.0002143	cg10227187	-0.0003623	cg07078225	-0.0004499	cg00624212	-0.002066	cg23661183	-0.002575	cg24998816	-0.003918	cg21463981	-0.003506	cg06341027	-0.002216	cg27448161	-0.004489	cg17163527	-0.001962	cg17296588	-0.002933	cg24340572	-0.004484	cg04812615	-0.005767	cg04032226	-0.00586	cg15911806	-0.004417
cg09367425	-0.0002141	cg25297255	-0.0003622	cg01145430	-0.0004497	cg13657092	-0.002064	cg01469887	-0.002574	cg22505962	-0.003914	cg08533745	-0.003505	cg07141002	-0.002216	cg02017282	-0.004488	cg02642549	-0.001961	cg12238593	-0.00293	cg22763897	-0.004482	cg24337786	-0.005766	cg13777294	-0.005859	cg18565132	-0.004416
cg20650802	-0.0002139	cg19113641	-0.0003621	cg26315263	-0.0004493	cg07898857	-0.002063	cg17083685	-0.002574	cg00178897	-0.003911	cg16789592	-0.003503	cg03863616	-0.002215	cg04489069	-0.004485	cg04131395	-0.001957	cg13440003	-0.002929	cg09498007	-0.00448	cg25502093	-0.005763	cg11272705	-0.005856	cg11348442	-0.004414
cg07904983	-0.0002137	cg14956327	-0.000362	cg16221975	-0.0004489	cg15289316	-0.002063	cg20713639	-0.00257	cg22256631	-0.003909	cg04958411	-0.003501	cg15575641	-0.002215	cg12613129	-0.004484	cg04132146	-0.001957	cg16146033	-0.002925	cg10178263	-0.004475	cg05038216	-0.005759	cg10164592	-0.005852	cg10460946	-0.004409
cg05212706	-0.0002136	cg06530983	-0.0003615	cg26464887	-0.0004489	cg18188010	-0.002063	cg22332266	-0.00257	cg27024057	-0.003908	cg11536940	-0.0035	cg27448161	-0.002215	cg25640519	-0.004484	cg14913969	-0.001956	cg25011749	-0.002924	cg07096305	-0.004471	cg24463469	-0.005759	cg06822689	-0.00585	cg04581938	-0.004408
cg16312514	-0.0002136	cg21871407	-0.0003614	cg04581938	-0.0004488	cg22221669	-0.002062	cg10515048	-0.002568	cg08558323	-0.003907	cg16185015	-0.0035	cg25451958	-0.002214	cg26218983	-0.004484	cg06193958	-0.001955	cg00488512	-0.002922	cg11875119	-0.00447	cg14351425	-0.005756	cg15184687	-0.005845	cg11936643	-0.004408
cg27295118	-0.0002134	cg13468945	-0.000361	cg05476568	-0.0004488	cg11936643	-0.002058	cg00002116	-0.002566	cg22336806	-0.003905	cg03747456	-0.003497	cg26840590	-0.002214	cg20080079	-0.004483	cg12621203	-0.001955	cg12526298	-0.002922	cg06134410	-0.004467	cg13299776	-0.005754	cg04751035	-0.005841	cg25208969	-0.004406
cg00726615	-0.0002127	cg27020216	-0.0003606	cg07211212	-0.0004486	cg18576604	-0.002056	cg20425384	-0.002565	cg25228755	-0.003899	cg17333211	-0.003496	cg12359279	-0.002213	cg25046651	-0.004482	cg02788637	-0.001949	cg13331550	-0.002916	cg20091297	-0.004466	cg11521780	-0.005752	cg26824216	-0.005835	cg02126753	-0.004405
cg14006320	-0.0002127	cg00275557	-0.0003605	cg16570157	-0.0004486	cg14844130	-0.002055	cg25554917	-0.002565	cg05964640	-0.003897	cg23728447	-0.003496	cg23201812	-0.002212	cg19782173	-0.004478	cg25830640	-0.001948	cg10406027	-0.002914	cg26840590	-0.004465	cg22750557	-0.005751	cg11654490	-0.005823	cg12713583	-0.004404
cg20619374	-0.0002126	cg06974755	-0.0003602	cg07614018	-0.0004484	cg01885963	-0.002053	cg24811290	-0.002562	cg03643998	-0.003895	cg25864024	-0.003493	cg07372034	-0.002211	cg22702331	-0.004478	cg13938663	-0.001947	cg18392612	-0.002914	cg11558474	-0.004464	cg03609454	-0.00575	cg13014531	-0.005819	cg08512490	-0.004403
cg07967409	-0.0002125	cg26268701	-0.0003596	cg19708554	-0.0004483	cg05741490	-0.002053	cg15550572	-0.002561	cg01697732	-0.003894	cg13060154	-0.003489	cg04194852	-0.00221	cg02283691	-0.004474	cg03780561	-0.001946	cg23967461	-0.002914	cg17912370	-0.004464	cg07278165	-0.005745	cg10427452	-0.005813	cg18334211	-0.004401
cg18778196	-0.0002123	cg03896436	-0.0003591	cg17696750	-0.000448	cg15030449	-0.002051	cg25153601	-0.002561	cg18051461	-0.00389	cg08365738	-0.003488	cg05951576	-0.002209	cg15243570	-0.004473	cg22336806	-0.001946	cg09219721	-0.002913	cg04560810	-0.00446	cg27188703	-0.005745	cg13440003	-0.005812	cg07921384	-0.0044
cg17839721	-0.0002122	cg04126261	-0.0003585	cg17080504	-0.0004476	cg04958411	-0.002049	cg27429749	-0.002561	cg24506767	-0.003887	cg09209510	-0.003488	cg04144394	-0.002208	cg12228245	-0.004472	cg26991199	-0.001945	cg21322248	-0.002913	cg15854125	-0.004459	cg20805367	-0.00574	cg13492159	-0.005805	cg00049440	-0.004398
cg06740710	-0.000212	cg12352038	-0.0003585	cg20805367	-0.0004471	cg17276002	-0.002049	cg06419432	-0.00256	cg16068812	-0.003886	cg19326622	-0.003486	cg13847070	-0.002208	cg09503596	-0.004471	cg02017450	-0.001939	cg09197895	-0.002912	cg26052635	-0.004458	cg09650487	-0.005737	cg04628008	-0.005804	cg26996616	-0.004395
cg09498007	-0.0002119	cg12041340	-0.0003583	cg02115911	-0.000446	cg16207263	-0.002047	cg03246273	-0.002558	cg03783410	-0.003885	cg23214464	-0.003485	cg04669407	-0.002203	cg13348059	-0.00447	cg03098814	-0.001939	cg04264908	-0.002911	cg22889584	-0.004456	cg22412063	-0.005734	cg26579311	-0.005804	cg23661183	-0.004393
cg08945395	-0.0002118	cg06869965	-0.0003582	cg15579148	-0.000446	cg00682367	-0.002045	cg11688219	-0.002558	cg04995722	-0.003883	cg04789589	-0.003484	cg05207048	-0.002202	cg04751035	-0.004469	cg09967877	-0.001938	cg14766700	-0.002911	cg08632680	-0.004453	cg10178263	-0.005732	cg23976499	-0.005799	cg04879755	-0.004383
cg18966597	-0.0002117	cg07508773	-0.0003581	cg00241638	-0.0004456	cg27286840	-0.002043	cg21241317	-0.002558	cg09383816	-0.003883	cg14956327	-0.003484	cg20211816	-0.002201	cg08799922	-0.004469	cg00726615	-0.001937	cg08111446	-0.00291	cg19210358	-0.004452	cg10927841	-0.00573	cg26134913	-0.005799	cg23907053	-0.004379
cg20211816	-0.0002117	cg09899173	-0.0003578	cg22639293	-0.0004454	cg03254465	-0.002042	cg25565132	-0.002557	cg09285095	-0.003882	cg05573381	-0.003483	cg16721977	-0.002199	cg20224311	-0.004469	cg06456031	-0.001935	cg07568141	-0.002909	cg16339435	-0.004451	cg01926614	-0.005726	cg13088406	-0.005795	cg26917873	-0.004379
cg00672622	-0.0002114	cg14432143	-0.0003578	cg03414202	-0.0004453	cg04525491	-0.00204	cg03117005	-0.002556	cg16630482	-0.003882	cg25282285	-0.003482	cg07278165	-0.002198	cg13186228	-0.004468	cg11491749	-0.001932	cg01099231	-0.002908	cg09225230	-0.004441	cg08056957	-0.005723	cg07179669	-0.005791	cg27448161	-0.004378
cg01558960	-0.0002114	cg22699044	-0.0003578	cg15520443	-0.0004453	cg11045814	-0.00204	cg00486627	-0.002555	cg26052635	-0.003879	cg01971137	-0.003481	cg23158731	-0.002198	cg25245082	-0.004465	cg19021466	-0.001932	cg14284211	-0.002908	cg17205832	-0.004441	cg08214847	-0.005723	cg00719410	-0.00579	cg14715602	-0.004373
cg00448875	-0.0002113	cg16696536	-0.0003575	cg13299776	-0.0004451	cg14489570	-0.00204	cg19724470	-0.002555	cg18598117	-0.003878	cg00621240	-0.00348	cg27119358	-0.002196	cg26368228	-0.004464	cg09729613	-0.001931	cg25479708	-0.002908	cg03855710	-0.00444	cg03094193	-0.005721	cg01545587	-0.00579	cg03467027	-0.004371
cg02749735	-0.0002112	cg25098208	-0.0003575	cg01420426	-0.0004449	cg17525428	-0.002038	cg02599225	-0.002554	cg17696750	-0.003877	cg06740227	-0.00348	cg16188532	-0.002195	cg04743609	-0.004461	cg15752756	-0.001931	cg17696750	-0.002904	cg09060610	-0.004439	cg00011740	-0.005715	cg08116199	-0.005789	cg19058189	-0.004371
cg04092231	-0.0002112	cg26993198	-0.0003573	cg22107210	-0.0004442	cg10767146	-0.002037	cg06320828	-0.002554	cg14830371	-0.003876	cg07621104	-0.003479	cg27008230	-0.002193	cg04525491	-0.004456	cg00134212	-0.00193	cg05773628	-0.002903	cg03015790	-0.004438	cg19716433	-0.005711	cg18502617	-0.00578	cg11758932	-0.004366
cg17633020	-0.0002112	cg05083033	-0.0003571	cg15093194	-0.0004437	cg08877617	-0.002036	cg06552037	-0.002553	cg24339193	-0.003874	cg26379258	-0.003475	cg00629688	-0.002192	cg07278165	-0.004455	cg11083416	-0.001929	cg02691192	-0.002902	cg01536987	-0.004432	cg20095124	-0.00571	cg02100602	-0.005779	cg24935042	-0.004366
cg16574134	-0.0002111	cg11819639	-0.0003571	cg06460983	-0.0004435	cg01494702	-0.002035	cg04092393	-0.002551	cg24965308	-0.003874	cg16747567	-0.003471	cg01272707	-0.002189	cg20379725	-0.004455	cg05989669	-0.001926	cg05068428	-0.002899	cg20211816	-0.00443	cg24184606	-0.00571	cg04718845	-0.005779	cg03996539	-0.004358
cg22114489	-0.0002111	cg05067136	-0.000357	cg11138929	-0.0004434	cg08279092	-0.002035	cg00269115	-0.00255	cg12487147	-0.003873	cg10342722	-0.003469	cg22286616	-0.002188	cg23415756	-0.004451	cg13483603	-0.001926	cg15701237	-0.002898	cg05034702	-0.004427	cg08044663	-0.005709	cg08621846	-0.005779	cg05437446	-0.004354
cg26664871	-0.0002111	cg01494702	-0.0003566	cg27589088	-0.0004432	cg26755097	-0.002034	cg04677227	-0.00255	cg07839336	-0.00387	cg16973527	-0.003469	cg10308906	-0.002187	cg07237939	-0.004449	cg04145134	-0.001925	cg08745498	-0.002895	cg23656386	-0.004427	cg08751352	-0.005706	cg09467508	-0.005777	cg18904891	-0.004354
cg08454053	-0.000211	cg01854969	-0.0003562	cg19722847	-0.0004431	cg08206098	-0.002033	cg10767146	-0.002549	cg15945129	-0.003869	cg21640587	-0.003467	cg23640802	-0.002187	cg05483021	-0.004448	cg05523085	-0.001925	cg11225410	-0.002892	cg13524209	-0.004426	cg15846641	-0.005702	cg11415914	-0.005775	cg16560774	-0.00435
cg24664038	-0.000211	cg03470180	-0.0003562	cg17025232	-0.0004429	cg17296990	-0.002033	cg25586410	-0.002544	cg22280148	-0.003868	cg25587091	-0.003465	cg22453435	-0.002186	cg26503877	-0.004447	cg08464208	-0.001924	cg11803077	-0.002892	cg05019826	-0.004425	cg22889584	-0.0057	cg25451958	-0.005774	cg24943609	-0.004343
cg09504322	-0.0002109	cg16793498	-0.0003562	cg22368208	-0.0004425	cg07139087	-0.00203	cg17935811	-0.002543	cg23306229	-0.003867	cg17807131	-0.003463	cg15427448	-0.002184	cg06740227	-0.004446	cg12423344	-0.001923	cg09278098	-0.002889	cg01777403	-0.004422	cg16763192	-0.005698	cg04958411	-0.005773	cg07155223	-0.00434
cg19670923	-0.0002107	cg12462705	-0.0003559	cg06073449	-0.0004422	cg07688416	-0.002028	cg22655521	-0.002539	cg06212224	-0.003866	cg12713583	-0.003462	cg16356456	-0.002184	cg26063719	-0.004445	cg04021962	-0.001922	cg06514371	-0.002887	cg24842967	-0.004422	cg08727193	-0.005691	cg06367647	-0.005773	cg11641102	-0.004339
cg03996539	-0.0002104	cg14324370	-0.0003559	cg03843000	-0.000442	cg22868282	-0.002027	cg19021732	-0.002538	cg10549986	-0.003862	cg15526035	-0.003459	cg01451391	-0.002183	cg01080924	-0.004444	cg14875131	-0.001919	cg10188897	-0.002885	cg01505275	-0.004417	cg17696750	-0.005688	cg27465566	-0.005768	cg00218103	-0.004337
cg05207048	-0.0002104	cg01937780	-0.0003557	cg01787285	-0.0004416	cg24709703	-0.002027	cg04812475	-0.002534	cg06797533	-0.003861	cg05962325	-0.003457	cg14210607	-0.002183	cg15079315	-0.004444	cg04628008	-0.001918	cg04879755	-0.002884	cg13482432	-0.004417	cg17980625	-0.005685	cg26110883	-0.005767	cg12869659	-0.004337
cg25297255	-0.0002104	cg02619205	-0.0003556	cg03093786	-0.0004416	cg00754027	-0.002026	cg13683218	-0.002534	cg08382226	-0.00386	cg08872722	-0.003457	cg02339392	-0.002181	cg09391419	-0.004443	cg17929997	-0.001918	cg08645670	-0.002884	cg09622982	-0.004413	cg18669346	-0.005685	cg19168338	-0.005765	cg06716182	-0.004331
cg05222347	-0.0002103	cg11795854	-0.0003556	cg13572511	-0.0004413	cg15894661	-0.002026	cg15085899	-0.002534	cg08535260	-0.00386	cg09502502	-0.003457	cg07801681	-0.00218	cg23975062	-0.00444	cg01676105	-0.001916	cg12869659	-0.002884	cg22639561	-0.004411	cg23691090	-0.005683	cg19595835	-0.005763	cg14766700	-0.004329
cg18044663	-0.0002103	cg01862641	-0.0003555	cg05042743	-0.0004412	cg08632680	-0.002024	cg20048529	-0.002533	cg09540111	-0.003859	cg01185682	-0.003453	cg19782173	-0.00218	cg13413286	-0.004438	cg08189968	-0.001916	cg15703636	-0.002884	cg01877936	-0.00441	cg00049440	-0.005682	cg11396473	-0.005758	cg01343313	-0.004328
cg00687252	-0.0002102	cg05042743	-0.0003555	cg01185682	-0.000441	cg03549127	-0.002021	cg00210144	-0.00253	cg02133557	-0.003856	cg07139440	-0.003452	cg18530251	-0.002179	cg23199815	-0.004438	cg24339193	-0.001916	cg23661183	-0.002883	cg04317543	-0.004409	cg15911806	-0.005677	cg16195569	-0.005755	cg24506767	-0.004323
cg15289427	-0.0002101	cg05885020	-0.0003555	cg01782227	-0.0004409	cg13605988	-0.002021	cg17666096	-0.002527	cg14881618	-0.003856	cg09427944	-0.003452	cg20012607	-0.002179	cg09825436	-0.004435	cg01185682	-0.001913	cg09622982	-0.002882	cg00293245	-0.0044	cg11681959	-0.005675	cg06961071	-0.005748	cg25194822	-0.004322
cg23009123	-0.0002101	cg12436196	-0.0003553	cg04070995	-0.0004409	cg00134212	-0.00202	cg05346878	-0.002522	cg26958524	-0.003856	cg02667677	-0.003451	cg07972322	-0.002178	cg25766247	-0.004434	cg16064054	-0.00191	cg26805405	-0.00288	cg03838680	-0.004399	cg02014797	-0.005673	cg15032638	-0.005737	cg20534570	-0.004321
cg05463027	-0.00021	cg16386396	-0.0003553	cg03854765	-0.0004406	cg03643998	-0.002019	cg24843646	-0.002522	cg20669012	-0.003855	cg13914324	-0.003451	cg10673740	-0.002178	cg06636971	-0.004433	cg10141008	-0.001908	cg25125453	-0.002877	cg13839457	-0.004398	cg17801546	-0.00567	cg08016257	-0.005735	cg14664759	-0.004318
cg04153116	-0.0002098	cg08632680	-0.0003552	cg00443488	-0.0004402	cg07158528	-0.002019	cg04525491	-0.00252	cg06356912	-0.003854	cg17573068	-0.003451	cg15983109	-0.002177	cg19437868	-0.004433	cg19724470	-0.001907	cg25247231	-0.002876	cg24284910	-0.004398	cg01654862	-0.005664	cg13132965	-0.005727	cg03270395	-0.004314
cg02667677	-0.0002097	cg22095584	-0.0003552	cg03390636	-0.00044	cg25098208	-0.002019	cg13844474	-0.00252	cg13279811	-0.003853	cg23199815	-0.003451	cg03414202	-0.002176	cg02275394	-0.004432	cg23069167	-0.001907	cg20019410	-0.002875	cg09658429	-0.004397	cg07859439	-0.00566	cg25095814	-0.005722	cg03204322	-0.00431
cg15448445	-0.0002097	cg22991148	-0.0003544	cg04912712	-0.0004397	cg04628008	-0.002018	cg11433553	-0.002519	cg07813031	-0.003851	cg16704958	-0.003449	cg16339435	-0.002176	cg03597699	-0.004432	cg08970347	-0.001906	cg23236270	-0.002873	cg23606623	-0.004397	cg24284910	-0.005657	cg05451852	-0.005718	cg14582298	-0.004308
cg05892030	-0.0002094	cg20392842	-0.0003543	cg12713583	-0.0004394	cg25439632	-0.002018	cg18813148	-0.002519	cg13348059	-0.003845	cg18558647	-0.003442	cg15674193	-0.002175	cg18113602	-0.004431	cg13930596	-0.001906	cg23586589	-0.002871	cg20595215	-0.004395	cg06894812	-0.005649	cg27355456	-0.005708	cg04675475	-0.004307
cg08357990	-0.0002094	cg00016223	-0.0003541	cg15954235	-0.0004389	cg26958524	-0.002018	cg23833896	-0.002518	cg07640233	-0.003844	cg05852231	-0.003441	cg17480467	-0.002175	cg23833896	-0.00443	cg03001832	-0.001905	cg13108141	-0.002869	cg05925327	-0.004394	cg10900696	-0.005649	cg01597480	-0.005707	cg06700856	-0.004303
cg08214847	-0.000209	cg00412294	-0.0003541	cg10806009	-0.0004385	cg02506867	-0.002017	cg00471989	-0.002516	cg08044663	-0.003843	cg22587602	-0.003441	cg19670923	-0.002175	cg05277054	-0.004428	cg05137587	-0.001905	cg06894812	-0.002862	cg10427452	-0.00439	cg23048068	-0.005648	cg07508773	-0.005702	cg05423393	-0.004298
cg15867125	-0.0002089	cg25439632	-0.000354	cg14212266	-0.0004381	cg07443287	-0.002017	cg02945007	-0.002512	cg14120215	-0.003841	cg07333046	-0.003435	cg24308654	-0.002173	cg26559315	-0.004418	cg07170300	-0.001905	cg15085899	-0.002854	cg12192749	-0.00439	cg08611163	-0.005647	cg18097281	-0.005702	cg23691090	-0.004298
cg27409484	-0.0002089	cg00409917	-0.0003539	cg23691090	-0.0004381	cg08858201	-0.002017	cg03095533	-0.002512	cg18297538	-0.003839	cg21771714	-0.003435	cg01697732	-0.002172	cg03117005	-0.004415	cg16068063	-0.001903	cg20439288	-0.002853	cg02553054	-0.004385	cg06805557	-0.005642	cg20428512	-0.0057	cg02589695	-0.004296
cg10658252	-0.0002086	cg17601658	-0.0003538	cg23728447	-0.000438	cg16002305	-0.002017	cg26708100	-0.002512	cg17083685	-0.003838	cg05964640	-0.003432	cg10826200	-0.002172	cg09967877	-0.004412	cg22478210	-0.001902	cg11088422	-0.002849	cg10017888	-0.004385	cg23627145	-0.00564	cg20110707	-0.005699	cg18495563	-0.004294
cg24135939	-0.0002086	cg10419011	-0.0003535	cg04995722	-0.0004376	cg05038216	-0.002016	cg26477488	-0.00251	cg18403396	-0.003838	cg21273275	-0.003432	cg01419567	-0.002171	cg00281467	-0.00441	cg02966153	-0.0019	cg02693818	-0.002848	cg04492943	-0.004384	cg00325599	-0.005639	cg25152136	-0.005697	cg03307465	-0.004292
cg09877009	-0.0002085	cg21119468	-0.0003535	cg09783738	-0.0004376	cg08716889	-0.002016	cg08920174	-0.002509	cg27139956	-0.003837	cg06719604	-0.003431	cg25491558	-0.002171	cg10427452	-0.004407	cg07372034	-0.0019	cg24441127	-0.002848	cg00579036	-0.004381	cg09658429	-0.005638	cg07859439	-0.005696	cg01701415	-0.00429
cg22568403	-0.0002085	cg17184604	-0.0003534	cg23601397	-0.0004376	cg00405152	-0.002014	cg01808739	-0.002508	cg08769507	-0.003836	cg06254440	-0.00343	cg02585598	-0.00217	cg22763897	-0.004407	cg09504322	-0.0019	cg11631644	-0.002847	cg01138981	-0.004378	cg00397324	-0.00563	cg25830640	-0.005692	cg18892808	-0.004285
cg16696536	-0.0002084	cg04667919	-0.0003533	cg22699044	-0.0004375	cg10584986	-0.002013	cg03805618	-0.002506	cg23669043	-0.003834	cg25254825	-0.00343	cg03460527	-0.00217	cg02413850	-0.004403	cg15733367	-0.001899	cg08358683	-0.002846	cg15561583	-0.004373	cg26545834	-0.005627	cg09193479	-0.005688	cg01721754	-0.004284
cg01851399	-0.0002079	cg02019574	-0.000353	cg16273597	-0.0004374	cg19724470	-0.002013	cg25266109	-0.002504	cg01899130	-0.003833	cg21198550	-0.003429	cg05441768	-0.002169	cg04132146	-0.004402	cg02086858	-0.001897	cg11711114	-0.002845	cg20873416	-0.004371	cg11225410	-0.005626	cg19704726	-0.005685	cg25456477	-0.004279
cg09678836	-0.0002079	cg22221669	-0.0003527	cg25456477	-0.0004373	cg20669012	-0.002013	cg01228342	-0.002503	cg20224311	-0.003833	cg26958524	-0.003425	cg16566171	-0.002169	cg13331550	-0.004402	cg16292333	-0.001897	cg25228746	-0.002845	cg01558960	-0.004367	cg11790335	-0.005625	cg05483021	-0.005681	cg23164459	-0.004278
cg11333886	-0.0002079	cg26181490	-0.0003527	cg03207574	-0.0004369	cg13568950	-0.002011	cg17259952	-0.002503	cg14270348	-0.003831	cg15427448	-0.00342	cg22049858	-0.002169	cg05299387	-0.004399	cg24633771	-0.001897	cg25297255	-0.002844	cg20410995	-0.004366	cg14539231	-0.005625	cg20390515	-0.00568	cg19782173	-0.004277
cg16453560	-0.0002077	cg25830640	-0.0003524	cg23833896	-0.0004365	cg12920938	-0.002009	cg10828660	-0.002502	cg19670923	-0.003831	cg01803928	-0.003419	cg03854765	-0.002168	cg09693106	-0.004399	cg00781110	-0.001893	cg21757368	-0.002843	cg18119529	-0.004364	cg07834574	-0.00562	cg14164044	-0.005677	cg26368228	-0.004277
cg20474370	-0.0002076	cg19708576	-0.000352	cg04221117	-0.0004364	cg14871906	-0.002009	cg12870643	-0.002502	cg01234063	-0.00383	cg11775528	-0.003417	cg14155397	-0.002168	cg14284211	-0.004399	cg03364683	-0.001893	cg12432635	-0.002842	cg01208908	-0.004363	cg02691192	-0.005617	cg14729148	-0.005676	cg02553054	-0.004275
cg06344807	-0.0002075	cg12840248	-0.0003517	cg00660105	-0.000436	cg19722847	-0.002009	cg16371538	-0.002502	cg03459791	-0.00383	cg24603444	-0.003414	cg17817047	-0.002167	cg21065196	-0.004398	cg03919694	-0.001893	cg16137862	-0.002841	cg05523085	-0.004357	cg05009512	-0.005613	cg02711652	-0.005673	cg22006060	-0.004271
cg16568681	-0.0002075	cg15509594	-0.0003517	cg04751035	-0.0004358	cg03770147	-0.002008	cg23338503	-0.002502	cg03721976	-0.003827	cg04545636	-0.003413	cg06805557	-0.002166	cg06440946	-0.004393	cg21915647	-0.001893	cg04921669	-0.00284	cg21645936	-0.004352	cg06080831	-0.005612	cg03270881	-0.005673	cg05299387	-0.00427
cg21653826	-0.0002075	cg22370057	-0.0003515	cg14283602	-0.0004354	cg11388238	-0.002008	cg24526433	-0.002501	cg13269407	-0.003814	cg16068063	-0.00341	cg23601376	-0.002166	cg10767146	-0.00439	cg06180356	-0.001891	cg23661204	-0.002836	cg07159958	-0.004351	cg14538146	-0.005609	cg13883696	-0.00567	cg07310984	-0.004265
cg11084266	-0.0002074	cg24154161	-0.0003515	cg22859679	-0.0004351	cg24504423	-0.002008	cg02205181	-0.0025	cg17356181	-0.003811	cg21574404	-0.003407	cg23723105	-0.002166	cg23767318	-0.004389	cg01612366	-0.00189	cg24859352	-0.002834	cg14196790	-0.004349	cg08645670	-0.005602	cg07166409	-0.005669	cg04669407	-0.004263
cg05822532	-0.0002073	cg25113089	-0.0003514	cg16137862	-0.0004349	cg01782227	-0.002007	cg12436196	-0.0025	cg12041340	-0.003809	cg01768201	-0.003406	cg16124719	-0.002165	cg05207048	-0.004387	cg04751035	-0.00189	cg10515048	-0.002833	cg09278098	-0.004348	cg18800085	-0.005602	cg07762054	-0.005669	cg05657292	-0.004256
cg21428681	-0.0002073	cg23435746	-0.000351	cg11387340	-0.0004347	cg16386396	-0.002006	cg08306765	-0.002499	cg14460343	-0.003809	cg01138981	-0.003403	cg27398499	-0.002163	cg17980625	-0.004386	cg24018760	-0.00189	cg11446193	-0.002833	cg09650487	-0.004345	cg15081882	-0.005601	cg05966978	-0.005667	cg08169864	-0.004253
cg00397324	-0.0002072	cg23523668	-0.000351	cg04092231	-0.0004345	cg00688840	-0.002005	cg14450605	-0.002497	cg14210607	-0.003808	cg24002167	-0.003403	cg13782932	-0.002159	cg14881618	-0.004385	cg08965235	-0.001889	cg24044288	-0.002833	cg02626129	-0.004344	cg17163527	-0.005598	cg16158863	-0.005667	cg03597699	-0.004252
cg04126261	-0.0002071	cg18576604	-0.0003507	cg26477488	-0.0004345	cg04873514	-0.002005	cg23513690	-0.002497	cg26094299	-0.003808	cg07944798	-0.003401	cg17296441	-0.002159	cg13409449	-0.004383	cg10598353	-0.001889	cg19722847	-0.002832	cg19108289	-0.004341	cg08180285	-0.005594	cg10470447	-0.005666	cg14881618	-0.004249
cg12400680	-0.0002071	cg09892390	-0.0003505	cg02435495	-0.0004344	cg19484420	-0.002005	cg05948408	-0.002494	cg01971612	-0.003807	cg11194994	-0.003401	cg07362569	-0.002158	cg13844474	-0.004383	cg17745097	-0.001889	cg24843646	-0.002832	cg06080831	-0.00434	cg27584135	-0.005594	cg10598353	-0.005666	cg11879741	-0.004246
cg17882426	-0.0002071	cg00042335	-0.00035	cg06773023	-0.0004341	cg07000831	-0.002002	cg15106296	-0.002494	cg13362112	-0.003806	cg25908973	-0.0034	cg10342722	-0.002157	cg16681597	-0.004382	cg06143087	-0.001888	cg08915615	-0.002831	cg24851858	-0.004339	cg10294797	-0.005592	cg08611163	-0.005662	cg21806022	-0.004246
cg22491225	-0.0002071	cg00187606	-0.00035	cg05419812	-0.0004339	cg08915615	-0.002002	cg04141627	-0.002491	cg18853435	-0.003801	cg25150878	-0.003398	cg06654302	-0.002156	cg01697732	-0.004378	cg09158314	-0.001888	cg00571935	-0.00283	cg04770088	-0.004338	cg27300494	-0.005578	cg23838245	-0.005654	cg19439399	-0.004242
cg19716902	-0.000207	cg00488512	-0.00035	cg06255601	-0.0004339	cg11109122	-0.002	cg06852255	-0.00249	cg27533237	-0.0038	cg24437715	-0.003393	cg21972382	-0.002156	cg13919466	-0.004378	cg11424198	-0.001888	cg08608532	-0.002828	cg01747664	-0.004337	cg19818826	-0.005576	cg00782607	-0.005653	cg17862152	-0.004241
cg04596060	-0.0002068	cg12405742	-0.00035	cg10141008	-0.0004337	cg23269169	-0.002	cg10900715	-0.00249	cg09658429	-0.003799	cg13605988	-0.003391	cg01080924	-0.002155	cg21640587	-0.004377	cg04075973	-0.001887	cg14710552	-0.002827	cg07174665	-0.004337	cg07682547	-0.005572	cg04797323	-0.005652	cg05476568	-0.00424
cg21650962	-0.0002067	cg10734276	-0.0003499	cg19924948	-0.0004335	cg13009608	-0.001999	cg15520443	-0.00249	cg05068428	-0.003798	cg04878000	-0.00339	cg22846826	-0.002154	cg08188890	-0.004376	cg00262122	-0.001886	cg08727535	-0.002824	cg08920748	-0.004337	cg20110707	-0.005568	cg24749947	-0.005651	cg07654934	-0.004238
cg20395773	-0.0002066	cg24181771	-0.0003498	cg07234958	-0.0004329	cg09693106	-0.001998	cg05058204	-0.002489	cg01222408	-0.003793	cg08194009	-0.003389	cg25153601	-0.002154	cg17671005	-0.004376	cg02693818	-0.001886	cg14730815	-0.002823	cg12918457	-0.004336	cg21011133	-0.005567	cg22396755	-0.005649	cg13847070	-0.004238
cg01593345	-0.0002063	cg11758932	-0.0003497	cg04933208	-0.0004326	cg07077694	-0.001996	cg02812793	-0.002488	cg10658252	-0.003792	cg18801599	-0.003386	cg02278335	-0.002153	cg25675772	-0.004375	cg03061122	-0.001883	cg13524209	-0.002822	cg26216433	-0.004335	cg26840590	-0.005567	cg09209510	-0.005647	cg18769818	-0.004238
cg09943716	-0.0002063	cg04194852	-0.0003496	cg02802055	-0.0004325	cg22557207	-0.001996	cg02905881	-0.002486	cg20080079	-0.003791	cg05385047	-0.003381	cg04788288	-0.002153	cg17356181	-0.004374	cg15580417	-0.001883	cg00213714	-0.002821	cg23199815	-0.004333	cg10938374	-0.005561	cg06598332	-0.005641	cg23876285	-0.004238
cg24965308	-0.0002063	cg23174932	-0.0003495	cg01511742	-0.0004323	cg21033514	-0.001995	cg01081189	-0.002485	cg14766700	-0.003789	cg08745498	-0.003375	cg13899478	-0.002152	cg06255601	-0.004373	cg05261559	-0.001882	cg02555074	-0.002821	cg16681597	-0.004329	cg05754408	-0.00556	cg07025949	-0.005633	cg04414274	-0.004237
cg12453014	-0.0002061	cg04849129	-0.0003494	cg01585860	-0.0004323	cg26835302	-0.001993	cg02334722	-0.002485	cg16406225	-0.003789	cg12400680	-0.003375	cg23246821	-0.002152	cg13933043	-0.004373	cg24504423	-0.001882	cg06419432	-0.00282	cg09899173	-0.004328	cg05580655	-0.005557	cg18813148	-0.005621	cg01222316	-0.004236
cg15520443	-0.0002059	cg02272150	-0.0003492	cg08786829	-0.000432	cg00697129	-0.001992	cg18046087	-0.002485	cg24184606	-0.003789	cg02983090	-0.003373	cg00397324	-0.002151	cg14778311	-0.004373	cg26242024	-0.001882	cg07852402	-0.00282	cg11953383	-0.004326	cg08228350	-0.005557	cg21390801	-0.00562	cg01726775	-0.004236
cg17883458	-0.0002058	cg23268914	-0.000349	cg27448161	-0.0004318	cg06069187	-0.001992	cg00085493	-0.002484	cg16837338	-0.003788	cg25431026	-0.003373	cg07356011	-0.002151	cg15346191	-0.004373	cg04745805	-0.001881	cg19878838	-0.00282	cg21342910	-0.004326	cg12502785	-0.005555	cg09509950	-0.005619	cg04789589	-0.004236
cg27086020	-0.0002058	cg22973319	-0.0003485	cg14039237	-0.0004316	cg07810039	-0.00199	cg00705280	-0.002483	cg23975062	-0.003784	cg05523085	-0.003369	cg18295068	-0.002151	cg01665174	-0.004367	cg25125453	-0.001881	cg23226358	-0.00282	cg19930116	-0.004325	cg08512490	-0.005543	cg12668399	-0.005617	cg19818826	-0.004233
cg02750234	-0.0002056	cg20415170	-0.0003483	cg02386159	-0.0004314	cg04677227	-0.001987	cg06842637	-0.002481	cg20211816	-0.003782	cg07640233	-0.003369	cg19789466	-0.002151	cg21757368	-0.004366	cg10214640	-0.00188	cg07147364	-0.002815	cg09391419	-0.004321	cg19570545	-0.005541	cg00629688	-0.005615	cg21195414	-0.004232
cg23105839	-0.0002055	cg04772326	-0.0003482	cg08943714	-0.0004313	cg05864433	-0.001987	cg22988237	-0.00248	cg09459339	-0.00378	cg08815398	-0.003369	cg17094171	-0.00215	cg16064054	-0.004361	cg19698993	-0.00188	cg07333046	-0.002815	cg09804809	-0.00432	cg24587601	-0.00554	cg05406868	-0.005613	cg14409083	-0.00423
cg13455410	-0.0002054	cg02692785	-0.0003478	cg25208969	-0.0004309	cg06204948	-0.001987	cg04035728	-0.002478	cg05743713	-0.003779	cg06341027	-0.003367	cg22385817	-0.002149	cg07582157	-0.004358	cg12036735	-0.001877	cg23767318	-0.002815	cg18794854	-0.00432	cg13492159	-0.005538	cg22385817	-0.005613	cg14583869	-0.00423
cg01595640	-0.0002052	cg05412028	-0.0003477	cg17296990	-0.0004308	cg27450667	-0.001986	cg08533745	-0.002478	cg17348667	-0.003778	cg02656741	-0.003365	cg01138981	-0.002148	cg10571951	-0.004356	cg22913903	-0.001874	cg02072885	-0.002814	cg19066078	-0.004318	cg14583869	-0.005538	cg05606351	-0.005612	cg19924948	-0.004228
cg08464208	-0.0002052	cg25702780	-0.0003477	cg10523105	-0.0004306	cg03390636	-0.001984	cg00332877	-0.002477	cg05885020	-0.003777	cg05876246	-0.003365	cg25347264	-0.002148	cg18315040	-0.004356	cg19670923	-0.001873	cg18954700	-0.002812	cg08945395	-0.004317	cg03592161	-0.005537	cg14911472	-0.005612	cg12577010	-0.004227
cg15424250	-0.000205	cg06842637	-0.0003476	cg12555646	-0.0004304	cg20138458	-0.001984	cg04241582	-0.002475	cg15878317	-0.003777	cg20669012	-0.003361	cg00454770	-0.002147	cg26568762	-0.004354	cg08611163	-0.001872	cg26991199	-0.002811	cg17929997	-0.004317	cg05754853	-0.005532	cg14424049	-0.005611	cg23778363	-0.004227
cg15975865	-0.0002049	cg01538166	-0.0003473	cg25586410	-0.0004303	cg15079315	-0.001981	cg10031516	-0.002475	cg16064054	-0.003777	cg25367905	-0.003359	cg25473596	-0.002146	cg02072885	-0.004353	cg17423416	-0.001871	cg08290072	-0.00281	cg24112733	-0.004309	cg24349631	-0.005532	cg16574134	-0.005611	cg08369079	-0.004226
cg18558647	-0.0002048	cg09934365	-0.0003472	cg07058528	-0.0004301	cg21684411	-0.001981	cg11811131	-0.002474	cg10493186	-0.003776	cg20275558	-0.003358	cg22187826	-0.002145	cg22006060	-0.004353	cg17837526	-0.001871	cg14048874	-0.00281	cg02865822	-0.004307	cg11314042	-0.00553	cg19143990	-0.005608	cg17521583	-0.004225
cg00257704	-0.0002047	cg04420319	-0.000347	cg00218103	-0.00043	cg16453560	-0.00198	cg00495036	-0.002471	cg00433770	-0.003771	cg13411656	-0.003356	cg24034966	-0.002144	cg05802478	-0.004346	cg18142162	-0.001871	cg17882426	-0.002806	cg09693106	-0.004306	cg03186333	-0.005529	cg12479878	-0.005606	cg13622821	-0.004217
cg09316894	-0.0002047	cg26233529	-0.0003469	cg03747456	-0.0004299	cg17239923	-0.001978	cg27450667	-0.00247	cg11242978	-0.003771	cg24965308	-0.003355	cg27478961	-0.002143	cg19670923	-0.004345	cg09278098	-0.00187	cg23998405	-0.002806	cg05202804	-0.004305	cg04138112	-0.005528	cg25744613	-0.005604	cg06134410	-0.004216
cg18201077	-0.0002047	cg05962325	-0.0003468	cg25856383	-0.0004295	cg05196820	-0.001977	cg20576597	-0.002468	cg15079315	-0.00377	cg19477977	-0.003352	cg13783653	-0.002142	cg03110368	-0.004343	cg18892808	-0.00187	cg19707853	-0.002804	cg05307957	-0.004304	cg24449148	-0.00552	cg25067153	-0.005603	cg23473081	-0.004212
cg13299776	-0.0002045	cg08349573	-0.0003468	cg06253072	-0.0004282	cg02145679	-0.001975	cg24748262	-0.002466	cg05962325	-0.003768	cg17025232	-0.003351	cg19168338	-0.002141	cg07810039	-0.004343	cg23849078	-0.00187	cg22973319	-0.002804	cg10708955	-0.004297	cg11296230	-0.005515	cg01110147	-0.005597	cg11026555	-0.004205
cg20925841	-0.0002045	cg22571038	-0.0003467	cg27331241	-0.000428	cg26181490	-0.001975	cg24987170	-0.002464	cg05743734	-0.003765	cg11995594	-0.003349	cg04628008	-0.00214	cg01649334	-0.004341	cg06245338	-0.001868	cg02535219	-0.002803	cg02858512	-0.004296	cg03699469	-0.005512	cg11559250	-0.005593	cg24858233	-0.004203
cg03193328	-0.0002044	cg17296990	-0.0003466	cg20064778	-0.0004279	cg15768103	-0.001974	cg20092046	-0.002462	cg06740710	-0.003764	cg01094748	-0.003346	cg14583869	-0.00214	cg09361691	-0.004339	cg03680032	-0.001865	cg04459504	-0.002803	cg10549986	-0.004296	cg03969906	-0.005509	cg14252519	-0.005593	cg12695586	-0.004202
cg04494800	-0.0002044	cg04602387	-0.0003463	cg01630362	-0.0004273	cg00712181	-0.001973	cg18233311	-0.002461	cg05895618	-0.003759	cg24280645	-0.003343	cg04310104	-0.002139	cg06616077	-0.004337	cg21653826	-0.001865	cg26988138	-0.002803	cg17297328	-0.004296	cg12870705	-0.005507	cg15391499	-0.005592	cg21068522	-0.0042
cg17306740	-0.0002042	cg17882426	-0.0003463	cg08219170	-0.0004273	cg07560087	-0.001973	cg05604112	-0.00246	cg06456031	-0.003757	cg07089056	-0.003339	cg06321883	-0.002139	cg07362569	-0.004337	cg18692382	-0.001862	cg16236263	-0.002802	cg25640519	-0.004292	cg19910754	-0.005505	cg03376052	-0.005591	cg11875119	-0.004199
cg26320410	-0.0002042	cg02524954	-0.000346	cg07000831	-0.000427	cg15346781	-0.001973	cg16300030	-0.00246	cg13236881	-0.003757	cg16509443	-0.003339	cg10580269	-0.002139	cg13660664	-0.004336	cg04995722	-0.00186	cg24236903	-0.002802	cg11235741	-0.00429	cg09294739	-0.005503	cg15945129	-0.00559	cg25830640	-0.004197
cg00259618	-0.0002041	cg13981380	-0.000346	cg13810556	-0.0004268	cg16958524	-0.001973	cg08445782	-0.002457	cg13413286	-0.003756	cg05743713	-0.003338	cg11491749	-0.002139	cg11747499	-0.004335	cg12833931	-0.00186	cg03503942	-0.002798	cg26530701	-0.004285	cg03117005	-0.005502	cg09693106	-0.005588	cg09843573	-0.004194
cg04622601	-0.000204	cg25502950	-0.0003459	cg02123280	-0.0004267	cg19463976	-0.00197	cg21172011	-0.002457	cg06080831	-0.003755	cg06530983	-0.003338	cg14164044	-0.002139	cg19046697	-0.004335	cg26906217	-0.001858	cg17163527	-0.002798	cg26263766	-0.004284	cg15219685	-0.005501	cg16906822	-0.00558	cg25964728	-0.004194
cg05634149	-0.000204	cg11416290	-0.0003458	cg05987698	-0.0004264	cg03065202	-0.001969	cg26840755	-0.002455	cg12221087	-0.003753	cg02794358	-0.003336	cg04416414	-0.002138	cg06894812	-0.004334	cg02100602	-0.001857	cg02667677	-0.002797	cg05196820	-0.004283	cg03376052	-0.005497	cg01519765	-0.005568	cg04138112	-0.004192
cg27020216	-0.0002039	cg07728920	-0.0003457	cg01059913	-0.0004263	cg24129382	-0.001968	cg03239591	-0.002454	cg09258479	-0.00375	cg14489570	-0.003336	cg06588645	-0.002138	cg03410065	-0.004332	cg10393598	-0.001857	cg15387132	-0.002797	cg10037913	-0.004281	cg00385863	-0.005495	cg20301308	-0.005565	cg24340572	-0.004192
cg06385087	-0.0002037	cg03805618	-0.0003453	cg13981380	-0.0004261	cg02245020	-0.001965	cg00289052	-0.002452	cg18295068	-0.003736	cg26172694	-0.003336	cg25026237	-0.002138	cg21781964	-0.004332	cg10576280	-0.001857	cg16316141	-0.002796	cg02278335	-0.00428	cg04872113	-0.005495	cg16677144	-0.005563	cg19442545	-0.004188
cg00497091	-0.0002036	cg19893077	-0.0003453	cg07346310	-0.000426	cg27097018	-0.001964	cg11270042	-0.002452	cg02250787	-0.003731	cg02427330	-0.003334	cg08872722	-0.002136	cg01606875	-0.004331	cg15162330	-0.001856	cg02074591	-0.002795	cg11396473	-0.004279	cg18762465	-0.005494	cg06657243	-0.005561	cg00245192	-0.004186
cg07139087	-0.0002032	cg23214464	-0.0003447	cg23907053	-0.0004258	cg02665570	-0.001963	cg12281446	-0.002452	cg19352193	-0.003726	cg05638929	-0.003332	cg15687600	-0.002135	cg17666096	-0.004329	cg02427330	-0.001855	cg10511249	-0.002795	cg22385817	-0.004277	cg23656386	-0.005494	cg09899173	-0.00556	cg12423344	-0.004186
cg00405152	-0.0002031	cg00241638	-0.0003446	cg01546248	-0.0004257	cg09829983	-0.001961	cg15219685	-0.002452	cg10294797	-0.003725	cg16331679	-0.003331	cg05867154	-0.002134	cg02335642	-0.004328	cg11832281	-0.001854	cg20392607	-0.002794	cg10317026	-0.004275	cg14433247	-0.005492	cg24763126	-0.005556	cg05348708	-0.004182
cg04035728	-0.0002031	cg20525088	-0.0003446	cg26884027	-0.0004256	cg11120927	-0.001961	cg20012607	-0.002452	cg05196820	-0.003724	cg16069986	-0.00333	cg03962809	-0.002133	cg05694021	-0.004326	cg14847688	-0.001854	cg21463981	-0.002792	cg05855917	-0.004272	cg16188532	-0.005489	cg13643465	-0.005555	cg06353720	-0.004178
cg17353698	-0.0002031	cg21441076	-0.0003444	cg11474317	-0.0004253	cg01614597	-0.001958	cg09650487	-0.00245	cg27277403	-0.003724	cg15694605	-0.003329	cg02561726	-0.002131	cg05989669	-0.004326	cg03065202	-0.001853	cg01559726	-0.002791	cg24480695	-0.004272	cg02515233	-0.005488	cg16115588	-0.005555	cg27501759	-0.004178
cg00083262	-0.0002029	cg09800026	-0.000344	cg15752756	-0.0004253	cg14212266	-0.001958	cg18966597	-0.002443	cg23640802	-0.003721	cg17296588	-0.003329	cg05638929	-0.002129	cg07171538	-0.004326	cg17711365	-0.001853	cg08597764	-0.002791	cg17817047	-0.004271	cg04616691	-0.005487	cg14583869	-0.005551	cg19670286	-0.004177
cg11758932	-0.0002029	cg26755097	-0.000344	cg11014463	-0.0004251	cg20606255	-0.001958	cg03848675	-0.002441	cg06879822	-0.003717	cg20110707	-0.003327	cg04141627	-0.002126	cg04075973	-0.00432	cg27317433	-0.001852	cg13783653	-0.002791	cg15488194	-0.004265	cg13914324	-0.005486	cg00843105	-0.005547	cg22764341	-0.004175
cg19463976	-0.0002028	cg01335729	-0.0003439	cg03385582	-0.000425	cg02667677	-0.001957	cg13411656	-0.00244	cg03774520	-0.003713	cg04342999	-0.003326	cg17239923	-0.002126	cg11083416	-0.00432	cg04155862	-0.001847	cg27486695	-0.002791	cg11870261	-0.004264	cg21209815	-0.005486	cg10469553	-0.005547	cg26505691	-0.004174
cg25531836	-0.0002027	cg19670923	-0.0003436	cg18109838	-0.0004248	cg05460949	-0.001957	cg07058109	-0.002439	cg19707853	-0.003713	cg07110659	-0.003326	cg19570545	-0.002125	cg11857997	-0.004319	cg10673740	-0.001847	cg04669407	-0.00279	cg08814405	-0.004263	cg04264908	-0.005484	cg01612366	-0.005546	cg14403200	-0.004169
cg12192749	-0.0002026	cg07013734	-0.0003434	cg19383430	-0.0004247	cg27460943	-0.001955	cg10731700	-0.002436	cg00662647	-0.003711	cg16356456	-0.003323	cg04066019	-0.002123	cg22546686	-0.004318	cg23344321	-0.001846	cg11150901	-0.00279	cg08828819	-0.004262	cg19757382	-0.005482	cg20019410	-0.005544	cg24638647	-0.004168
cg21215929	-0.0002026	cg13457841	-0.0003434	cg24400183	-0.0004247	cg16651732	-0.001952	cg09177567	-0.002435	cg05137587	-0.003704	cg23254047	-0.003321	cg10096177	-0.002123	cg22974982	-0.004318	cg24315421	-0.001844	cg22006060	-0.00279	cg08269900	-0.004261	cg24410214	-0.005482	cg23224120	-0.005544	cg05523085	-0.004165
cg23214464	-0.0002025	cg23922454	-0.0003434	cg06800840	-0.0004246	cg25554917	-0.001951	cg02527199	-0.002434	cg16546016	-0.003704	cg27659622	-0.003321	cg26368228	-0.002123	cg10920316	-0.004316	cg23640802	-0.001843	cg17573068	-0.002788	cg02750234	-0.004259	cg08999915	-0.00548	cg24966575	-0.005544	cg26685941	-0.004164
cg20605134	-0.0002022	cg08180285	-0.0003432	cg09338875	-0.0004245	cg03805618	-0.00195	cg20786131	-0.002433	cg04141627	-0.003702	cg04912712	-0.003319	cg26568304	-0.002123	cg14085166	-0.004316	cg03698956	-0.001842	cg25347264	-0.002788	cg14433247	-0.004258	cg15417798	-0.00548	cg26723847	-0.005544	cg22812770	-0.004161
cg14644761	-0.0002018	cg02523640	-0.0003429	cg21393163	-0.0004244	cg24113973	-0.00195	cg02901139	-0.00243	cg13337238	-0.003702	cg06344807	-0.003319	cg01511742	-0.002122	cg21574404	-0.004316	cg25320115	-0.001842	cg20595215	-0.002786	cg06387204	-0.004255	cg15564240	-0.005479	cg03247389	-0.005538	cg24451800	-0.004161
cg26559209	-0.0002018	cg08745498	-0.0003428	cg15417798	-0.0004241	cg03552151	-0.001948	cg10155681	-0.002429	cg06719604	-0.003701	cg16005989	-0.003319	cg02794358	-0.002122	cg15289427	-0.004314	cg05058204	-0.001841	cg03996539	-0.002783	cg19854376	-0.004255	cg20873416	-0.005476	cg18392612	-0.005535	cg19326622	-0.00416
cg21640587	-0.0002016	cg02750234	-0.0003427	cg06911121	-0.0004239	cg21574404	-0.001948	cg11968071	-0.002429	cg17960051	-0.003701	cg00340102	-0.003318	cg06460983	-0.002121	cg00275557	-0.004312	cg20323175	-0.001841	cg19145730	-0.002781	cg13844474	-0.004253	cg22104578	-0.005476	cg22104578	-0.005534	cg22845159	-0.004158
cg05441768	-0.0002013	cg04070995	-0.0003426	cg19463976	-0.0004238	cg02141675	-0.001946	cg24536146	-0.002428	cg19924948	-0.003698	cg05602356	-0.003318	cg13254584	-0.002121	cg07800384	-0.004307	cg02009256	-0.00184	cg01689641	-0.00278	cg13847070	-0.004253	cg20460797	-0.005474	cg00906319	-0.005532	cg05207048	-0.004157
cg03431918	-0.0002012	cg00002116	-0.000342	cg09344183	-0.0004237	cg03315007	-0.001946	cg17886133	-0.002426	cg00629688	-0.003697	cg15575641	-0.003317	cg04814450	-0.002117	cg12689832	-0.004307	cg07392085	-0.00184	cg18917517	-0.002779	cg06440946	-0.00425	cg06981182	-0.005472	cg06460983	-0.005527	cg20229014	-0.004157
cg05741490	-0.0002012	cg22753340	-0.000342	cg03019033	-0.0004236	cg02789441	-0.001945	cg25208969	-0.002426	cg06320828	-0.003695	cg00577865	-0.003316	cg22908679	-0.002116	cg13495235	-0.004307	cg22135468	-0.001839	cg01277506	-0.002778	cg02751453	-0.004248	cg19755171	-0.005471	cg14419740	-0.005527	cg09775533	-0.004153
cg03843000	-0.0002011	cg24463469	-0.000342	cg18692382	-0.0004233	cg19789466	-0.001945	cg01594290	-0.002424	cg00621240	-0.003692	cg21158502	-0.003316	cg17276002	-0.002115	cg25492241	-0.004307	cg25809301	-0.001839	cg11416243	-0.002776	cg15079315	-0.004248	cg14125468	-0.00547	cg16096311	-0.005526	cg19651132	-0.004152
cg00257455	-0.000201	cg00397179	-0.0003418	cg07219769	-0.0004229	cg00433770	-0.001943	cg07449543	-0.002424	cg11475922	-0.003692	cg26963029	-0.003315	cg17333211	-0.002115	cg00474723	-0.004305	cg07406897	-0.001838	cg20415170	-0.002776	cg01251150	-0.004246	cg24749947	-0.00547	cg07314186	-0.005525	cg15571405	-0.004151
cg23246821	-0.000201	cg07392085	-0.0003418	cg20830827	-0.0004228	cg22831436	-0.001942	cg25125453	-0.002424	cg00275557	-0.003689	cg17094171	-0.003314	cg02693818	-0.002113	cg09972561	-0.004301	cg07147364	-0.001837	cg00495036	-0.002772	cg21895593	-0.004244	cg15318570	-0.005465	cg25244476	-0.005524	cg23261107	-0.004147
cg00275181	-0.0002009	cg25228755	-0.0003417	cg18552861	-0.0004226	cg20830827	-0.001941	cg25927642	-0.002422	cg02396676	-0.003688	cg26606256	-0.003314	cg08999915	-0.002113	cg23847017	-0.0043	cg12492345	-0.001837	cg06636971	-0.002771	cg10511249	-0.004243	cg01997006	-0.005462	cg19182353	-0.005521	cg20275558	-0.004141
cg05083033	-0.0002008	cg26708100	-0.0003417	cg04214573	-0.0004225	cg07195282	-0.00194	cg16598977	-0.00242	cg04743609	-0.003687	cg00804078	-0.003311	cg09967877	-0.002113	cg08314383	-0.004298	cg06747888	-0.001836	cg10767146	-0.002771	cg06346667	-0.004242	cg02543772	-0.005459	cg23627301	-0.005519	cg22125370	-0.004141
cg20110707	-0.0002008	cg03294619	-0.0003416	cg07839336	-0.0004223	cg17882426	-0.001939	cg07568141	-0.002419	cg06982544	-0.003685	cg20068209	-0.003308	cg26052635	-0.002112	cg21580376	-0.004298	cg07330169	-0.001836	cg17200919	-0.002771	cg19453991	-0.004241	cg14397696	-0.005452	cg04075973	-0.005516	cg22435982	-0.004141
cg26568762	-0.0002007	cg24139898	-0.0003415	cg16750801	-0.0004223	cg18986218	-0.001938	cg07716032	-0.002419	cg27641628	-0.003685	cg07195282	-0.003306	cg24757310	-0.002111	cg02074591	-0.004297	cg20119464	-0.001835	cg18499530	-0.00277	cg06716182	-0.004235	cg06123783	-0.00545	cg23319546	-0.005512	cg24158187	-0.004141
cg23397278	-0.0002006	cg03438692	-0.0003414	cg27338353	-0.0004223	cg01697732	-0.001936	cg17597787	-0.002418	cg00013475	-0.003684	cg17239236	-0.003304	cg11558474	-0.00211	cg17205832	-0.004297	cg23905374	-0.001834	cg23523668	-0.00277	cg16014770	-0.004235	cg13014531	-0.00545	cg02691192	-0.005509	cg13838014	-0.004139
cg08250099	-0.0002004	cg05752685	-0.0003413	cg00645339	-0.0004221	cg10002178	-0.001936	cg00769775	-0.002416	cg21239184	-0.003683	cg21878650	-0.003304	cg13067635	-0.00211	cg13483603	-0.004296	cg15387132	-0.001833	cg07640233	-0.002769	cg25855249	-0.004235	cg11281641	-0.005445	cg09550909	-0.005509	cg19570545	-0.004135
cg16600996	-0.0002003	cg25908973	-0.0003413	cg22628281	-0.0004221	cg00397324	-0.001935	cg10212705	-0.002416	cg11601027	-0.00368	cg26733301	-0.003304	cg17054900	-0.00211	cg14015044	-0.004296	cg09463047	-0.001832	cg02527199	-0.002767	cg01047432	-0.004234	cg11088422	-0.005444	cg25921358	-0.005506	cg10096177	-0.004134
cg19753794	-0.0002003	cg26103828	-0.0003411	cg23368159	-0.0004219	cg08267250	-0.001935	cg25502093	-0.002416	cg22332266	-0.00368	cg19058189	-0.003303	cg02074591	-0.002108	cg14446942	-0.004296	cg04427735	-0.001831	cg18742438	-0.002767	cg05578358	-0.004233	cg15387132	-0.005443	cg14778311	-0.005504	cg03254465	-0.004133
cg01987417	-0.0002	cg00037400	-0.000341	cg05493526	-0.0004218	cg19476622	-0.001934	cg04522531	-0.002414	cg08811314	-0.003679	cg24693225	-0.003301	cg05063339	-0.002107	cg23201812	-0.004296	cg22505962	-0.00183	cg11598005	-0.002766	cg25438963	-0.00423	cg15244327	-0.005442	cg04060275	-0.005503	cg14710552	-0.004133
cg05648303	-0.0002	cg00356183	-0.0003409	cg14859854	-0.0004216	cg00977110	-0.001933	cg21242208	-0.002414	cg13847070	-0.003678	cg07237939	-0.003299	cg05694021	-0.002107	cg14307443	-0.004295	cg24861191	-0.00183	cg03317082	-0.002763	cg01498231	-0.004226	cg02577122	-0.005441	cg04894705	-0.005502	cg09411730	-0.004132
cg21393163	-0.0002	cg03065202	-0.0003409	cg05068428	-0.0004212	cg08999915	-0.001933	cg23246978	-0.002414	cg00115101	-0.003677	cg17601658	-0.003299	cg06493334	-0.002107	cg15387132	-0.004295	cg11507178	-0.001826	cg22377040	-0.002761	cg10454937	-0.004224	cg11616651	-0.005435	cg10214640	-0.005498	cg03241649	-0.004129
cg00142106	-0.0001999	cg03386556	-0.0003407	cg10367244	-0.000421	cg23556443	-0.001932	cg01665174	-0.002413	cg06842637	-0.003675	cg18617679	-0.003297	cg01559726	-0.002106	cg11296230	-0.004293	cg19145730	-0.001824	cg26578617	-0.002761	cg06217245	-0.00422	cg26659805	-0.005435	cg23463144	-0.005494	cg12277532	-0.004123
cg07219667	-0.0001999	cg16630482	-0.0003407	cg08803263	-0.0004208	cg01036409	-0.001931	cg23531488	-0.002413	cg22388634	-0.003674	cg19103536	-0.003296	cg21645936	-0.002106	cg10515048	-0.004292	cg23825688	-0.001823	cg06073386	-0.00276	cg13403689	-0.00422	cg27202913	-0.005433	cg07220152	-0.005492	cg20091297	-0.004123
cg17536603	-0.0001999	cg18163973	-0.0003406	cg17296588	-0.0004203	cg04214573	-0.00193	cg15496005	-0.002412	cg09344183	-0.003671	cg01632300	-0.003295	cg07143470	-0.002105	cg03996539	-0.004291	cg27469783	-0.001822	cg04908588	-0.002759	cg18255614	-0.00422	cg08774452	-0.005432	cg15772366	-0.005492	cg00494337	-0.004122
cg22982767	-0.0001999	cg25706060	-0.0003403	cg01885963	-0.0004202	cg13279811	-0.001929	cg18675617	-0.002411	cg20668644	-0.00367	cg11272705	-0.003295	cg09209510	-0.002104	cg07529657	-0.004291	cg22220165	-0.001821	cg12995941	-0.002759	cg00486352	-0.004214	cg12608565	-0.005426	cg06385087	-0.005486	cg00615377	-0.004121
cg03759346	-0.0001998	cg13330341	-0.0003401	cg00791854	-0.0004199	cg21530453	-0.001929	cg08079596	-0.00241	cg09591663	-0.003668	cg05694021	-0.003292	cg12613129	-0.002104	cg22013564	-0.004289	cg02396676	-0.00182	cg05145534	-0.002758	cg00178897	-0.00421	cg24680681	-0.005424	cg15168816	-0.005483	cg26958524	-0.004121
cg13686384	-0.0001998	cg15954235	-0.0003401	cg01559726	-0.0004195	cg03996539	-0.001928	cg16236263	-0.00241	cg01676105	-0.003667	cg06080831	-0.003292	cg02396676	-0.002103	cg06385087	-0.004285	cg14634210	-0.00182	cg12587766	-0.002758	cg00520708	-0.004209	cg25937149	-0.005424	cg12869659	-0.005482	cg25586410	-0.004118
cg17601658	-0.0001998	cg16292085	-0.0003401	cg06212224	-0.0004194	cg05600717	-0.001928	cg12386049	-0.002409	cg24970181	-0.003667	cg14157855	-0.00329	cg03747456	-0.002103	cg05196820	-0.004283	cg19818826	-0.00182	cg04194852	-0.002757	cg21653826	-0.004209	cg20669012	-0.005415	cg27166993	-0.00548	cg25924694	-0.004118
cg24045875	-0.0001998	cg10858215	-0.0003399	cg02821342	-0.000419	cg18558647	-0.001928	cg27460943	-0.002409	cg14583869	-0.003665	cg14006320	-0.003289	cg14710552	-0.002103	cg10401367	-0.004281	cg04489740	-0.001819	cg05137587	-0.002756	cg00938743	-0.004208	cg11084266	-0.005414	cg13413286	-0.005477	cg05364508	-0.004116
cg26916780	-0.0001995	cg12613618	-0.0003398	cg17182512	-0.0004188	cg17536603	-0.001927	cg25150021	-0.002408	cg16468187	-0.003664	cg14830371	-0.003289	cg07109238	-0.002102	cg12083965	-0.004281	cg11225410	-0.001819	cg05920454	-0.002756	cg06805546	-0.004208	cg05281645	-0.005412	cg00687122	-0.005476	cg00702638	-0.004115
cg27616661	-0.0001995	cg03897712	-0.0003397	cg23564243	-0.0004187	cg00673646	-0.001925	cg02250044	-0.002407	cg03473387	-0.003663	cg07503059	-0.003287	cg22543992	-0.002102	cg03277051	-0.00428	cg11291081	-0.001818	cg08994384	-0.002756	cg02928365	-0.0042	cg26134913	-0.005408	cg26158180	-0.005476	cg02876237	-0.004115
cg09530368	-0.0001992	cg05038268	-0.0003396	cg00433770	-0.0004186	cg02983090	-0.001925	cg07390647	-0.002406	cg24350771	-0.003663	cg21895593	-0.003287	cg03774520	-0.002101	cg12530994	-0.004279	cg00129651	-0.001816	cg25795398	-0.002753	cg25442239	-0.004198	cg23976499	-0.005405	cg02003159	-0.005475	cg06261007	-0.004114
cg16509443	-0.000199	cg07431286	-0.0003396	cg00628697	-0.0004185	cg12405742	-0.001925	cg07531860	-0.002406	cg11419456	-0.003659	cg23009123	-0.003287	cg08727535	-0.002101	cg02782630	-0.004275	cg01251150	-0.001816	cg15219685	-0.00275	cg01538166	-0.004194	cg09500430	-0.005404	cg17696750	-0.005475	cg21538020	-0.004114
cg18672670	-0.000199	cg20241801	-0.0003396	cg04160501	-0.0004185	cg26477488	-0.001925	cg11866107	-0.002406	cg16846653	-0.003657	cg18280382	-0.003286	cg09591663	-0.002101	cg06080831	-0.004275	cg05474605	-0.001814	cg02245020	-0.002749	cg02930996	-0.004193	cg24664861	-0.005404	cg11536940	-0.005474	cg27118035	-0.004114
cg21210985	-0.000199	cg21209815	-0.0003396	cg05741490	-0.0004183	cg27167224	-0.001925	cg01799588	-0.002405	cg20621021	-0.003655	cg05542957	-0.003284	cg13598865	-0.002101	cg13738140	-0.004274	cg08641866	-0.001814	cg11668794	-0.002747	cg26568762	-0.004192	cg05441768	-0.005403	cg27253887	-0.00547	cg17904997	-0.004113
cg23564243	-0.0001988	cg11478085	-0.0003395	cg06112654	-0.0004182	cg09504322	-0.001923	cg25453664	-0.002405	cg16696536	-0.003654	cg17817047	-0.003278	cg05015185	-0.0021	cg09504322	-0.004271	cg10308906	-0.001814	cg17745097	-0.002747	cg05963712	-0.00419	cg11026555	-0.005403	cg06422883	-0.005468	cg13957721	-0.004111
cg18800085	-0.0001984	cg00687252	-0.0003394	cg24107979	-0.0004182	cg06974755	-0.001922	cg02622557	-0.002404	cg21033514	-0.003653	cg04602387	-0.003277	cg10294797	-0.0021	cg23129478	-0.004267	cg12923215	-0.001814	cg09790137	-0.002746	cg17525428	-0.00419	cg15141467	-0.005394	cg12423344	-0.005461	cg26263766	-0.004111
cg17892169	-0.0001983	cg06792911	-0.0003392	cg05964373	-0.0004179	cg00439706	-0.001919	cg06740710	-0.002403	cg01612478	-0.003651	cg04908588	-0.003276	cg14554157	-0.0021	cg05638929	-0.004265	cg15289316	-0.001814	cg24753473	-0.002746	cg23105839	-0.004187	cg20211816	-0.005394	cg26495839	-0.005459	cg16068812	-0.004106
cg07372034	-0.000198	cg25367905	-0.0003389	cg08751352	-0.0004178	cg22154024	-0.001917	cg00338391	-0.002402	cg20912169	-0.00365	cg17390301	-0.003275	cg24531915	-0.0021	cg08774452	-0.004263	cg05871569	-0.001813	cg12621203	-0.002745	cg11135021	-0.004184	cg03043157	-0.005389	cg14808132	-0.005455	cg27306787	-0.004105
cg13524209	-0.000198	cg04141627	-0.0003388	cg14863074	-0.0004177	cg05799038	-0.001916	cg02410860	-0.002402	cg12155676	-0.003649	cg06765035	-0.003274	cg16292333	-0.002099	cg14506175	-0.004263	cg00765922	-0.001812	cg15821835	-0.002744	cg10257545	-0.004178	cg08748100	-0.005386	cg00991576	-0.005453	cg03969906	-0.004102
cg19910754	-0.000198	cg08435340	-0.0003386	cg15185479	-0.0004175	cg20589862	-0.001916	cg02712555	-0.002401	cg07237939	-0.003648	cg17892169	-0.003274	cg00938743	-0.002097	cg09571572	-0.00426	cg22446709	-0.001811	cg22284043	-0.002743	cg10694781	-0.004178	cg27361727	-0.005386	cg17711365	-0.005453	cg21660960	-0.004101
cg23986578	-0.000198	cg00405152	-0.0003384	cg08206098	-0.0004174	cg21731345	-0.001915	cg16146033	-0.0024	cg10868875	-0.003648	cg24315421	-0.003274	cg08453036	-0.002097	cg10580269	-0.00426	cg18288576	-0.00181	cg27641628	-0.002741	cg08056957	-0.004177	cg20415170	-0.005385	cg04427735	-0.005452	cg25040670	-0.004099
cg25011749	-0.0001979	cg22324934	-0.0003384	cg00611548	-0.0004168	cg24703390	-0.001915	cg17214502	-0.0024	cg11714334	-0.003644	cg15174393	-0.003271	cg19066078	-0.002097	cg11272705	-0.004258	cg06339752	-0.001809	cg11879536	-0.00274	cg03863616	-0.004176	cg13572511	-0.005382	cg14123942	-0.005448	cg26840590	-0.004095
cg10714284	-0.0001978	cg23338650	-0.0003384	cg06007607	-0.0004164	cg11969002	-0.001914	cg26803566	-0.002397	cg16971745	-0.003643	cg25666919	-0.003266	cg24633771	-0.002097	cg01419567	-0.004257	cg23164459	-0.001809	cg12577010	-0.00274	cg22220467	-0.004175	cg17779790	-0.005381	cg22019177	-0.005444	cg02045355	-0.004092
cg04788288	-0.0001977	cg07258009	-0.000338	cg00705280	-0.0004162	cg08576643	-0.001912	cg27167224	-0.002397	cg05989669	-0.003642	cg09496915	-0.003265	cg26495839	-0.002097	cg17480467	-0.004254	cg08282819	-0.001808	cg03070196	-0.002737	cg01033865	-0.004174	cg01110147	-0.005377	cg15219685	-0.005441	cg13186228	-0.004091
cg23174932	-0.0001977	cg12151296	-0.0003379	cg26870192	-0.0004159	cg18097726	-0.001912	cg20217872	-0.002396	cg01747664	-0.00364	cg10239077	-0.003264	cg18853435	-0.002095	cg04459504	-0.00425	cg18083114	-0.001808	cg24534872	-0.002737	cg07636178	-0.004173	cg21944135	-0.005376	cg25089332	-0.005437	cg26588825	-0.004091
cg01768201	-0.0001976	cg23683012	-0.0003379	cg02477126	-0.0004158	cg26187308	-0.001912	cg12872647	-0.002395	cg23158731	-0.003639	cg05852143	-0.00326	cg00620449	-0.002093	cg17583077	-0.00425	cg24400183	-0.001808	cg01911708	-0.002734	cg14710552	-0.004173	cg00494337	-0.005375	cg09467501	-0.005435	cg01755467	-0.004089
cg14710552	-0.0001975	cg17696750	-0.0003373	cg17205832	-0.0004158	cg25166896	-0.001911	cg24295125	-0.002395	cg22749810	-0.003638	cg12359279	-0.00326	cg20048529	-0.002092	cg27504805	-0.00425	cg21710324	-0.001807	cg15361065	-0.002733	cg23226358	-0.004169	cg17912370	-0.005374	cg10826200	-0.005435	cg13413286	-0.004089
cg06422883	-0.0001974	cg10266124	-0.0003372	cg05137587	-0.0004156	cg02461011	-0.00191	cg05894124	-0.002394	cg20229014	-0.003636	cg25809301	-0.003258	cg23627301	-0.00209	cg02794358	-0.004249	cg24155429	-0.001807	cg23012579	-0.002733	cg27585939	-0.004169	cg15289316	-0.005369	cg06320828	-0.005434	cg06191357	-0.004088
cg11594940	-0.0001974	cg02335804	-0.0003371	cg10047753	-0.0004152	cg06112654	-0.001909	cg22628281	-0.002394	cg14655649	-0.003635	cg01887995	-0.003257	cg01059913	-0.002089	cg04099562	-0.004247	cg13279811	-0.001806	cg08641866	-0.002732	cg01701415	-0.004166	cg27641628	-0.005369	cg05474605	-0.005429	cg24851364	-0.004088
cg22892607	-0.0001974	cg09790137	-0.0003371	cg23069167	-0.0004149	cg00672622	-0.001908	cg22991148	-0.002394	cg10178263	-0.003633	cg09899173	-0.003257	cg20768638	-0.002089	cg00266322	-0.004246	cg01277506	-0.001805	cg11870261	-0.002732	cg03467027	-0.004165	cg06765956	-0.005368	cg05508761	-0.005428	cg01451391	-0.004083
cg08477768	-0.0001973	cg06320828	-0.0003369	cg15529727	-0.0004148	cg03061122	-0.001906	cg27398499	-0.002394	cg13782728	-0.003633	cg16543094	-0.003257	cg21627760	-0.002089	cg13652445	-0.004244	cg24292323	-0.001805	cg26843324	-0.002732	cg05970314	-0.004165	cg08277196	-0.005368	cg27450667	-0.005426	cg23982279	-0.004083
cg21574404	-0.0001973	cg07278165	-0.0003366	cg23976499	-0.0004148	cg01798443	-0.001905	cg07161615	-0.002393	cg11631644	-0.003632	cg08357990	-0.003255	cg03431918	-0.002087	cg19168338	-0.004241	cg05212706	-0.001804	cg18703238	-0.002731	cg20076442	-0.004165	cg03780561	-0.005365	cg03862781	-0.005424	cg10169194	-0.00408
cg22587602	-0.0001973	cg07383092	-0.0003366	cg17892169	-0.0004147	cg22306928	-0.001905	cg21322248	-0.002392	cg25389463	-0.003627	cg07141002	-0.003254	cg09757525	-0.002086	cg08349497	-0.004237	cg26920902	-0.001804	cg19893077	-0.00273	cg13298199	-0.004164	cg07688416	-0.005365	cg02779467	-0.005421	cg25485192	-0.004073
cg04340651	-0.0001972	cg01703205	-0.0003365	cg13269407	-0.0004146	cg05476568	-0.001904	cg00645897	-0.002391	cg09980686	-0.003623	cg17394649	-0.003254	cg07027513	-0.002083	cg04778274	-0.004234	cg05441768	-0.001803	cg05133370	-0.002728	cg15267232	-0.004155	cg04548513	-0.005363	cg21978521	-0.00542	cg16273597	-0.004072
cg06112654	-0.0001972	cg01902066	-0.0003365	cg20600210	-0.0004146	cg06424594	-0.001904	cg16575104	-0.00239	cg22385817	-0.003623	cg03970319	-0.003253	cg17445044	-0.002083	cg08056957	-0.004233	cg25741646	-0.001803	cg03716591	-0.002726	cg08016257	-0.004152	cg15299510	-0.005355	cg11617585	-0.005418	cg19724470	-0.004072
cg01776188	-0.0001971	cg17639894	-0.0003365	cg01645729	-0.0004145	cg16406225	-0.001903	cg12405742	-0.002387	cg01645729	-0.00362	cg12155676	-0.003253	cg17696750	-0.002083	cg06910925	-0.004232	cg03317082	-0.001802	cg06797533	-0.002726	cg13624631	-0.004152	cg21645936	-0.005354	cg03714573	-0.005417	cg22114489	-0.004072
cg03747456	-0.000197	cg06719487	-0.0003363	cg16838838	-0.0004145	cg06419432	-0.001902	cg00793843	-0.002386	cg00281467	-0.003617	cg02396676	-0.003252	cg08194009	-0.002082	cg12424329	-0.004228	cg07476923	-0.001802	cg00014112	-0.002725	cg11419456	-0.004147	cg02169391	-0.005349	cg18558647	-0.005414	cg12330330	-0.004069
cg05600717	-0.000197	cg26021103	-0.0003361	cg22281866	-0.0004144	cg08191854	-0.001901	cg02618553	-0.002384	cg11162249	-0.003614	cg12453014	-0.003249	cg02553054	-0.002079	cg06493334	-0.004227	cg17353698	-0.001802	cg11832281	-0.002725	cg12668399	-0.004145	cg06700856	-0.005349	cg03944810	-0.005413	cg04035728	-0.004067
cg26049998	-0.000197	cg16221975	-0.0003358	cg18886245	-0.0004142	cg18502021	-0.001901	cg20211816	-0.002383	cg24775454	-0.003613	cg03263929	-0.003248	cg07159958	-0.002079	cg08170622	-0.004224	cg03805475	-0.001799	cg18237323	-0.002722	cg22546686	-0.004145	cg27207881	-0.005349	cg22973319	-0.005413	cg14864103	-0.004067
cg08751352	-0.0001968	cg02551396	-0.0003356	cg20619374	-0.0004142	cg26100986	-0.001901	cg13930596	-0.002382	cg07592724	-0.003612	cg19120897	-0.003248	cg02386159	-0.002078	cg27584135	-0.004223	cg20217872	-0.001799	cg22505962	-0.002722	cg22453435	-0.004142	cg10171063	-0.005346	cg11278262	-0.005408	cg19306307	-0.004066
cg21684411	-0.0001968	cg10321973	-0.0003355	cg23164459	-0.0004139	cg03678098	-0.0019	cg00700041	-0.002381	cg23254047	-0.003612	cg00085493	-0.003246	cg02401556	-0.002078	cg01449818	-0.004222	cg10791911	-0.001798	cg23905374	-0.002722	cg18412834	-0.004138	cg13362105	-0.005345	cg02685016	-0.005404	cg02111168	-0.004065
cg22895601	-0.0001967	cg16509443	-0.0003352	cg26181490	-0.0004137	cg07466807	-0.0019	cg01099231	-0.00238	cg18957751	-0.003611	cg13279811	-0.003246	cg15184687	-0.002077	cg01887995	-0.004221	cg03682712	-0.001797	cg25162948	-0.00272	cg14126583	-0.004135	cg08632680	-0.005344	cg07471461	-0.005401	cg16406225	-0.004065
cg26368228	-0.0001965	cg20474370	-0.000335	cg19116006	-0.0004136	cg11819305	-0.001899	cg04071779	-0.00238	cg16298760	-0.003609	cg09182044	-0.003244	cg20805367	-0.002077	cg10178203	-0.00422	cg04705620	-0.001797	cg19574488	-0.002719	cg01862641	-0.004128	cg04416414	-0.005343	cg15152362	-0.0054	cg18242030	-0.004064
cg18450254	-0.0001964	cg23224120	-0.000335	cg08533745	-0.0004135	cg14656297	-0.001899	cg06321376	-0.00238	cg19708554	-0.003609	cg09459339	-0.003243	cg17671280	-0.002076	cg10234998	-0.004217	cg09825713	-0.001796	cg24861191	-0.002719	cg13391116	-0.004128	cg13485052	-0.00534	cg13782932	-0.005399	cg07237939	-0.004061
cg03442350	-0.0001963	cg11862993	-0.0003348	cg18565132	-0.0004132	cg23397278	-0.001899	cg00611548	-0.002379	cg22599769	-0.003609	cg07328888	-0.003242	cg00241638	-0.002075	cg11601027	-0.004216	cg08999915	-0.001795	cg06402816	-0.002717	cg04169403	-0.004126	cg05460582	-0.005337	cg18940830	-0.005397	cg10806009	-0.004061
cg10324158	-0.0001963	cg10641615	-0.0003343	cg24154161	-0.0004132	cg23640802	-0.001898	cg07406897	-0.002379	cg06261007	-0.003607	cg20211816	-0.00324	cg18794854	-0.002075	cg18237323	-0.004216	cg24054460	-0.001795	cg07278165	-0.002717	cg24783642	-0.004123	cg06387204	-0.005334	cg25749267	-0.005392	cg12283460	-0.004059
cg10493186	-0.0001963	cg17025232	-0.0003342	cg25944720	-0.0004128	cg12339802	-0.001897	cg02912326	-0.002378	cg13033938	-0.003606	cg05407825	-0.003235	cg11641102	-0.002074	cg20123891	-0.004216	cg24374161	-0.001795	cg09143195	-0.002717	cg10826200	-0.004122	cg26991199	-0.005334	cg08748100	-0.005386	cg11213574	-0.004058
cg06143087	-0.0001962	cg15975865	-0.0003339	cg04788418	-0.0004127	cg07921384	-0.001896	cg11909137	-0.002378	cg06514371	-0.003603	cg13754661	-0.003235	cg05022306	-0.002072	cg13514824	-0.004211	cg26588825	-0.001795	cg23825688	-0.002717	cg23967461	-0.004121	cg15824056	-0.005332	cg13279811	-0.005382	cg26510996	-0.004056
cg07554046	-0.0001962	cg01782227	-0.0003336	cg20048529	-0.0004126	cg27626141	-0.001896	cg08243963	-0.002377	cg13993945	-0.003602	cg15978561	-0.003233	cg20415170	-0.00207	cg05542957	-0.004209	cg07967409	-0.001794	cg02749735	-0.002714	cg03431918	-0.004118	cg02535219	-0.00533	cg07214715	-0.005381	cg02046143	-0.004054
cg10342722	-0.0001961	cg06347739	-0.0003335	cg03826594	-0.0004125	cg05084827	-0.001895	cg08325519	-0.002377	cg00498155	-0.003601	cg26495839	-0.003232	cg11180624	-0.002068	cg25228755	-0.004207	cg20344434	-0.001794	cg03770147	-0.002714	cg15896084	-0.004118	cg13650938	-0.00533	cg17644208	-0.00538	cg17480467	-0.00405
cg04273303	-0.000196	cg21568081	-0.0003335	cg09707262	-0.0004124	cg08269900	-0.001895	cg21757368	-0.002377	cg24280645	-0.003601	cg02952008	-0.003231	cg24681845	-0.002065	cg05068428	-0.004206	cg02802055	-0.001793	cg05523085	-0.002712	cg05922563	-0.004117	cg15894661	-0.00533	cg20521702	-0.00538	cg22505962	-0.004047
cg12162138	-0.0001958	cg11941485	-0.0003334	cg07459252	-0.0004123	cg08751352	-0.001895	cg23691090	-0.002377	cg01862641	-0.003599	cg22971216	-0.00323	cg01721754	-0.002064	cg12423123	-0.004206	cg15674193	-0.001793	cg05962325	-0.002712	cg13440003	-0.004116	cg22453435	-0.005324	cg24930223	-0.005379	cg07701191	-0.004046
cg25660566	-0.0001957	cg14500945	-0.0003334	cg16064054	-0.0004123	cg15394142	-0.001895	cg11744295	-0.002376	cg17094171	-0.003599	cg00522276	-0.003229	cg06387204	-0.002064	cg02817981	-0.004205	cg18530251	-0.001793	cg15073248	-0.002712	cg18808261	-0.004116	cg03364683	-0.005319	cg26105214	-0.005373	cg12405742	-0.004046
cg20224311	-0.0001955	cg19304800	-0.0003334	cg19113641	-0.0004123	cg15630907	-0.001895	cg03470180	-0.002375	cg20012607	-0.003599	cg02955631	-0.003229	cg20893203	-0.002064	cg11558474	-0.004205	cg00498155	-0.001792	cg18853435	-0.00271	cg17698295	-0.004115	cg10413944	-0.005318	cg09367425	-0.005371	cg07392085	-0.004039
cg02194789	-0.0001952	cg05682561	-0.0003333	cg03431918	-0.0004122	cg16273597	-0.001895	cg04099562	-0.002375	cg00726615	-0.003595	cg06636971	-0.003229	cg07147364	-0.002063	cg09657348	-0.004202	cg08044663	-0.001792	cg05038268	-0.002707	cg00854273	-0.004114	cg19664267	-0.005318	cg03061122	-0.005366	cg24403578	-0.004036
cg00198594	-0.000195	cg19570545	-0.0003332	cg13298199	-0.000412	cg00412294	-0.001894	cg07460838	-0.002375	cg01649334	-0.003593	cg09258479	-0.003226	cg03043157	-0.002061	cg25416372	-0.004202	cg14710552	-0.001792	cg12841579	-0.002706	cg02221866	-0.004114	cg09143195	-0.005317	cg13836518	-0.005366	cg19824907	-0.004035
cg23676439	-0.000195	cg23660248	-0.0003332	cg26069514	-0.0004118	cg04226366	-0.001894	cg02278335	-0.002373	cg05884705	-0.003593	cg04872113	-0.003224	cg10515048	-0.002061	cg05641439	-0.004201	cg19324714	-0.001792	cg00281467	-0.002705	cg09874213	-0.004113	cg23139801	-0.005315	cg13686857	-0.005365	cg01361351	-0.004034
cg05929882	-0.0001949	cg17500119	-0.0003331	cg07159958	-0.0004117	cg07237939	-0.001894	cg07577267	-0.002373	cg20686479	-0.003592	cg19708554	-0.003222	cg27020216	-0.002061	cg03098814	-0.0042	cg16221975	-0.00179	cg11291081	-0.002704	cg13565157	-0.004113	cg24022559	-0.005315	cg06523916	-0.005361	cg26487948	-0.004034
cg05987698	-0.0001949	cg16148871	-0.0003329	cg27659622	-0.0004117	cg18702689	-0.001893	cg12359315	-0.002371	cg10673740	-0.003591	cg11333886	-0.00322	cg07682547	-0.00206	cg12378888	-0.004199	cg22104578	-0.00179	cg20211816	-0.002701	cg20174636	-0.004113	cg12637869	-0.005314	cg19431881	-0.00536	cg07839336	-0.004032
cg00547103	-0.0001948	cg01797371	-0.0003328	cg05437446	-0.0004116	cg06378434	-0.001892	cg22395573	-0.002371	cg25438963	-0.00359	cg05402599	-0.003218	cg20617957	-0.00206	cg02837128	-0.004198	cg04525491	-0.001788	cg16195569	-0.0027	cg04745805	-0.004112	cg18808261	-0.005314	cg21944135	-0.005357	cg08102516	-0.004031
cg13847070	-0.0001947	cg18250846	-0.0003327	cg25675772	-0.0004116	cg18552861	-0.001892	cg04400110	-0.00237	cg08357990	-0.003589	cg27265573	-0.003217	cg20691722	-0.00206	cg17408973	-0.004197	cg17306740	-0.001788	cg02396676	-0.002699	cg08678256	-0.004112	cg19046697	-0.005313	cg03467027	-0.005354	cg13254584	-0.004031
cg11260715	-0.0001946	cg11153400	-0.0003326	cg12359279	-0.0004114	cg20220639	-0.00189	cg17871792	-0.002369	cg03953500	-0.003588	cg14125468	-0.003216	cg17807131	-0.002059	cg24922817	-0.004197	cg18065361	-0.001788	cg15309264	-0.002699	cg03970319	-0.004111	cg04573397	-0.005311	cg18412834	-0.005354	cg19697042	-0.004031
cg22778178	-0.0001946	cg14037413	-0.0003326	cg13009608	-0.0004113	cg26063904	-0.00189	cg02271621	-0.002367	cg21834204	-0.003587	cg20600210	-0.003215	cg18703238	-0.002059	cg22235012	-0.004196	cg02561726	-0.001787	cg16348385	-0.002699	cg19082708	-0.004108	cg23778363	-0.00531	cg07240423	-0.005353	cg12897901	-0.004029
cg01105385	-0.0001945	cg22152328	-0.0003326	cg18957751	-0.0004113	cg02466588	-0.001888	cg02789441	-0.002367	cg18001180	-0.003585	cg19670286	-0.003213	cg16630482	-0.002058	cg27190843	-0.004196	cg03078043	-0.001787	cg18297538	-0.002699	cg00489394	-0.004104	cg27194921	-0.005309	cg15438207	-0.005353	cg15687600	-0.004029
cg05645404	-0.0001945	cg10777361	-0.0003325	cg03376052	-0.000411	cg16214267	-0.001887	cg02837488	-0.002366	cg25702780	-0.003585	cg22973319	-0.003213	cg17547875	-0.002058	cg16050165	-0.004195	cg24283621	-0.001786	cg19698993	-0.002699	cg12277532	-0.004101	cg10400652	-0.005307	cg16154689	-0.005352	cg05175020	-0.004026
cg07944798	-0.0001944	cg17856830	-0.0003322	cg06101274	-0.0004107	cg20395773	-0.001887	cg17815538	-0.002365	cg18617679	-0.003579	cg06805557	-0.003212	cg07762054	-0.002057	cg23661183	-0.004194	cg03770147	-0.001785	cg07372034	-0.002698	cg14766700	-0.004101	cg25297255	-0.005307	cg05682561	-0.005351	cg08621846	-0.004026
cg00040312	-0.0001943	cg23556443	-0.0003319	cg27409484	-0.0004102	cg10598551	-0.001886	cg09693106	-0.002364	cg10714284	-0.003578	cg10204807	-0.00321	cg23215109	-0.002057	cg10393598	-0.004188	cg13836518	-0.001785	cg07602744	-0.002697	cg24184606	-0.004101	cg26653360	-0.005303	cg14255417	-0.00535	cg16370772	-0.004026
cg25195415	-0.0001943	cg04628008	-0.0003317	cg12284769	-0.0004099	cg17356181	-0.001886	cg12805727	-0.002364	cg19651132	-0.003578	cg14644761	-0.003209	cg27194921	-0.002057	cg27090216	-0.004187	cg06716182	-0.001784	cg11521780	-0.002696	cg05852040	-0.0041	cg11125787	-0.005301	cg00454770	-0.005349	cg01462053	-0.004024
cg17338212	-0.0001942	cg19722847	-0.0003314	cg27616661	-0.0004098	cg27024057	-0.001886	cg07040834	-0.002363	cg21757368	-0.003576	cg01462053	-0.003207	cg13981380	-0.002056	cg00890840	-0.004185	cg08250099	-0.001784	cg15169189	-0.002696	cg13340335	-0.004099	cg20707679	-0.005299	cg02318139	-0.005347	cg19967800	-0.004024
cg18267489	-0.0001942	cg21116447	-0.0003312	cg03658251	-0.0004096	cg00155314	-0.001885	cg14398275	-0.002363	cg07064197	-0.003575	cg03863616	-0.003202	cg04132146	-0.002055	cg20888019	-0.00418	cg10415767	-0.001783	cg22104578	-0.002696	cg08727193	-0.004097	cg07960944	-0.005296	cg10568225	-0.005346	cg06377635	-0.004022
cg20068209	-0.0001942	cg04489740	-0.0003311	cg10544031	-0.0004096	cg24400183	-0.001884	cg10490795	-0.002361	cg06800565	-0.003573	cg15219689	-0.003202	cg05970314	-0.002055	cg26780404	-0.00418	cg10714284	-0.001783	cg13403689	-0.002695	cg16696536	-0.004097	cg16982199	-0.005296	cg06270186	-0.005343	cg09658429	-0.004019
cg22346380	-0.0001942	cg17184704	-0.0003311	cg21785847	-0.0004096	cg01184784	-0.001883	cg25165701	-0.002361	cg20805367	-0.003572	cg00541476	-0.003201	cg19722847	-0.002054	cg19089337	-0.004179	cg23967461	-0.001783	cg00660105	-0.002694	cg25766247	-0.004097	cg22396755	-0.005292	cg14433247	-0.005342	cg04366249	-0.004018
cg02115911	-0.0001941	cg05741490	-0.0003309	cg08229199	-0.0004095	cg04935041	-0.001883	cg05277054	-0.00236	cg11948159	-0.003561	cg10328157	-0.003201	cg27269921	-0.002053	cg03462699	-0.004176	cg25451958	-0.001783	cg06588645	-0.002693	cg05509659	-0.004096	cg17688837	-0.005291	cg22840464	-0.005336	cg03529908	-0.004014
cg04581938	-0.0001941	cg06911121	-0.0003309	cg11058154	-0.0004094	cg04548513	-0.001882	cg14601136	-0.00236	cg09874213	-0.00356	cg14043253	-0.0032	cg21777553	-0.002051	cg04599403	-0.004176	cg17094171	-0.001782	cg02874569	-0.002692	cg10294797	-0.004094	cg01277506	-0.00529	cg13348059	-0.005334	cg08855729	-0.004013
cg13810556	-0.000194	cg14991487	-0.0003305	cg17342302	-0.0004093	cg24996883	-0.001881	cg19905856	-0.00236	cg18531146	-0.00356	cg09626521	-0.003199	cg18180107	-0.00205	cg06023487	-0.004176	cg24107979	-0.001782	cg00233307	-0.00269	cg24399395	-0.00409	cg12758636	-0.00529	cg13836638	-0.005334	cg01419567	-0.004012
cg24129382	-0.000194	cg07967409	-0.0003302	cg18576604	-0.0004093	cg03535461	-0.00188	cg27024057	-0.00236	cg24308654	-0.00356	cg06621094	-0.003198	cg03390636	-0.002049	cg11775528	-0.004176	cg24154161	-0.001782	cg03643998	-0.00269	cg15219685	-0.004089	cg13433366	-0.005289	cg17333211	-0.00533	cg10784519	-0.004012
cg02705800	-0.0001939	cg03364683	-0.0003301	cg15211390	-0.000409	cg04141627	-0.00188	cg10861390	-0.002358	cg14283602	-0.003558	cg11594940	-0.003198	cg05364038	-0.002049	cg10118968	-0.004175	cg00241638	-0.001781	cg14399369	-0.002689	cg09793279	-0.004086	cg24114556	-0.005286	cg18030833	-0.005329	cg06310816	-0.004011
cg09809276	-0.0001939	cg01803928	-0.0003299	cg15766591	-0.000409	cg10725121	-0.00188	cg04174211	-0.002357	cg09137533	-0.003556	cg05989429	-0.003197	cg10317026	-0.002049	cg17329670	-0.004175	cg05970314	-0.001781	cg06440946	-0.002687	cg10097150	-0.004084	cg09209510	-0.005285	cg06092948	-0.005326	cg23347429	-0.004011
cg22510074	-0.0001939	cg03843000	-0.0003298	cg11416243	-0.0004089	cg06080831	-0.001876	cg00433770	-0.002356	cg14006320	-0.003554	cg22114489	-0.003196	cg12726960	-0.002049	cg21653826	-0.004174	cg09411730	-0.001781	cg06511389	-0.002687	cg03317505	-0.00408	cg16704958	-0.005285	cg05635807	-0.005324	cg26518861	-0.004011
cg03414202	-0.0001938	cg11594940	-0.0003298	cg16876647	-0.0004088	cg02335804	-0.001875	cg07201215	-0.002356	cg06194119	-0.003553	cg27448161	-0.003196	cg26805405	-0.002048	cg23733133	-0.004174	cg19548652	-0.001781	cg23201812	-0.002687	cg26559209	-0.004078	cg16173191	-0.005284	cg01030534	-0.005321	cg20074031	-0.004009
cg21615583	-0.0001937	cg22813140	-0.0003297	cg04066019	-0.0004087	cg24824287	-0.001875	cg20633883	-0.002356	cg24337786	-0.003553	cg07706715	-0.003193	cg07392085	-0.002046	cg00024472	-0.004169	cg00906319	-0.00178	cg05195067	-0.002686	cg26588825	-0.004074	cg19025497	-0.005284	cg24681845	-0.00532	cg00293245	-0.004008
cg23767318	-0.0001937	cg08250099	-0.0003295	cg16070743	-0.0004082	cg25502950	-0.001875	cg01385327	-0.002355	cg07170300	-0.003552	cg10515048	-0.003192	cg01469887	-0.002044	cg03747456	-0.004168	cg02275294	-0.00178	cg09467501	-0.002686	cg22220165	-0.004073	cg19915711	-0.005284	cg10097150	-0.005317	cg17698295	-0.004008
cg01594538	-0.0001936	cg10305311	-0.0003294	cg25439632	-0.0004073	cg05396731	-0.001873	cg06023487	-0.002354	cg02553054	-0.00355	cg01777403	-0.003191	cg02874569	-0.002044	cg15867125	-0.004168	cg11378686	-0.00178	cg24082630	-0.002686	cg22892607	-0.004073	cg20276377	-0.005284	cg20224311	-0.005311	cg22385817	-0.004008
cg23164459	-0.0001934	cg06870470	-0.0003292	cg02888113	-0.0004071	cg13298199	-0.001873	cg10321973	-0.002354	cg15169189	-0.003549	cg08369079	-0.003191	cg20091297	-0.002044	cg26872028	-0.004168	cg18986218	-0.00178	cg14630905	-0.002683	cg05212706	-0.004072	cg21387418	-0.005284	cg00688264	-0.00531	cg08412913	-0.004003
cg27533237	-0.0001934	cg20728496	-0.0003291	cg02100602	-0.0004069	cg05951576	-0.001871	cg12336574	-0.002353	cg14778622	-0.003548	cg03065202	-0.003189	cg08704509	-0.002043	cg07109238	-0.004166	cg00215432	-0.001779	cg23660755	-0.002683	cg22974982	-0.004072	cg07309764	-0.005283	cg24339193	-0.00531	cg18295068	-0.004003
cg20669012	-0.0001933	cg23300289	-0.0003291	cg08634464	-0.0004069	cg10598066	-0.001871	cg19113641	-0.002353	cg27045447	-0.003548	cg17184704	-0.003189	cg11638980	-0.002043	cg14428815	-0.004164	cg19700260	-0.001779	cg16651732	-0.002682	cg11882252	-0.004069	cg21215929	-0.005281	cg02599225	-0.005306	cg19982668	-0.004003
cg00281467	-0.0001931	cg09657348	-0.0003288	cg12840248	-0.0004069	cg22284043	-0.001871	cg08437578	-0.00235	cg04834502	-0.003547	cg22577136	-0.003189	cg03315007	-0.002042	cg14120215	-0.004161	cg06402816	-0.001778	cg01419567	-0.002681	cg02114449	-0.004066	cg25024670	-0.005279	cg01926614	-0.005302	cg03468249	-0.004002
cg17274064	-0.0001931	cg05441768	-0.0003287	cg27118035	-0.0004068	cg23523668	-0.001871	cg07627639	-0.002349	cg15416440	-0.003545	cg11084266	-0.003188	cg17182512	-0.002041	cg18954700	-0.00416	cg07195282	-0.001778	cg13788479	-0.002681	cg02401556	-0.004066	cg04545636	-0.005276	cg27175819	-0.005301	cg12275348	-0.004002
cg24139898	-0.0001931	cg10172932	-0.0003287	cg03805618	-0.0004067	cg03221247	-0.001869	cg10427452	-0.002349	cg09456289	-0.003543	cg18800085	-0.003188	cg18813148	-0.002041	cg19326622	-0.004159	cg25977206	-0.001777	cg15630907	-0.002681	cg14881618	-0.004066	cg05593349	-0.005274	cg19821582	-0.005298	cg17104258	-0.004002
cg00438740	-0.000193	cg15215560	-0.0003284	cg02477579	-0.0004066	cg16690037	-0.001869	cg03721976	-0.002348	cg26840590	-0.003543	cg07355757	-0.003183	cg21530453	-0.002041	cg12973365	-0.004158	cg14399369	-0.001776	cg06422883	-0.00268	cg21250296	-0.004065	cg24292323	-0.005273	cg21273275	-0.005298	cg14480858	-0.003998
cg07810039	-0.0001928	cg25316663	-0.0003282	cg06180356	-0.0004065	cg22332266	-0.001869	cg04934727	-0.002348	cg16566171	-0.003541	cg26202340	-0.003182	cg13782728	-0.00204	cg17278453	-0.004157	cg23224120	-0.001776	cg10806009	-0.00268	cg12093371	-0.004064	cg22006060	-0.005271	cg12275348	-0.005297	cg01443426	-0.003997
cg03254465	-0.0001927	cg08183066	-0.0003278	cg24693225	-0.0004065	cg03896436	-0.001868	cg03658251	-0.002346	cg02001279	-0.00354	cg04484234	-0.003181	cg13899017	-0.00204	cg02665570	-0.004156	cg10222823	-0.001775	cg16952751	-0.002678	cg18403396	-0.004064	cg19734255	-0.005267	cg17657502	-0.005297	cg17882426	-0.003997
cg17945323	-0.0001927	cg24341442	-0.0003277	cg20224311	-0.0004062	cg03246273	-0.001867	cg11594940	-0.002346	cg13919466	-0.00354	cg13930596	-0.003181	cg08632680	-0.002039	cg11392765	-0.004156	cg26069514	-0.001774	cg18295068	-0.002678	cg02714303	-0.004058	cg01228342	-0.005259	cg15575641	-0.005295	cg21342910	-0.003996
cg15626881	-0.0001926	cg22619763	-0.0003276	cg06141624	-0.0004058	cg26216433	-0.001867	cg13056269	-0.002345	cg04525491	-0.003539	cg15058210	-0.003181	cg13357602	-0.002039	cg01684562	-0.004154	cg11367136	-0.001773	cg20220639	-0.002678	cg19724470	-0.004058	cg11213574	-0.005258	cg02454890	-0.005293	cg06508783	-0.003993
cg27448161	-0.0001926	cg23246821	-0.0003276	cg19618483	-0.0004057	cg17726575	-0.001866	cg17330672	-0.002345	cg16802990	-0.003539	cg23261107	-0.00318	cg14428080	-0.002038	cg09278098	-0.004154	cg11598005	-0.001773	cg20576597	-0.002678	cg24292323	-0.004058	cg11775528	-0.005255	cg20805367	-0.005293	cg22379207	-0.003993
cg04141627	-0.0001925	cg02045355	-0.0003274	cg12043314	-0.0004055	cg03854765	-0.001865	cg15529727	-0.002343	cg21101051	-0.003538	cg08230177	-0.003179	cg12460433	-0.002037	cg01877936	-0.004151	cg19789466	-0.001773	cg07400063	-0.002677	cg26872028	-0.004056	cg07706715	-0.005254	cg06297470	-0.005291	cg20888019	-0.003992
cg19103536	-0.0001925	cg02396676	-0.0003274	cg14085166	-0.0004055	cg21682474	-0.001864	cg09745440	-0.002342	cg09225230	-0.003537	cg09498007	-0.003179	cg22221669	-0.002037	cg13931228	-0.004151	cg24236903	-0.001773	cg10568225	-0.002677	cg11491749	-0.004054	cg25141069	-0.005253	cg05307957	-0.00529	cg27626141	-0.003991
cg08716396	-0.0001923	cg03643998	-0.0003273	cg24437715	-0.0004051	cg10308253	-0.001863	cg16068196	-0.00234	cg15093194	-0.003537	cg20792376	-0.003179	cg04492943	-0.002036	cg02874569	-0.004149	cg01689641	-0.001772	cg05081714	-0.002676	cg18742438	-0.004053	cg01803928	-0.005251	cg23045073	-0.00529	cg19834855	-0.003988
cg25675772	-0.0001923	cg13919466	-0.0003273	cg21415305	-0.000405	cg13938663	-0.001861	cg00977110	-0.002339	cg24748262	-0.003537	cg24107979	-0.003178	cg12265878	-0.002036	cg15914011	-0.004146	cg05195067	-0.001772	cg26824216	-0.002675	cg07372034	-0.004052	cg25877179	-0.005251	cg10841775	-0.005289	cg08357990	-0.003987
cg09967877	-0.000192	cg26958524	-0.0003272	cg13938663	-0.0004048	cg17870408	-0.001861	cg09448654	-0.002338	cg04788288	-0.003536	cg09225230	-0.003177	cg16992713	-0.002036	cg18833329	-0.004146	cg12457611	-0.001772	cg04427735	-0.002674	cg26867575	-0.004052	cg24748262	-0.00525	cg19113326	-0.005289	cg18742438	-0.003987
cg17239923	-0.000192	cg15424250	-0.0003271	cg01957799	-0.0004047	cg03658251	-0.00186	cg21492832	-0.002338	cg01684562	-0.003534	cg23833896	-0.003177	cg06491249	-0.00203	cg06773122	-0.004145	cg16356456	-0.001772	cg25830640	-0.002674	cg15890143	-0.004051	cg12486308	-0.005247	cg11413133	-0.005287	cg03117976	-0.003986
cg23415203	-0.000192	cg17299456	-0.0003271	cg02637282	-0.0004047	cg06321376	-0.00186	cg22280148	-0.002337	cg09595912	-0.003534	cg14262681	-0.003175	cg08710597	-0.00203	cg11332363	-0.004144	cg20669012	-0.001772	cg19595402	-0.002671	cg17170262	-0.004048	cg13930596	-0.005247	cg14214685	-0.005285	cg11125787	-0.003986
cg03110368	-0.0001917	cg18242030	-0.0003271	cg15994026	-0.0004047	cg27008230	-0.00186	cg02312175	-0.002335	cg05634149	-0.003532	cg08701843	-0.003174	cg27504805	-0.002029	cg24186674	-0.004144	cg21667817	-0.001772	cg26764019	-0.002671	cg23691090	-0.004046	cg10672508	-0.005246	cg19818826	-0.005285	cg15542798	-0.003986
cg22445940	-0.0001917	cg20830827	-0.0003271	cg06025938	-0.0004046	cg04522310	-0.001854	cg07921384	-0.002335	cg17239923	-0.003532	cg09797645	-0.003174	cg13919466	-0.002028	cg06789550	-0.004143	cg03005261	-0.001771	cg03862226	-0.00267	cg02111168	-0.004044	cg15543281	-0.005243	cg00060287	-0.005284	cg06747745	-0.003983
cg03884592	-0.0001916	cg22871227	-0.0003271	cg13568950	-0.0004046	cg23160142	-0.001854	cg10765877	-0.002333	cg25282285	-0.003532	cg15543281	-0.003172	cg17986181	-0.002028	cg19062966	-0.004141	cg08154944	-0.001771	cg10436414	-0.00267	cg02203380	-0.004042	cg24851858	-0.005243	cg05576648	-0.005283	cg10682155	-0.003983
cg07078225	-0.0001915	cg00328418	-0.000327	cg09549015	-0.0004045	cg00451039	-0.001853	cg23683012	-0.002333	cg04066019	-0.003526	cg01538166	-0.003169	cg01769037	-0.002026	cg08597764	-0.004139	cg22546686	-0.001771	cg10453823	-0.00267	cg02335441	-0.004042	cg16115588	-0.005239	cg27537290	-0.005283	cg14126583	-0.003983
cg14791054	-0.0001915	cg19346507	-0.000327	cg01665174	-0.0004043	cg02523640	-0.001853	cg14874351	-0.002332	cg15346781	-0.003526	cg19457477	-0.003167	cg01777403	-0.002026	cg03762483	-0.004138	cg00397324	-0.00177	cg19247551	-0.002669	cg20619374	-0.00404	cg05882680	-0.005238	cg20319211	-0.005282	cg01876978	-0.003982
cg25864024	-0.0001915	cg03880323	-0.0003269	cg22306928	-0.0004035	cg07640233	-0.001852	cg18151987	-0.002332	cg00368987	-0.003525	cg07095783	-0.003166	cg07944798	-0.002026	cg24937877	-0.004136	cg08391415	-0.00177	cg16221975	-0.002668	cg01519765	-0.004033	cg18119529	-0.005237	cg10454121	-0.005279	cg01351822	-0.003981
cg10099799	-0.0001913	cg06424594	-0.0003269	cg24349631	-0.0004032	cg06440946	-0.00185	cg04637598	-0.002331	cg05042743	-0.003524	cg07196014	-0.003166	cg17671005	-0.002026	cg15119100	-0.004134	cg08727535	-0.00177	cg04596060	-0.002666	cg03001832	-0.004033	cg14126583	-0.005235	cg14737600	-0.005278	cg10927510	-0.003981
cg13440003	-0.0001913	cg19707853	-0.0003265	cg09530368	-0.0004031	cg23683012	-0.00185	cg14583869	-0.002331	cg07960944	-0.003524	cg02328332	-0.003164	cg20110707	-0.002026	cg23849078	-0.004134	cg13957126	-0.001769	cg06773122	-0.002666	cg03029127	-0.004033	cg17104258	-0.005234	cg18374181	-0.005277	cg26134913	-0.003981
cg26755097	-0.0001913	cg17058475	-0.0003263	cg06613480	-0.0004028	cg14507891	-0.001847	cg21284880	-0.002331	cg06204948	-0.003523	cg20275889	-0.003163	cg06892726	-0.002023	cg03615913	-0.004133	cg21111500	-0.001769	cg17493727	-0.002666	cg26495839	-0.004033	cg18601195	-0.005226	cg23684878	-0.005277	cg26762347	-0.003981
cg11080643	-0.0001912	cg10549156	-0.0003262	cg18290075	-0.0004026	cg06191357	-0.001846	cg03473387	-0.002328	cg21486944	-0.003523	cg20771287	-0.003163	cg14778311	-0.002023	cg01631319	-0.004132	cg08078772	-0.001768	cg06456258	-0.002664	cg03468249	-0.004032	cg06180356	-0.005222	cg20390613	-0.005274	cg05149386	-0.003979
cg01437571	-0.0001911	cg00308159	-0.0003261	cg00673646	-0.0004024	cg07258009	-0.001846	cg07588779	-0.002328	cg07924380	-0.003522	cg02250787	-0.003161	cg15975865	-0.002023	cg19818826	-0.004132	cg24531915	-0.001768	cg22622440	-0.002664	cg02017282	-0.00403	cg15494117	-0.005222	cg11920449	-0.005271	cg15811668	-0.003976
cg12113316	-0.0001911	cg01449818	-0.0003261	cg07170300	-0.0004022	cg13525088	-0.001845	cg11956953	-0.002328	cg20716209	-0.003519	cg18142162	-0.003156	cg16170006	-0.002022	cg12897901	-0.00413	cg01726775	-0.001767	cg22639561	-0.002662	cg21101051	-0.004028	cg21895593	-0.005222	cg14875131	-0.00527	cg13440003	-0.003972
cg13357602	-0.000191	cg11840540	-0.000326	cg17381565	-0.0004021	cg09180262	-0.001842	cg00060287	-0.002327	cg09288789	-0.003517	cg24480695	-0.003156	cg22093805	-0.002022	cg11051738	-0.004129	cg02543772	-0.001767	cg23528751	-0.00266	cg23849078	-0.004027	cg26216433	-0.005221	cg00938743	-0.005269	cg10708955	-0.00397
cg21785847	-0.000191	cg16273597	-0.000326	cg13457841	-0.0004018	cg16681597	-0.001842	cg00134212	-0.002327	cg20101352	-0.003515	cg16855845	-0.003155	cg23786580	-0.002022	cg14766700	-0.004126	cg05920454	-0.001766	cg01160818	-0.002658	cg10214640	-0.004025	cg18789918	-0.005218	cg22289810	-0.005269	cg15289316	-0.00397
cg17508300	-0.0001909	cg18080906	-0.0003259	cg00454770	-0.0004017	cg24753473	-0.001842	cg16173191	-0.002327	cg27140247	-0.003515	cg25483003	-0.003155	cg22619763	-0.002021	cg22017733	-0.004126	cg15147435	-0.001766	cg02275394	-0.002656	cg24882673	-0.004025	cg09285418	-0.005217	cg16973527	-0.005265	cg09413615	-0.003967
cg25153601	-0.0001909	cg18675617	-0.0003259	cg22587602	-0.0004016	cg03005261	-0.001841	cg17856830	-0.002327	cg02323277	-0.003514	cg08645670	-0.003154	cg09793279	-0.00202	cg14976660	-0.004125	cg24325204	-0.001764	cg27199384	-0.002656	cg13914324	-0.004024	cg23786580	-0.005215	cg14754637	-0.005264	cg06217245	-0.003966
cg15811668	-0.0001908	cg17054900	-0.0003258	cg10511249	-0.0004014	cg06476606	-0.001841	cg03643998	-0.002326	cg26653360	-0.003511	cg18200311	-0.003154	cg13686857	-0.00202	cg01968493	-0.004123	cg01059913	-0.001763	cg03597699	-0.002655	cg03317082	-0.004023	cg08325519	-0.005213	cg23703963	-0.005263	cg14568259	-0.003965
cg20222376	-0.0001908	cg00873648	-0.0003257	cg13656173	-0.0004013	cg17054900	-0.001841	cg17406148	-0.002326	cg00678236	-0.00351	cg16485682	-0.003153	cg14614563	-0.00202	cg09548403	-0.004123	cg09949713	-0.001763	cg07810726	-0.002655	cg02029926	-0.004022	cg15073248	-0.005213	cg07647825	-0.005262	cg16514543	-0.003965
cg25451958	-0.0001908	cg03376052	-0.0003256	cg04880751	-0.0004012	cg17465631	-0.001841	cg08900101	-0.002325	cg10365178	-0.00351	cg25502093	-0.003153	cg05773628	-0.002019	cg21210985	-0.004123	cg13998093	-0.001763	cg20003494	-0.002655	cg13264941	-0.004022	cg21840041	-0.005213	cg10806140	-0.005261	cg17980508	-0.003964
cg17183905	-0.0001907	cg12713583	-0.0003254	cg19910754	-0.0004011	cg26757053	-0.001841	cg06911121	-0.002324	cg22187826	-0.003507	cg06252382	-0.00315	cg18323768	-0.002019	cg15289316	-0.004122	cg15571405	-0.001761	cg23778363	-0.002655	cg11747499	-0.00402	cg02454890	-0.005203	cg05281221	-0.005259	cg04658027	-0.003963
cg06193958	-0.0001906	cg00385863	-0.0003253	cg22668421	-0.0004008	cg00356183	-0.00184	cg16844875	-0.002324	cg09338875	-0.003503	cg08799922	-0.00315	cg20474370	-0.002019	cg17214502	-0.00412	cg23833896	-0.001761	cg12557867	-0.002654	cg05463027	-0.004018	cg03270881	-0.005203	cg15543281	-0.005259	cg16534854	-0.003962
cg24504423	-0.0001906	cg02873700	-0.0003252	cg23930313	-0.0004004	cg03100040	-0.00184	cg16837338	-0.002323	cg11491749	-0.003502	cg16630482	-0.003147	cg06552037	-0.002018	cg26805405	-0.004118	cg17467873	-0.00176	cg15867125	-0.002654	cg09896900	-0.004018	cg04689082	-0.005201	cg21251125	-0.005255	cg05385248	-0.00396
cg24308654	-0.0001905	cg16468187	-0.0003251	cg16721977	-0.0004002	cg16300030	-0.00184	cg00570642	-0.002321	cg23351584	-0.003501	cg06980547	-0.003146	cg19453991	-0.002018	cg02585598	-0.004116	cg18904891	-0.00176	cg19924948	-0.002653	cg16651732	-0.004017	cg16904599	-0.005201	cg22583333	-0.005248	cg23097681	-0.00396
cg07392085	-0.0001904	cg07159490	-0.0003248	cg21011133	-0.0003997	cg18884368	-0.00184	cg03716591	-0.002321	cg00191100	-0.003498	cg05947596	-0.003145	cg11150901	-0.002017	cg04167833	-0.004114	cg13598865	-0.001758	cg05603630	-0.002652	cg23144681	-0.004017	cg04596060	-0.0052	cg25877179	-0.005245	cg00719410	-0.003956
cg12436196	-0.0001903	cg22655521	-0.0003248	cg20650802	-0.0003996	cg01449818	-0.001838	cg14846499	-0.002321	cg01349856	-0.003496	cg07588779	-0.003144	cg14823389	-0.002017	cg06797533	-0.004114	cg24753473	-0.001758	cg13994079	-0.002652	cg09537259	-0.004014	cg21922574	-0.005199	cg02390319	-0.005243	cg21585512	-0.003956
cg08382226	-0.0001902	cg01494551	-0.0003243	cg23224120	-0.0003996	cg14664759	-0.001838	cg16726667	-0.002321	cg25011749	-0.003494	cg13802571	-0.003144	cg12041340	-0.002016	cg17143192	-0.004111	cg06440946	-0.001757	cg15542798	-0.002652	cg02667677	-0.004011	cg18794854	-0.005193	cg09311630	-0.005243	cg06245338	-0.003955
cg15346781	-0.0001902	cg16570157	-0.0003243	cg02916932	-0.0003994	cg07089056	-0.001837	cg19664267	-0.002321	cg04145134	-0.003493	cg06675784	-0.003143	cg15346781	-0.002016	cg02825373	-0.004106	cg17480467	-0.001757	cg22908679	-0.002652	cg22411207	-0.004011	cg20428512	-0.005191	cg18513313	-0.005243	cg19848940	-0.003953
cg19493077	-0.0001902	cg02888113	-0.0003239	cg04675475	-0.0003992	cg07912689	-0.001837	cg22863042	-0.002321	cg23431721	-0.003493	cg03117005	-0.003141	cg09168548	-0.002015	cg07185695	-0.004104	cg17568255	-0.001757	cg05573381	-0.002651	cg20319211	-0.004009	cg13686857	-0.005189	cg08491467	-0.005242	cg04995722	-0.003951
cg00759699	-0.0001901	cg04581938	-0.0003239	cg22947007	-0.0003991	cg08435340	-0.001837	cg13795120	-0.00232	cg12840248	-0.003492	cg17381565	-0.003139	cg17892169	-0.002015	cg15674193	-0.004104	cg07568141	-0.001756	cg11415914	-0.002651	cg08822715	-0.004008	cg21818871	-0.005189	cg17058475	-0.00524	cg05022306	-0.00395
cg08558323	-0.00019	cg25954441	-0.0003239	cg15262242	-0.000399	cg13071476	-0.001837	cg01654862	-0.002319	cg26518861	-0.003492	cg17633020	-0.003138	cg02928365	-0.002014	cg21645936	-0.004102	cg12424329	-0.001755	cg09967877	-0.00265	cg04099562	-0.004007	cg22125370	-0.005184	cg18184107	-0.00524	cg20451226	-0.003947
cg10779423	-0.00019	cg01070209	-0.0003237	cg16789592	-0.000399	cg19383430	-0.001837	cg06688910	-0.002318	cg23513690	-0.003489	cg21745110	-0.003138	cg14956327	-0.002014	cg04834502	-0.0041	cg20855344	-0.001755	cg06716182	-0.002647	cg14583869	-0.004007	cg16356456	-0.005183	cg06601766	-0.005239	cg23012579	-0.003943
cg19540316	-0.0001899	cg08867464	-0.0003236	cg01887995	-0.0003988	cg00523012	-0.001835	cg23786580	-0.002318	cg15975865	-0.003488	cg20224311	-0.003135	cg26105214	-0.002014	cg27641628	-0.0041	cg26412688	-0.001755	cg17239923	-0.002647	cg17214502	-0.004004	cg16651732	-0.005178	cg17297216	-0.005236	cg23514340	-0.003943
cg13264941	-0.0001898	cg11562502	-0.0003233	cg18601167	-0.0003988	cg00450304	-0.001834	cg03549127	-0.002317	cg16855845	-0.003488	cg11634496	-0.003133	cg07310500	-0.002013	cg18252360	-0.004096	cg00085493	-0.001754	cg02477579	-0.002646	cg05103387	-0.004003	cg02802055	-0.005177	cg01349856	-0.005235	cg08372947	-0.003938
cg20439288	-0.0001898	cg13413286	-0.0003233	cg20217872	-0.0003988	cg16644967	-0.001834	cg05867154	-0.002317	cg13334650	-0.003487	cg16713743	-0.003133	cg20379725	-0.002013	cg14539231	-0.004095	cg01047432	-0.001754	cg16260298	-0.002646	cg23619769	-0.004002	cg01522456	-0.005174	cg12158737	-0.005233	cg04366104	-0.003936
cg22635491	-0.0001898	cg02937925	-0.0003232	cg20868817	-0.0003988	cg26800893	-0.001834	cg20364024	-0.002317	cg01505275	-0.003486	cg21082879	-0.003133	cg23838245	-0.002013	cg16273597	-0.004094	cg02714303	-0.001752	cg20495404	-0.002646	cg07264124	-0.004	cg02642549	-0.005171	cg19542238	-0.005231	cg16379533	-0.003936
cg00739778	-0.0001897	cg01703419	-0.0003231	cg15701237	-0.0003983	cg20869673	-0.001833	cg25572043	-0.002317	cg07211212	-0.003486	cg18833329	-0.003132	cg15169189	-0.002012	cg23069167	-0.004092	cg22763897	-0.001752	cg05970314	-0.002643	cg14291622	-0.004	cg10308906	-0.005171	cg05249393	-0.00523	cg16831461	-0.003936
cg04280493	-0.0001897	cg16690037	-0.000323	cg13565656	-0.000398	cg25316663	-0.001832	cg02080531	-0.002316	cg22895601	-0.003484	cg22830273	-0.003132	cg16575104	-0.002012	cg02250787	-0.004091	cg24203709	-0.001752	cg06060137	-0.002643	cg07682547	-0.003999	cg03277455	-0.00517	cg26755097	-0.00523	cg03414202	-0.003935
cg04492943	-0.0001897	cg22895601	-0.000323	cg03897712	-0.0003977	cg17892169	-0.001831	cg03431918	-0.002314	cg00449798	-0.003482	cg27353361	-0.003132	cg05429895	-0.002011	cg13525088	-0.004091	cg26559209	-0.001752	cg09972561	-0.002643	cg24400183	-0.003998	cg22889755	-0.00517	cg17561241	-0.005228	cg02430430	-0.003932
cg05873285	-0.0001897	cg14364739	-0.0003225	cg05001580	-0.0003977	cg00268086	-0.001829	cg08701843	-0.002314	cg14351425	-0.00348	cg24794433	-0.003131	cg14270348	-0.002011	cg05951576	-0.004089	cg00991576	-0.001751	cg04589156	-0.002642	cg01768201	-0.003997	cg27334900	-0.005169	cg17984022	-0.005228	cg11694418	-0.003932
cg09595912	-0.0001897	cg03246273	-0.0003224	cg01177167	-0.0003976	cg14409083	-0.001829	cg01559726	-0.002312	cg02291561	-0.003479	cg26094299	-0.00313	cg15911806	-0.00201	cg14164044	-0.004089	cg07859439	-0.001751	cg12143168	-0.002642	cg13498858	-0.003996	cg06341027	-0.005166	cg19397320	-0.005228	cg12169536	-0.003932
cg16068812	-0.0001897	cg09278098	-0.0003224	cg13919466	-0.0003976	cg10777361	-0.001828	cg08716889	-0.002312	cg07471461	-0.003476	cg12613618	-0.003129	cg18965377	-0.00201	cg20048434	-0.004087	cg20012607	-0.001751	cg14571552	-0.002641	cg09137533	-0.003995	cg05569109	-0.005162	cg08021564	-0.005225	cg06654302	-0.003929
cg04995722	-0.0001894	cg16155382	-0.0003224	cg20869673	-0.0003975	cg00142106	-0.001826	cg11819305	-0.002311	cg19082708	-0.003476	cg23002658	-0.003129	cg11838152	-0.002009	cg09311630	-0.004084	cg21818333	-0.001751	cg13899478	-0.00264	cg25598086	-0.003995	cg16316672	-0.00516	cg20236013	-0.005225	cg08216447	-0.003928
cg06618629	-0.0001894	cg06212224	-0.0003222	cg27260772	-0.0003974	cg23214464	-0.001825	cg24673771	-0.002311	cg20805999	-0.003475	cg14615868	-0.003127	cg12093371	-0.002009	cg15346781	-0.004083	cg06189653	-0.00175	cg09276998	-0.002637	cg21878650	-0.003994	cg25510282	-0.00516	cg04401038	-0.005222	cg25617012	-0.003928
cg09247297	-0.0001894	cg04873514	-0.0003221	cg10491372	-0.0003972	cg07588779	-0.001824	cg00707452	-0.002309	cg13933043	-0.003473	cg01595640	-0.003126	cg18664369	-0.002009	cg26588825	-0.004083	cg21363348	-0.001749	cg24757310	-0.002637	cg00218103	-0.003993	cg08216447	-0.005158	cg01160085	-0.005221	cg07568141	-0.003923
cg16069986	-0.0001894	cg17633020	-0.0003221	cg14292619	-0.0003971	cg18761994	-0.001824	cg15289427	-0.002309	cg07790680	-0.003472	cg22685245	-0.003126	cg11879741	-0.002008	cg03204322	-0.004082	cg24757310	-0.001749	cg25222014	-0.002637	cg04911005	-0.003993	cg05223720	-0.005156	cg05419671	-0.005221	cg27558095	-0.003922
cg18502021	-0.0001893	cg16747567	-0.000322	cg17215449	-0.0003971	cg11416290	-0.001823	cg25773344	-0.002309	cg27398499	-0.00347	cg11559250	-0.003125	cg06080831	-0.002007	cg17094171	-0.004081	cg25034557	-0.001749	cg04489069	-0.002636	cg13435381	-0.003992	cg08372947	-0.005156	cg20090558	-0.005221	cg07372034	-0.003921
cg24107979	-0.0001892	cg19708554	-0.000322	cg02085891	-0.0003967	cg16821694	-0.001823	cg04522310	-0.002307	cg02250044	-0.003467	cg06424594	-0.003123	cg07346310	-0.002007	cg25565132	-0.004079	cg00281467	-0.001748	cg15032638	-0.002636	cg14229668	-0.003992	cg19924948	-0.005151	cg05593349	-0.00522	cg12921375	-0.003919
cg13547268	-0.0001891	cg21284880	-0.0003219	cg25015038	-0.0003967	cg02072170	-0.00182	cg07880045	-0.002307	cg14675361	-0.003467	cg09595912	-0.003123	cg22830273	-0.002007	cg23105839	-0.004073	cg06797533	-0.001748	cg27448161	-0.002636	cg07431286	-0.003989	cg24339193	-0.005149	cg21209815	-0.00522	cg08490791	-0.003917
cg16064054	-0.0001891	cg00191882	-0.0003218	cg00397324	-0.0003966	cg09704217	-0.00182	cg09071504	-0.002307	cg04581938	-0.003461	cg00186909	-0.00312	cg03919694	-0.002006	cg13899478	-0.004072	cg08194009	-0.001748	cg06023487	-0.002635	cg22987447	-0.003989	cg26657240	-0.005149	cg23729050	-0.00522	cg24587601	-0.003917
cg13498858	-0.0001889	cg22175764	-0.0003218	cg22332266	-0.0003966	cg10641615	-0.00182	cg10741369	-0.002306	cg16953473	-0.00346	cg19423014	-0.00312	cg02335441	-0.002005	cg15550618	-0.004071	cg11870261	-0.001748	cg06800565	-0.002635	cg22104578	-0.003986	cg27558095	-0.005149	cg26725274	-0.005217	cg01597480	-0.003916
cg23523668	-0.0001888	cg27327911	-0.0003218	cg23683012	-0.0003966	cg02619205	-0.001817	cg01765249	-0.002305	cg23523668	-0.003459	cg19704726	-0.00312	cg21731345	-0.002004	cg04661674	-0.00407	cg12359279	-0.001748	cg13781084	-0.002634	cg21390801	-0.003985	cg06686826	-0.005148	cg27202913	-0.005217	cg04124586	-0.003916
cg01862641	-0.0001886	cg22663872	-0.0003216	cg18224445	-0.0003965	cg10806009	-0.001817	cg23595222	-0.002305	cg07459252	-0.003457	cg14823389	-0.003118	cg01649334	-0.002002	cg18855080	-0.00407	cg17390350	-0.001748	cg16001811	-0.002633	cg13953813	-0.003983	cg09463047	-0.005148	cg00689651	-0.005216	cg23967461	-0.003916
cg21787965	-0.0001886	cg00977110	-0.0003215	cg21198550	-0.0003962	cg22947007	-0.001817	cg14351425	-0.002304	cg26202340	-0.003457	cg01184784	-0.003116	cg22892607	-0.002002	cg24179646	-0.004062	cg07405370	-0.001747	cg03117005	-0.002632	cg13650938	-0.003982	cg11420768	-0.005148	cg16788137	-0.005214	cg08325519	-0.003914
cg25619837	-0.0001886	cg03953660	-0.0003215	cg00338391	-0.0003961	cg03848675	-0.001816	cg15079315	-0.002304	cg08701843	-0.003456	cg11299991	-0.003116	cg19108289	-0.002001	cg09184842	-0.004061	cg19782173	-0.001747	cg26656337	-0.002632	cg05207048	-0.00398	cg23839074	-0.005147	cg15202102	-0.005213	cg27657333	-0.003914
cg26843324	-0.0001886	cg04566848	-0.0003215	cg08325519	-0.000396	cg06320828	-0.001815	cg10397932	-0.002302	cg24349631	-0.003456	cg16155382	-0.003116	cg12155676	-0.002	cg00102996	-0.00406	cg01388796	-0.001746	cg16681597	-0.00263	cg07336230	-0.003978	cg07813031	-0.005139	cg04134048	-0.005211	cg09727277	-0.003913
cg04342999	-0.0001885	cg24252287	-0.0003215	cg03078043	-0.0003959	cg13565656	-0.001815	cg15612392	-0.002302	cg04167833	-0.003454	cg06982544	-0.003115	cg18119529	-0.002	cg12283460	-0.00406	cg21198550	-0.001746	cg27008230	-0.002627	cg24315421	-0.003977	cg23928165	-0.005139	cg16770799	-0.005211	cg23627301	-0.003912
cg06080831	-0.0001885	cg10779423	-0.0003214	cg18080906	-0.0003959	cg22049858	-0.001815	cg09998133	-0.002301	cg10900696	-0.003454	cg15608301	-0.003115	cg00218103	-0.001999	cg18297538	-0.00406	cg25011749	-0.001746	cg18403396	-0.002626	cg06255601	-0.003975	cg19974445	-0.005135	cg06212175	-0.00521	cg27584135	-0.003911
cg11862993	-0.0001885	cg12476065	-0.0003214	cg18531146	-0.0003957	cg00102996	-0.001814	cg11388238	-0.002301	cg26368228	-0.003454	cg18295068	-0.003115	cg04596060	-0.001999	cg05648303	-0.004059	cg26568304	-0.001744	cg23833896	-0.002626	cg14675361	-0.003975	cg02585598	-0.005134	cg12423123	-0.005209	cg10110953	-0.00391
cg11419456	-0.0001884	cg03747456	-0.0003213	cg23401624	-0.0003957	cg00676711	-0.001814	cg22830273	-0.002301	cg01228342	-0.00345	cg13963446	-0.00311	cg19143990	-0.001999	cg12093371	-0.004058	cg20717932	-0.001743	cg13234063	-0.002624	cg23982279	-0.003975	cg01362383	-0.005133	cg18022012	-0.005208	cg22955973	-0.003909
cg02794358	-0.0001883	cg06419432	-0.0003212	cg06779469	-0.0003954	cg02882044	-0.001814	cg24339193	-0.002301	cg03043157	-0.003448	cg21410080	-0.003108	cg26685941	-0.001999	cg07810726	-0.004055	cg04267691	-0.001742	cg23397278	-0.002623	cg16592434	-0.003973	cg11135021	-0.005129	cg15930596	-0.005206	cg05773628	-0.003907
cg04689082	-0.0001883	cg00697129	-0.000321	cg06847146	-0.0003954	cg02901139	-0.001814	cg03697708	-0.0023	cg00269115	-0.003447	cg00233307	-0.003107	cg03193328	-0.001998	cg23397278	-0.004053	cg05964640	-0.001742	cg20222376	-0.002621	cg10403394	-0.003972	cg17239236	-0.005128	cg04935109	-0.005205	cg19704726	-0.003907
cg10546252	-0.0001883	cg25162948	-0.000321	cg06960794	-0.0003953	cg11862993	-0.001814	cg14710552	-0.0023	cg05202804	-0.003447	cg24748262	-0.003106	cg08007465	-0.001998	cg20465143	-0.00405	cg18083704	-0.001742	cg06180356	-0.002619	cg00474723	-0.003971	cg21871407	-0.005128	cg24810741	-0.005204	cg22623967	-0.003907
cg16543094	-0.0001883	cg05159192	-0.0003209	cg00974935	-0.0003952	cg07716032	-0.001813	cg00275557	-0.002299	cg23929317	-0.003447	cg25141069	-0.003103	cg01877936	-0.001997	cg27175288	-0.00405	cg16590910	-0.001741	cg11419456	-0.002619	cg22998811	-0.003971	cg23368159	-0.005128	cg19664267	-0.0052	cg00571935	-0.003906
cg26906217	-0.0001882	cg11123595	-0.0003209	cg03848675	-0.0003952	cg17861863	-0.001813	cg06080831	-0.002299	cg25849196	-0.003446	cg09060610	-0.003102	cg13565656	-0.001995	cg02278335	-0.004048	cg03863616	-0.001739	cg22336806	-0.002619	cg00257455	-0.00397	cg04628008	-0.005127	cg00571935	-0.005199	cg08468401	-0.003904
cg11879741	-0.000188	cg12847584	-0.0003208	cg01654862	-0.0003951	cg23684878	-0.001813	cg18833329	-0.002299	cg11879741	-0.003445	cg23524195	-0.003102	cg08005849	-0.001994	cg04915494	-0.004048	cg06073386	-0.001739	cg26906217	-0.002619	cg04743609	-0.003969	cg00412294	-0.005123	cg19812050	-0.005198	cg16411883	-0.003904
cg13565656	-0.0001877	cg21758133	-0.0003208	cg14830371	-0.000395	cg02410860	-0.001812	cg22795212	-0.002299	cg16069986	-0.003444	cg13565157	-0.003101	cg12758636	-0.001994	cg13362637	-0.004048	cg16651732	-0.001739	cg27116819	-0.002619	cg08391415	-0.003969	cg27139956	-0.005123	cg21913319	-0.005198	cg01697732	-0.0039
cg00611548	-0.0001876	cg13949903	-0.0003207	cg16958524	-0.000395	cg22703724	-0.001812	cg04226366	-0.002298	cg16661209	-0.003444	cg23922454	-0.003101	cg14056668	-0.001994	cg05152300	-0.004046	cg18103730	-0.001739	cg08446038	-0.002618	cg17094171	-0.003968	cg05463027	-0.005119	cg21627760	-0.005195	cg02714303	-0.003899
cg18083114	-0.0001875	cg04433035	-0.0003206	cg22557207	-0.0003948	cg25125453	-0.001812	cg01885963	-0.002297	cg17239236	-0.003443	cg09137533	-0.0031	cg20019410	-0.001994	cg24292323	-0.004045	cg21777553	-0.001739	cg22230538	-0.002617	cg09500430	-0.003965	cg11696392	-0.005119	cg01453694	-0.005194	cg05611779	-0.003898
cg27327911	-0.0001875	cg04650789	-0.0003206	cg19724470	-0.0003947	cg10790470	-0.001811	cg12041340	-0.002297	cg09041207	-0.003441	cg12054869	-0.003099	cg10900696	-0.001993	cg03774520	-0.004044	cg26187308	-0.001739	cg03376712	-0.002615	cg11641102	-0.003964	cg04751035	-0.005117	cg05058204	-0.005192	cg12833931	-0.003898
cg05809668	-0.0001874	cg13696283	-0.0003206	cg25453664	-0.0003947	cg00705280	-0.00181	cg04673466	-0.002296	cg26802256	-0.003441	cg15079315	-0.003099	cg26216433	-0.001991	cg06197966	-0.004044	cg11475922	-0.001738	cg18968597	-0.002615	cg18499530	-0.003963	cg07110043	-0.005117	cg10672508	-0.005192	cg22293140	-0.003898
cg02928365	-0.0001873	cg13108141	-0.0003205	cg15654626	-0.0003944	cg14210607	-0.00181	cg05364038	-0.002296	cg27260772	-0.003441	cg19877419	-0.003098	cg05385248	-0.00199	cg14808132	-0.004044	cg12745160	-0.001738	cg05058204	-0.002614	cg20605134	-0.003963	cg04958411	-0.005116	cg05935052	-0.005191	cg06061086	-0.003897
cg26700215	-0.0001873	cg02495823	-0.0003203	cg18617679	-0.0003944	cg05034702	-0.001808	cg15687600	-0.002296	cg00397324	-0.00344	cg24846199	-0.003098	cg00678236	-0.001989	cg03364683	-0.004043	cg05091570	-0.001736	cg08790212	-0.002614	cg01443426	-0.003962	cg07240423	-0.005116	cg16005989	-0.00519	cg05542957	-0.003896
cg04742719	-0.000187	cg03131598	-0.0003203	cg10714284	-0.0003943	cg19040026	-0.001807	cg01494303	-0.002295	cg01593345	-0.00344	cg13088406	-0.003097	cg13504245	-0.001989	cg08526814	-0.004043	cg08790212	-0.001736	cg09509950	-0.002614	cg16233036	-0.003961	cg16574134	-0.005114	cg19108289	-0.005189	cg13403689	-0.003893
cg11795854	-0.000187	cg17239923	-0.0003203	cg12961059	-0.0003936	cg24912904	-0.001807	cg13298199	-0.002295	cg13332474	-0.003438	cg12150022	-0.003095	cg04427735	-0.001988	cg05875844	-0.004042	cg20807111	-0.001736	cg11092416	-0.002614	cg27253887	-0.00396	cg03314029	-0.005111	cg17573068	-0.005188	cg07677157	-0.003892
cg20344434	-0.000187	cg21359468	-0.0003202	cg14217248	-0.0003936	cg16264722	-0.001806	cg13498289	-0.002295	cg23224120	-0.003438	cg03386556	-0.003093	cg01020263	-0.001987	cg15590989	-0.004042	cg21615583	-0.001736	cg02404636	-0.00261	cg14125468	-0.003957	cg11997733	-0.00511	cg23368159	-0.005187	cg08885659	-0.003888
cg00433770	-0.0001869	cg08701584	-0.0003201	cg14155397	-0.0003935	cg00713925	-0.001805	cg01164664	-0.002292	cg00588920	-0.003437	cg05597001	-0.003092	cg05573381	-0.001986	cg23415203	-0.004042	cg09727277	-0.001735	cg27616661	-0.00261	cg12405742	-0.003956	cg16630482	-0.00511	cg26653360	-0.005187	cg04778274	-0.003887
cg19115490	-0.0001868	cg01405040	-0.0003197	cg17306740	-0.0003935	cg01726103	-0.001803	cg17148467	-0.002291	cg19716902	-0.003437	cg12041340	-0.003092	cg16747567	-0.001986	cg03414202	-0.004041	cg03996539	-0.001734	cg03962809	-0.002608	cg00660105	-0.003951	cg00726615	-0.005109	cg18380550	-0.005185	cg01511742	-0.003886
cg10725121	-0.0001867	cg01595640	-0.0003197	cg25599475	-0.0003932	cg06212224	-0.001803	cg14048874	-0.00229	cg00042335	-0.003434	cg11631644	-0.003091	cg19048426	-0.001986	cg05871569	-0.004041	cg20161976	-0.001734	cg18374471	-0.002608	cg08512490	-0.00395	cg17494781	-0.005109	cg08055087	-0.005184	cg09896900	-0.003886
cg05385248	-0.0001865	cg05555207	-0.0003197	cg04226366	-0.0003931	cg00809988	-0.001802	cg10594709	-0.002289	cg00488512	-0.003434	cg01460805	-0.00309	cg26263766	-0.001986	cg18352516	-0.00404	cg20576597	-0.001734	cg13413286	-0.002606	cg24943609	-0.003949	cg06385087	-0.005105	cg09540952	-0.005182	cg11594303	-0.003886
cg07089056	-0.0001865	cg14120215	-0.0003197	cg16399365	-0.0003931	cg05068428	-0.001802	cg12689832	-0.002289	cg27020216	-0.003434	cg16958524	-0.003088	cg16846653	-0.001985	cg04174211	-0.004039	cg00705280	-0.001733	cg06321883	-0.002605	cg14506175	-0.003948	cg21926402	-0.005104	cg14860499	-0.00518	cg05835276	-0.003884
cg09796640	-0.0001865	cg27286069	-0.0003195	cg23300732	-0.000393	cg23856536	-0.001801	cg21840041	-0.002289	cg24540109	-0.003432	cg06007607	-0.003086	cg20686479	-0.001985	cg07690455	-0.004039	cg05068428	-0.001733	cg01862641	-0.002604	cg22965432	-0.003948	cg14275842	-0.005102	cg22639561	-0.005176	cg00064255	-0.003883
cg23008646	-0.0001864	cg20224311	-0.0003194	cg07400063	-0.0003928	cg24081819	-0.001801	cg03575387	-0.002287	cg25735887	-0.003431	cg24203709	-0.003085	cg02714882	-0.001984	cg17067116	-0.004038	cg07315894	-0.001733	cg07746943	-0.002603	cg09509950	-0.003947	cg09727277	-0.005101	cg16899280	-0.005175	cg02996413	-0.003883
cg00449798	-0.0001863	cg02386159	-0.0003181	cg14247332	-0.0003926	cg03447880	-0.0018	cg12359279	-0.002287	cg00014112	-0.00343	cg09998133	-0.003084	cg09727277	-0.001984	cg00495036	-0.004034	cg07643912	-0.001732	cg05463027	-0.002602	cg05726239	-0.003943	cg24075940	-0.005099	cg26872028	-0.005175	cg14388858	-0.003881
cg02184673	-0.0001862	cg13426138	-0.0003181	cg06621373	-0.0003925	cg12973365	-0.0018	cg22992815	-0.002287	cg04816302	-0.00343	cg18899035	-0.003084	cg13957126	-0.001984	cg22864337	-0.004034	cg13312387	-0.001732	cg24399395	-0.002601	cg10763059	-0.003943	cg19079546	-0.005098	cg23785790	-0.005171	cg27361727	-0.003881
cg03218797	-0.0001862	cg14006320	-0.0003181	cg26840590	-0.0003925	cg20717932	-0.0018	cg00219543	-0.002286	cg04933208	-0.003427	cg20826151	-0.003083	cg14883291	-0.001984	cg21082879	-0.004033	cg13844474	-0.001732	cg26332926	-0.002599	cg04217927	-0.003941	cg23415203	-0.005095	cg26917873	-0.00517	cg06491249	-0.00388
cg11155924	-0.0001861	cg04910690	-0.000318	cg02298094	-0.0003922	cg23250869	-0.0018	cg16802990	-0.002285	cg25125453	-0.003427	cg27139956	-0.003083	cg16837338	-0.001984	cg14283602	-0.00403	cg03855710	-0.001731	cg24541871	-0.002597	cg01462053	-0.003939	cg11161846	-0.005091	cg23854103	-0.005169	cg10401367	-0.00388
cg16789592	-0.0001861	cg08478074	-0.000318	cg21215929	-0.0003921	cg09707262	-0.001798	cg14725151	-0.002284	cg12160600	-0.003426	cg00308159	-0.003082	cg21653826	-0.001984	cg16348385	-0.00403	cg06385087	-0.001731	cg09889216	-0.002596	cg26195178	-0.003939	cg23854103	-0.005086	cg05314271	-0.005168	cg18778196	-0.00388
cg24002167	-0.0001861	cg10342722	-0.0003178	cg20668644	-0.0003917	cg26366091	-0.001798	cg00275181	-0.002282	cg09229181	-0.003425	cg21739530	-0.003082	cg26049998	-0.001984	cg13598865	-0.004028	cg08910558	-0.001731	cg18453621	-0.002596	cg04915494	-0.003937	cg20275558	-0.005084	cg16292016	-0.005167	cg04092393	-0.003879
cg12769891	-0.000186	cg10868875	-0.0003177	cg03460527	-0.0003915	cg04037038	-0.001797	cg26021103	-0.002282	cg05039004	-0.003424	cg04120645	-0.003081	cg00945038	-0.001983	cg27585939	-0.004028	cg16982199	-0.001731	cg02585598	-0.002595	cg21239184	-0.003937	cg07471461	-0.00508	cg26958524	-0.005167	cg18290075	-0.003879
cg16174681	-0.0001859	cg16368750	-0.0003177	cg03741619	-0.0003915	cg04273303	-0.001797	cg27537203	-0.002282	cg21158502	-0.003423	cg07716032	-0.003081	cg13839457	-0.001983	cg15177071	-0.004027	cg17182817	-0.001731	cg07534331	-0.002595	cg00115178	-0.003934	cg02123280	-0.005079	cg11784305	-0.005166	cg15391499	-0.003878
cg04064583	-0.0001858	cg00759699	-0.0003174	cg24340572	-0.0003913	cg14859854	-0.001797	cg03930964	-0.002281	cg13537061	-0.003422	cg04961553	-0.00308	cg23528751	-0.001983	cg08228350	-0.004026	cg07810726	-0.001729	cg22187826	-0.002595	cg17333211	-0.003934	cg12460433	-0.005078	cg04667919	-0.005165	cg20605134	-0.003877
cg20717932	-0.0001857	cg08206098	-0.0003173	cg05038268	-0.0003912	cg26103828	-0.001797	cg07141055	-0.002281	cg02268561	-0.003421	cg10633958	-0.00308	cg24480695	-0.001983	cg07431286	-0.004025	cg18297538	-0.001729	cg03710364	-0.002594	cg07110659	-0.003929	cg03207574	-0.005077	cg25146017	-0.005165	cg06478823	-0.003875
cg20869673	-0.0001857	cg14335782	-0.0003173	cg00471989	-0.0003911	cg07219667	-0.001796	cg12812167	-0.002281	cg23833896	-0.00342	cg13357602	-0.00308	cg05038268	-0.001982	cg25211525	-0.004025	cg13411656	-0.001728	cg05202804	-0.002593	cg15867125	-0.003927	cg16575104	-0.005075	cg11521780	-0.005158	cg11973877	-0.003875
cg00338391	-0.0001856	cg25977206	-0.0003173	cg01744396	-0.0003911	cg27429749	-0.001796	cg13651833	-0.002281	cg11478200	-0.003416	cg15152362	-0.00308	cg20003494	-0.001982	cg23531488	-0.004023	cg03207915	-0.001727	cg00687252	-0.002592	cg23733133	-0.003927	cg13565656	-0.005074	cg04872113	-0.005155	cg06140118	-0.003873
cg10536999	-0.0001855	cg05809668	-0.0003172	cg02202980	-0.0003909	cg05899618	-0.001794	cg10365178	-0.002279	cg14365271	-0.003416	cg15423357	-0.00308	cg05907835	-0.001981	cg23905374	-0.004022	cg07139440	-0.001727	cg16068063	-0.002592	cg06270186	-0.003924	cg19069882	-0.005074	cg10633958	-0.005154	cg20004910	-0.003873
cg20103150	-0.0001855	cg08716889	-0.0003172	cg18051461	-0.0003909	cg14823389	-0.001794	cg03093786	-0.002277	cg16770799	-0.003414	cg27321876	-0.00308	cg14048874	-0.001981	cg12487147	-0.004021	cg11838439	-0.001727	cg24996883	-0.002592	cg19241327	-0.003922	cg16696536	-0.005072	cg14054013	-0.005144	cg13525088	-0.003872
cg05396731	-0.0001854	cg14871906	-0.0003172	cg24480695	-0.0003909	cg06981182	-0.001792	cg22895601	-0.002277	cg16958524	-0.003414	cg24662107	-0.003078	cg17083685	-0.00198	cg16821694	-0.004021	cg02278335	-0.001726	cg14210607	-0.00259	cg26390598	-0.00392	cg01883759	-0.005071	cg00726615	-0.005142	cg01208908	-0.003868
cg07141055	-0.0001853	cg07716032	-0.0003171	cg12858909	-0.0003908	cg07749613	-0.001791	cg07508773	-0.002276	cg10959651	-0.003412	cg00981877	-0.003077	cg19542238	-0.00198	cg24541871	-0.004018	cg00620449	-0.001725	cg24851364	-0.00259	cg14883291	-0.003919	cg07027513	-0.00507	cg09172659	-0.005141	cg12870705	-0.003865
cg21037265	-0.0001853	cg20729747	-0.0003171	cg24135939	-0.0003908	cg16970851	-0.001791	cg06740227	-0.002275	cg26559209	-0.00341	cg04155862	-0.003076	cg03597699	-0.001979	cg15267232	-0.004017	cg02667677	-0.001725	cg01494702	-0.002589	cg22377040	-0.003918	cg19241689	-0.005067	cg22260869	-0.005141	cg15778012	-0.003865
cg03529908	-0.0001852	cg16906822	-0.000317	cg08357990	-0.0003905	cg00213714	-0.00179	cg20967889	-0.002275	cg09829983	-0.003408	cg08412913	-0.003076	cg06412358	-0.001979	cg14428080	-0.004015	cg05888917	-0.001725	cg07890839	-0.002589	cg03710364	-0.003917	cg16094412	-0.005066	cg00863306	-0.005137	cg26805405	-0.003865
cg04932551	-0.0001852	cg15012766	-0.0003169	cg20465143	-0.0003905	cg14365271	-0.001788	cg04788288	-0.002272	cg27194921	-0.003408	cg21011133	-0.003076	cg07219769	-0.001979	cg01871695	-0.004013	cg23767318	-0.001725	cg22286616	-0.002589	cg16356456	-0.003916	cg20691722	-0.005066	cg03505501	-0.005137	cg11919694	-0.003864
cg03329576	-0.000185	cg17618595	-0.0003169	cg13932362	-0.0003904	cg21563597	-0.001788	cg09294739	-0.002272	cg05063339	-0.003404	cg14288091	-0.003075	cg09672358	-0.001978	cg02323277	-0.004013	cg26805405	-0.001725	cg11424198	-0.002585	cg07592723	-0.003915	cg17929997	-0.005065	cg13827179	-0.005134	cg12192749	-0.003863
cg09874822	-0.000185	cg03431918	-0.0003165	cg23158731	-0.0003904	cg23976499	-0.001787	cg15892785	-0.002271	cg15542798	-0.003404	cg26464221	-0.003075	cg11242978	-0.001978	cg04141627	-0.004011	cg07682547	-0.001724	cg25098208	-0.002585	cg14187724	-0.003915	cg10779423	-0.005062	cg19332102	-0.005133	cg19898128	-0.003862
cg18031978	-0.000185	cg19753794	-0.0003164	cg13786863	-0.0003903	cg11197101	-0.001786	cg03359508	-0.00227	cg03051374	-0.003403	cg23451678	-0.003074	cg12621203	-0.001978	cg06476131	-0.00401	cg25502093	-0.001724	cg15266508	-0.002583	cg04912712	-0.003912	cg16339435	-0.005061	cg02740658	-0.005131	cg00210994	-0.00386
cg19457477	-0.000185	cg25195415	-0.0003164	cg22892607	-0.0003902	cg19708554	-0.001786	cg03778669	-0.00227	cg24843443	-0.003403	cg27116842	-0.003074	cg13663738	-0.001977	cg04880751	-0.004008	cg20587543	-0.001722	cg22385817	-0.002583	cg14296903	-0.003911	cg16466314	-0.005059	cg19073576	-0.005131	cg08727535	-0.003858
cg27140247	-0.000185	cg03496473	-0.0003162	cg09029902	-0.0003901	cg13587582	-0.001785	cg10182418	-0.00227	cg01612366	-0.003402	cg00397324	-0.003072	cg05989429	-0.001976	cg19048426	-0.004008	cg25954441	-0.001722	cg23687000	-0.002583	cg10985914	-0.003909	cg02414175	-0.005058	cg04908588	-0.005129	cg20323175	-0.003857
cg04066019	-0.0001848	cg03239591	-0.000316	cg11095319	-0.00039	cg00759699	-0.001784	cg10938374	-0.002269	cg11026555	-0.003402	cg11953383	-0.003069	cg18113602	-0.001976	cg09158314	-0.004007	cg00843105	-0.001721	cg26725274	-0.002583	cg14015044	-0.003908	cg02916932	-0.005058	cg10204807	-0.005129	cg24346905	-0.003855
cg05922563	-0.0001848	cg06254440	-0.000316	cg11194994	-0.00039	cg09123625	-0.001784	cg11616676	-0.002269	cg24081819	-0.003402	cg03529908	-0.003068	cg09258479	-0.001975	cg08814405	-0.004006	cg02916932	-0.001721	cg02020296	-0.002582	cg19834855	-0.003906	cg02809707	-0.005054	cg07694025	-0.005128	cg07249274	-0.003852
cg09707262	-0.0001848	cg06023487	-0.0003159	cg05929882	-0.0003899	cg05656364	-0.001783	cg06533408	-0.002268	cg00036408	-0.003397	cg03270167	-0.003066	cg14355428	-0.001975	cg01862641	-0.004005	cg07013734	-0.001721	cg04833050	-0.002582	cg09504322	-0.003904	cg14911472	-0.005053	cg02337349	-0.005127	cg01160818	-0.003849
cg22175764	-0.0001848	cg25451958	-0.0003157	cg22491225	-0.0003897	cg06621373	-0.001783	cg05294095	-0.002267	cg05392440	-0.003397	cg17388996	-0.003062	cg14906390	-0.001975	cg12036735	-0.004003	cg26755097	-0.001721	cg04995722	-0.002582	cg03459791	-0.003903	cg26222311	-0.005052	cg11889808	-0.005127	cg11419456	-0.003846
cg00628697	-0.0001847	cg03043157	-0.0003156	cg06014401	-0.0003896	cg17058475	-0.001783	cg16657928	-0.002267	cg05159192	-0.003396	cg26063904	-0.003062	cg06476606	-0.001973	cg06034127	-0.004002	cg06029308	-0.00172	cg05419671	-0.002582	cg13957721	-0.003902	cg03309253	-0.00505	cg00401880	-0.005125	cg19100935	-0.003846
cg01782227	-0.0001847	cg18552861	-0.0003156	cg20291222	-0.0003896	cg03161767	-0.00178	cg17408973	-0.002267	cg08645670	-0.003396	cg06385087	-0.003061	cg06789550	-0.001973	cg21239184	-0.004	cg07109238	-0.00172	cg05923072	-0.002582	cg26094299	-0.003902	cg24283621	-0.005049	cg04313875	-0.005125	cg15520443	-0.003845
cg03607359	-0.0001846	cg03008727	-0.0003155	cg02341182	-0.0003894	cg04155862	-0.00178	cg18403396	-0.002266	cg20595215	-0.003396	cg10948797	-0.00306	cg22965432	-0.001973	cg02203380	-0.003999	cg08281371	-0.00172	cg12423123	-0.002582	cg17182512	-0.003901	cg05719164	-0.005046	cg18601195	-0.005125	cg23397278	-0.003844
cg06621373	-0.0001846	cg13973788	-0.0003154	cg00275181	-0.0003893	cg11478085	-0.00178	cg20530339	-0.002266	cg18669346	-0.003395	cg01020263	-0.003056	cg09652427	-0.001972	cg15488194	-0.003998	cg10436414	-0.00172	cg21029591	-0.002582	cg01697732	-0.003897	cg09479015	-0.005044	cg12057741	-0.005124	cg06180356	-0.003842
cg06805557	-0.0001846	cg05964640	-0.0003153	cg23658834	-0.0003893	cg21364560	-0.00178	cg23992449	-0.002266	cg02191044	-0.003393	cg05207048	-0.003056	cg16958524	-0.001972	cg05058204	-0.003997	cg11296230	-0.00172	cg22130262	-0.002582	cg02179455	-0.003896	cg08167951	-0.005042	cg16016270	-0.005123	cg04186657	-0.003841
cg00310523	-0.0001844	cg18239763	-0.0003153	cg04340651	-0.0003891	cg20451226	-0.001779	cg07682547	-0.002264	cg09571572	-0.003392	cg14046477	-0.003056	cg03549127	-0.001971	cg11811464	-0.003996	cg17839721	-0.00172	cg01447281	-0.002581	cg27657333	-0.003896	cg19451673	-0.005042	cg24662107	-0.005122	cg00308159	-0.00384
cg12920938	-0.0001844	cg09257975	-0.0003152	cg27449131	-0.0003889	cg21284880	-0.001777	cg10725121	-0.002264	cg10511249	-0.003391	cg01885963	-0.003054	cg12192749	-0.001971	cg19306307	-0.003996	cg18392612	-0.00172	cg02205181	-0.002581	cg09276315	-0.003894	cg14284618	-0.005041	cg20941554	-0.005121	cg04958411	-0.003839
cg05075176	-0.0001843	cg10511249	-0.0003151	cg19753794	-0.0003888	cg00523742	-0.001776	cg00478064	-0.002263	cg08716396	-0.00339	cg08191854	-0.003049	cg09247346	-0.00197	cg05599106	-0.003995	cg25016865	-0.00172	cg11367136	-0.002581	cg04167833	-0.003893	cg05835276	-0.00504	cg22286616	-0.005121	cg22670759	-0.003839
cg09411730	-0.0001843	cg11213574	-0.000315	cg05809668	-0.0003886	cg03110368	-0.001776	cg04006554	-0.002263	cg14823389	-0.00339	cg10673740	-0.003048	cg22125370	-0.00197	cg15184687	-0.003993	cg04675475	-0.001719	cg01698108	-0.00258	cg25024670	-0.003892	cg08454053	-0.00504	cg09411730	-0.005119	cg09019052	-0.003838
cg13564816	-0.0001843	cg23627301	-0.000315	cg11333886	-0.0003885	cg20805999	-0.001776	cg26430097	-0.002263	cg19326622	-0.00339	cg13650938	-0.003048	cg04816302	-0.001969	cg09225230	-0.003991	cg06800565	-0.001719	cg27020216	-0.002579	cg24736933	-0.003891	cg14692768	-0.00504	cg22619763	-0.005119	cg22125968	-0.003838
cg16468187	-0.0001842	cg24713878	-0.0003149	cg06088084	-0.0003883	cg26230819	-0.001776	cg11844870	-0.002262	cg27449131	-0.00339	cg25046651	-0.003046	cg14229668	-0.001968	cg09549015	-0.003989	cg15630907	-0.001719	cg24987170	-0.002578	cg27175819	-0.003891	cg09253931	-0.005037	cg24410214	-0.005118	cg19716902	-0.003836
cg03510349	-0.0001841	cg08193650	-0.0003148	cg03386556	-0.0003881	cg26052635	-0.001775	cg16788137	-0.00226	cg04310104	-0.003389	cg25568243	-0.003045	cg02642549	-0.001967	cg03329576	-0.003987	cg18113602	-0.001719	cg05364508	-0.002577	cg24266670	-0.00389	cg21101051	-0.005037	cg04698974	-0.005115	cg07810726	-0.003835
cg06413398	-0.0001841	cg16521978	-0.0003148	cg06254440	-0.000388	cg00499524	-0.001774	cg02888113	-0.002259	cg05034702	-0.003389	cg09775533	-0.003044	cg14157855	-0.001967	cg22236626	-0.003985	cg22864337	-0.001719	cg12923215	-0.002577	cg04751035	-0.003888	cg24816460	-0.005035	cg01885963	-0.005114	cg22453435	-0.003834
cg13108141	-0.0001841	cg18352516	-0.0003147	cg10118968	-0.000388	cg11303670	-0.001774	cg11087755	-0.002258	cg22175764	-0.003388	cg08435340	-0.003042	cg13660664	-0.001966	cg04317543	-0.003984	cg02104700	-0.001717	cg02652597	-0.002576	cg10112407	-0.003888	cg25161512	-0.005031	cg02544037	-0.005112	cg00211661	-0.003832
cg05249026	-0.000184	cg20110707	-0.0003147	cg18380783	-0.000388	cg13013965	-0.001774	cg11367136	-0.002258	cg16188532	-0.003387	cg13786863	-0.003042	cg18675617	-0.001966	cg16124719	-0.003983	cg04921669	-0.001717	cg08928321	-0.002576	cg11420768	-0.003888	cg12004183	-0.005029	cg08228350	-0.005112	cg24922817	-0.003832
cg18080906	-0.000184	cg09995475	-0.0003146	cg24580066	-0.000388	cg00461978	-0.001773	cg06799455	-0.002257	cg01926614	-0.003386	cg25113089	-0.003041	cg07813031	-0.001965	cg02335441	-0.003982	cg05081714	-0.001717	cg15571405	-0.002575	cg25977206	-0.003888	cg13279811	-0.005028	cg11911367	-0.005109	cg09288789	-0.003828
cg20291222	-0.000184	cg12169977	-0.0003145	cg04622601	-0.0003879	cg02705800	-0.001773	cg07159490	-0.002257	cg26685941	-0.003386	cg22424536	-0.003039	cg09804809	-0.001965	cg10536999	-0.003982	cg01164344	-0.001715	cg11272705	-0.002574	cg26298409	-0.003887	cg01047432	-0.005025	cg04669407	-0.005105	cg12259256	-0.003828
cg04880751	-0.0001838	cg15202102	-0.0003145	cg13570585	-0.0003877	cg08586366	-0.001773	cg13834146	-0.002256	cg10172932	-0.003385	cg14039237	-0.003038	cg05966978	-0.001964	cg02589695	-0.003981	cg09000583	-0.001715	cg23595222	-0.002574	cg17526513	-0.003886	cg17094171	-0.005025	cg14653281	-0.005102	cg22667787	-0.003828
cg00804078	-0.0001837	cg26063904	-0.0003144	cg20395773	-0.0003876	cg18209001	-0.001773	cg19304800	-0.002256	cg02567488	-0.003383	cg02190253	-0.003037	cg11272705	-0.001964	cg01715143	-0.00398	cg13334650	-0.001715	cg14215472	-0.002573	cg09810750	-0.003881	cg16137862	-0.005024	cg01703205	-0.005101	cg06440946	-0.003827
cg09572195	-0.0001837	cg26102760	-0.0003143	cg06080831	-0.0003875	cg22017733	-0.001773	cg13247581	-0.002255	cg05876246	-0.003383	cg13899017	-0.003037	cg15361661	-0.001964	cg06282270	-0.003978	cg04346806	-0.001714	cg19108289	-0.002571	cg23937993	-0.003881	cg23601397	-0.005024	cg03277455	-0.005099	cg06960794	-0.003826
cg11536940	-0.0001837	cg27295118	-0.0003143	cg10321973	-0.0003875	cg14473016	-0.001772	cg13638849	-0.002255	cg08191854	-0.003382	cg27116819	-0.003034	cg25024670	-0.001964	cg01453694	-0.003977	cg15409133	-0.001714	cg00083262	-0.00257	cg04092393	-0.003879	cg09509950	-0.005014	cg24315421	-0.005099	cg01827726	-0.003823
cg25095951	-0.0001837	cg15181396	-0.0003142	cg14791054	-0.0003875	cg27584135	-0.001772	cg00330279	-0.002254	cg02904701	-0.003381	cg06488957	-0.003032	cg08650910	-0.001961	cg08163621	-0.003976	cg04689082	-0.001713	cg00401880	-0.00257	cg00662647	-0.003877	cg02017282	-0.005012	cg04423342	-0.005097	cg13844474	-0.003821
cg03774520	-0.0001836	cg23595222	-0.0003141	cg26320410	-0.0003875	cg11758932	-0.001771	cg05735639	-0.002254	cg16475478	-0.003381	cg22104578	-0.003032	cg19405555	-0.001961	cg13269407	-0.003976	cg05583831	-0.001713	cg09285095	-0.00257	cg01277506	-0.003875	cg14778311	-0.005009	cg11296230	-0.005097	cg19995459	-0.003819
cg12487147	-0.0001836	cg07749613	-0.000314	cg16881064	-0.0003874	cg18772127	-0.001771	cg21568081	-0.002254	cg25675772	-0.00338	cg05645404	-0.003029	cg23729050	-0.001961	cg25254825	-0.003976	cg23661204	-0.001713	cg23601376	-0.00257	cg08856347	-0.003874	cg19530217	-0.005009	cg24308654	-0.005095	cg21818252	-0.003819
cg17034088	-0.0001836	cg05694021	-0.0003138	cg03131598	-0.0003873	cg01726775	-0.00177	cg05318142	-0.002253	cg01310019	-0.003379	cg20229014	-0.003024	cg03301084	-0.00196	cg26379383	-0.003976	cg08484671	-0.001712	cg25304816	-0.002568	cg21068522	-0.003874	cg19811915	-0.005009	cg03324578	-0.005094	cg27471192	-0.003819
cg23002658	-0.0001836	cg10434653	-0.0003136	cg17856830	-0.0003873	cg03385582	-0.00177	cg21573047	-0.002253	cg10393598	-0.003378	cg15596816	-0.003022	cg05032934	-0.00196	cg17068819	-0.003975	cg12286295	-0.001712	cg15920975	-0.002567	cg07931391	-0.003873	cg05576648	-0.005007	cg00747944	-0.005093	cg11788289	-0.003816
cg06822689	-0.0001834	cg24998816	-0.0003136	cg16509443	-0.0003872	cg12151296	-0.00177	cg00754777	-0.002252	cg10628982	-0.003378	cg23164459	-0.003022	cg22104578	-0.00196	cg10214640	-0.003974	cg27657333	-0.001712	cg20048434	-0.002567	cg27207308	-0.003872	cg21068522	-0.005005	cg24002167	-0.005088	cg19538890	-0.003816
cg14247332	-0.0001834	cg16189346	-0.0003135	cg24633771	-0.0003871	cg04877910	-0.001769	cg12091567	-0.002251	cg23731184	-0.003378	cg00486352	-0.003021	cg26202575	-0.001959	cg14354895	-0.003974	cg20888019	-0.001711	cg24308654	-0.002567	cg16982199	-0.003869	cg06310816	-0.005004	cg18652446	-0.005086	cg15596816	-0.003815
cg18892808	-0.0001834	cg23002658	-0.0003135	cg15427448	-0.000387	cg06897860	-0.001769	cg16712664	-0.002251	cg13085980	-0.003377	cg00629688	-0.003021	cg07315993	-0.001958	cg01154966	-0.003973	cg22589169	-0.001711	cg09670701	-0.002566	cg16574134	-0.003868	cg24541871	-0.005003	cg12835845	-0.005085	cg25947619	-0.003814
cg24495585	-0.0001834	cg01665174	-0.0003133	cg01803928	-0.0003869	cg17034088	-0.001769	cg22505962	-0.002251	cg25877179	-0.003376	cg01272707	-0.003021	cg26063719	-0.001958	cg05429895	-0.003973	cg08356214	-0.00171	cg12840248	-0.002566	cg04912566	-0.003867	cg03376712	-0.005001	cg08226590	-0.00508	cg01524174	-0.00381
cg10292154	-0.0001833	cg06747745	-0.0003133	cg26358599	-0.0003869	cg19216198	-0.001769	cg23982279	-0.002251	cg16340178	-0.003374	cg13810556	-0.00302	cg26119331	-0.001958	cg07260820	-0.003972	cg02458065	-0.001709	cg20323175	-0.002566	cg06894812	-0.003866	cg24409356	-0.005001	cg13264941	-0.005078	cg01585860	-0.003809
cg04484234	-0.0001832	cg17568255	-0.0003133	cg09367425	-0.0003868	cg12516305	-0.001768	cg19746940	-0.00225	cg20119464	-0.003372	cg04416414	-0.003018	cg04745805	-0.001957	cg19698993	-0.003972	cg04961553	-0.001709	cg22017733	-0.002565	cg13892980	-0.003866	cg00782607	-0.005	cg09288789	-0.005077	cg02930996	-0.003809
cg03415695	-0.0001831	cg26315263	-0.0003132	cg25244476	-0.0003867	cg22466350	-0.001768	cg08044663	-0.002249	cg00325599	-0.003371	cg01649334	-0.003017	cg09398185	-0.001957	cg26202340	-0.003972	cg09670701	-0.001709	cg03460527	-0.002563	cg11432790	-0.003864	cg05476568	-0.004997	cg04646100	-0.005075	cg25877179	-0.003808
cg23300732	-0.0001831	cg18886245	-0.0003131	cg22237401	-0.0003866	cg04723385	-0.001766	cg13100764	-0.002249	cg11594940	-0.003371	cg12673726	-0.003017	cg09650487	-0.001957	cg27121584	-0.003972	cg08416875	-0.001708	cg04225368	-0.002563	cg13269407	-0.003862	cg20149973	-0.004995	cg07529657	-0.005075	cg03060555	-0.003807
cg03002136	-0.000183	cg15767955	-0.0003128	cg05523085	-0.0003865	cg13334650	-0.001765	cg19006127	-0.002249	cg27380503	-0.003371	cg01877936	-0.003016	cg04472725	-0.001955	cg08193100	-0.003969	cg10454937	-0.001708	cg08999915	-0.002563	cg03208198	-0.003861	cg12043314	-0.004992	cg03620975	-0.005073	cg00439706	-0.003806
cg05639246	-0.000183	cg26981309	-0.0003128	cg26437522	-0.0003864	cg18267489	-0.001765	cg11265916	-0.002248	cg04099562	-0.00337	cg09541379	-0.003016	cg06356912	-0.001955	cg13798825	-0.003969	cg00083262	-0.001707	cg02328332	-0.002562	cg08314383	-0.003858	cg18295068	-0.004992	cg19712965	-0.005069	cg09323657	-0.003806
cg17904739	-0.000183	cg26464887	-0.0003127	cg23214464	-0.0003862	cg07380506	-0.001764	cg17825709	-0.002247	cg06074256	-0.00337	cg10172415	-0.003016	cg12400680	-0.001955	cg18106189	-0.003968	cg09258479	-0.001707	cg27469783	-0.002562	cg11919694	-0.003858	cg22747650	-0.004991	cg17182512	-0.005068	cg17633020	-0.003804
cg00318756	-0.0001828	cg01594290	-0.0003126	cg26366091	-0.0003862	cg05604112	-0.001763	cg20222376	-0.002247	cg03710364	-0.003367	cg12405742	-0.003016	cg24631482	-0.001955	cg10938374	-0.003967	cg21785847	-0.001707	cg08031151	-0.002561	cg21082879	-0.003858	cg08868352	-0.004988	cg02433884	-0.005066	cg25675772	-0.003804
cg00791854	-0.0001828	cg00719410	-0.0003125	cg10893437	-0.0003861	cg05694021	-0.001763	cg22908679	-0.002246	cg10633958	-0.003364	cg03896436	-0.003014	cg07390647	-0.001954	cg07449543	-0.003966	cg22412063	-0.001707	cg15914011	-0.002561	cg10900696	-0.003856	cg00920348	-0.004987	cg02837536	-0.005066	cg08301612	-0.003801
cg16379533	-0.0001828	cg14378564	-0.0003124	cg26824216	-0.0003861	cg09808176	-0.001763	cg24852548	-0.002243	cg26202575	-0.003364	cg23008646	-0.003014	cg09285418	-0.001953	cg12015310	-0.003966	cg23523668	-0.001707	cg19670923	-0.002561	cg03329576	-0.003855	cg17182512	-0.004984	cg18428180	-0.005066	cg21919136	-0.003801
cg04433035	-0.0001827	cg00011740	-0.0003123	cg04366249	-0.0003859	cg02821342	-0.001762	cg05741490	-0.002242	cg14763548	-0.003363	cg03235290	-0.003013	cg21056723	-0.001953	cg04628008	-0.003965	cg21210985	-0.001706	cg01265531	-0.00256	cg12460433	-0.003855	cg25647683	-0.004984	cg26509318	-0.005065	cg27499820	-0.003801
cg22368208	-0.0001827	cg14434062	-0.0003123	cg00629688	-0.0003857	cg03843000	-0.001762	cg04077210	-0.002241	cg06588645	-0.003362	cg15093194	-0.00301	cg21463981	-0.001953	cg27517351	-0.003963	cg08193100	-0.001705	cg24970181	-0.00256	cg06460983	-0.003854	cg14768245	-0.004979	cg10555307	-0.005064	cg00218447	-0.0038
cg24252287	-0.0001827	cg17480467	-0.0003123	cg19642402	-0.0003857	cg07730673	-0.001762	cg10641615	-0.002241	cg11616676	-0.003361	cg20283670	-0.00301	cg23457862	-0.001953	cg09328024	-0.003962	cg10901968	-0.001705	cg23533254	-0.002559	cg23528751	-0.003853	cg08855729	-0.004978	cg21068522	-0.005061	cg05364038	-0.0038
cg01451391	-0.0001825	cg19463976	-0.0003123	cg21615583	-0.0003856	cg00420348	-0.00176	cg14823389	-0.00224	cg15575641	-0.00336	cg26201952	-0.003008	cg02825373	-0.001952	cg13770691	-0.003962	cg23397278	-0.001705	cg23305768	-0.002558	cg10523105	-0.003852	cg01272707	-0.004977	cg19025435	-0.00506	cg20411843	-0.003797
cg06982544	-0.0001825	cg25016544	-0.0003123	cg24748262	-0.0003856	cg06731639	-0.001759	cg10178203	-0.002239	cg05657292	-0.003359	cg06189653	-0.003007	cg03376712	-0.001952	cg25289973	-0.00396	cg09229181	-0.001704	cg07100128	-0.002556	cg10047753	-0.003851	cg07616394	-0.004977	cg05173737	-0.005058	cg00579036	-0.003795
cg09949713	-0.0001825	cg13180809	-0.0003122	cg01518279	-0.0003853	cg23747342	-0.001758	cg13108141	-0.002239	cg18142162	-0.003359	cg24641522	-0.003005	cg05523085	-0.001952	cg15156226	-0.003958	cg11242978	-0.001704	cg07141002	-0.002555	cg13738140	-0.003851	cg00752016	-0.004976	cg16645344	-0.005058	cg11306628	-0.003792
cg23254047	-0.0001825	cg27086020	-0.0003122	cg01703205	-0.0003851	cg25882579	-0.001758	cg09266468	-0.002237	cg26093711	-0.003358	cg18392612	-0.003004	cg05042743	-0.001951	cg16292333	-0.003958	cg17170262	-0.001704	cg17861863	-0.002555	cg07143470	-0.003848	cg15079315	-0.004976	cg12109838	-0.005057	cg18139020	-0.003792
cg05159192	-0.0001824	cg14131272	-0.0003119	cg14077219	-0.0003851	cg01373602	-0.001756	cg10199606	-0.002236	cg27269921	-0.003357	cg05752685	-0.003003	cg05634149	-0.001951	cg00233307	-0.003953	cg18833329	-0.001704	cg21645936	-0.002553	cg22058099	-0.003848	cg02949186	-0.004974	cg27407935	-0.005057	cg12004183	-0.003791
cg11026555	-0.0001824	cg14830371	-0.0003115	cg08999915	-0.000385	cg02074591	-0.001756	cg00686083	-0.002234	cg11367136	-0.003356	cg26134913	-0.003003	cg25143990	-0.00195	cg03460527	-0.00395	cg21082879	-0.001704	cg04961553	-0.002552	cg24709703	-0.003847	cg02086858	-0.004973	cg25009965	-0.005055	cg09540111	-0.00379
cg13525088	-0.0001824	cg25823419	-0.0003115	cg17183905	-0.0003849	cg18714712	-0.001756	cg06022664	-0.002234	cg22699044	-0.003356	cg23658834	-0.003002	cg15177071	-0.001949	cg11571761	-0.00395	cg00308159	-0.001703	cg01926614	-0.002551	cg26138821	-0.003846	cg13932362	-0.004973	cg06868562	-0.005054	cg00259618	-0.003788
cg22971216	-0.0001824	cg17470837	-0.0003114	cg11203397	-0.0003848	cg26881527	-0.001756	cg18374181	-0.002234	cg19888869	-0.003351	cg00178511	-0.003001	cg25977206	-0.001949	cg22163056	-0.00395	cg03460527	-0.001703	cg04267691	-0.00255	cg03798743	-0.003845	cg16260113	-0.004973	cg05920454	-0.005053	cg10546219	-0.003788
cg20129994	-0.0001823	cg07333046	-0.0003113	cg23989673	-0.0003848	cg03496473	-0.001755	cg18542829	-0.002234	cg22859679	-0.003351	cg26053864	-0.003	cg16069986	-0.001948	cg13847070	-0.003949	cg10426951	-0.001703	cg21972382	-0.00255	cg06194070	-0.003845	cg09191485	-0.004972	cg02705837	-0.005051	cg09158314	-0.003784
cg00673646	-0.0001822	cg13957198	-0.0003113	cg06773122	-0.0003847	cg17839721	-0.001755	cg27517351	-0.002234	cg01594290	-0.00335	cg04340651	-0.002999	cg19413392	-0.001948	cg16660661	-0.003948	cg13899478	-0.001703	cg11314042	-0.002549	cg11367136	-0.003845	cg13145591	-0.00497	cg23164459	-0.00505	cg19413392	-0.003784
cg12555646	-0.0001821	cg02571874	-0.0003112	cg13524209	-0.0003843	cg21441076	-0.001755	cg03052962	-0.002233	cg05173737	-0.00335	cg12043314	-0.002998	cg08920748	-0.001947	cg09683350	-0.003947	cg16236263	-0.001703	cg06456031	-0.002547	cg14120215	-0.003845	cg17342302	-0.004969	cg08079596	-0.005049	cg10767146	-0.003783
cg16221975	-0.0001821	cg14085166	-0.0003111	cg23134869	-0.0003843	cg22795212	-0.001755	cg05792003	-0.002233	cg17170262	-0.003349	cg01787285	-0.002997	cg11296230	-0.001947	cg12995941	-0.003947	cg15081882	-0.001702	cg22777062	-0.002546	cg02688752	-0.003844	cg12036544	-0.004968	cg11694418	-0.005049	cg00433770	-0.00378
cg18065361	-0.0001821	cg27137978	-0.0003111	cg06326648	-0.0003842	cg27409484	-0.001755	cg14039237	-0.002233	cg23199815	-0.003349	cg27533237	-0.002997	cg12897901	-0.001947	cg04833050	-0.003945	cg00938743	-0.001701	cg05419984	-0.002545	cg25194822	-0.003844	cg12555646	-0.004968	cg06807966	-0.005048	cg23929317	-0.00378
cg04311496	-0.000182	cg15768103	-0.0003109	cg17507887	-0.000384	cg00791854	-0.001754	cg23514619	-0.002233	cg00555438	-0.003347	cg05739816	-0.002996	cg16412956	-0.001947	cg07174665	-0.003945	cg06460983	-0.001701	cg16639665	-0.002544	cg15121053	-0.003843	cg00064255	-0.004967	cg19930116	-0.005048	cg24852032	-0.00378
cg22889584	-0.000182	cg08019564	-0.0003108	cg20090558	-0.000384	cg24842260	-0.001754	cg02962944	-0.00223	cg02543772	-0.003345	cg18403396	-0.002996	cg22058099	-0.001947	cg20222376	-0.003943	cg10573763	-0.001701	cg18439358	-0.002544	cg04685170	-0.003837	cg13782932	-0.004966	cg20721917	-0.005047	cg12460433	-0.003779
cg12142354	-0.0001819	cg03607359	-0.0003107	cg04342999	-0.0003837	cg02567488	-0.001753	cg12059012	-0.00223	cg05852143	-0.003344	cg04092393	-0.002995	cg02245020	-0.001946	cg13279811	-0.003942	cg22961457	-0.001701	cg24451800	-0.002544	cg07346187	-0.003836	cg11933779	-0.004963	cg05009512	-0.005044	cg03012821	-0.003775
cg18280382	-0.0001819	cg14425722	-0.0003107	cg10342722	-0.0003837	cg04772326	-0.001753	cg00439706	-0.002227	cg06637893	-0.003344	cg18267489	-0.002995	cg19306307	-0.001945	cg22888665	-0.003941	cg05437446	-0.0017	cg09285418	-0.002543	cg00318756	-0.003833	cg25735887	-0.004961	cg07346187	-0.005043	cg20390613	-0.003775
cg06092948	-0.0001818	cg06321998	-0.0003105	cg23415203	-0.0003836	cg21653132	-0.001752	cg05136531	-0.002227	cg15579148	-0.003344	cg27130302	-0.002992	cg15571277	-0.001944	cg07392085	-0.00394	cg10900715	-0.0017	cg25809301	-0.002543	cg00024472	-0.003832	cg00405086	-0.00496	cg11957331	-0.005036	cg23834013	-0.003775
cg12981137	-0.0001817	cg02476580	-0.0003104	cg16747567	-0.0003829	cg22256433	-0.001752	cg06961093	-0.002226	cg03204322	-0.003343	cg25449542	-0.002991	cg16312514	-0.001944	cg20595215	-0.00394	cg17296588	-0.0017	cg26227411	-0.002541	cg02264288	-0.003832	cg05682561	-0.004959	cg19751789	-0.005035	cg03128635	-0.003774
cg23982279	-0.0001817	cg06870868	-0.0003103	cg18403396	-0.0003829	cg11416243	-0.001751	cg11765430	-0.002226	cg13536876	-0.003343	cg21218864	-0.002989	cg17214502	-0.001943	cg24488602	-0.00394	cg22597383	-0.001698	cg27317433	-0.002541	cg04958411	-0.003832	cg14214685	-0.004958	cg26324973	-0.005035	cg21245277	-0.003773
cg06716182	-0.0001816	cg22368208	-0.0003098	cg02656741	-0.0003828	cg15529727	-0.001751	cg11832281	-0.002226	cg07762054	-0.003342	cg01147550	-0.002988	cg01234063	-0.001942	cg00115178	-0.003938	cg09285418	-0.001697	cg03249590	-0.002539	cg10424530	-0.00383	cg02966153	-0.004955	cg09225230	-0.005034	cg07170300	-0.003772
cg00368687	-0.0001815	cg18047662	-0.0003097	cg02749735	-0.0003828	cg24794531	-0.001751	cg16050165	-0.002226	cg13498858	-0.003342	cg01937780	-0.002988	cg02328332	-0.001942	cg19025435	-0.003938	cg16837338	-0.001697	cg08194009	-0.002539	cg23123909	-0.00383	cg02369313	-0.004954	cg26341102	-0.005032	cg26406891	-0.003772
cg18142162	-0.0001815	cg27409484	-0.0003097	cg22757019	-0.0003827	cg18985581	-0.00175	cg02991063	-0.002225	cg07416107	-0.00334	cg12973365	-0.002988	cg16789592	-0.001942	cg02837536	-0.003937	cg27429749	-0.001695	cg08885659	-0.002539	cg01269795	-0.003829	cg09824900	-0.004952	cg21895314	-0.005027	cg20912169	-0.00377
cg09650487	-0.0001812	cg02761523	-0.0003096	cg06805557	-0.0003825	cg26289450	-0.00175	cg02085891	-0.002223	cg12828331	-0.00334	cg10493186	-0.002987	cg02255844	-0.001941	cg23236270	-0.003937	cg06346667	-0.001694	cg05196820	-0.002538	cg10885961	-0.003829	cg10633958	-0.004952	cg22973468	-0.005027	cg01538166	-0.003769
cg11562502	-0.0001812	cg08193100	-0.0003096	cg07471461	-0.0003825	cg03294619	-0.001749	cg03294619	-0.002223	cg22156456	-0.003339	cg14913969	-0.002987	cg11194994	-0.001941	cg20275558	-0.003936	cg09509950	-0.001694	cg15346191	-0.002538	cg15184687	-0.003829	cg11862993	-0.004952	cg08349573	-0.005024	cg11594940	-0.003769
cg12041340	-0.0001812	cg22982767	-0.0003096	cg07905444	-0.0003824	cg07813031	-0.001749	cg14364739	-0.002223	cg18813148	-0.003338	cg23795217	-0.002987	cg25272065	-0.001941	cg23967461	-0.003936	cg10826200	-0.001694	cg13702222	-0.002537	cg17465631	-0.003828	cg15085899	-0.00495	cg13254584	-0.005024	cg21917763	-0.003767
cg17870408	-0.0001811	cg24827258	-0.0003096	cg14058754	-0.0003824	cg20012607	-0.001749	cg03350186	-0.002222	cg05822532	-0.003336	cg09432234	-0.002985	cg15125798	-0.00194	cg02646433	-0.003934	cg21574404	-0.001694	cg13782728	-0.002537	cg16514543	-0.003827	cg07258916	-0.004949	cg16512570	-0.005024	cg09550909	-0.003766
cg14255256	-0.000181	cg09707262	-0.0003094	cg00040312	-0.0003823	cg27030141	-0.001749	cg24102241	-0.002222	cg23226358	-0.003336	cg14582298	-0.002985	cg18334211	-0.00194	cg10148280	-0.003934	cg18290075	-0.001693	cg04283868	-0.002536	cg23950001	-0.003827	cg11819639	-0.004947	cg10165198	-0.005022	cg14629075	-0.003766
cg16521978	-0.0001809	cg17671280	-0.0003094	cg18031978	-0.0003823	cg17205832	-0.001747	cg25037384	-0.002221	cg00890840	-0.003334	cg03270395	-0.002983	cg02205181	-0.001939	cg08945395	-0.003932	cg25383699	-0.001693	cg10017888	-0.002535	cg05802478	-0.003825	cg03111285	-0.004946	cg19941758	-0.005022	cg27207881	-0.003766
cg15596816	-0.0001808	cg18097281	-0.0003094	cg13657092	-0.0003822	cg17381565	-0.001747	cg19732605	-0.002219	cg00471989	-0.003333	cg09707262	-0.002983	cg06127263	-0.001939	cg10410213	-0.003932	cg10777361	-0.001691	cg20048529	-0.002535	cg14388195	-0.003823	cg05935052	-0.004944	cg23976464	-0.005022	cg21859623	-0.003764
cg17208528	-0.0001808	cg11117878	-0.0003092	cg24506767	-0.0003818	cg18542829	-0.001747	cg14460343	-0.002218	cg08215788	-0.00333	cg16521978	-0.002983	cg23397278	-0.001939	cg20012607	-0.003932	cg01911708	-0.00169	cg05075176	-0.002534	cg00920348	-0.00382	cg07015725	-0.004937	cg09503596	-0.005021	cg20521715	-0.003763
cg18046464	-0.0001808	cg18986218	-0.0003089	cg24580071	-0.0003818	cg25451874	-0.001746	cg22225298	-0.002218	cg09285418	-0.00333	cg19670923	-0.002983	cg09498007	-0.001938	cg22377040	-0.003931	cg04354805	-0.00169	cg13652445	-0.002534	cg15572779	-0.00382	cg16514543	-0.004935	cg14565903	-0.005018	cg27086773	-0.00376
cg24245418	-0.0001808	cg01451391	-0.0003088	cg25502093	-0.0003816	cg01703419	-0.001745	cg05622261	-0.002217	cg22013564	-0.00333	cg03245734	-0.002982	cg17465631	-0.001938	cg04351062	-0.00393	cg19352193	-0.00169	cg21818252	-0.002534	cg20095124	-0.00382	cg17557540	-0.004935	cg05493356	-0.005017	cg16115588	-0.003759
cg27422141	-0.0001808	cg26824216	-0.0003088	cg02792740	-0.0003814	cg05505450	-0.001745	cg01990304	-0.002216	cg22889755	-0.00333	cg25903779	-0.002982	cg18986218	-0.001938	cg25735887	-0.00393	cg21335942	-0.00169	cg26650655	-0.002534	cg03314029	-0.003818	cg23051664	-0.004932	cg18474885	-0.005017	cg18142162	-0.003759
cg07139440	-0.0001807	cg01404182	-0.0003087	cg09496915	-0.0003811	cg21568081	-0.001745	cg16017144	-0.002216	cg07278165	-0.003329	cg05058204	-0.002981	cg20275558	-0.001938	cg14374754	-0.003929	cg21684411	-0.00169	cg07985890	-0.002533	cg19825856	-0.003818	cg03781505	-0.004931	cg19721087	-0.005017	cg02751453	-0.003758
cg11242978	-0.0001807	cg01971612	-0.0003086	cg09757525	-0.0003811	cg18655657	-0.001744	cg22634689	-0.002216	cg25602490	-0.003329	cg00675229	-0.00298	cg21363348	-0.001938	cg00522276	-0.003928	cg15703636	-0.001689	cg08078772	-0.002533	cg09182044	-0.003817	cg09664259	-0.00493	cg07682547	-0.005016	cg13990486	-0.003755
cg13495850	-0.0001807	cg06385087	-0.0003086	cg12296326	-0.0003811	cg02194789	-0.001743	cg24070123	-0.002216	cg01511742	-0.003327	cg04264908	-0.00298	cg23975062	-0.001938	cg22859679	-0.003927	cg10017888	-0.001688	cg11936643	-0.002533	cg14823389	-0.003816	cg01265531	-0.004929	cg04144394	-0.005015	cg25267072	-0.003755
cg18675617	-0.0001807	cg06719604	-0.0003086	cg14554157	-0.0003811	cg23922454	-0.001743	cg24297365	-0.002216	cg11123595	-0.003327	cg14863074	-0.002979	cg01902066	-0.001937	cg07716032	-0.003926	cg14046477	-0.001688	cg14744768	-0.002531	cg02126753	-0.003814	cg14875131	-0.004925	cg04430381	-0.005013	cg01536987	-0.003754
cg06911121	-0.0001806	cg14571813	-0.0003086	cg16920551	-0.0003811	cg00119057	-0.001742	cg07811212	-0.002214	cg22243583	-0.003326	cg21615583	-0.002978	cg25245082	-0.001937	cg25011749	-0.003926	cg16683770	-0.001688	cg08811314	-0.002529	cg15570323	-0.003814	cg02020296	-0.004921	cg03674127	-0.005012	cg16188532	-0.003754
cg07013734	-0.0001806	cg03157027	-0.0003085	cg26792365	-0.0003807	cg00328418	-0.001742	cg18412861	-0.002214	cg04421553	-0.003325	cg24284910	-0.002977	cg26207357	-0.001937	cg12345456	-0.003924	cg03301084	-0.001687	cg23618830	-0.002528	cg07801681	-0.003813	cg13802571	-0.004921	cg02056682	-0.005011	cg05137587	-0.003753
cg13782932	-0.0001806	cg16712664	-0.0003085	cg15079315	-0.0003804	cg12769891	-0.001742	cg25820257	-0.002214	cg11202131	-0.003325	cg22125370	-0.002976	cg11811464	-0.001936	cg13354810	-0.003921	cg08016257	-0.001686	cg12014547	-0.002526	cg26123605	-0.003813	cg14157855	-0.004921	cg24587601	-0.005011	cg25442239	-0.003753
cg15731180	-0.0001806	cg19484420	-0.0003085	cg17390350	-0.0003804	cg16701852	-0.001742	cg06476606	-0.002213	cg18242030	-0.003325	cg02278335	-0.002974	cg27317433	-0.001935	cg02114449	-0.00392	cg11088422	-0.001686	cg18109838	-0.002526	cg17054900	-0.003811	cg04998634	-0.004919	cg00035000	-0.00501	cg22396755	-0.003751
cg18570331	-0.0001806	cg02644072	-0.0003081	cg10573763	-0.0003803	cg22571038	-0.001741	cg02072170	-0.002212	cg19945092	-0.003325	cg22892607	-0.002974	cg07068735	-0.001933	cg20466954	-0.003919	cg15000998	-0.001686	cg18142162	-0.002526	cg17882426	-0.003811	cg08047252	-0.004918	cg08310866	-0.005008	cg04788288	-0.003749
cg23460961	-0.0001806	cg09560979	-0.0003081	cg13362637	-0.0003803	cg00292029	-0.00174	cg14582298	-0.002212	cg04675475	-0.003324	cg05603896	-0.002973	cg08170622	-0.001933	cg23097681	-0.003919	cg18664369	-0.001686	cg19273995	-0.002524	cg22221669	-0.003811	cg15074869	-0.004917	cg22125370	-0.005008	cg13362112	-0.003748
cg02935132	-0.0001805	cg05009512	-0.000308	cg20888019	-0.0003802	cg03320372	-0.00174	cg12352038	-0.002211	cg08170622	-0.003322	cg21746851	-0.002973	cg22864337	-0.001933	cg10900696	-0.003918	cg13298199	-0.001685	cg25651505	-0.002523	cg12897901	-0.00381	cg14860499	-0.004914	cg05890620	-0.005002	cg15214183	-0.003747
cg08365738	-0.0001805	cg20383155	-0.0003079	cg05792003	-0.0003799	cg14726525	-0.001739	cg20619374	-0.00221	cg08792995	-0.003322	cg10292154	-0.002972	cg24184606	-0.001932	cg23731184	-0.003918	cg14292619	-0.001685	cg22639293	-0.002522	cg16124719	-0.00381	cg17184604	-0.004914	cg09470640	-0.005002	cg24816460	-0.003746
cg18878992	-0.0001805	cg03186333	-0.0003078	cg12717729	-0.0003799	cg11083416	-0.001738	cg26119331	-0.00221	cg25773344	-0.003322	cg22446709	-0.002971	cg00405699	-0.001931	cg25296374	-0.003918	cg13565656	-0.001684	cg07309764	-0.002521	cg03987506	-0.003809	cg26324973	-0.004914	cg19910754	-0.004999	cg00988129	-0.003744
cg00343092	-0.0001804	cg25502093	-0.0003078	cg12453014	-0.0003798	cg11654922	-0.001738	cg27629583	-0.00221	cg14039237	-0.003321	cg05576648	-0.002967	cg17029019	-0.001931	cg13498289	-0.003915	cg18853435	-0.001684	cg17536603	-0.00252	cg01475649	-0.003808	cg21250296	-0.004913	cg05962325	-0.004997	cg01349858	-0.003743
cg08551615	-0.0001804	cg03691156	-0.0003077	cg13694461	-0.0003798	cg13524209	-0.001738	cg03117079	-0.002209	cg27295118	-0.003318	cg09892390	-0.002967	cg23531488	-0.001931	cg17637327	-0.003914	cg08259810	-0.001683	cg02616947	-0.002519	cg02665570	-0.003805	cg10274403	-0.004912	cg12118281	-0.004997	cg05063339	-0.003742
cg11017269	-0.0001804	cg04522531	-0.0003077	cg15975865	-0.0003798	cg16292085	-0.001738	cg03438692	-0.002208	cg00187606	-0.003317	cg23982279	-0.002967	cg26764019	-0.001931	cg09652427	-0.003911	cg08366446	-0.001682	cg03431918	-0.002518	cg20048434	-0.003804	cg09459339	-0.00491	cg13738140	-0.004997	cg23847017	-0.003742
cg22125370	-0.0001804	cg12785090	-0.0003077	cg25491558	-0.0003798	cg21653826	-0.001738	cg09591663	-0.002207	cg09729613	-0.003317	cg03376052	-0.002965	cg00481499	-0.00193	cg14215472	-0.003911	cg10112407	-0.001682	cg15561583	-0.002518	cg09845785	-0.003803	cg25492645	-0.00491	cg24495234	-0.004995	cg17284804	-0.003741
cg00186909	-0.0001803	cg03658251	-0.0003076	cg00574958	-0.0003796	cg25113089	-0.001738	cg26656337	-0.002207	cg13451280	-0.003317	cg20392842	-0.002965	cg16982199	-0.00193	cg17126142	-0.003909	cg25640519	-0.001682	cg20587543	-0.002518	cg06961071	-0.003802	cg18833329	-0.004907	cg03027354	-0.004994	cg26988617	-0.003741
cg02656741	-0.0001803	cg13564816	-0.0003076	cg09800026	-0.0003796	cg03084949	-0.001737	cg09642507	-0.002206	cg19724470	-0.003317	cg17524017	-0.002963	cg14433247	-0.001929	cg21335942	-0.003909	cg09417074	-0.001681	cg17044611	-0.002517	cg25417344	-0.003801	cg04935109	-0.004906	cg12706425	-0.004994	cg07096305	-0.00374
cg14085166	-0.0001803	cg00584008	-0.0003075	cg12011436	-0.0003796	cg14077219	-0.001737	cg08138685	-0.002204	cg21210985	-0.003317	cg05216501	-0.002962	cg26505691	-0.001929	cg01505275	-0.003908	cg00042335	-0.00168	cg17980625	-0.002517	cg16198990	-0.003799	cg00660105	-0.004904	cg02416716	-0.004993	cg18601195	-0.00374
cg23048481	-0.0001803	cg04912712	-0.0003075	cg19381811	-0.0003796	cg20648272	-0.001737	cg08514735	-0.002204	cg01277506	-0.003316	cg12506775	-0.002962	cg15681577	-0.001928	cg09560979	-0.003908	cg00854273	-0.00168	cg04099562	-0.002515	cg02642549	-0.003798	cg10112407	-0.004904	cg04771938	-0.004993	cg26657240	-0.00374
cg01654862	-0.0001802	cg20600210	-0.0003075	cg09548403	-0.0003795	cg04545636	-0.001735	cg25307902	-0.002204	cg03612522	-0.003315	cg24350771	-0.002962	cg25855249	-0.001928	cg18962786	-0.003906	cg12668399	-0.00168	cg04808029	-0.002514	cg09158314	-0.003797	cg13269407	-0.004904	cg06829538	-0.004993	cg06805557	-0.003739
cg16300030	-0.0001802	cg24580066	-0.0003075	cg22114489	-0.0003793	cg07728920	-0.001735	cg04378287	-0.002203	cg24610274	-0.003315	cg12015310	-0.002961	cg17278453	-0.001926	cg16137862	-0.003903	cg16737422	-0.001679	cg07773095	-0.002513	cg13699355	-0.003796	cg15575641	-0.004903	cg24718729	-0.004991	cg08558323	-0.003737
cg20596640	-0.0001802	cg27323780	-0.0003075	cg13446689	-0.0003789	cg11026555	-0.001735	cg23849078	-0.002203	cg04092393	-0.003313	cg06213463	-0.00296	cg18756545	-0.001926	cg04415978	-0.003902	cg22388634	-0.001679	cg07027513	-0.002512	cg02825373	-0.003795	cg19073576	-0.004903	cg08367035	-0.004989	cg10817615	-0.003736
cg01649334	-0.0001801	cg02656741	-0.0003073	cg06341027	-0.0003788	cg19707853	-0.001735	cg06424097	-0.002202	cg04689082	-0.003313	cg14317609	-0.00296	cg01676105	-0.001925	cg13070193	-0.003902	cg21627760	-0.001678	cg21785847	-0.002512	cg21731345	-0.003795	cg01394819	-0.004901	cg20669012	-0.004989	cg24504423	-0.003734
cg07728920	-0.0001801	cg12834070	-0.0003073	cg05645404	-0.0003787	cg21917763	-0.001735	cg12449162	-0.002202	cg10828660	-0.003312	cg06779469	-0.002959	cg25297255	-0.001925	cg13988851	-0.003901	cg08869273	-0.001677	cg24457886	-0.002512	cg08214847	-0.003794	cg03029127	-0.004901	cg12043314	-0.004988	cg20068209	-0.003733
cg05608159	-0.0001799	cg21562889	-0.0003072	cg19304800	-0.0003787	cg22895601	-0.001735	cg17165580	-0.002202	cg08315187	-0.003311	cg05925327	-0.002958	cg12697325	-0.001924	cg17030055	-0.0039	cg25565132	-0.001677	cg08491467	-0.002511	cg17565078	-0.003793	cg03674127	-0.004901	cg04788288	-0.004987	cg19722847	-0.003732
cg07141002	-0.0001798	cg03320372	-0.0003071	cg23922454	-0.0003781	cg23601397	-0.001734	cg09892390	-0.0022	cg14434062	-0.003311	cg10489124	-0.002958	cg20048434	-0.001924	cg19182353	-0.003899	cg01080924	-0.001676	cg13445358	-0.00251	cg20265661	-0.003793	cg25810927	-0.0049	cg12656666	-0.004987	cg00474723	-0.003729
cg16292333	-0.0001798	cg09276998	-0.0003071	cg04280493	-0.0003779	cg12092201	-0.001733	cg08576643	-0.002199	cg20786131	-0.003311	cg20080079	-0.002958	cg03953500	-0.001923	cg26916780	-0.003899	cg07744751	-0.001675	cg19630440	-0.002509	cg05694021	-0.00379	cg02711652	-0.004899	cg13472558	-0.004986	cg17066943	-0.003728
cg23344321	-0.0001798	cg21393713	-0.0003071	cg12210286	-0.0003779	cg22973319	-0.001733	cg14371524	-0.002199	cg18224445	-0.00331	cg04689082	-0.002956	cg04854328	-0.001922	cg01768201	-0.003895	cg18558647	-0.001675	cg21581821	-0.002507	cg02691192	-0.003789	cg07139301	-0.004898	cg13099890	-0.004983	cg21390801	-0.003728
cg07121856	-0.0001797	cg11190754	-0.000307	cg22895601	-0.0003778	cg03460527	-0.001732	cg01940753	-0.002198	cg04226276	-0.003308	cg02108623	-0.002955	cg25247231	-0.001922	cg27575217	-0.003894	cg22058099	-0.001675	cg25034557	-0.002507	cg03410065	-0.003789	cg10178203	-0.004898	cg25868286	-0.004983	cg14869527	-0.003727
cg07688416	-0.0001797	cg01080924	-0.0003069	cg21220708	-0.0003776	cg17696750	-0.001732	cg01129566	-0.002197	cg09542063	-0.003308	cg25794402	-0.002955	cg13495850	-0.001921	cg17883458	-0.003893	cg24970181	-0.001675	cg24692861	-0.002504	cg17124583	-0.003787	cg01747664	-0.004897	cg25502093	-0.004982	cg10828660	-0.003726
cg12638737	-0.0001796	cg09968391	-0.0003068	cg09192572	-0.0003773	cg05590755	-0.001729	cg03110368	-0.002196	cg27128984	-0.003308	cg00014112	-0.002951	cg24693225	-0.001921	cg26216433	-0.003893	cg06573459	-0.001674	cg27465566	-0.002504	cg19021466	-0.003784	cg02278335	-0.004896	cg16339435	-0.00498	cg00454770	-0.003725
cg16965558	-0.0001795	cg14515424	-0.0003065	cg10826200	-0.0003772	cg05792003	-0.001729	cg03607359	-0.002196	cg09238801	-0.003307	cg22187826	-0.00295	cg11419456	-0.00192	cg03609454	-0.003889	cg10138919	-0.001674	cg06731639	-0.002503	cg10028929	-0.003783	cg06359703	-0.004895	cg08799922	-0.004979	cg09749751	-0.003724
cg07905444	-0.0001794	cg11382198	-0.0003064	cg14574369	-0.0003772	cg09313931	-0.001729	cg23252902	-0.002196	cg11194994	-0.003307	cg02072885	-0.002948	cg18255614	-0.00192	cg13743231	-0.003889	cg13426138	-0.001674	cg25598086	-0.002503	cg03655701	-0.003782	cg27024057	-0.004894	cg11281641	-0.004979	cg27338353	-0.003724
cg08727193	-0.0001794	cg22066108	-0.0003064	cg09063566	-0.000377	cg00517001	-0.001728	cg21800284	-0.002195	cg15234492	-0.003307	cg09168548	-0.002948	cg00191100	-0.001918	cg09500430	-0.003888	cg18014247	-0.001674	cg05606351	-0.002501	cg07440278	-0.003782	cg02318139	-0.004893	cg17688837	-0.004977	cg05889541	-0.003723
cg14583869	-0.0001794	cg25491558	-0.0003064	cg10099799	-0.000377	cg01538166	-0.001728	cg22017733	-0.002195	cg25832824	-0.003306	cg01419567	-0.002947	cg09509950	-0.001918	cg10257545	-0.003888	cg05639747	-0.001673	cg17205832	-0.002501	cg10091994	-0.003782	cg10018845	-0.004893	cg07434402	-0.004974	cg00672333	-0.003721
cg17423416	-0.0001793	cg07843572	-0.0003062	cg19143990	-0.000377	cg02401399	-0.001728	cg03034192	-0.002193	cg06460983	-0.003305	cg18672939	-0.002946	cg20149973	-0.001918	cg05508761	-0.003886	cg14630905	-0.001673	cg16884940	-0.0025	cg16292333	-0.003782	cg26737041	-0.004893	cg09824900	-0.004974	cg21441076	-0.003719
cg04194852	-0.0001792	cg18374181	-0.0003062	cg10324158	-0.0003768	cg06835628	-0.001728	cg06792911	-0.002193	cg07378762	-0.003305	cg19306307	-0.002946	cg23385845	-0.001917	cg00859352	-0.003883	cg22639561	-0.001673	cg01498231	-0.002499	cg05425213	-0.00378	cg14292619	-0.00489	cg09236434	-0.00497	cg14157855	-0.003718
cg22724765	-0.0001792	cg26249450	-0.0003062	cg17945323	-0.0003766	cg09371439	-0.001728	cg25339054	-0.002193	cg13254584	-0.003304	cg24252287	-0.002946	cg15665400	-0.001916	cg07954885	-0.003882	cg19856145	-0.001672	cg26654851	-0.002499	cg12961059	-0.003778	cg17066943	-0.004889	cg10900696	-0.00497	cg03043157	-0.003717
cg23669043	-0.0001792	cg23139801	-0.0003061	cg06310816	-0.0003764	cg21615583	-0.001728	cg06514371	-0.002191	cg15336765	-0.003303	cg00259618	-0.002945	cg02114449	-0.001915	cg27119358	-0.003881	cg20619374	-0.001672	cg10821845	-0.002497	cg16846653	-0.003778	cg08867464	-0.004888	cg22101141	-0.004966	cg23932491	-0.003717
cg02751453	-0.0001791	cg03072277	-0.000306	cg19262377	-0.0003764	cg01080924	-0.001727	cg04229238	-0.00219	cg19025435	-0.003303	cg12103626	-0.002945	cg09467501	-0.001915	cg00245538	-0.00388	cg26216433	-0.001672	cg17870408	-0.002497	cg00991576	-0.003777	cg06770568	-0.004887	cg26702929	-0.004965	cg07850477	-0.003716
cg14921743	-0.0001791	cg04137003	-0.000306	cg04494800	-0.0003763	cg20868817	-0.001727	cg07896108	-0.00219	cg21245277	-0.003302	cg13440003	-0.002945	cg16509443	-0.001915	cg21764190	-0.003878	cg22162847	-0.001671	cg06366981	-0.002496	cg24115922	-0.003777	cg01083689	-0.004886	cg26568304	-0.004964	cg22971216	-0.003716
cg22525212	-0.000179	cg06321376	-0.000306	cg12427321	-0.0003763	cg05169846	-0.001726	cg08946801	-0.00219	cg04596060	-0.0033	cg17522984	-0.002944	cg17726575	-0.001915	cg19700260	-0.003877	cg24680681	-0.00167	cg20089538	-0.002496	cg04227961	-0.003775	cg14614563	-0.004884	cg24018760	-0.004962	cg15561583	-0.003713
cg13754661	-0.0001789	cg09783738	-0.000306	cg22595235	-0.0003763	cg13690864	-0.001726	cg24113973	-0.00219	cg05022306	-0.0033	cg06152533	-0.002943	cg10959651	-0.001914	cg26105214	-0.003877	cg26368228	-0.00167	cg22930445	-0.002496	cg04814450	-0.003774	cg20396526	-0.004882	cg13285862	-0.004959	cg11790335	-0.003712
cg19381811	-0.0001789	cg20925841	-0.000306	cg17713673	-0.0003762	cg15701237	-0.001726	cg18576604	-0.002189	cg09560979	-0.0033	cg14574369	-0.002941	cg11084266	-0.001912	cg04225368	-0.003876	cg03592161	-0.001669	cg08526814	-0.002494	cg17001566	-0.003774	cg12352038	-0.004881	cg06134410	-0.004955	cg26063904	-0.00371
cg14351425	-0.0001788	cg07460838	-0.0003058	cg15424250	-0.0003761	cg00678236	-0.001725	cg27394136	-0.002189	cg13949903	-0.0033	cg17896927	-0.002941	cg21757368	-0.001912	cg00991576	-0.003873	cg11260715	-0.001669	cg11623922	-0.002494	cg01678878	-0.003772	cg15572779	-0.004881	cg06195829	-0.004954	cg04351062	-0.003709
cg18403396	-0.0001788	cg16032102	-0.0003058	cg06252382	-0.0003756	cg12457611	-0.001725	cg03539736	-0.002188	cg21327887	-0.0033	cg19079546	-0.002939	cg06716182	-0.001911	cg05795931	-0.003873	cg13788479	-0.001669	cg16356456	-0.002494	cg02619205	-0.003771	cg18288576	-0.004877	cg20234121	-0.004954	cg25823373	-0.003709
cg03805618	-0.0001787	cg01915516	-0.0003057	cg08869273	-0.0003756	cg13617889	-0.001725	cg11051738	-0.002188	cg06344807	-0.003299	cg19143990	-0.002939	cg12103626	-0.00191	cg18103730	-0.003873	cg14446942	-0.001669	cg12359279	-0.002493	cg04138112	-0.003771	cg06261007	-0.004875	cg15665400	-0.004953	cg03970319	-0.003707
cg06879822	-0.0001787	cg08862890	-0.0003056	cg21278806	-0.0003756	cg23733133	-0.001725	cg02100602	-0.002187	cg15394142	-0.003299	cg25208969	-0.002939	cg05576648	-0.001909	cg20451369	-0.003873	cg16655375	-0.001669	cg16300030	-0.002493	cg18109838	-0.003771	cg18552380	-0.004875	cg18237405	-0.004953	cg13643796	-0.003707
cg18576604	-0.0001787	cg14950834	-0.0003054	cg09182044	-0.0003755	cg21591776	-0.001724	cg10362865	-0.002187	cg02599225	-0.003298	cg01719619	-0.002938	cg07234958	-0.001909	cg24748262	-0.003872	cg04099562	-0.001668	cg04775710	-0.002492	cg03802461	-0.00377	cg20283670	-0.004875	cg17557540	-0.004952	cg26887379	-0.003707
cg27450667	-0.0001787	cg00665374	-0.0003051	cg13132965	-0.0003755	cg26792365	-0.001724	cg12198334	-0.002187	cg17066943	-0.003297	cg13495850	-0.002938	cg26762347	-0.001909	cg25877179	-0.003871	cg26697882	-0.001668	cg25473596	-0.002492	cg26416466	-0.003769	cg22058099	-0.004875	cg23525243	-0.004952	cg09258479	-0.003706
cg05071212	-0.0001786	cg07211140	-0.000305	cg03994053	-0.0003753	cg10731700	-0.001723	cg16124719	-0.002187	cg05875844	-0.003296	cg00257455	-0.002937	cg06145175	-0.001908	cg10018845	-0.003869	cg15030712	-0.001667	cg01750375	-0.002491	cg04401038	-0.003768	cg06654302	-0.004874	cg03910048	-0.004951	cg07700514	-0.003703
cg07016276	-0.0001786	cg09758742	-0.0003049	cg19513321	-0.0003753	cg16005540	-0.001723	cg02481642	-0.002186	cg14063809	-0.003296	cg05483021	-0.002934	cg21978521	-0.001908	cg10726226	-0.003867	cg06239616	-0.001666	cg09521133	-0.002491	cg06127263	-0.003767	cg18486102	-0.004873	cg14284211	-0.004951	cg05627029	-0.0037
cg20868817	-0.0001786	cg18692382	-0.0003049	cg23254047	-0.0003752	cg24954207	-0.001723	cg06654901	-0.002186	cg16485682	-0.003294	cg17299456	-0.002934	cg11919694	-0.001907	cg21421098	-0.003866	cg06283368	-0.001666	cg01051545	-0.00249	cg01755467	-0.003766	cg15864601	-0.004872	cg16124719	-0.00495	cg14388195	-0.0037
cg06073449	-0.0001785	cg04155862	-0.0003047	cg00078299	-0.0003751	cg05156137	-0.001722	cg15920975	-0.002186	cg24480695	-0.003294	cg21834204	-0.002932	cg02930996	-0.001905	cg22379207	-0.003866	cg12432635	-0.001665	cg25584780	-0.00249	cg02949186	-0.003764	cg09427944	-0.004869	cg25647683	-0.004949	cg21029447	-0.003699
cg15215560	-0.0001785	cg10057976	-0.0003047	cg03065202	-0.0003751	cg23595222	-0.001721	cg18749015	-0.002186	cg01968493	-0.003293	cg06180356	-0.002931	cg13738140	-0.001905	cg27321876	-0.003864	cg14048874	-0.001665	cg00719410	-0.002489	cg06874656	-0.003764	cg04419707	-0.004868	cg02886077	-0.004948	cg22412063	-0.003698
cg18692382	-0.0001785	cg25153601	-0.0003047	cg06616077	-0.0003751	cg26763284	-0.001721	cg05402599	-0.002185	cg06367135	-0.003293	cg07550278	-0.002931	cg13914324	-0.001905	cg04458869	-0.003863	cg27153759	-0.001665	cg12088387	-0.002489	cg08548748	-0.003764	cg27450667	-0.004868	cg10763059	-0.004947	cg00151922	-0.003697
cg19722847	-0.0001785	cg02653559	-0.0003046	cg12283460	-0.0003749	cg00409917	-0.00172	cg22256631	-0.002185	cg06283368	-0.003292	cg25098208	-0.002931	cg00474723	-0.001904	cg05773628	-0.003861	cg07534331	-0.001664	cg13598865	-0.002489	cg24918705	-0.003764	cg12492345	-0.004867	cg08872722	-0.004946	cg21126344	-0.003697
cg12005760	-0.0001784	cg12743894	-0.0003046	cg15596816	-0.0003749	cg08803263	-0.00172	cg00473416	-0.002182	cg07478265	-0.003291	cg00260634	-0.00293	cg05957736	-0.001904	cg00087425	-0.003859	cg18403396	-0.001664	cg08856347	-0.002488	cg05065239	-0.00376	cg21660960	-0.004867	cg23364287	-0.004946	cg13953813	-0.003696
cg22730004	-0.0001784	cg23142964	-0.0003046	cg11744295	-0.0003748	cg20631750	-0.00172	cg01165776	-0.002181	cg11084266	-0.003291	cg05103387	-0.00293	cg19021466	-0.001904	cg08357990	-0.003859	cg16696536	-0.001663	cg24724832	-0.002487	cg13782932	-0.00376	cg25326998	-0.004867	cg23691090	-0.004946	cg26145103	-0.003695
cg03117005	-0.0001783	cg23644960	-0.0003046	cg19789466	-0.0003746	cg21278806	-0.001719	cg17306740	-0.002181	cg12096762	-0.003291	cg09727277	-0.002929	cg20967889	-0.001904	cg05892030	-0.003858	cg01877936	-0.001662	cg11634496	-0.002486	cg10628982	-0.003759	cg05437446	-0.004866	cg11616651	-0.004945	cg01813071	-0.003691
cg05573381	-0.0001783	cg24504423	-0.0003046	cg11117878	-0.0003745	cg25734490	-0.001719	cg04144394	-0.00218	cg16509443	-0.003291	cg26052635	-0.002929	cg16371538	-0.001903	cg09889216	-0.003857	cg21054473	-0.001662	cg05080966	-0.002485	cg02454890	-0.003758	cg25472353	-0.004866	cg12113561	-0.004945	cg11784305	-0.003691
cg07408456	-0.0001783	cg04221117	-0.0003045	cg26202340	-0.0003745	cg00890041	-0.001718	cg12995941	-0.00218	cg02335441	-0.00329	cg03414202	-0.002928	cg22669136	-0.001902	cg06320134	-0.003856	cg04991958	-0.001661	cg23505303	-0.002485	cg24308654	-0.003757	cg18559739	-0.004864	cg13563119	-0.004945	cg27207308	-0.003689
cg08586366	-0.0001783	cg07602744	-0.0003045	cg05728754	-0.0003744	cg04751035	-0.001718	cg20451369	-0.00218	cg05600717	-0.003289	cg17205832	-0.002928	cg23152235	-0.001902	cg13994079	-0.003856	cg01546248	-0.00166	cg08391415	-0.002484	cg17239923	-0.003756	cg00991576	-0.004859	cg16646662	-0.004943	cg14763548	-0.003688
cg14210607	-0.0001783	cg12723292	-0.0003044	cg10470208	-0.0003744	cg00420568	-0.001717	cg21691065	-0.00218	cg22889584	-0.003289	cg14120215	-0.002927	cg24859352	-0.001902	cg21054473	-0.003856	cg03527422	-0.00166	cg13981380	-0.002484	cg21548719	-0.003756	cg08382226	-0.004859	cg03826594	-0.004937	cg18085998	-0.003688
cg01405040	-0.0001782	cg02422694	-0.0003043	cg13056744	-0.0003743	cg12706425	-0.001717	cg24046110	-0.00218	cg26284638	-0.003288	cg07813031	-0.002925	cg00318756	-0.001901	cg22446709	-0.003856	cg09197895	-0.00166	cg17338501	-0.002484	cg09902229	-0.003755	cg18097281	-0.004858	cg26267678	-0.004936	cg17666096	-0.003686
cg02691192	-0.0001782	cg03100040	-0.0003043	cg18089569	-0.0003743	cg08007465	-0.001716	cg26089160	-0.00218	cg18323768	-0.003286	cg00356183	-0.002924	cg07865517	-0.001901	cg00097452	-0.003855	cg11135021	-0.00166	cg25565132	-0.002484	cg03061352	-0.003754	cg18513313	-0.004858	cg15244327	-0.004935	cg20588982	-0.003686
cg00621240	-0.0001781	cg08979136	-0.0003043	cg21803959	-0.000374	cg16818909	-0.001716	cg00698124	-0.002179	cg04174211	-0.003285	cg01747664	-0.002922	cg01538166	-0.0019	cg09086835	-0.003855	cg12067687	-0.00166	cg18043825	-0.002483	cg07195282	-0.003754	cg04075973	-0.004856	cg16837338	-0.004935	cg09595912	-0.003685
cg01460805	-0.0001781	cg01655341	-0.0003042	cg17394649	-0.0003739	cg17070611	-0.001716	cg06097803	-0.002179	cg13734972	-0.003285	cg00777968	-0.00292	cg08269900	-0.0019	cg19066078	-0.003855	cg21029612	-0.001659	cg18530251	-0.002482	cg20877313	-0.003751	cg25296860	-0.004856	cg18252360	-0.004933	cg15834037	-0.003684
cg10576280	-0.0001781	cg03442350	-0.0003042	cg02072170	-0.0003738	cg03204322	-0.001715	cg10128894	-0.002179	cg23368159	-0.003285	cg01154966	-0.00292	cg23097681	-0.0019	cg07141002	-0.003854	cg03431918	-0.001658	cg24810439	-0.002481	cg18252360	-0.003748	cg06740710	-0.004853	cg22543992	-0.004933	cg02865822	-0.003683
cg13120986	-0.0001781	cg27533237	-0.0003042	cg09796640	-0.0003734	cg05776075	-0.001715	cg17696750	-0.002179	cg27148529	-0.003285	cg22845159	-0.00292	cg26202340	-0.0019	cg23552977	-0.003853	cg17368581	-0.001658	cg02809746	-0.00248	cg00405699	-0.003745	cg05876246	-0.004843	cg00178897	-0.004932	cg16907154	-0.003683
cg20600210	-0.000178	cg16876647	-0.000304	cg25660566	-0.0003734	cg14323173	-0.001715	cg19040032	-0.002179	cg14409083	-0.003284	cg24937877	-0.00292	cg09998133	-0.001899	cg25472353	-0.003853	cg20220639	-0.001658	cg08282819	-0.00248	cg04124586	-0.003745	cg04646100	-0.004842	cg07046575	-0.00493	cg00085493	-0.003681
cg09123625	-0.0001779	cg12293634	-0.0003039	cg01594290	-0.0003733	cg15394737	-0.001715	cg22318010	-0.002179	cg17296990	-0.003284	cg01926614	-0.002919	cg22913903	-0.001899	cg19988028	-0.00385	cg13796218	-0.001657	cg08655893	-0.00248	cg06655361	-0.003745	cg14015044	-0.004842	cg17929997	-0.004929	cg10017888	-0.003681
cg16747567	-0.0001779	cg27575106	-0.0003039	cg03473387	-0.0003733	cg17759086	-0.001715	cg03992022	-0.002178	cg27368911	-0.003284	cg03460527	-0.002919	cg00257455	-0.001898	cg11235741	-0.003847	cg13363525	-0.001656	cg20283670	-0.002479	cg20534570	-0.003745	cg07214715	-0.004841	cg06952416	-0.004927	cg10633838	-0.003681
cg27118035	-0.0001779	cg27118035	-0.0003038	cg07967409	-0.0003732	cg27347290	-0.001715	cg24452366	-0.002178	cg09967877	-0.003283	cg05277054	-0.002919	cg08611163	-0.001898	cg03468249	-0.003846	cg01545587	-0.001655	cg06879822	-0.002478	cg25795398	-0.003745	cg08464208	-0.004839	cg14485809	-0.004926	cg14305711	-0.003681
cg24318728	-0.0001777	cg04031129	-0.0003037	cg04193901	-0.0003731	cg04933208	-0.001714	cg24965308	-0.002178	cg22114489	-0.003282	cg00982919	-0.002918	cg17956079	-0.001898	cg05212706	-0.003846	cg09595912	-0.001655	cg11649040	-0.002477	cg18530251	-0.003744	cg12526298	-0.004838	cg22352029	-0.004926	cg12473916	-0.00368
cg26965275	-0.0001777	cg10573763	-0.0003037	cg13690864	-0.0003729	cg05892030	-0.001714	cg06014307	-0.002176	cg01038149	-0.003281	cg06321376	-0.002916	cg24018760	-0.001898	cg05281221	-0.003845	cg04329105	-0.001654	cg23347429	-0.002476	cg22379207	-0.003742	cg25016544	-0.004838	cg25397597	-0.004926	cg18833958	-0.00368
cg02553054	-0.0001776	cg03854765	-0.0003036	cg03729941	-0.0003725	cg25162948	-0.001714	cg10815947	-0.002176	cg10148280	-0.003281	cg24858233	-0.002915	cg08072402	-0.001897	cg11223252	-0.003845	cg13738140	-0.001654	cg24215070	-0.002476	cg17861863	-0.003738	cg21813473	-0.004836	cg27334900	-0.004926	cg05925327	-0.003678
cg18224445	-0.0001776	cg01094748	-0.0003035	cg01337515	-0.0003724	cg05762694	-0.001713	cg11219400	-0.002176	cg19753794	-0.003281	cg23820945	-0.002914	cg21239184	-0.001896	cg25254170	-0.003845	cg19827780	-0.001654	cg01388796	-0.002473	cg07538512	-0.003732	cg24495234	-0.004836	cg18762465	-0.004925	cg08517286	-0.003678
cg01885963	-0.0001775	cg07706715	-0.0003035	cg09998133	-0.0003724	cg18855080	-0.001713	cg17356181	-0.002176	cg13525088	-0.00328	cg11562502	-0.002912	cg26870192	-0.001896	cg10836716	-0.003844	cg23158731	-0.001654	cg07531221	-0.002473	cg14808132	-0.003731	cg00865724	-0.004833	cg08119553	-0.004924	cg06498520	-0.003675
cg02430430	-0.0001775	cg05906092	-0.0003034	cg25473596	-0.0003722	cg20835807	-0.001713	cg00500522	-0.002175	cg04778274	-0.003278	cg08446038	-0.002911	cg02283691	-0.001895	cg07813031	-0.003843	cg25908973	-0.001654	cg08747377	-0.002473	cg24495234	-0.003731	cg19670923	-0.004832	cg04141806	-0.004923	cg26426142	-0.003675
cg05989669	-0.0001775	cg08799922	-0.0003034	cg10777361	-0.0003719	cg19493077	-0.001712	cg04439241	-0.002175	cg19825856	-0.003278	cg14270348	-0.002911	cg03843000	-0.001895	cg00852622	-0.003842	cg10628982	-0.001653	cg19513321	-0.002471	cg04778274	-0.00373	cg24966575	-0.00483	cg12169536	-0.004923	cg02937925	-0.003674
cg15093194	-0.0001775	cg15894661	-0.0003033	cg21033514	-0.0003719	cg08607907	-0.001711	cg05145534	-0.002175	cg05477457	-0.003277	cg13565656	-0.00291	cg13334650	-0.001895	cg15687600	-0.003842	cg11013415	-0.001653	cg00064255	-0.00247	cg17306740	-0.00373	cg06302690	-0.004828	cg14201635	-0.004923	cg08868352	-0.00367
cg23158731	-0.0001775	cg00454770	-0.0003032	cg24238852	-0.0003719	cg26824216	-0.001711	cg16600991	-0.002175	cg00752016	-0.003276	cg00672622	-0.002909	cg25761326	-0.001895	cg03061352	-0.00384	cg15105359	-0.001653	cg09542063	-0.002469	cg01511742	-0.003728	cg17329670	-0.004826	cg22462010	-0.004922	cg18855836	-0.003665
cg26733301	-0.0001775	cg08035234	-0.0003032	cg03655701	-0.0003716	cg00695799	-0.00171	cg03701745	-0.002174	cg20323175	-0.003276	cg09757525	-0.002909	cg01558960	-0.001894	cg08621846	-0.00384	cg16348385	-0.001653	cg25912016	-0.002468	cg02650017	-0.003728	cg09357438	-0.004825	cg09229181	-0.004921	cg08464208	-0.003664
cg05307957	-0.0001774	cg05364038	-0.0003031	cg14991487	-0.0003716	cg13572511	-0.00171	cg04581938	-0.002174	cg02608752	-0.003275	cg12192749	-0.002908	cg23825688	-0.001894	cg09076788	-0.00384	cg05202804	-0.001652	cg02665570	-0.002467	cg02608752	-0.003727	cg17862152	-0.004824	cg07139301	-0.00492	cg10453823	-0.003664
cg00556132	-0.0001772	cg19793376	-0.0003031	cg03043157	-0.0003714	cg25565132	-0.00171	cg08989979	-0.002174	cg02458065	-0.003274	cg18556361	-0.002908	cg00119811	-0.001893	cg09276998	-0.003839	cg07019438	-0.001652	cg12790592	-0.002467	cg07392085	-0.003727	cg27175288	-0.004824	cg10178308	-0.00492	cg25893992	-0.003664
cg06960794	-0.0001771	cg22083815	-0.000303	cg07810382	-0.0003714	cg00471989	-0.001709	cg19022814	-0.002174	cg14305711	-0.003274	cg00433770	-0.002907	cg09560979	-0.001893	cg11623922	-0.003839	cg08748913	-0.001651	cg19413392	-0.002467	cg15825786	-0.003727	cg11026333	-0.004822	cg02458065	-0.004919	cg22889584	-0.003661
cg06687489	-0.000177	cg13186228	-0.0003028	cg04985652	-0.0003712	cg09197895	-0.001709	cg12339802	-0.002173	cg23062810	-0.003273	cg07452776	-0.002907	cg11299991	-0.001893	cg22639561	-0.003839	cg14480858	-0.001651	cg00945038	-0.002466	cg19025497	-0.003726	cg14424049	-0.004822	cg04964062	-0.004919	cg00520708	-0.00366
cg11559250	-0.000177	cg05476568	-0.0003026	cg01443426	-0.0003711	cg24203709	-0.001709	cg14335782	-0.002173	cg17467873	-0.003272	cg16292333	-0.002907	cg11367136	-0.001893	cg24170090	-0.003838	cg16851771	-0.001651	cg13208704	-0.002466	cg22806341	-0.003724	cg25660566	-0.004822	cg08745498	-0.004919	cg03376712	-0.00366
cg00315563	-0.0001769	cg00845204	-0.0003025	cg27024057	-0.0003711	cg13236881	-0.001708	cg21395519	-0.002173	cg11791577	-0.003271	cg27188703	-0.002907	cg20174636	-0.001893	cg04226366	-0.003835	cg21818871	-0.001651	cg06805557	-0.002465	cg06383124	-0.003723	cg13781853	-0.004821	cg24252925	-0.004918	cg19443311	-0.003659
cg07313709	-0.0001769	cg11995303	-0.0003025	cg01747664	-0.000371	cg25453664	-0.001708	cg25748794	-0.002173	cg09159285	-0.00327	cg05152300	-0.002906	cg05152300	-0.001892	cg14964327	-0.003834	cg08464702	-0.00165	cg07425625	-0.002465	cg23975062	-0.003723	cg14215472	-0.004821	cg01310473	-0.004916	cg26325135	-0.003658
cg26685941	-0.0001769	cg16750801	-0.0003025	cg04596060	-0.000371	cg05493526	-0.001707	cg26148236	-0.002173	cg13180678	-0.00327	cg17956079	-0.002906	cg24129382	-0.001892	cg20390515	-0.003834	cg18899035	-0.00165	cg24634593	-0.002465	cg00522276	-0.003719	cg18746451	-0.00482	cg02930107	-0.004915	cg17432453	-0.003657
cg01494702	-0.0001768	cg05641885	-0.0003024	cg08358683	-0.0003706	cg09368188	-0.001707	cg01136750	-0.002172	cg26100986	-0.00327	cg21654383	-0.002906	cg24449148	-0.001892	cg22187826	-0.003834	cg13696283	-0.001649	cg16302650	-0.002464	cg05576648	-0.003718	cg11562502	-0.004819	cg03225210	-0.004915	cg26196531	-0.003657
cg12613618	-0.0001768	cg14080155	-0.0003024	cg13838014	-0.0003706	cg10553088	-0.001707	cg04628008	-0.002172	cg02194789	-0.003269	cg26725274	-0.002906	cg00498155	-0.001891	cg22130262	-0.003831	cg13663738	-0.001647	cg03241649	-0.002463	cg14480858	-0.003715	cg02272150	-0.004817	cg18005693	-0.004915	cg03995966	-0.003655
cg24440088	-0.0001766	cg03193328	-0.0003023	cg00757212	-0.0003705	cg24811290	-0.001707	cg14813417	-0.002171	cg17896927	-0.003268	cg23397278	-0.002905	cg06217245	-0.001891	cg27648738	-0.003831	cg14766700	-0.001647	cg04124586	-0.002463	cg06491249	-0.003714	cg04134048	-0.004817	cg08533745	-0.004914	cg04494800	-0.003655
cg01373602	-0.0001765	cg03951219	-0.0003023	cg09408116	-0.0003702	cg00454770	-0.001706	cg21393051	-0.002171	cg19790321	-0.003266	cg08372947	-0.002904	cg15119100	-0.001891	cg24698536	-0.00383	cg16246961	-0.001647	cg05676450	-0.002463	cg20103150	-0.003714	cg16551732	-0.004816	cg27424226	-0.004914	cg00628697	-0.003654
cg08920174	-0.0001765	cg05038216	-0.0003023	cg05483021	-0.0003701	cg06692929	-0.001706	cg01552059	-0.00217	cg15278646	-0.003265	cg18334211	-0.002903	cg20717932	-0.001891	cg00719410	-0.003829	cg02642123	-0.001646	cg08118159	-0.002463	cg05084827	-0.003713	cg03723497	-0.004814	cg03921149	-0.004911	cg23269169	-0.003654
cg16754364	-0.0001765	cg08943714	-0.0003023	cg05752685	-0.0003701	cg14331882	-0.001706	cg04933208	-0.00217	cg00520708	-0.003262	cg17165848	-0.002902	cg00412294	-0.00189	cg11478200	-0.003829	cg03962809	-0.001646	cg01094748	-0.002462	cg00473031	-0.003712	cg07700514	-0.004811	cg15963552	-0.004911	cg00529585	-0.003652
cg23224120	-0.0001765	cg16958524	-0.0003023	cg24239882	-0.0003701	cg17633020	-0.001706	cg01906442	-0.002169	cg03046371	-0.003261	cg25849196	-0.002902	cg00769775	-0.00189	cg27109057	-0.003829	cg22607980	-0.001646	cg16937333	-0.002462	cg10222823	-0.003711	cg20877313	-0.004811	cg19674065	-0.004911	cg20466954	-0.003652
cg24709703	-0.0001765	cg25453664	-0.0003023	cg17573068	-0.00037	cg20234121	-0.001705	cg11995303	-0.002169	cg03385582	-0.003261	cg12920938	-0.002901	cg05281221	-0.00189	cg03431918	-0.003828	cg06789550	-0.001645	cg17137182	-0.002462	cg05986044	-0.003707	cg03265944	-0.00481	cg00405086	-0.00491	cg27379915	-0.003652
cg16630482	-0.0001764	cg06902669	-0.0003022	cg01726775	-0.0003698	cg01834022	-0.001704	cg16180531	-0.002168	cg03884592	-0.003261	cg16570157	-0.002901	cg26158950	-0.00189	cg10019916	-0.003827	cg15346781	-0.001645	cg14433247	-0.002461	cg10927841	-0.003707	cg24693225	-0.00481	cg16316672	-0.004908	cg23144681	-0.003649
cg17861863	-0.0001764	cg25587091	-0.0003022	cg17372941	-0.0003698	cg09340639	-0.001704	cg22260869	-0.002168	cg23904047	-0.003261	cg17470837	-0.002901	cg04743609	-0.001888	cg12695586	-0.003826	cg11409096	-0.001644	cg21335942	-0.002461	cg25247231	-0.003707	cg22095584	-0.004808	cg25912016	-0.004907	cg06127263	-0.003648
cg18176922	-0.0001764	cg14409083	-0.0003021	cg17111837	-0.0003697	cg26381364	-0.001704	cg17861863	-0.002166	cg09845785	-0.00326	cg20323175	-0.002901	cg23236270	-0.001888	cg24859352	-0.003826	cg10959651	-0.001643	cg17926678	-0.00246	cg13993673	-0.003706	cg05281221	-0.004806	cg22546686	-0.004906	cg23141632	-0.003648
cg22120063	-0.0001764	cg14921743	-0.0003021	cg22571038	-0.0003697	cg11571761	-0.001702	cg03673687	-0.002165	cg00769775	-0.003259	cg09432902	-0.0029	cg20088964	-0.001887	cg04169403	-0.003823	cg14157855	-0.001643	cg00976658	-0.002459	cg25877179	-0.003706	cg18221467	-0.004804	cg02275394	-0.004904	cg00289258	-0.003644
cg22667787	-0.0001764	cg12336574	-0.000302	cg09288789	-0.0003694	cg24440088	-0.001702	cg16292983	-0.002165	cg13129046	-0.003259	cg27310963	-0.0029	cg24810741	-0.001887	cg06253072	-0.003823	cg18352516	-0.001643	cg04788418	-0.002459	cg19708554	-0.003705	cg27575217	-0.004802	cg09981407	-0.004903	cg11614536	-0.003644
cg26233529	-0.0001764	cg16842485	-0.0003017	cg24161652	-0.000369	cg00241638	-0.001701	cg24610274	-0.002165	cg21645936	-0.003259	cg05757757	-0.002899	cg03225210	-0.001886	cg21597595	-0.003823	cg26916780	-0.001643	cg05927830	-0.002459	cg17637327	-0.003702	cg14554157	-0.004801	cg23105839	-0.004903	cg27020216	-0.003644
cg06675784	-0.0001762	cg19630440	-0.0003017	cg09459339	-0.0003689	cg00687551	-0.001701	cg00171725	-0.002164	cg05364038	-0.003258	cg07013734	-0.002899	cg19439399	-0.001886	cg04427735	-0.003822	cg01347682	-0.001642	cg22066108	-0.002459	cg23344321	-0.003702	cg16770799	-0.004801	cg26545834	-0.004902	cg17070611	-0.003642
cg04221521	-0.0001761	cg00275181	-0.0003016	cg17338501	-0.0003689	cg02825052	-0.001701	cg00773965	-0.002163	cg26588825	-0.003258	cg15319576	-0.002897	cg09704217	-0.001885	cg24610274	-0.003822	cg03414202	-0.001642	cg22718891	-0.002459	cg06152533	-0.003701	cg07310500	-0.004795	cg04855748	-0.004901	cg23533254	-0.003641
cg07044708	-0.0001761	cg14765959	-0.0003016	cg17208528	-0.0003688	cg16842485	-0.001701	cg06348377	-0.002163	cg09182044	-0.003257	cg23533254	-0.002897	cg15105359	-0.001885	cg25153601	-0.003822	cg04153116	-0.001642	cg08621846	-0.002457	cg16655375	-0.003701	cg03714573	-0.004792	cg07614371	-0.0049	cg04513006	-0.00364
cg02952008	-0.0001759	cg20795023	-0.0003016	cg24504423	-0.0003687	cg25473596	-0.001701	cg13472558	-0.002163	cg04833050	-0.003256	cg24865623	-0.002897	cg02221866	-0.001884	cg04260368	-0.003819	cg06619059	-0.001642	cg17817047	-0.002457	cg02283691	-0.003699	cg14288091	-0.004792	cg02425140	-0.004898	cg17338501	-0.003639
cg16605327	-0.0001758	cg24340572	-0.0003016	cg26365299	-0.0003687	cg03698956	-0.0017	cg03289416	-0.002162	cg10813147	-0.003255	cg25079102	-0.002897	cg06245338	-0.001884	cg22104578	-0.003819	cg10633958	-0.001642	cg01103590	-0.002456	cg09972561	-0.003697	cg15157312	-0.004792	cg17390350	-0.004898	cg22510074	-0.003639
cg24284497	-0.0001758	cg03809891	-0.0003015	cg26249450	-0.0003686	cg26233529	-0.0017	cg03712758	-0.002162	cg07682547	-0.003251	cg01614597	-0.002896	cg21184172	-0.001884	cg02841844	-0.003818	cg15346191	-0.001642	cg05925327	-0.002456	cg15500865	-0.003695	cg26835302	-0.004792	cg11435087	-0.004897	cg02959669	-0.003638
cg06719487	-0.0001757	cg02323277	-0.0003014	cg15059932	-0.0003685	cg00374839	-0.001699	cg04726091	-0.002162	cg21209815	-0.00325	cg02339392	-0.002896	cg06440946	-0.001882	cg02555074	-0.003815	cg09193479	-0.00164	cg07460838	-0.002456	cg25046651	-0.003695	cg03953500	-0.004791	cg26439963	-0.004897	cg12419522	-0.003638
cg15267232	-0.0001757	cg14913969	-0.0003013	cg24284497	-0.0003685	cg05107500	-0.001699	cg06849719	-0.002162	cg00024472	-0.003249	cg02561726	-0.002896	cg18855080	-0.001882	cg18808261	-0.003814	cg17997329	-0.001639	cg14634210	-0.002456	cg04628008	-0.003694	cg17526513	-0.004791	cg09191485	-0.004895	cg23197007	-0.003638
cg00486564	-0.0001756	cg06112654	-0.0003011	cg06456031	-0.000368	cg08349573	-0.001699	cg19048426	-0.002162	cg10305311	-0.003249	cg01799671	-0.002895	cg07089056	-0.001881	cg23351584	-0.003813	cg21395152	-0.001639	cg02642549	-0.002455	cg00664222	-0.003692	cg03620975	-0.004789	cg00846720	-0.004893	cg10367412	-0.003636
cg24054460	-0.0001756	cg07437056	-0.0003011	cg15057061	-0.000368	cg19576806	-0.001699	cg05728754	-0.002161	cg14848859	-0.003249	cg26642510	-0.002893	cg11337289	-0.00188	cg16982199	-0.003811	cg22377040	-0.001639	cg11378686	-0.002455	cg01549227	-0.003692	cg20091297	-0.004789	cg11140440	-0.00489	cg01862641	-0.003635
cg24158187	-0.0001756	cg08872937	-0.0003011	cg25806701	-0.0003677	cg20092046	-0.001699	cg15711016	-0.002161	cg07425625	-0.003247	cg05191655	-0.002892	cg11909137	-0.00188	cg18495563	-0.003811	cg24308654	-0.001639	cg00471989	-0.002453	cg09568355	-0.003691	cg20941554	-0.004788	cg26796190	-0.00489	cg06565620	-0.003635
cg27445177	-0.0001756	cg25208969	-0.0003011	cg13798825	-0.0003676	cg05641885	-0.001698	cg22764341	-0.002161	cg10553088	-0.003247	cg25969107	-0.002892	cg24457886	-0.00188	cg25021259	-0.003809	cg14056668	-0.001638	cg24810473	-0.002453	cg23451678	-0.003691	cg14763548	-0.004787	cg08748913	-0.004886	cg07226679	-0.003635
cg07588779	-0.0001755	cg16066641	-0.000301	cg20138458	-0.0003674	cg25599475	-0.001698	cg24535130	-0.002161	cg11366849	-0.003247	cg21162694	-0.002891	cg26559209	-0.00188	cg06212747	-0.003806	cg25046651	-0.001638	cg25546588	-0.002453	cg25026237	-0.003691	cg26201952	-0.004786	cg16851771	-0.004886	cg20465143	-0.003634
cg18552861	-0.0001755	cg03855710	-0.0003009	cg21209815	-0.0003672	cg25821794	-0.001698	cg01082498	-0.00216	cg16312514	-0.003247	cg26284638	-0.002891	cg01726775	-0.001879	cg14056668	-0.003804	cg17870408	-0.001637	cg03615913	-0.002452	cg21363348	-0.00369	cg03549127	-0.004781	cg00651087	-0.004885	cg16721977	-0.003633
cg27175819	-0.0001755	cg00570642	-0.0003007	cg21831898	-0.0003671	cg00262122	-0.001697	cg08810582	-0.00216	cg02278335	-0.003246	cg26127778	-0.00289	cg23261107	-0.001878	cg26559804	-0.003803	cg18610423	-0.001637	cg23535137	-0.002452	cg19542238	-0.003688	cg07095783	-0.004781	cg25472353	-0.004885	cg00491418	-0.003632
cg15189015	-0.0001753	cg18083114	-0.0003005	cg04264908	-0.000367	cg02998278	-0.001697	cg16761549	-0.00216	cg24842967	-0.003246	cg06552037	-0.002889	cg24882673	-0.001878	cg21591776	-0.003801	cg07143470	-0.001636	cg15093194	-0.002451	cg12307306	-0.003686	cg13836638	-0.004781	cg09257975	-0.004881	cg26495839	-0.003629
cg05360958	-0.0001752	cg02190253	-0.0003004	cg23246821	-0.000367	cg10491372	-0.001697	cg03025013	-0.002159	cg09727277	-0.003245	cg14630905	-0.002889	cg05463027	-0.001877	cg25070637	-0.003801	cg12746356	-0.001636	cg21836903	-0.002451	cg05882680	-0.003684	cg20801056	-0.00478	cg12093371	-0.004881	cg02667677	-0.003628
cg08151731	-0.0001752	cg00818473	-0.0003003	cg24794857	-0.000367	cg09549015	-0.001696	cg08248600	-0.002159	cg01428769	-0.003244	cg02738081	-0.002888	cg02318139	-0.001876	cg12192749	-0.003798	cg02477579	-0.001635	cg23299484	-0.00245	cg13572892	-0.003684	cg01349856	-0.004779	cg15681577	-0.004881	cg21101051	-0.003628
cg14270348	-0.0001752	cg23164459	-0.0003003	cg08945395	-0.0003668	cg09995475	-0.001696	cg20383084	-0.002159	cg03549571	-0.003244	cg06491249	-0.002886	cg13269407	-0.001876	cg24580066	-0.003798	cg05054115	-0.001635	cg24337786	-0.00245	cg22017733	-0.003684	cg21906414	-0.004779	cg04489069	-0.00488	cg05216862	-0.003627
cg14428080	-0.0001751	cg06640763	-0.0003002	cg04439159	-0.0003667	cg10324158	-0.001696	cg26414521	-0.002159	cg08748100	-0.003244	cg15536663	-0.002886	cg24937877	-0.001875	cg14631462	-0.003797	cg08119553	-0.001635	cg08230177	-0.002449	cg00555438	-0.003683	cg18644703	-0.004778	cg08727193	-0.004879	cg04021962	-0.003626
cg16821694	-0.0001751	cg18209001	-0.0003002	cg08391942	-0.0003667	cg02335642	-0.001695	cg07003632	-0.002158	cg12015310	-0.003244	cg02126753	-0.002885	cg15579148	-0.001874	cg20112079	-0.003796	cg23691090	-0.001634	cg19143990	-0.002448	cg00781110	-0.003683	cg24115067	-0.004778	cg20811804	-0.004877	cg19320816	-0.003626
cg05223720	-0.000175	cg03801179	-0.0003001	cg08611163	-0.0003666	cg04710402	-0.001695	cg12043428	-0.002158	cg00073010	-0.003243	cg04167833	-0.002885	cg15811668	-0.001874	cg23215109	-0.003796	cg11782550	-0.001633	cg05545914	-0.002447	cg11857093	-0.003682	cg01862641	-0.004777	cg10836716	-0.004876	cg27202913	-0.003626
cg07762054	-0.0001749	cg12394377	-0.0003001	cg05694021	-0.0003663	cg07682547	-0.001695	cg23397278	-0.002158	cg19816445	-0.003243	cg11641102	-0.002884	cg20587543	-0.001874	cg12041340	-0.003795	cg19414706	-0.001633	cg11630242	-0.002447	cg19168338	-0.003682	cg04814450	-0.004777	cg11223252	-0.004876	cg01174771	-0.003624
cg23323627	-0.0001749	cg10813147	-0.0003	cg15346781	-0.0003662	cg19935945	-0.001695	cg00927169	-0.002157	cg13375984	-0.003241	cg01545587	-0.002882	cg25079102	-0.001874	cg01494702	-0.003794	cg09650487	-0.001632	cg13411656	-0.002447	cg20344434	-0.00368	cg24763126	-0.004777	cg20048529	-0.004876	cg07110659	-0.003624
cg11180624	-0.0001747	cg16714096	-0.0003	cg17338212	-0.0003662	cg00089823	-0.001694	cg08877617	-0.002157	cg08435340	-0.00324	cg08205361	-0.002882	cg09459339	-0.001873	cg07801681	-0.003794	cg01337515	-0.001631	cg22607980	-0.002446	cg27368911	-0.003679	cg24451800	-0.004776	cg08250099	-0.004875	cg24843443	-0.003624
cg14037413	-0.0001747	cg01462053	-0.0002999	cg25623977	-0.0003661	cg08341821	-0.001694	cg12725599	-0.002157	cg13650938	-0.003239	cg19544919	-0.002882	cg13810556	-0.001872	cg24810741	-0.003794	cg01147550	-0.001629	cg07405370	-0.002444	cg07701237	-0.003678	cg04961553	-0.004773	cg15484019	-0.004875	cg18121761	-0.003622
cg18147147	-0.0001747	cg04985652	-0.0002997	cg02425140	-0.000366	cg09463047	-0.001694	cg15575641	-0.002157	cg15846886	-0.003239	cg01613455	-0.00288	cg17536603	-0.001872	cg26416381	-0.003794	cg17717549	-0.001629	cg17839721	-0.002444	cg20379725	-0.003678	cg12656666	-0.004773	cg01697163	-0.004874	cg23072711	-0.003621
cg00792107	-0.0001746	cg09234616	-0.0002997	cg27450667	-0.000366	cg16965558	-0.001694	cg17584085	-0.002157	cg00218146	-0.003238	cg14868703	-0.002879	cg15202102	-0.001871	cg08841511	-0.003793	cg00603274	-0.001628	cg06719487	-0.002443	cg19262377	-0.003677	cg00781110	-0.00477	cg17132421	-0.004873	cg03117005	-0.00362
cg23451678	-0.0001746	cg13808240	-0.0002996	cg02983090	-0.0003659	cg17717549	-0.001694	cg27008230	-0.002156	cg06385087	-0.003238	cg20912169	-0.002879	cg03997398	-0.00187	cg18259504	-0.003793	cg09537259	-0.001628	cg23158731	-0.002443	cg10587854	-0.003673	cg12113561	-0.004769	cg18794854	-0.004872	cg27641628	-0.00362
cg07164639	-0.0001745	cg02146032	-0.0002995	cg04999352	-0.0003657	cg04342999	-0.001693	cg00002236	-0.002155	cg16273597	-0.003237	cg27563952	-0.002879	cg11158729	-0.00187	cg06051961	-0.003789	cg09797645	-0.001628	cg06097557	-0.002442	cg08201700	-0.003672	cg14754637	-0.004768	cg08201700	-0.004871	cg10821845	-0.003619
cg13981380	-0.0001745	cg26462931	-0.0002995	cg04021962	-0.0003656	cg26368228	-0.001693	cg02184673	-0.002155	cg22727641	-0.003237	cg23732003	-0.002878	cg12543949	-0.00187	cg14502172	-0.003789	cg16316672	-0.001628	cg07789559	-0.002442	cg08376828	-0.003671	cg20453264	-0.004768	cg08340755	-0.004871	cg19192585	-0.003617
cg17025232	-0.0001745	cg10806009	-0.0002993	cg07139087	-0.0003656	cg04844714	-0.001692	cg09092311	-0.002155	cg03029127	-0.003236	cg10573763	-0.002876	cg05739816	-0.001868	cg07249274	-0.003788	cg02283691	-0.001627	cg20204401	-0.002442	cg20754261	-0.00367	cg14726525	-0.004766	cg10253929	-0.004866	cg14197923	-0.003616
cg20795023	-0.0001745	cg05463027	-0.0002992	cg13455410	-0.0003656	cg06346667	-0.001692	cg16630482	-0.002155	cg17547875	-0.003235	cg23206311	-0.002876	cg02275294	-0.001867	cg16547579	-0.003788	cg22224625	-0.001627	cg25143990	-0.002442	cg17070611	-0.003669	cg25095814	-0.004766	cg22381454	-0.004863	cg19877419	-0.003616
cg08116199	-0.0001744	cg08945395	-0.000299	cg17870408	-0.0003655	cg23861715	-0.001692	cg23435746	-0.002155	cg27563952	-0.003235	cg06794581	-0.002875	cg12423123	-0.001867	cg23463144	-0.003786	cg22889584	-0.001627	cg06143087	-0.002441	cg18801599	-0.003669	cg10165198	-0.004765	cg22998811	-0.004862	cg04788418	-0.003614
cg24037897	-0.0001744	cg22337605	-0.000299	cg27353361	-0.0003655	cg00257455	-0.001691	cg26884027	-0.002155	cg06491249	-0.003234	cg13264941	-0.002875	cg18954700	-0.001867	cg24451800	-0.003786	cg23601376	-0.001627	cg13353717	-0.002441	cg26518861	-0.003669	cg02283691	-0.004764	cg18142162	-0.004861	cg15210108	-0.003614
cg05989429	-0.0001743	cg04723723	-0.0002989	cg03193328	-0.0003654	cg04103514	-0.00169	cg05429895	-0.002154	cg13441766	-0.003234	cg13547268	-0.002875	cg00486352	-0.001866	cg11919694	-0.003785	cg03426023	-0.001626	cg15460093	-0.002441	cg02730156	-0.003667	cg15561583	-0.004763	cg24851858	-0.004861	cg11791577	-0.003609
cg17862152	-0.0001742	cg09797645	-0.0002989	cg03535663	-0.0003654	cg05884705	-0.00169	cg12923215	-0.002154	cg24186674	-0.003233	cg25732426	-0.002875	cg00982919	-0.001866	cg23141632	-0.003784	cg02078870	-0.001625	cg18789918	-0.00244	cg21437157	-0.003667	cg10257545	-0.004762	cg05034702	-0.00486	cg20396526	-0.003609
cg02017450	-0.000174	cg24284910	-0.0002989	cg14206898	-0.0003654	cg11278262	-0.00169	cg00752016	-0.002153	cg01887995	-0.003232	cg08748913	-0.002874	cg21335942	-0.001865	cg02455397	-0.003783	cg13519902	-0.001625	cg02794358	-0.002439	cg01689438	-0.003666	cg16556906	-0.004761	cg00054791	-0.004858	cg05068428	-0.003607
cg09368188	-0.000174	cg02955631	-0.0002988	cg19079546	-0.0003654	cg04092393	-0.001689	cg04084618	-0.002153	cg15141467	-0.003232	cg24374161	-0.002874	cg25912016	-0.001865	cg06814616	-0.003783	cg27584135	-0.001625	cg15632325	-0.002439	cg06060137	-0.003666	cg05989669	-0.00476	cg00392242	-0.004855	cg05202804	-0.003604
cg14305711	-0.000174	cg05892030	-0.0002988	cg04603976	-0.0003652	cg16100690	-0.001689	cg10540364	-0.002153	cg20275558	-0.003232	cg18399703	-0.002873	cg24610274	-0.001864	cg12918457	-0.003783	cg04099180	-0.001623	cg20967889	-0.002439	cg08378782	-0.003666	cg15694605	-0.00476	cg01416915	-0.004854	cg13919466	-0.003603
cg26642510	-0.000174	cg01185682	-0.0002987	cg14037413	-0.0003651	cg23254047	-0.001689	cg23552192	-0.002153	cg17330672	-0.00323	cg26021103	-0.002873	cg20622019	-0.001863	cg22256631	-0.003783	cg04347582	-0.001623	cg00412294	-0.002436	cg14712794	-0.003666	cg02693818	-0.004758	cg08259810	-0.004854	cg01522456	-0.003601
cg06634914	-0.0001739	cg13565656	-0.0002987	cg20064151	-0.0003651	cg15148933	-0.001688	cg09012708	-0.002152	cg20337384	-0.00323	cg06476606	-0.002871	cg21597595	-0.001863	cg23260877	-0.003782	cg20686479	-0.001623	cg07616394	-0.002434	cg12004183	-0.003665	cg26887379	-0.004757	cg17882426	-0.004854	cg26325335	-0.0036
cg07807026	-0.0001738	cg24965308	-0.0002987	cg20234121	-0.0003651	cg25964007	-0.001688	cg10860819	-0.002152	cg05694021	-0.003229	cg15424250	-0.002871	cg09896900	-0.001862	cg15073248	-0.003781	cg06773122	-0.001622	cg12758636	-0.002434	cg16068812	-0.003665	cg04685170	-0.004755	cg11153872	-0.004853	cg26579311	-0.0036
cg08229199	-0.0001738	cg04226366	-0.0002986	cg24664038	-0.0003651	cg02093811	-0.001687	cg13353717	-0.002152	cg25442239	-0.003229	cg01704226	-0.002867	cg19157580	-0.001861	cg06388350	-0.00378	cg11953383	-0.001622	cg17276002	-0.002433	cg14292619	-0.003664	cg13099890	-0.004754	cg03284866	-0.004852	cg00495036	-0.003599
cg10959651	-0.0001738	cg22685245	-0.0002986	cg08214847	-0.0003649	cg12961059	-0.001687	cg21359747	-0.002152	cg05152300	-0.003225	cg13446689	-0.002866	cg25472353	-0.001861	cg21771714	-0.003779	cg20145610	-0.001622	cg21609684	-0.002433	cg17980625	-0.003664	cg15811668	-0.004754	cg09072408	-0.00485	cg08365738	-0.003599
cg18756545	-0.0001738	cg26840590	-0.0002985	cg18252731	-0.0003646	cg14039237	-0.001687	cg00621240	-0.002151	cg18565132	-0.003225	cg17342302	-0.002866	cg02250787	-0.00186	cg03710364	-0.003778	cg02323277	-0.001621	cg06910925	-0.002432	cg22731359	-0.003664	cg09359106	-0.004752	cg19286686	-0.00485	cg20740299	-0.003599
cg07700233	-0.0001736	cg11303670	-0.0002984	cg20420826	-0.0003645	cg24541871	-0.001687	cg14056668	-0.002151	cg23261107	-0.003225	cg01062691	-0.002865	cg20224311	-0.00186	cg16468187	-0.003778	cg10279794	-0.001621	cg08965235	-0.002432	cg05281221	-0.003662	cg04879755	-0.004751	cg12004183	-0.004846	cg00686083	-0.003597
cg08412913	-0.0001736	cg04689082	-0.0002983	cg24284973	-0.0003644	cg02997316	-0.001686	cg14378848	-0.002151	cg15174393	-0.003224	cg24364143	-0.002865	cg00890840	-0.001859	cg02469838	-0.003777	cg18742438	-0.001621	cg08869273	-0.002431	cg04878842	-0.003659	cg06974755	-0.004751	cg06122635	-0.004845	cg09383816	-0.003597
cg13254584	-0.0001735	cg04958411	-0.0002983	cg11344352	-0.0003641	cg03350186	-0.001686	cg26368228	-0.002151	cg17205832	-0.003224	cg02930996	-0.002864	cg11416243	-0.001859	cg12726960	-0.003776	cg19702675	-0.001621	cg13998093	-0.002431	cg25161512	-0.003659	cg18374181	-0.004751	cg09413615	-0.004845	cg17182507	-0.003597
cg19982668	-0.0001735	cg13690864	-0.0002983	cg26993198	-0.000364	cg07904983	-0.001686	cg02173849	-0.00215	cg25347264	-0.003224	cg05983315	-0.002863	cg26272270	-0.001859	cg13235817	-0.003775	cg03669298	-0.00162	cg24154161	-0.002431	cg15674193	-0.003658	cg15435730	-0.00475	cg25473596	-0.004845	cg19516340	-0.003597
cg03451212	-0.0001734	cg26416381	-0.0002981	cg05743713	-0.0003638	cg11529250	-0.001686	cg06907405	-0.00215	cg16651732	-0.003223	cg07627639	-0.002863	cg04839259	-0.001858	cg09467508	-0.003774	cg13524209	-0.00162	cg15105359	-0.00243	cg06745704	-0.003657	cg07728920	-0.004748	cg27584135	-0.004845	cg27300494	-0.003597
cg03505117	-0.0001733	cg00186909	-0.000298	cg01797371	-0.0003636	cg11819639	-0.001686	cg27031632	-0.00215	cg19544919	-0.003222	cg05441768	-0.002862	cg08016802	-0.001858	cg24112733	-0.003774	cg17670640	-0.00162	cg03426023	-0.002429	cg11278262	-0.003657	cg23199815	-0.004748	cg13988851	-0.004844	cg18392612	-0.003595
cg07318417	-0.0001733	cg19605920	-0.000298	cg02184673	-0.0003635	cg22595235	-0.001686	cg24873743	-0.002148	cg22685245	-0.003222	cg19657603	-0.002862	cg18833329	-0.001858	cg26725274	-0.003774	cg02809746	-0.001619	cg26916780	-0.002429	cg03196689	-0.003655	cg02608752	-0.004747	cg02959609	-0.004843	cg18848419	-0.003591
cg02219997	-0.0001732	cg15726260	-0.0002976	cg09843573	-0.0003633	cg02476580	-0.001685	cg25921512	-0.002148	cg21758133	-0.003221	cg20617957	-0.002862	cg24350771	-0.001858	cg03247389	-0.003771	cg04893913	-0.001619	cg00024472	-0.002428	cg07313589	-0.003655	cg17467873	-0.004746	cg22686022	-0.004843	cg20863963	-0.003591
cg22868282	-0.0001732	cg05947596	-0.0002973	cg12277495	-0.0003633	cg03070196	-0.001684	cg24315421	-0.002146	cg02642549	-0.00322	cg04035728	-0.002861	cg25675772	-0.001858	cg08535260	-0.003771	cg22125370	-0.001619	cg02561726	-0.002428	cg09361691	-0.003654	cg05951576	-0.004745	cg21840041	-0.004838	cg07961887	-0.00359
cg27478961	-0.000173	cg14365271	-0.0002973	cg16185015	-0.0003633	cg13847963	-0.001684	cg10553088	-0.002145	cg24463469	-0.00322	cg18813148	-0.002861	cg25903779	-0.001858	cg17124583	-0.00377	cg05075176	-0.001618	cg07093915	-0.002428	cg06491116	-0.003653	cg08022244	-0.004745	cg01109643	-0.004835	cg19471466	-0.003589
cg03970319	-0.0001729	cg15079315	-0.0002972	cg00499524	-0.0003631	cg21788615	-0.001684	cg20234121	-0.002145	cg00759699	-0.003219	cg09504322	-0.00286	cg18374181	-0.001857	cg21359747	-0.00377	cg20222376	-0.001618	cg16005989	-0.002428	cg19869746	-0.003653	cg08078772	-0.004745	cg23864632	-0.004835	cg16696536	-0.003588
cg25530908	-0.0001729	cg22676470	-0.0002972	cg13236881	-0.0003631	cg25367905	-0.001684	cg26723847	-0.002145	cg02619205	-0.003219	cg11616676	-0.00286	cg23778363	-0.001857	cg23601376	-0.00377	cg02114449	-0.001617	cg09825713	-0.002427	cg11514288	-0.00365	cg08233811	-0.004745	cg26394940	-0.004835	cg17801546	-0.003588
cg05042743	-0.0001728	cg07560087	-0.0002971	cg07813031	-0.0003629	cg00452199	-0.001683	cg10791955	-0.002144	cg10726226	-0.003218	cg02650017	-0.002858	cg07849944	-0.001856	cg08151750	-0.003769	cg18252360	-0.001617	cg26187308	-0.002427	cg22058250	-0.00365	cg26187308	-0.004745	cg00785738	-0.004834	cg02874569	-0.003587
cg13137533	-0.0001728	cg11373604	-0.0002971	cg26958524	-0.0003629	cg16876647	-0.001682	cg12921275	-0.002144	cg17491987	-0.003218	cg12432635	-0.002855	cg13455410	-0.001856	cg20103150	-0.003769	cg21475097	-0.001617	cg03762483	-0.002426	cg25879102	-0.00365	cg18558647	-0.004742	cg01613455	-0.004834	cg26503877	-0.003587
cg17001566	-0.0001728	cg05419984	-0.000297	cg02339392	-0.0003628	cg17856830	-0.001682	cg14485809	-0.002144	cg02794358	-0.003217	cg20474370	-0.002855	cg13798825	-0.001856	cg03714573	-0.003768	cg24634593	-0.001617	cg23531488	-0.002425	cg04833050	-0.003649	cg16751098	-0.004741	cg03592161	-0.004834	cg25095951	-0.003586
cg22763897	-0.0001728	cg05895618	-0.000297	cg07375367	-0.0003628	cg00215432	-0.001681	cg23970856	-0.002144	cg05925327	-0.003217	cg22699044	-0.002855	cg23976499	-0.001856	cg03838680	-0.003768	cg01559726	-0.001616	cg09666654	-0.002424	cg23854103	-0.003649	cg12423123	-0.00474	cg05191655	-0.004834	cg01080924	-0.003585
cg10706454	-0.0001727	cg13299776	-0.000297	cg08774452	-0.0003628	cg25643118	-0.001681	cg14331882	-0.002143	cg14940449	-0.003216	cg24789128	-0.002854	cg27368911	-0.001856	cg06281795	-0.003768	cg06616077	-0.001616	cg26105214	-0.002424	cg11861709	-0.003648	cg22884899	-0.004739	cg09247346	-0.004833	cg24748262	-0.003585
cg05511196	-0.0001726	cg11536940	-0.0002969	cg21787965	-0.0003625	cg00281467	-0.00168	cg10315128	-0.002142	cg24292323	-0.003216	cg15361661	-0.002853	cg07174665	-0.001855	cg10087399	-0.003768	cg07925134	-0.001616	cg21787965	-0.002423	cg19048426	-0.003646	cg03725309	-0.004737	cg26227411	-0.004833	cg15375883	-0.003584
cg20771240	-0.0001726	cg26992603	-0.0002969	cg14726525	-0.0003623	cg10073091	-0.00168	cg11153400	-0.002142	cg04311496	-0.003215	cg01283201	-0.002851	cg12180270	-0.001855	cg11361827	-0.003767	cg09368188	-0.001616	cg18617679	-0.002422	cg14811608	-0.003644	cg21581821	-0.004737	cg01712059	-0.004831	cg17381565	-0.003584
cg27073066	-0.0001726	cg11806605	-0.0002967	cg19216198	-0.0003623	cg14119437	-0.00168	cg19415162	-0.002142	cg25472353	-0.003215	cg14195216	-0.002849	cg15854125	-0.001855	cg11882252	-0.003767	cg16762684	-0.001616	cg02782630	-0.002421	cg04812615	-0.003643	cg24374161	-0.004735	cg27561954	-0.004831	cg16906822	-0.003583
cg03235290	-0.0001725	cg18031978	-0.0002967	cg13428009	-0.0003622	cg18155840	-0.00168	cg22947007	-0.002142	cg04958411	-0.003214	cg19439399	-0.002848	cg06981182	-0.001854	cg25337795	-0.003767	cg01538166	-0.001615	cg15289316	-0.002421	cg05432017	-0.003643	cg02386159	-0.004734	cg23520930	-0.00483	cg00368987	-0.003582
cg08481967	-0.0001725	cg21300895	-0.0002966	cg01394819	-0.0003621	cg17130815	-0.001678	cg27389262	-0.002142	cg05812836	-0.003213	cg19757382	-0.002848	cg01747664	-0.001853	cg02714303	-0.003766	cg03854765	-0.001615	cg16507511	-0.002421	cg05501584	-0.003643	cg10178261	-0.004734	cg01228342	-0.004827	cg09068447	-0.003582
cg08727535	-0.0001725	cg02901139	-0.0002964	cg05143078	-0.0003621	cg18650716	-0.001678	cg12155547	-0.002141	cg09843573	-0.003213	cg16507511	-0.002847	cg14434062	-0.001852	cg04789589	-0.003766	cg07865517	-0.001614	cg16521978	-0.002421	cg20149973	-0.003643	cg17162576	-0.004734	cg01807820	-0.004826	cg09060610	-0.003581
cg06388350	-0.0001724	cg06253072	-0.0002964	cg01804193	-0.000362	cg24154161	-0.001678	cg11223252	-0.00214	cg16906822	-0.003213	cg09550909	-0.002846	cg00024472	-0.001851	cg19539421	-0.003765	cg21924273	-0.001614	cg17711365	-0.002421	cg21627760	-0.003641	cg13660664	-0.004733	cg15000998	-0.004825	cg07080372	-0.003574
cg17966192	-0.0001724	cg07643912	-0.0002964	cg08250099	-0.000362	cg00218103	-0.001677	cg18352516	-0.00214	cg20221591	-0.003213	cg25195415	-0.002846	cg13730105	-0.001851	cg08005849	-0.003764	cg22685245	-0.001614	cg09591663	-0.00242	cg21816685	-0.003641	cg15068050	-0.004733	cg15409133	-0.004825	cg16001495	-0.003574
cg22332266	-0.0001724	cg01871695	-0.0002963	cg10489124	-0.000362	cg04060275	-0.001677	cg02172018	-0.002139	cg22724765	-0.003213	cg01790646	-0.002845	cg01885963	-0.00185	cg17610929	-0.003764	cg02017282	-0.001613	cg03204322	-0.002419	cg26202340	-0.00364	cg23426958	-0.004731	cg15249639	-0.004822	cg17368737	-0.003574
cg24405617	-0.0001724	cg06516124	-0.0002963	cg02891774	-0.0003618	cg01511567	-0.001676	cg17569492	-0.002139	cg02072170	-0.003212	cg00705280	-0.002844	cg09229181	-0.00185	cg17321814	-0.003763	cg11421459	-0.001613	cg10469553	-0.002419	cg26685941	-0.003639	cg24599205	-0.004731	cg18530251	-0.004822	cg10112407	-0.003572
cg00508195	-0.0001723	cg14507891	-0.0002963	cg27277403	-0.0003618	cg05042743	-0.001676	cg08298794	-0.002138	cg13696283	-0.003212	cg12336574	-0.002844	cg12065840	-0.00185	cg08658665	-0.003762	cg17044611	-0.001613	cg13279811	-0.002419	cg06789550	-0.003638	cg25916307	-0.004731	cg18486102	-0.00482	cg19615789	-0.003571
cg05805851	-0.0001723	cg20530339	-0.0002962	cg07588779	-0.0003615	cg02085891	-0.001675	cg03714573	-0.002137	cg21787965	-0.003212	cg14446942	-0.002843	cg18192294	-0.00185	cg14519518	-0.003762	cg17001566	-0.001612	cg16154689	-0.002419	cg13598865	-0.003638	cg26568762	-0.004731	cg23844623	-0.004819	cg21247472	-0.003568
cg06141624	-0.0001723	cg21575509	-0.0002962	cg19021732	-0.0003615	cg09143195	-0.001675	cg16799961	-0.002136	cg00230368	-0.003211	cg03029127	-0.002842	cg26906217	-0.00185	cg03317082	-0.003761	cg11862993	-0.001611	cg10393598	-0.002418	cg15681577	-0.003638	cg10830649	-0.004729	cg26894079	-0.004819	cg04456036	-0.003567
cg02123280	-0.0001722	cg24425483	-0.0002962	cg00186909	-0.0003614	cg10861390	-0.001675	cg20740299	-0.002136	cg25593954	-0.003211	cg06598332	-0.002842	cg10097150	-0.001849	cg08309809	-0.00376	cg05773628	-0.00161	cg11889265	-0.002418	cg23601376	-0.003638	cg21758133	-0.004729	cg11121252	-0.004817	cg19055231	-0.003567
cg08799922	-0.0001722	cg07682547	-0.0002961	cg04273303	-0.0003614	cg20986280	-0.001675	cg02692785	-0.002135	cg25856383	-0.003211	cg09068447	-0.002842	cg14127398	-0.001849	cg20149973	-0.00376	cg08219170	-0.00161	cg22161376	-0.002418	cg26272270	-0.003638	cg23736843	-0.004729	cg21621906	-0.004816	cg19590421	-0.003567
cg09340639	-0.0001722	cg26163238	-0.0002961	cg07700514	-0.0003614	cg06560912	-0.001674	cg17205832	-0.002134	cg00824806	-0.003208	cg16273597	-0.002842	cg22163056	-0.001848	cg24664861	-0.00376	cg16952751	-0.00161	cg06029308	-0.002416	cg09967877	-0.003637	cg26181490	-0.004729	cg21029591	-0.004815	cg20208398	-0.003567
cg18598117	-0.0001722	cg12005760	-0.000296	cg26605406	-0.0003614	cg23158731	-0.001674	cg22066108	-0.002134	cg04667919	-0.003208	cg23564243	-0.002842	cg26843324	-0.001847	cg23838245	-0.003759	cg22982767	-0.001609	cg09874213	-0.002416	cg08047252	-0.003636	cg01347682	-0.004727	cg21208682	-0.004813	cg27576946	-0.003567
cg25809301	-0.0001722	cg04018288	-0.0002959	cg13033938	-0.0003613	cg26464887	-0.001674	cg24081819	-0.002133	cg10470208	-0.003207	cg10549986	-0.002841	cg27585939	-0.001847	cg26361757	-0.003754	cg14164044	-0.001608	cg18880897	-0.002416	cg20465143	-0.003635	cg18109838	-0.004727	cg08856347	-0.004811	cg26297819	-0.003566
cg00684075	-0.0001721	cg05600717	-0.0002959	cg24843646	-0.0003613	cg05228408	-0.001673	cg03786336	-0.002132	cg14217248	-0.003207	cg14093715	-0.00284	cg09359064	-0.001846	cg09247346	-0.003753	cg15900248	-0.001608	cg02802055	-0.002415	cg13406145	-0.003633	cg19182353	-0.004727	cg09009410	-0.004811	cg18094824	-0.003565
cg22871227	-0.0001721	cg09316894	-0.0002959	cg03434029	-0.0003612	cg13782932	-0.001673	cg01309052	-0.00213	cg00688840	-0.003205	cg23158731	-0.00284	cg00417297	-0.001845	cg11514288	-0.003753	cg27139424	-0.001608	cg01269795	-0.002414	cg10171063	-0.003632	cg03992611	-0.004726	cg09060610	-0.00481	cg25510609	-0.003565
cg12394377	-0.000172	cg04622601	-0.0002958	cg09137533	-0.0003612	cg13798825	-0.001673	cg11632906	-0.00213	cg16386396	-0.003205	cg08786829	-0.002839	cg01545587	-0.001845	cg06805546	-0.003752	cg08799922	-0.001607	cg18644703	-0.002414	cg09461395	-0.003631	cg12695586	-0.004726	cg16094412	-0.004809	cg00588920	-0.003563
cg13279811	-0.000172	cg09570682	-0.0002958	cg18506744	-0.0003612	cg16137862	-0.001673	cg12055220	-0.00213	cg00004818	-0.003204	cg17713673	-0.002838	cg02966153	-0.001845	cg07023791	-0.00375	cg09934365	-0.001607	cg22998811	-0.002414	cg14860499	-0.00363	cg16146033	-0.004726	cg01519094	-0.004808	cg01691639	-0.003562
cg18233746	-0.0001719	cg17356181	-0.0002958	cg20129994	-0.0003612	cg19760410	-0.001673	cg20452714	-0.00213	cg10893437	-0.003204	cg22491225	-0.002837	cg04138112	-0.001845	cg17348667	-0.003748	cg25098208	-0.001607	cg04354805	-0.002413	cg01222408	-0.003628	cg04472725	-0.004723	cg03781505	-0.004806	cg19539421	-0.003562
cg05682561	-0.0001718	cg16838838	-0.0002956	cg27008694	-0.0003612	cg02595832	-0.001672	cg24441127	-0.00213	cg12436196	-0.003204	cg17034088	-0.002834	cg05084827	-0.001845	cg18588504	-0.003747	cg26202340	-0.001607	cg16278329	-0.002413	cg23158731	-0.003628	cg19821582	-0.004722	cg11464285	-0.004805	cg06928346	-0.003561
cg10523903	-0.0001718	cg08437578	-0.0002955	cg18260973	-0.0003611	cg02693818	-0.001672	cg03459791	-0.002129	cg17892169	-0.003204	cg17080504	-0.002834	cg17870408	-0.001845	cg02671126	-0.003746	cg04743609	-0.001606	cg17543123	-0.002413	cg01265531	-0.003627	cg08695830	-0.00472	cg16655375	-0.004805	cg11400774	-0.003561
cg04650789	-0.0001717	cg12092201	-0.0002953	cg05156137	-0.000361	cg15214183	-0.001672	cg11241541	-0.002129	cg23531488	-0.003204	cg19495013	-0.002832	cg06255601	-0.001844	cg07013734	-0.003746	cg06485787	-0.001606	cg17775621	-0.002413	cg11681959	-0.003627	cg18142162	-0.00472	cg21475097	-0.004805	cg04122744	-0.003558
cg09896900	-0.0001717	cg04429140	-0.0002952	cg16100690	-0.0003609	cg16068812	-0.001671	cg13798825	-0.002129	cg25016544	-0.003204	cg02091489	-0.002831	cg07592724	-0.001844	cg14162086	-0.003745	cg06786219	-0.001606	cg21979196	-0.002412	cg14906390	-0.003626	cg02928365	-0.004719	cg07890839	-0.004804	cg04751035	-0.003556
cg22306928	-0.0001717	cg23345500	-0.0002952	cg19734015	-0.0003607	cg26926665	-0.001671	cg08062023	-0.002128	cg12457611	-0.003203	cg05173737	-0.002831	cg10385382	-0.001844	cg19878838	-0.003745	cg23535137	-0.001606	cg22763897	-0.002412	cg06752054	-0.003625	cg16170006	-0.004719	cg27523951	-0.004804	cg23222472	-0.003554
cg03263618	-0.0001716	cg05309948	-0.000295	cg02108623	-0.0003605	cg11058154	-0.00167	cg09168548	-0.002128	cg20605134	-0.003203	cg06305609	-0.002831	cg11420768	-0.001844	cg14906390	-0.003744	cg04351062	-0.001605	cg24858233	-0.002412	cg24337786	-0.003624	cg16264722	-0.004719	cg11953383	-0.004803	cg24681845	-0.003554
cg03897712	-0.0001716	cg16605327	-0.000295	cg04742719	-0.0003605	cg27331241	-0.00167	cg18610423	-0.002128	cg23152235	-0.003203	cg21210985	-0.002831	cg19210358	-0.001844	cg20041366	-0.003744	cg18219951	-0.001605	cg27585287	-0.002412	cg02250787	-0.003623	cg02413850	-0.004718	cg21306329	-0.004803	cg21922574	-0.003553
cg04547588	-0.0001716	cg26717995	-0.000295	cg18450254	-0.0003605	cg10401367	-0.001669	cg10763059	-0.002127	cg23786580	-0.003203	cg15922174	-0.00283	cg20464804	-0.001844	cg14998335	-0.003743	cg25222014	-0.001605	cg27499820	-0.002411	cg04347477	-0.00362	cg06719604	-0.004717	cg08856946	-0.004802	cg00225765	-0.003551
cg12163407	-0.0001716	cg04294058	-0.0002949	cg03742950	-0.0003602	cg12005760	-0.001668	cg05606351	-0.002126	cg05892030	-0.003202	cg03710364	-0.002829	cg14881618	-0.001843	cg06157334	-0.003742	cg25843003	-0.001605	cg03987227	-0.00241	cg26916780	-0.003619	cg19634213	-0.004717	cg24333845	-0.004802	cg26867575	-0.003549
cg25015038	-0.0001716	cg15081882	-0.0002948	cg07046575	-0.0003601	cg26723847	-0.001668	cg24585453	-0.002124	cg22813140	-0.003201	cg01394819	-0.002827	cg09197895	-0.001842	cg09219721	-0.003742	cg04141627	-0.001604	cg08623215	-0.00241	cg11296230	-0.003618	cg09595912	-0.004716	cg03992611	-0.004801	cg19888869	-0.003548
cg18250846	-0.0001713	cg17861863	-0.0002948	cg25316663	-0.0003601	cg02962944	-0.001667	cg25022611	-0.002124	cg02029926	-0.003199	cg03669298	-0.002827	cg13353717	-0.001842	cg15448445	-0.003742	cg06805557	-0.001604	cg15270687	-0.00241	cg03414202	-0.003616	cg17974684	-0.004714	cg25476129	-0.0048	cg00570642	-0.003546
cg21300895	-0.0001712	cg21452652	-0.0002948	cg04484234	-0.00036	cg16411256	-0.001667	cg00191100	-0.002123	cg02086858	-0.003197	cg26805405	-0.002827	cg17356181	-0.001842	cg02553054	-0.003741	cg07810382	-0.001604	cg20877313	-0.002409	cg09459339	-0.003615	cg21731345	-0.004714	cg18113602	-0.004799	cg21162977	-0.003545
cg15529727	-0.0001711	cg00927231	-0.0002947	cg19471466	-0.00036	cg04433035	-0.001666	cg03061122	-0.002123	cg00103132	-0.003195	cg00645339	-0.002826	cg07647825	-0.001841	cg03111285	-0.003741	cg11123595	-0.001604	cg26487948	-0.002409	cg05916509	-0.003611	cg05432017	-0.004713	cg18180107	-0.004799	cg22756951	-0.003545
cg22830273	-0.0001711	cg07914856	-0.0002947	cg23052020	-0.0003598	cg06652329	-0.001666	cg07910724	-0.002122	cg08695830	-0.003195	cg07046575	-0.002826	cg11333886	-0.001841	cg05740609	-0.003741	cg17817047	-0.001604	cg26541920	-0.002408	cg23932491	-0.003611	cg03575641	-0.004711	cg24664861	-0.004797	cg08470180	-0.003544
cg24681845	-0.0001711	cg21653132	-0.0002947	cg10708955	-0.0003597	cg10828660	-0.001666	cg22676470	-0.002122	cg02759151	-0.003194	cg08035323	-0.002826	cg22130262	-0.001841	cg06456031	-0.00374	cg19463976	-0.001604	cg00988129	-0.002407	cg18911592	-0.00361	cg05137587	-0.004711	cg15776416	-0.004794	cg26755097	-0.003544
cg14859854	-0.0001709	cg24861191	-0.0002947	cg26994377	-0.0003597	cg10959651	-0.001665	cg23656386	-0.002122	cg00576250	-0.003192	cg10037913	-0.002825	cg22623967	-0.001841	cg04669407	-0.003739	cg07588779	-0.001603	cg08022244	-0.002407	cg01631319	-0.003609	cg22965432	-0.004711	cg26906217	-0.004794	cg09793279	-0.003541
cg16398956	-0.0001709	cg06272038	-0.0002946	cg10417567	-0.0003596	cg12054869	-0.001665	cg02052895	-0.002121	cg02386159	-0.003192	cg00318756	-0.002824	cg27575217	-0.001841	cg07241084	-0.003738	cg18043825	-0.001602	cg02413850	-0.002406	cg17696750	-0.003609	cg05196820	-0.004709	cg01419567	-0.004792	cg21218864	-0.003541
cg17460441	-0.0001709	cg11861511	-0.0002946	cg16821694	-0.0003596	cg27426220	-0.001665	cg05085631	-0.002121	cg23849078	-0.003191	cg08999915	-0.002824	cg23849078	-0.00184	cg26755097	-0.003738	cg05463027	-0.001601	cg11491749	-0.002406	cg09870609	-0.003608	cg09019052	-0.004709	cg08188993	-0.004791	cg27434149	-0.003541
cg03597699	-0.0001708	cg12359279	-0.0002945	cg19818826	-0.0003595	cg10851739	-0.001664	cg06440065	-0.002121	cg24681845	-0.003191	cg13186228	-0.002824	cg13485052	-0.001839	cg11424198	-0.003737	cg08191854	-0.001601	cg26394940	-0.002406	cg16273597	-0.003608	cg10587854	-0.004709	cg11084266	-0.004791	cg20595215	-0.00354
cg11058154	-0.0001708	cg15361661	-0.0002944	cg23512958	-0.0003595	cg12613618	-0.001663	cg05196820	-0.00212	cg02692785	-0.00319	cg06700856	-0.002823	cg20888019	-0.001839	cg14675361	-0.003737	cg15309264	-0.001601	cg26465214	-0.002406	cg07891531	-0.003607	cg00443488	-0.004708	cg09120456	-0.00479	cg05196820	-0.003538
cg20714110	-0.0001708	cg16064054	-0.0002944	cg03235290	-0.0003594	cg14715602	-0.001663	cg10790470	-0.00212	cg16339435	-0.00319	cg26915774	-0.002823	cg19708554	-0.001837	cg17573068	-0.003737	cg15922174	-0.001601	cg09502502	-0.002405	cg04445512	-0.003606	cg04743609	-0.004707	cg20091297	-0.004789	cg18195080	-0.003538
cg06870470	-0.0001707	cg01145430	-0.0002943	cg05277054	-0.0003594	cg06193723	-0.001662	cg17601658	-0.00212	cg21421098	-0.00319	cg00734592	-0.002821	cg00275557	-0.001836	cg23466060	-0.003737	cg22230538	-0.001601	cg20927242	-0.002405	cg15289427	-0.003606	cg00651087	-0.004706	cg09664259	-0.004788	cg08035323	-0.003537
cg13236881	-0.0001707	cg24035962	-0.0002943	cg26962618	-0.0003594	cg07221635	-0.001662	cg23723105	-0.00212	cg00619470	-0.003189	cg07964553	-0.002821	cg03459791	-0.001836	cg10725121	-0.003736	cg02473103	-0.0016	cg25794402	-0.002405	cg19405555	-0.003606	cg04875789	-0.004705	cg11713029	-0.004788	cg17192115	-0.003537
cg12296326	-0.0001706	cg08154944	-0.0002941	cg13896748	-0.0003593	cg16185015	-0.001662	cg21599792	-0.002119	cg07405370	-0.003189	cg10294797	-0.002821	cg20439288	-0.001836	cg11631644	-0.003736	cg15755406	-0.0016	cg17986181	-0.002404	cg06388350	-0.003605	cg01684562	-0.004703	cg25296860	-0.004788	cg12758636	-0.003534
cg25316663	-0.0001706	cg17725461	-0.0002941	cg24954207	-0.0003593	cg26884027	-0.001662	cg22336806	-0.002119	cg10734276	-0.003189	cg13932362	-0.002821	cg25040670	-0.001836	cg08366446	-0.003735	cg18412834	-0.0016	cg03098814	-0.002402	cg25141943	-0.003605	cg03826594	-0.004703	cg20564273	-0.004787	cg15093194	-0.003533
cg00845204	-0.0001705	cg08551615	-0.000294	cg24587601	-0.0003592	cg08193650	-0.001661	cg00803873	-0.002118	cg08454053	-0.003188	cg16982199	-0.00282	cg05156137	-0.001835	cg19888869	-0.003735	cg05084827	-0.001599	cg14574726	-0.002402	cg11722376	-0.003604	cg08491467	-0.004702	cg02401556	-0.004783	cg02764346	-0.003532
cg06613765	-0.0001705	cg22674699	-0.0002939	cg08210322	-0.0003588	cg13975523	-0.001661	cg05776075	-0.002118	cg08910558	-0.003188	cg11119596	-0.002819	cg13719443	-0.001835	cg26465214	-0.003735	cg09209510	-0.001599	cg24004330	-0.002402	cg14629075	-0.003604	cg18392612	-0.004701	cg15384459	-0.004783	cg08920748	-0.003532
cg15427448	-0.0001705	cg10639411	-0.0002938	cg09560979	-0.0003588	cg22669136	-0.001661	cg20691722	-0.002118	cg27659622	-0.003187	cg22120063	-0.002819	cg15894661	-0.001835	cg10141008	-0.003734	cg15361065	-0.001599	cg08356214	-0.002401	cg20003494	-0.003601	cg05645404	-0.0047	cg05396731	-0.004782	cg27544288	-0.00353
cg19924948	-0.0001705	cg20633883	-0.0002938	cg10598066	-0.0003588	cg05486213	-0.00166	cg00730780	-0.002117	cg00210144	-0.003185	cg00158683	-0.002818	cg20250126	-0.001835	cg20650802	-0.003734	cg19383430	-0.001599	cg16070743	-0.002401	cg02318139	-0.003599	cg06007607	-0.0047	cg06283368	-0.004782	cg05156137	-0.003529
cg10813147	-0.0001704	cg00621240	-0.0002937	cg05656364	-0.0003587	cg11616676	-0.00166	cg16307674	-0.002117	cg01010781	-0.003185	cg09692396	-0.002817	cg24337786	-0.001835	cg24775454	-0.003734	cg07139087	-0.001598	cg02282626	-0.002399	cg13455410	-0.003598	cg14651518	-0.0047	cg07602744	-0.004781	cg04347477	-0.003528
cg21908706	-0.0001704	cg09356526	-0.0002937	cg00982919	-0.0003584	cg12142354	-0.00166	cg09369381	-0.002116	cg18155840	-0.003185	cg19463976	-0.002817	cg01906555	-0.001834	cg02477579	-0.003733	cg13413286	-0.001598	cg16438291	-0.002399	cg03364683	-0.003597	cg23224120	-0.004697	cg14991358	-0.004781	cg13709487	-0.003528
cg10573763	-0.0001703	cg13332474	-0.0002937	cg05126444	-0.0003583	cg01585860	-0.001659	cg10672508	-0.002116	cg18576604	-0.003185	cg22750557	-0.002817	cg02072885	-0.001833	cg17274064	-0.003732	cg04912712	-0.001597	cg08856946	-0.002398	cg03747456	-0.003597	cg16273597	-0.004696	cg08216447	-0.00478	cg22156456	-0.003528
cg12732155	-0.0001703	cg00373455	-0.0002936	cg11630696	-0.0003583	cg04212150	-0.001659	cg21486944	-0.002116	cg18883807	-0.003185	cg18192294	-0.002815	cg10864680	-0.001833	cg05775895	-0.00373	cg10490795	-0.001597	cg09729613	-0.002397	cg07514207	-0.003597	cg08139038	-0.004694	cg16847695	-0.004778	cg17276002	-0.003527
cg19145730	-0.0001703	cg01184784	-0.0002936	cg03900143	-0.0003582	cg11631644	-0.001659	cg27448161	-0.002116	cg24303731	-0.003183	cg26723847	-0.002815	cg12995941	-0.001833	cg05822532	-0.00373	cg22017733	-0.001597	cg12424329	-0.002397	cg26063719	-0.003597	cg04681810	-0.004693	cg21493768	-0.004778	cg17337514	-0.003527
cg06518251	-0.0001702	cg02928365	-0.0002936	cg01987417	-0.0003581	cg24794857	-0.001659	cg01336855	-0.002115	cg07744751	-0.003182	cg16312514	-0.002814	cg17445120	-0.001833	cg20217872	-0.00373	cg11303670	-0.001596	cg02336323	-0.002396	cg13433366	-0.003596	cg27561954	-0.004692	cg18192294	-0.004777	cg00769775	-0.003526
cg15674193	-0.0001702	cg20395773	-0.0002936	cg06980547	-0.0003581	cg01583969	-0.001658	cg20379593	-0.002115	cg14656297	-0.003182	cg18756545	-0.002814	cg27485223	-0.001833	cg05084827	-0.003728	cg07159490	-0.001595	cg27449131	-0.002396	cg19704726	-0.003596	cg05038268	-0.004691	cg23300543	-0.004774	cg02098752	-0.003526
cg06193723	-0.0001701	cg26870192	-0.0002936	cg14864103	-0.000358	cg16180367	-0.001658	cg22322535	-0.002115	cg00818473	-0.00318	cg27485223	-0.002813	cg23368159	-0.001832	cg07068735	-0.003726	cg08047252	-0.001595	cg01883759	-0.002395	cg18180107	-0.003595	cg10097150	-0.004691	cg24284910	-0.004774	cg03620975	-0.003526
cg21097881	-0.0001701	cg09874822	-0.0002935	cg13441766	-0.0003579	cg16982199	-0.001658	cg24740026	-0.002115	cg09192572	-0.003179	cg03030717	-0.002812	cg00719410	-0.001831	cg23097696	-0.003725	cg14956327	-0.001595	cg13009608	-0.002395	cg02841844	-0.003593	cg17054900	-0.004691	cg13067635	-0.004773	cg04915494	-0.003526
cg12267948	-0.00017	cg21217733	-0.0002935	cg01886957	-0.0003578	cg06911121	-0.001657	cg15543281	-0.002114	cg16096311	-0.003179	cg16549389	-0.002812	cg02298094	-0.001831	cg06101274	-0.003724	cg18827470	-0.001595	cg07627639	-0.002394	cg06019170	-0.003593	cg16528926	-0.00469	cg08435340	-0.004771	cg14523723	-0.003526
cg18252360	-0.00017	cg13315450	-0.0002934	cg20474370	-0.0003578	cg08634464	-0.001657	cg17807131	-0.002114	cg01337515	-0.003177	cg22673999	-0.002812	cg10576725	-0.001831	cg09809276	-0.003724	cg20003494	-0.001595	cg26247737	-0.002393	cg24851364	-0.003589	cg17138289	-0.004689	cg03207574	-0.004769	cg18044663	-0.003525
cg21878650	-0.00017	cg15211390	-0.0002934	cg21780393	-0.0003578	cg11601027	-0.001657	cg06204948	-0.002113	cg02514686	-0.003177	cg23601376	-0.002812	cg18103730	-0.001831	cg15179725	-0.003724	cg02497700	-0.001594	cg07762054	-0.002392	cg00752016	-0.003588	cg27273157	-0.004686	cg11309462	-0.004767	cg20232471	-0.003525
cg22336806	-0.00017	cg20619374	-0.0002932	cg24658930	-0.0003578	cg17504341	-0.001656	cg12103626	-0.002113	cg02714303	-0.003177	cg26138821	-0.002812	cg01208908	-0.00183	cg20725941	-0.003724	cg19513321	-0.001594	cg21559155	-0.002392	cg08484671	-0.003588	cg00014112	-0.004683	cg13759852	-0.004767	cg05054115	-0.003524
cg03061122	-0.0001699	cg21985356	-0.0002932	cg25195415	-0.0003576	cg13975660	-0.001655	cg16190018	-0.002113	cg07390647	-0.003177	cg06204948	-0.002811	cg05922563	-0.00183	cg13839457	-0.003723	cg14500945	-0.001593	cg18091163	-0.002391	cg06143979	-0.003586	cg19235339	-0.004683	cg22476268	-0.004767	cg05463027	-0.003523
cg17342302	-0.0001699	cg04035728	-0.000293	cg07095264	-0.0003575	cg22496973	-0.001655	cg16267343	-0.002113	cg14729148	-0.003177	cg11026555	-0.002809	cg09076788	-0.00183	cg24609752	-0.003723	cg14685095	-0.001593	cg12286295	-0.00239	cg18904891	-0.003586	cg24810741	-0.004683	cg13212382	-0.004766	cg05892030	-0.003523
cg01894038	-0.0001698	cg10735632	-0.000293	cg04545636	-0.0003573	cg04522671	-0.001653	cg18709545	-0.002113	cg17839721	-0.003176	cg20605134	-0.002809	cg05202804	-0.001829	cg06424097	-0.003721	cg04283868	-0.001592	cg14214685	-0.00239	cg18980148	-0.003586	cg16014770	-0.004681	cg17726575	-0.004765	cg22727641	-0.003523
cg02824888	-0.0001698	cg18587988	-0.0002929	cg20080079	-0.0003573	cg24173049	-0.001653	cg20534997	-0.002113	cg04661674	-0.003174	cg13863118	-0.002808	cg06283368	-0.001829	cg10801421	-0.003721	cg15862165	-0.001592	cg14846499	-0.00239	cg21379800	-0.003586	cg00474723	-0.00468	cg19722847	-0.004763	cg04964062	-0.003522
cg04347477	-0.0001698	cg20326867	-0.0002929	cg00559249	-0.0003572	cg25856383	-0.001653	cg22243583	-0.002113	cg13899017	-0.003174	cg00078299	-0.002807	cg02809401	-0.001827	cg11291081	-0.003721	cg21101051	-0.001591	cg01877936	-0.002389	cg20291222	-0.003585	cg06362065	-0.00468	cg04497885	-0.004762	cg23820945	-0.003522
cg18886245	-0.0001698	cg26870061	-0.0002929	cg00804078	-0.0003571	cg02955631	-0.001652	cg27071285	-0.002113	cg14344261	-0.003174	cg21057435	-0.002807	cg03698956	-0.001827	cg22283195	-0.003721	cg00211403	-0.00159	cg06609369	-0.002389	cg07967409	-0.003584	cg08310866	-0.00468	cg21461300	-0.004761	cg09692396	-0.003521
cg23062810	-0.0001698	cg04497547	-0.0002928	cg05989429	-0.0003571	cg03225210	-0.001652	cg09980686	-0.002111	cg20110707	-0.003174	cg12525543	-0.002806	cg05641439	-0.001827	cg11157366	-0.00372	cg10549986	-0.00159	cg10383019	-0.002389	cg20222376	-0.003583	cg07093915	-0.004679	cg07333046	-0.004759	cg13782932	-0.003521
cg25588725	-0.0001698	cg14371524	-0.0002928	cg14712794	-0.0003569	cg07895169	-0.001652	cg15169189	-0.002111	cg27592868	-0.003171	cg05341539	-0.002805	cg05875844	-0.001827	cg05063339	-0.003717	cg14376467	-0.00159	cg12275348	-0.002389	cg02867102	-0.00358	cg23528751	-0.004679	cg21985356	-0.004759	cg22998811	-0.00352
cg06321998	-0.0001697	cg23881902	-0.0002928	cg15361661	-0.0003568	cg14428911	-0.001652	cg23989673	-0.002111	cg02837488	-0.00317	cg00498591	-0.002804	cg14196790	-0.001827	cg20145610	-0.003715	cg16855845	-0.00159	cg18652446	-0.002389	cg19697042	-0.00358	cg18413131	-0.004677	cg07195090	-0.004757	cg21771714	-0.003519
cg13572511	-0.0001697	cg27376924	-0.0002928	cg17388996	-0.0003565	cg14956327	-0.001652	cg04885832	-0.00211	cg27190843	-0.00317	cg16655240	-0.002804	cg23847017	-0.001827	cg02639540	-0.003714	cg22453435	-0.00159	cg13663738	-0.002386	cg24002167	-0.00358	cg01449818	-0.004674	cg27605300	-0.004756	cg09291834	-0.003518
cg19825856	-0.0001697	cg00257455	-0.0002927	cg09723781	-0.0003564	cg18080906	-0.001652	cg11045814	-0.00211	cg19738283	-0.003168	cg05989669	-0.002803	cg07636178	-0.001826	cg11634496	-0.003714	cg25510090	-0.00159	cg01337515	-0.002385	cg06073386	-0.003579	cg01777403	-0.004674	cg21158502	-0.004755	cg06204948	-0.003517
cg09727277	-0.0001696	cg04877910	-0.0002927	cg10501828	-0.0003564	cg27589088	-0.001652	cg06805542	-0.002109	cg00463594	-0.003167	cg06369090	-0.002803	cg11361827	-0.001826	cg26705425	-0.003714	cg21926402	-0.001589	cg02757572	-0.002385	cg08617528	-0.003578	cg04032226	-0.004674	cg10169539	-0.004754	cg15078681	-0.003515
cg25858160	-0.0001696	cg12769891	-0.0002927	cg16094412	-0.0003564	cg08641866	-0.001651	cg26812362	-0.002109	cg05446010	-0.003167	cg14730102	-0.002803	cg03992022	-0.001825	cg26870192	-0.003714	cg26802256	-0.001589	cg12582003	-0.002385	cg09670701	-0.003577	cg04788288	-0.004674	cg20059012	-0.004753	cg10296410	-0.003514
cg15536663	-0.0001695	cg09998133	-0.0002926	cg21172011	-0.0003564	cg10333808	-0.001651	cg24580071	-0.002108	cg01174771	-0.003166	cg20428512	-0.002803	cg24400183	-0.001825	cg09896900	-0.003713	cg02336323	-0.001588	cg14956327	-0.002385	cg12869659	-0.003577	cg15890143	-0.004674	cg23778363	-0.004751	cg10007002	-0.003513
cg19280785	-0.0001695	cg00981877	-0.0002924	cg27445177	-0.0003564	cg17083685	-0.001651	cg03859395	-0.002107	cg10598066	-0.003166	cg01070985	-0.002802	cg10393598	-0.001823	cg24918767	-0.003713	cg10753764	-0.001588	cg11409096	-0.002383	cg14487131	-0.003577	cg24965308	-0.004674	cg23907053	-0.004751	cg25476129	-0.003513
cg19642402	-0.0001695	cg16963683	-0.0002923	cg09270866	-0.0003563	cg20885179	-0.001651	cg16427096	-0.002107	cg13498778	-0.003166	cg03370270	-0.002802	cg21273275	-0.001823	cg04311496	-0.003712	cg00119811	-0.001587	cg23002658	-0.002383	cg16412956	-0.003575	cg08533745	-0.004671	cg13338207	-0.004749	cg25451958	-0.003512
cg08437578	-0.0001694	cg20912770	-0.0002923	cg16411251	-0.0003562	cg24480695	-0.001651	cg25502950	-0.002107	cg01494702	-0.003165	cg12487147	-0.002801	cg26332926	-0.001823	cg16292085	-0.003712	cg03070196	-0.001587	cg02481642	-0.002382	cg21757368	-0.003575	cg14056668	-0.004671	cg22187826	-0.004749	cg14743462	-0.003511
