# Supplementary material for: Precise and interpretable neural networks reveal epigenetic signatures of aging across youth in health and disease
Source: Front Aging. 2025 Jan 23;5:1526146. doi: 10.3389/fragi.2024.1526146 (PMC11799293; doi:10.3389/fragi.2024.1526146)
Supplement: Supplementary file 10 [file DataSheet1.xlsx]

## Sheet: WB_regression
Supplementary File 1: Summary of DNA methylation sample sets for DNAm age clocks training and evaluation.
Regression Benchmark / Whole Blood
Project ID	Sample ID	Tissue	Sample Type	Age	Sex	Platform	Disease
GSE100264	GSM2676389	whole blood	control	61	M	450K	control
GSE100264	GSM2676390	whole blood	control	36	M	450K	control
GSE100264	GSM2676391	whole blood	control	48	M	450K	control
GSE100264	GSM2676392	whole blood	control	40	M	450K	control
GSE100264	GSM2676393	whole blood	control	54	M	450K	control
GSE100264	GSM2676394	whole blood	control	51	M	450K	control
GSE100264	GSM2676395	whole blood	control	51	M	450K	control
GSE100264	GSM2676396	whole blood	control	55	M	450K	control
GSE100264	GSM2676397	whole blood	control	53	M	450K	control
GSE100264	GSM2676398	whole blood	control	49	M	450K	control
GSE100264	GSM2676399	whole blood	control	50	M	450K	control
GSE100264	GSM2676400	whole blood	control	42	M	450K	control
GSE100264	GSM2676401	whole blood	control	56	M	450K	control
GSE100264	GSM2676402	whole blood	control	56	M	450K	control
GSE100264	GSM2676403	whole blood	control	54	M	450K	control
GSE100264	GSM2676404	whole blood	control	38	M	450K	control
GSE100264	GSM2676405	whole blood	control	41	M	450K	control
GSE100264	GSM2676406	whole blood	control	54	M	450K	control
GSE100264	GSM2676407	whole blood	control	52	M	450K	control
GSE100264	GSM2676408	whole blood	control	57	M	450K	control
GSE100264	GSM2676409	whole blood	control	61	M	450K	control
GSE100264	GSM2676410	whole blood	control	55	M	450K	control
GSE100264	GSM2676411	whole blood	control	54	M	450K	control
GSE100264	GSM2676412	whole blood	control	48	M	450K	control
GSE100264	GSM2676413	whole blood	control	55	M	450K	control
GSE100264	GSM2676414	whole blood	control	48	M	450K	control
GSE100264	GSM2676415	whole blood	control	48	M	450K	control
GSE100264	GSM2676416	whole blood	control	50	M	450K	control
GSE100264	GSM2676417	whole blood	control	44	M	450K	control
GSE100264	GSM2676418	whole blood	control	55	M	450K	control
GSE100264	GSM2676419	whole blood	control	42	M	450K	control
GSE100264	GSM2676420	whole blood	control	44	M	450K	control
GSE100264	GSM2676421	whole blood	control	60	M	450K	control
GSE100264	GSM2676422	whole blood	control	37	M	450K	control
GSE100264	GSM2676423	whole blood	control	46	M	450K	control
GSE100264	GSM2676424	whole blood	control	55	M	450K	control
GSE100264	GSM2676425	whole blood	control	48	M	450K	control
GSE100264	GSM2676426	whole blood	control	58	M	450K	control
GSE100264	GSM2676427	whole blood	control	51	M	450K	control
GSE100264	GSM2676428	whole blood	control	46	M	450K	control
GSE100264	GSM2676429	whole blood	control	51	M	450K	control
GSE100264	GSM2676430	whole blood	control	47	M	450K	control
GSE100264	GSM2676431	whole blood	control	50	M	450K	control
GSE100264	GSM2676432	whole blood	control	51	M	450K	control
GSE100264	GSM2676433	whole blood	control	47	M	450K	control
GSE100264	GSM2676434	whole blood	control	45	M	450K	control
GSE100264	GSM2676435	whole blood	control	46	M	450K	control
GSE100264	GSM2676436	whole blood	control	56	M	450K	control
GSE100264	GSM2676437	whole blood	control	61	M	450K	control
GSE100264	GSM2676438	whole blood	control	51	M	450K	control
GSE100264	GSM2676439	whole blood	control	50	M	450K	control
GSE100264	GSM2676440	whole blood	control	52	M	450K	control
GSE100264	GSM2676441	whole blood	control	53	M	450K	control
GSE100264	GSM2676442	whole blood	control	47	M	450K	control
GSE100264	GSM2676443	whole blood	control	53	M	450K	control
GSE100264	GSM2676444	whole blood	control	69	M	450K	control
GSE100264	GSM2676445	whole blood	control	44	M	450K	control
GSE100264	GSM2676446	whole blood	control	52	M	450K	control
GSE100264	GSM2676447	whole blood	control	40	M	450K	control
GSE100264	GSM2676448	whole blood	control	41	M	450K	control
GSE100264	GSM2676449	whole blood	control	50	M	450K	control
GSE100264	GSM2676450	whole blood	control	49	M	450K	control
GSE100264	GSM2676451	whole blood	control	50	M	450K	control
GSE100264	GSM2676452	whole blood	control	49	M	450K	control
GSE100264	GSM2676453	whole blood	control	33	M	450K	control
GSE100264	GSM2676454	whole blood	control	51	M	450K	control
GSE100264	GSM2676455	whole blood	control	57	M	450K	control
GSE100264	GSM2676456	whole blood	control	44	M	450K	control
GSE100264	GSM2676457	whole blood	control	41	M	450K	control
GSE100264	GSM2676458	whole blood	control	56	M	450K	control
GSE100264	GSM2676459	whole blood	control	44	M	450K	control
GSE100264	GSM2676460	whole blood	control	53	M	450K	control
GSE100264	GSM2676461	whole blood	control	40	M	450K	control
GSE100264	GSM2676462	whole blood	control	39	M	450K	control
GSE100264	GSM2676463	whole blood	control	36	M	450K	control
GSE100264	GSM2676464	whole blood	control	54	M	450K	control
GSE100264	GSM2676465	whole blood	control	62	M	450K	control
GSE100264	GSM2676466	whole blood	control	45	M	450K	control
GSE100264	GSM2676467	whole blood	control	48	M	450K	control
GSE100264	GSM2676468	whole blood	control	66	M	450K	control
GSE100264	GSM2676469	whole blood	control	51	M	450K	control
GSE100264	GSM2676470	whole blood	control	39	M	450K	control
GSE100264	GSM2676471	whole blood	control	57	M	450K	control
GSE100264	GSM2676472	whole blood	control	59	M	450K	control
GSE100264	GSM2676473	whole blood	control	55	M	450K	control
GSE100264	GSM2676474	whole blood	control	55	M	450K	control
GSE100264	GSM2676475	whole blood	control	49	M	450K	control
GSE100264	GSM2676476	whole blood	control	47	M	450K	control
GSE100264	GSM2676477	whole blood	control	48	M	450K	control
GSE100264	GSM2676478	whole blood	control	55	M	450K	control
GSE100264	GSM2676479	whole blood	control	52	M	450K	control
GSE100264	GSM2676480	whole blood	control	52	M	450K	control
GSE100264	GSM2676481	whole blood	control	57	M	450K	control
GSE100264	GSM2676482	whole blood	control	54	M	450K	control
GSE100264	GSM2676483	whole blood	control	51	M	450K	control
GSE100264	GSM2676484	whole blood	control	51	M	450K	control
GSE100264	GSM2676485	whole blood	control	43	M	450K	control
GSE100264	GSM2676486	whole blood	control	58	M	450K	control
GSE100264	GSM2676487	whole blood	control	46	M	450K	control
GSE100264	GSM2676488	whole blood	control	45	M	450K	control
GSE100264	GSM2676489	whole blood	control	45	M	450K	control
GSE100264	GSM2676490	whole blood	control	53	M	450K	control
GSE100264	GSM2676491	whole blood	control	48	M	450K	control
GSE100264	GSM2676492	whole blood	control	47	M	450K	control
GSE100264	GSM2676493	whole blood	control	49	M	450K	control
GSE100264	GSM2676494	whole blood	control	44	M	450K	control
GSE100264	GSM2676495	whole blood	control	44	M	450K	control
GSE100264	GSM2676496	whole blood	control	51	M	450K	control
GSE100264	GSM2676497	whole blood	control	57	M	450K	control
GSE100264	GSM2676498	whole blood	control	47	M	450K	control
GSE100264	GSM2676499	whole blood	control	45	M	450K	control
GSE100264	GSM2676500	whole blood	control	56	M	450K	control
GSE100264	GSM2676501	whole blood	control	60	M	450K	control
GSE100264	GSM2676502	whole blood	control	51	M	450K	control
GSE100264	GSM2676503	whole blood	control	47	M	450K	control
GSE100264	GSM2676504	whole blood	control	58	M	450K	control
GSE100264	GSM2676505	whole blood	control	49	M	450K	control
GSE100264	GSM2676506	whole blood	control	39	M	450K	control
GSE100264	GSM2676507	whole blood	control	50	M	450K	control
GSE100264	GSM2676508	whole blood	control	50	M	450K	control
GSE100264	GSM2676509	whole blood	control	57	M	450K	control
GSE100264	GSM2676510	whole blood	control	56	M	450K	control
GSE100264	GSM2676511	whole blood	control	43	M	450K	control
GSE100264	GSM2676512	whole blood	control	56	M	450K	control
GSE100264	GSM2676513	whole blood	control	45	M	450K	control
GSE100264	GSM2676514	whole blood	control	45	M	450K	control
GSE100264	GSM2676515	whole blood	control	45	M	450K	control
GSE100264	GSM2676516	whole blood	control	48	M	450K	control
GSE100264	GSM2676517	whole blood	control	53	M	450K	control
GSE100264	GSM2676518	whole blood	control	39	M	450K	control
GSE100264	GSM2676519	whole blood	control	30	M	450K	control
GSE100264	GSM2676520	whole blood	control	54	M	450K	control
GSE100264	GSM2676521	whole blood	control	51	M	450K	control
GSE100264	GSM2676522	whole blood	control	49	M	450K	control
GSE100264	GSM2676523	whole blood	control	51	M	450K	control
GSE100264	GSM2676524	whole blood	control	50	M	450K	control
GSE100264	GSM2676525	whole blood	control	48	M	450K	control
GSE100264	GSM2676526	whole blood	control	46	M	450K	control
GSE100264	GSM2676527	whole blood	control	57	M	450K	control
GSE100264	GSM2676528	whole blood	control	42	M	450K	control
GSE100264	GSM2676529	whole blood	control	46	M	450K	control
GSE100264	GSM2676530	whole blood	control	36	M	450K	control
GSE100264	GSM2676531	whole blood	control	52	M	450K	control
GSE100264	GSM2676532	whole blood	control	53	M	450K	control
GSE100264	GSM2676533	whole blood	control	45	M	450K	control
GSE100264	GSM2676534	whole blood	control	52	M	450K	control
GSE100264	GSM2676535	whole blood	control	54	M	450K	control
GSE100264	GSM2676536	whole blood	control	46	M	450K	control
GSE100264	GSM2676537	whole blood	control	46	M	450K	control
GSE100264	GSM2676538	whole blood	control	47	M	450K	control
GSE100264	GSM2676539	whole blood	control	49	M	450K	control
GSE100264	GSM2676540	whole blood	control	51	M	450K	control
GSE100264	GSM2676541	whole blood	control	53	M	450K	control
GSE100264	GSM2676542	whole blood	control	55	M	450K	control
GSE100264	GSM2676543	whole blood	control	60	M	450K	control
GSE100264	GSM2676544	whole blood	control	61	M	450K	control
GSE100264	GSM2676545	whole blood	control	54	M	450K	control
GSE100264	GSM2676546	whole blood	control	40	M	450K	control
GSE100264	GSM2676547	whole blood	control	52	M	450K	control
GSE100264	GSM2676548	whole blood	control	57	M	450K	control
GSE100264	GSM2676549	whole blood	control	46	M	450K	control
GSE100264	GSM2676550	whole blood	control	56	M	450K	control
GSE100264	GSM2676551	whole blood	control	33	M	450K	control
GSE100264	GSM2676552	whole blood	control	52	M	450K	control
GSE100264	GSM2676553	whole blood	control	64	M	450K	control
GSE100264	GSM2676554	whole blood	control	57	M	450K	control
GSE100264	GSM2676555	whole blood	control	37	M	450K	control
GSE100264	GSM2676556	whole blood	control	50	M	450K	control
GSE100264	GSM2676557	whole blood	control	49	M	450K	control
GSE100264	GSM2676558	whole blood	control	48	M	450K	control
GSE100264	GSM2676559	whole blood	control	61	M	450K	control
GSE100264	GSM2676560	whole blood	control	49	M	450K	control
GSE100264	GSM2676561	whole blood	control	46	M	450K	control
GSE100264	GSM2676562	whole blood	control	49	M	450K	control
GSE100264	GSM2676563	whole blood	control	54	M	450K	control
GSE100264	GSM2676564	whole blood	control	44	M	450K	control
GSE100264	GSM2676565	whole blood	control	55	M	450K	control
GSE100264	GSM2676566	whole blood	control	52	M	450K	control
GSE100264	GSM2676567	whole blood	control	55	M	450K	control
GSE100264	GSM2676568	whole blood	control	48	M	450K	control
GSE100264	GSM2676569	whole blood	control	58	M	450K	control
GSE100264	GSM2676570	whole blood	control	47	M	450K	control
GSE100264	GSM2676571	whole blood	control	48	M	450K	control
GSE100264	GSM2676572	whole blood	control	54	M	450K	control
GSE100264	GSM2676573	whole blood	control	50	M	450K	control
GSE100264	GSM2676574	whole blood	control	45	M	450K	control
GSE100264	GSM2676575	whole blood	control	46	M	450K	control
GSE100264	GSM2676576	whole blood	control	46	M	450K	control
GSE100264	GSM2676577	whole blood	control	49	M	450K	control
GSE100264	GSM2676578	whole blood	control	46	M	450K	control
GSE100264	GSM2676579	whole blood	control	56	M	450K	control
GSE100264	GSM2676580	whole blood	control	32	M	450K	control
GSE100264	GSM2676581	whole blood	control	45	M	450K	control
GSE100264	GSM2676582	whole blood	control	61	M	450K	control
GSE100264	GSM2676583	whole blood	control	56	M	450K	control
GSE100264	GSM2676584	whole blood	control	48	M	450K	control
GSE100264	GSM2676585	whole blood	control	47	M	450K	control
GSE100264	GSM2676586	whole blood	control	60	M	450K	control
GSE100264	GSM2676587	whole blood	control	53	M	450K	control
GSE100264	GSM2676588	whole blood	control	44	M	450K	control
GSE100264	GSM2676589	whole blood	control	54	M	450K	control
GSE100264	GSM2676590	whole blood	control	49	M	450K	control
GSE100264	GSM2676591	whole blood	control	52	M	450K	control
GSE100264	GSM2676592	whole blood	control	43	M	450K	control
GSE100264	GSM2676593	whole blood	control	47	M	450K	control
GSE100264	GSM2676594	whole blood	control	41	M	450K	control
GSE100264	GSM2676595	whole blood	control	61	M	450K	control
GSE100264	GSM2676596	whole blood	control	49	M	450K	control
GSE100264	GSM2676597	whole blood	control	60	M	450K	control
GSE100264	GSM2676598	whole blood	control	60	M	450K	control
GSE100264	GSM2676599	whole blood	control	64	M	450K	control
GSE100264	GSM2676600	whole blood	control	45	M	450K	control
GSE100264	GSM2676601	whole blood	control	55	M	450K	control
GSE100264	GSM2676602	whole blood	control	49	M	450K	control
GSE100264	GSM2676603	whole blood	control	48	M	450K	control
GSE100264	GSM2676604	whole blood	control	42	M	450K	control
GSE100264	GSM2676605	whole blood	control	50	M	450K	control
GSE100264	GSM2676606	whole blood	control	50	M	450K	control
GSE100264	GSM2676607	whole blood	control	47	M	450K	control
GSE100264	GSM2676608	whole blood	control	51	M	450K	control
GSE100264	GSM2676609	whole blood	control	49	M	450K	control
GSE100264	GSM2676610	whole blood	control	50	M	450K	control
GSE100264	GSM2676611	whole blood	control	50	M	450K	control
GSE100264	GSM2676612	whole blood	control	59	M	450K	control
GSE100264	GSM2676613	whole blood	control	59	M	450K	control
GSE100264	GSM2676614	whole blood	control	53	M	450K	control
GSE100264	GSM2676615	whole blood	control	43	M	450K	control
GSE100264	GSM2676616	whole blood	control	43	M	450K	control
GSE100264	GSM2676617	whole blood	control	36	M	450K	control
GSE100264	GSM2676618	whole blood	control	41	M	450K	control
GSE100264	GSM2676619	whole blood	control	47	M	450K	control
GSE100264	GSM2676620	whole blood	control	52	M	450K	control
GSE100264	GSM2676621	whole blood	control	55	M	450K	control
GSE100264	GSM2676622	whole blood	control	43	M	450K	control
GSE100264	GSM2676623	whole blood	control	55	M	450K	control
GSE100264	GSM2676624	whole blood	control	45	M	450K	control
GSE100264	GSM2676625	whole blood	control	52	M	450K	control
GSE100264	GSM2676626	whole blood	control	48	M	450K	control
GSE100264	GSM2676627	whole blood	control	46	M	450K	control
GSE100264	GSM2676628	whole blood	control	40	M	450K	control
GSE100264	GSM2676629	whole blood	control	33	M	450K	control
GSE100264	GSM2676630	whole blood	control	50	M	450K	control
GSE100264	GSM2676631	whole blood	control	45	M	450K	control
GSE100264	GSM2676632	whole blood	control	73	M	450K	control
GSE100264	GSM2676633	whole blood	control	50	M	450K	control
GSE100264	GSM2676634	whole blood	control	46	M	450K	control
GSE100264	GSM2676635	whole blood	control	44	M	450K	control
GSE100264	GSM2676636	whole blood	control	54	M	450K	control
GSE100264	GSM2676637	whole blood	control	56	M	450K	control
GSE100264	GSM2676638	whole blood	control	48	M	450K	control
GSE100264	GSM2676639	whole blood	control	53	M	450K	control
GSE100264	GSM2676640	whole blood	control	40	M	450K	control
GSE100264	GSM2676641	whole blood	control	53	M	450K	control
GSE100264	GSM2676642	whole blood	control	38	M	450K	control
GSE100264	GSM2676643	whole blood	control	42	M	450K	control
GSE100264	GSM2676644	whole blood	control	49	M	450K	control
GSE100264	GSM2676645	whole blood	control	46	M	450K	control
GSE100264	GSM2676646	whole blood	control	39	M	450K	control
GSE100264	GSM2676647	whole blood	control	50	M	450K	control
GSE100264	GSM2676648	whole blood	control	39	M	450K	control
GSE100264	GSM2676649	whole blood	control	53	M	450K	control
GSE100264	GSM2676650	whole blood	control	43	M	450K	control
GSE100264	GSM2676651	whole blood	control	44	M	450K	control
GSE100264	GSM2676652	whole blood	control	36	M	450K	control
GSE100264	GSM2676653	whole blood	control	46	M	450K	control
GSE100264	GSM2676654	whole blood	control	27	M	450K	control
GSE100264	GSM2676655	whole blood	control	54	M	450K	control
GSE100264	GSM2676656	whole blood	control	40	M	450K	control
GSE100264	GSM2676657	whole blood	control	49	M	450K	control
GSE100264	GSM2676658	whole blood	control	49	M	450K	control
GSE100264	GSM2676659	whole blood	control	48	M	450K	control
GSE100264	GSM2676660	whole blood	control	68	M	450K	control
GSE100264	GSM2676661	whole blood	control	33	M	450K	control
GSE100264	GSM2676662	whole blood	control	58	M	450K	control
GSE100264	GSM2676663	whole blood	control	46	M	450K	control
GSE100264	GSM2676664	whole blood	control	60	M	450K	control
GSE100264	GSM2676665	whole blood	control	54	M	450K	control
GSE100264	GSM2676666	whole blood	control	51	M	450K	control
GSE100264	GSM2676667	whole blood	control	56	M	450K	control
GSE100264	GSM2676668	whole blood	control	58	M	450K	control
GSE100264	GSM2676669	whole blood	control	58	M	450K	control
GSE100264	GSM2676670	whole blood	control	63	M	450K	control
GSE100264	GSM2676671	whole blood	control	56	M	450K	control
GSE100264	GSM2676672	whole blood	control	48	M	450K	control
GSE100264	GSM2676673	whole blood	control	53	M	450K	control
GSE100264	GSM2676674	whole blood	control	30	M	450K	control
GSE100264	GSM2676675	whole blood	control	48	M	450K	control
GSE100264	GSM2676676	whole blood	control	53	M	450K	control
GSE100264	GSM2676677	whole blood	control	49	M	450K	control
GSE100264	GSM2676678	whole blood	control	50	M	450K	control
GSE100264	GSM2676679	whole blood	control	64	M	450K	control
GSE100264	GSM2676680	whole blood	control	40	M	450K	control
GSE100264	GSM2676681	whole blood	control	52	M	450K	control
GSE100264	GSM2676682	whole blood	control	46	M	450K	control
GSE100264	GSM2676683	whole blood	control	75	M	450K	control
GSE100264	GSM2676684	whole blood	control	60	M	450K	control
GSE100264	GSM2676685	whole blood	control	40	M	450K	control
GSE100264	GSM2676686	whole blood	control	55	M	450K	control
GSE100264	GSM2676687	whole blood	control	52	M	450K	control
GSE100264	GSM2676688	whole blood	control	47	M	450K	control
GSE100264	GSM2676689	whole blood	control	57	M	450K	control
GSE100264	GSM2676690	whole blood	control	46	M	450K	control
GSE100264	GSM2676691	whole blood	control	61	M	450K	control
GSE100264	GSM2676692	whole blood	control	61	M	450K	control
GSE100264	GSM2676693	whole blood	control	58	M	450K	control
GSE100264	GSM2676694	whole blood	control	60	M	450K	control
GSE100264	GSM2676695	whole blood	control	54	M	450K	control
GSE100264	GSM2676696	whole blood	control	50	M	450K	control
GSE100264	GSM2676697	whole blood	control	49	M	450K	control
GSE100264	GSM2676698	whole blood	control	56	M	450K	control
GSE100264	GSM2676699	whole blood	control	51	M	450K	control
GSE100264	GSM2676700	whole blood	control	45	M	450K	control
GSE100264	GSM2676701	whole blood	control	48	M	450K	control
GSE100264	GSM2676702	whole blood	control	54	M	450K	control
GSE100264	GSM2676703	whole blood	control	52	M	450K	control
GSE100264	GSM2676704	whole blood	control	49	M	450K	control
GSE100264	GSM2676705	whole blood	control	41	M	450K	control
GSE100264	GSM2676706	whole blood	control	50	M	450K	control
GSE100264	GSM2676707	whole blood	control	46	M	450K	control
GSE100264	GSM2676708	whole blood	control	25	M	450K	control
GSE100264	GSM2676709	whole blood	control	48	M	450K	control
GSE100264	GSM2676710	whole blood	control	42	M	450K	control
GSE100264	GSM2676711	whole blood	control	46	M	450K	control
GSE100264	GSM2676712	whole blood	control	44	M	450K	control
GSE100264	GSM2676713	whole blood	control	71	M	450K	control
GSE100264	GSM2676714	whole blood	control	50	M	450K	control
GSE100264	GSM2676715	whole blood	control	52	M	450K	control
GSE100264	GSM2676716	whole blood	control	46	M	450K	control
GSE100264	GSM2676717	whole blood	control	52	M	450K	control
GSE100264	GSM2676718	whole blood	control	47	M	450K	control
GSE100264	GSM2676719	whole blood	control	54	M	450K	control
GSE100264	GSM2676720	whole blood	control	52	M	450K	control
GSE100264	GSM2676721	whole blood	control	51	M	450K	control
GSE100264	GSM2676722	whole blood	control	48	M	450K	control
GSE100264	GSM2676723	whole blood	control	39	M	450K	control
GSE100264	GSM2676724	whole blood	control	49	M	450K	control
GSE100264	GSM2676725	whole blood	control	53	M	450K	control
GSE100264	GSM2676726	whole blood	control	36	M	450K	control
GSE100264	GSM2676727	whole blood	control	47	M	450K	control
GSE100264	GSM2676728	whole blood	control	49	M	450K	control
GSE100264	GSM2676729	whole blood	control	36	M	450K	control
GSE100264	GSM2676730	whole blood	control	52	M	450K	control
GSE100264	GSM2676731	whole blood	control	49	M	450K	control
GSE100264	GSM2676732	whole blood	control	54	M	450K	control
GSE100264	GSM2676733	whole blood	control	53	M	450K	control
GSE100264	GSM2676734	whole blood	control	51	M	450K	control
GSE100264	GSM2676735	whole blood	control	55	M	450K	control
GSE100264	GSM2676736	whole blood	control	58	M	450K	control
GSE100264	GSM2676737	whole blood	control	42	M	450K	control
GSE100264	GSM2676738	whole blood	control	55	M	450K	control
GSE100264	GSM2676739	whole blood	control	43	M	450K	control
GSE100264	GSM2676740	whole blood	control	51	M	450K	control
GSE100264	GSM2676741	whole blood	control	37	M	450K	control
GSE100264	GSM2676742	whole blood	control	39	M	450K	control
GSE100264	GSM2676743	whole blood	control	42	M	450K	control
GSE100264	GSM2676744	whole blood	control	53	M	450K	control
GSE100264	GSM2676745	whole blood	control	52	M	450K	control
GSE100264	GSM2676746	whole blood	control	36	M	450K	control
GSE100264	GSM2676747	whole blood	control	38	M	450K	control
GSE100264	GSM2676748	whole blood	control	42	M	450K	control
GSE100264	GSM2676749	whole blood	control	32	M	450K	control
GSE100264	GSM2676750	whole blood	control	38	M	450K	control
GSE100264	GSM2676751	whole blood	control	46	M	450K	control
GSE100264	GSM2676752	whole blood	control	47	M	450K	control
GSE100264	GSM2676753	whole blood	control	41	M	450K	control
GSE100264	GSM2676754	whole blood	control	47	M	450K	control
GSE100264	GSM2676755	whole blood	control	50	M	450K	control
GSE100264	GSM2676756	whole blood	control	54	M	450K	control
GSE100264	GSM2676757	whole blood	control	61	M	450K	control
GSE100264	GSM2676758	whole blood	control	53	M	450K	control
GSE100264	GSM2676759	whole blood	control	58	M	450K	control
GSE100264	GSM2676760	whole blood	control	60	M	450K	control
GSE100264	GSM2676761	whole blood	control	42	M	450K	control
GSE100264	GSM2676762	whole blood	control	58	M	450K	control
GSE100264	GSM2676763	whole blood	control	60	M	450K	control
GSE100264	GSM2676764	whole blood	control	31	M	450K	control
GSE100264	GSM2676765	whole blood	control	49	M	450K	control
GSE100264	GSM2676766	whole blood	control	55	M	450K	control
GSE100264	GSM2676767	whole blood	control	55	M	450K	control
GSE100264	GSM2676768	whole blood	control	45	M	450K	control
GSE100264	GSM2676769	whole blood	control	44	M	450K	control
GSE100264	GSM2676770	whole blood	control	52	M	450K	control
GSE100264	GSM2676771	whole blood	control	52	M	450K	control
GSE100264	GSM2676772	whole blood	control	39	M	450K	control
GSE100264	GSM2676773	whole blood	control	46	M	450K	control
GSE100264	GSM2676774	whole blood	control	50	M	450K	control
GSE102177	GSM2729899	whole blood	control	8.52	F	450K	control
GSE102177	GSM2729900	whole blood	control	5.13	F	450K	control
GSE102177	GSM2729901	whole blood	control	12.4	F	450K	control
GSE102177	GSM2729902	whole blood	control	5.62	M	450K	control
GSE102177	GSM2729903	whole blood	control	11.59	M	450K	control
GSE102177	GSM2729904	whole blood	control	5.64	M	450K	control
GSE102177	GSM2729905	whole blood	control	10.61	F	450K	control
GSE102177	GSM2729906	whole blood	control	5.72	M	450K	control
GSE102177	GSM2729907	whole blood	control	11.85	M	450K	control
GSE102177	GSM2729908	whole blood	control	10.26	M	450K	control
GSE102177	GSM2729909	whole blood	control	7.52	M	450K	control
GSE102177	GSM2729910	whole blood	control	5.18	F	450K	control
GSE102177	GSM2729911	whole blood	control	7.03	F	450K	control
GSE102177	GSM2729912	whole blood	control	5	F	450K	control
GSE102177	GSM2729913	whole blood	control	7.58	F	450K	control
GSE102177	GSM2729914	whole blood	control	5.72	F	450K	control
GSE102177	GSM2729915	whole blood	control	11.53	F	450K	control
GSE102177	GSM2729916	whole blood	control	5.11	F	450K	control
GSE102177	GSM2729917	whole blood	control	9.7	M	450K	control
GSE102177	GSM2729918	whole blood	control	6.74	M	450K	control
GSE102177	GSM2729919	whole blood	control	14.44	F	450K	control
GSE102177	GSM2729920	whole blood	control	4.96	M	450K	control
GSE102177	GSM2729921	whole blood	control	6.71	M	450K	control
GSE102177	GSM2729922	whole blood	control	4.42	M	450K	control
GSE102177	GSM2729923	whole blood	control	4.6	M	450K	control
GSE102177	GSM2729924	whole blood	control	6.56	M	450K	control
GSE102177	GSM2729925	whole blood	control	9.41	M	450K	control
GSE102177	GSM2729926	whole blood	control	6.35	M	450K	control
GSE102177	GSM2729927	whole blood	control	6.87	M	450K	control
GSE102177	GSM2729928	whole blood	control	4.1	F	450K	control
GSE102177	GSM2729929	whole blood	control	8.56	M	450K	control
GSE102177	GSM2729930	whole blood	control	4.91	F	450K	control
GSE102177	GSM2729931	whole blood	control	9.88	F	450K	control
GSE102177	GSM2729932	whole blood	control	5.4	M	450K	control
GSE102177	GSM2729933	whole blood	control	9.93	M	450K	control
GSE102177	GSM2729934	whole blood	control	7.09	M	450K	control
GSE104812	GSM2808239	whole blood	control	8.3	M	450K	control
GSE104812	GSM2808240	whole blood	control	10.7	M	450K	control
GSE104812	GSM2808241	whole blood	control	7.2	F	450K	control
GSE104812	GSM2808242	whole blood	control	11.1	M	450K	control
GSE104812	GSM2808243	whole blood	control	9.1	F	450K	control
GSE104812	GSM2808244	whole blood	control	8	F	450K	control
GSE104812	GSM2808245	whole blood	control	6.7	F	450K	control
GSE104812	GSM2808246	whole blood	control	7.7	F	450K	control
GSE104812	GSM2808247	whole blood	control	6.4	M	450K	control
GSE104812	GSM2808248	whole blood	control	14.6	M	450K	control
GSE104812	GSM2808249	whole blood	control	7.3	F	450K	control
GSE104812	GSM2808250	whole blood	control	7.1	M	450K	control
GSE104812	GSM2808251	whole blood	control	9.4	M	450K	control
GSE104812	GSM2808252	whole blood	control	11.1	M	450K	control
GSE104812	GSM2808253	whole blood	control	7	M	450K	control
GSE104812	GSM2808254	whole blood	control	9.1	F	450K	control
GSE104812	GSM2808255	whole blood	control	7.2	M	450K	control
GSE104812	GSM2808256	whole blood	control	10.1	M	450K	control
GSE104812	GSM2808257	whole blood	control	7.7	M	450K	control
GSE104812	GSM2808258	whole blood	control	9	F	450K	control
GSE104812	GSM2808259	whole blood	control	10.9	M	450K	control
GSE104812	GSM2808260	whole blood	control	13.3	F	450K	control
GSE104812	GSM2808261	whole blood	control	8.2	M	450K	control
GSE104812	GSM2808262	whole blood	control	8.9	M	450K	control
GSE104812	GSM2808263	whole blood	control	7.5	M	450K	control
GSE104812	GSM2808264	whole blood	control	9.6	F	450K	control
GSE104812	GSM2808265	whole blood	control	12.1	M	450K	control
GSE104812	GSM2808266	whole blood	control	7.4	F	450K	control
GSE104812	GSM2808267	whole blood	control	10.7	M	450K	control
GSE104812	GSM2808268	whole blood	control	10.1	F	450K	control
GSE104812	GSM2808269	whole blood	control	7.9	M	450K	control
GSE104812	GSM2808270	whole blood	control	10.5	F	450K	control
GSE104812	GSM2808271	whole blood	control	9.1	M	450K	control
GSE104812	GSM2808272	whole blood	control	9.5	M	450K	control
GSE104812	GSM2808273	whole blood	control	7.5	F	450K	control
GSE104812	GSM2808274	whole blood	control	9.8	M	450K	control
GSE104812	GSM2808275	whole blood	control	8.1	M	450K	control
GSE104812	GSM2808276	whole blood	control	8.7	M	450K	control
GSE104812	GSM2808277	whole blood	control	7.9	F	450K	control
GSE104812	GSM2808278	whole blood	control	10.2	M	450K	control
GSE104812	GSM2808279	whole blood	control	9	M	450K	control
GSE104812	GSM2808280	whole blood	control	7.3	M	450K	control
GSE104812	GSM2808281	whole blood	control	9	M	450K	control
GSE104812	GSM2808282	whole blood	control	8.2	F	450K	control
GSE104812	GSM2808283	whole blood	control	11.2	F	450K	control
GSE104812	GSM2808284	whole blood	control	9.1	F	450K	control
GSE104812	GSM2808285	whole blood	control	7.6	M	450K	control
GSE104812	GSM2808286	whole blood	control	9.7	F	450K	control
GSE105018	GSM2814050	whole blood	control	18	M	450K	control
GSE105018	GSM2814051	whole blood	control	18	M	450K	control
GSE105018	GSM2814052	whole blood	control	18	F	450K	control
GSE105018	GSM2814053	whole blood	control	18	F	450K	control
GSE105018	GSM2814054	whole blood	control	18	F	450K	control
GSE105018	GSM2814055	whole blood	control	18	F	450K	control
GSE105018	GSM2814056	whole blood	control	18	F	450K	control
GSE105018	GSM2814057	whole blood	control	18	F	450K	control
GSE105018	GSM2814058	whole blood	control	18	F	450K	control
GSE105018	GSM2814059	whole blood	control	18	F	450K	control
GSE105018	GSM2814060	whole blood	control	18	M	450K	control
GSE105018	GSM2814061	whole blood	control	18	M	450K	control
GSE105018	GSM2814062	whole blood	control	18	M	450K	control
GSE105018	GSM2814063	whole blood	control	18	M	450K	control
GSE105018	GSM2814064	whole blood	control	18	F	450K	control
GSE105018	GSM2814065	whole blood	control	18	F	450K	control
GSE105018	GSM2814066	whole blood	control	18	F	450K	control
GSE105018	GSM2814067	whole blood	control	18	F	450K	control
GSE105018	GSM2814068	whole blood	control	18	M	450K	control
GSE105018	GSM2814069	whole blood	control	18	M	450K	control
GSE105018	GSM2814070	whole blood	control	18	F	450K	control
GSE105018	GSM2814071	whole blood	control	18	F	450K	control
GSE105018	GSM2814072	whole blood	control	18	M	450K	control
GSE105018	GSM2814073	whole blood	control	18	M	450K	control
GSE105018	GSM2814074	whole blood	control	18	M	450K	control
GSE105018	GSM2814075	whole blood	control	18	M	450K	control
GSE105018	GSM2814076	whole blood	control	18	F	450K	control
GSE105018	GSM2814077	whole blood	control	18	F	450K	control
GSE105018	GSM2814078	whole blood	control	18	M	450K	control
GSE105018	GSM2814079	whole blood	control	18	M	450K	control
GSE105018	GSM2814080	whole blood	control	18	F	450K	control
GSE105018	GSM2814081	whole blood	control	18	F	450K	control
GSE105018	GSM2814082	whole blood	control	18	F	450K	control
GSE105018	GSM2814083	whole blood	control	18	F	450K	control
GSE105018	GSM2814084	whole blood	control	18	M	450K	control
GSE105018	GSM2814085	whole blood	control	18	M	450K	control
GSE105018	GSM2814086	whole blood	control	18	F	450K	control
GSE105018	GSM2814087	whole blood	control	18	F	450K	control
GSE105018	GSM2814088	whole blood	control	18	F	450K	control
GSE105018	GSM2814089	whole blood	control	18	F	450K	control
GSE105018	GSM2814090	whole blood	control	18	F	450K	control
GSE105018	GSM2814091	whole blood	control	18	F	450K	control
GSE105018	GSM2814092	whole blood	control	18	F	450K	control
GSE105018	GSM2814093	whole blood	control	18	F	450K	control
GSE105018	GSM2814094	whole blood	control	18	F	450K	control
GSE105018	GSM2814095	whole blood	control	18	F	450K	control
GSE105018	GSM2814096	whole blood	control	18	F	450K	control
GSE105018	GSM2814097	whole blood	control	18	F	450K	control
GSE105018	GSM2814098	whole blood	control	18	M	450K	control
GSE105018	GSM2814099	whole blood	control	18	M	450K	control
GSE105018	GSM2814100	whole blood	control	18	F	450K	control
GSE105018	GSM2814101	whole blood	control	18	F	450K	control
GSE105018	GSM2814102	whole blood	control	18	M	450K	control
GSE105018	GSM2814103	whole blood	control	18	M	450K	control
GSE105018	GSM2814104	whole blood	control	18	F	450K	control
GSE105018	GSM2814105	whole blood	control	18	F	450K	control
GSE105018	GSM2814106	whole blood	control	18	M	450K	control
GSE105018	GSM2814107	whole blood	control	18	M	450K	control
GSE105018	GSM2814108	whole blood	control	18	M	450K	control
GSE105018	GSM2814109	whole blood	control	18	M	450K	control
GSE105018	GSM2814110	whole blood	control	18	F	450K	control
GSE105018	GSM2814111	whole blood	control	18	F	450K	control
GSE105018	GSM2814112	whole blood	control	18	F	450K	control
GSE105018	GSM2814113	whole blood	control	18	F	450K	control
GSE105018	GSM2814114	whole blood	control	18	M	450K	control
GSE105018	GSM2814115	whole blood	control	18	M	450K	control
GSE105018	GSM2814116	whole blood	control	18	M	450K	control
GSE105018	GSM2814117	whole blood	control	18	M	450K	control
GSE105018	GSM2814118	whole blood	control	18	F	450K	control
GSE105018	GSM2814119	whole blood	control	18	F	450K	control
GSE105018	GSM2814120	whole blood	control	18	F	450K	control
GSE105018	GSM2814121	whole blood	control	18	F	450K	control
GSE105018	GSM2814122	whole blood	control	18	F	450K	control
GSE105018	GSM2814123	whole blood	control	18	F	450K	control
GSE105018	GSM2814124	whole blood	control	18	F	450K	control
GSE105018	GSM2814125	whole blood	control	18	F	450K	control
GSE105018	GSM2814126	whole blood	control	18	F	450K	control
GSE105018	GSM2814127	whole blood	control	18	F	450K	control
GSE105018	GSM2814128	whole blood	control	18	M	450K	control
GSE105018	GSM2814129	whole blood	control	18	M	450K	control
GSE105018	GSM2814130	whole blood	control	18	M	450K	control
GSE105018	GSM2814131	whole blood	control	18	M	450K	control
GSE105018	GSM2814132	whole blood	control	18	F	450K	control
GSE105018	GSM2814133	whole blood	control	18	F	450K	control
GSE105018	GSM2814134	whole blood	control	18	F	450K	control
GSE105018	GSM2814135	whole blood	control	18	F	450K	control
GSE105018	GSM2814136	whole blood	control	18	F	450K	control
GSE105018	GSM2814137	whole blood	control	18	F	450K	control
GSE105018	GSM2814138	whole blood	control	18	M	450K	control
GSE105018	GSM2814139	whole blood	control	18	M	450K	control
GSE105018	GSM2814140	whole blood	control	18	F	450K	control
GSE105018	GSM2814141	whole blood	control	18	F	450K	control
GSE105018	GSM2814142	whole blood	control	18	F	450K	control
GSE105018	GSM2814143	whole blood	control	18	F	450K	control
GSE105018	GSM2814144	whole blood	control	18	M	450K	control
GSE105018	GSM2814145	whole blood	control	18	M	450K	control
GSE105018	GSM2814146	whole blood	control	18	M	450K	control
GSE105018	GSM2814147	whole blood	control	18	M	450K	control
GSE105018	GSM2814148	whole blood	control	18	F	450K	control
GSE105018	GSM2814149	whole blood	control	18	F	450K	control
GSE105018	GSM2814150	whole blood	control	18	F	450K	control
GSE105018	GSM2814151	whole blood	control	18	F	450K	control
GSE105018	GSM2814152	whole blood	control	18	M	450K	control
GSE105018	GSM2814153	whole blood	control	18	M	450K	control
GSE105018	GSM2814154	whole blood	control	18	F	450K	control
GSE105018	GSM2814155	whole blood	control	18	F	450K	control
GSE105018	GSM2814156	whole blood	control	18	F	450K	control
GSE105018	GSM2814157	whole blood	control	18	F	450K	control
GSE105018	GSM2814158	whole blood	control	18	M	450K	control
GSE105018	GSM2814159	whole blood	control	18	M	450K	control
GSE105018	GSM2814160	whole blood	control	18	F	450K	control
GSE105018	GSM2814161	whole blood	control	18	F	450K	control
GSE105018	GSM2814162	whole blood	control	18	F	450K	control
GSE105018	GSM2814163	whole blood	control	18	F	450K	control
GSE105018	GSM2814164	whole blood	control	18	M	450K	control
GSE105018	GSM2814165	whole blood	control	18	M	450K	control
GSE105018	GSM2814166	whole blood	control	18	M	450K	control
GSE105018	GSM2814167	whole blood	control	18	M	450K	control
GSE105018	GSM2814168	whole blood	control	18	M	450K	control
GSE105018	GSM2814169	whole blood	control	18	M	450K	control
GSE105018	GSM2814170	whole blood	control	18	M	450K	control
GSE105018	GSM2814171	whole blood	control	18	M	450K	control
GSE105018	GSM2814172	whole blood	control	18	F	450K	control
GSE105018	GSM2814173	whole blood	control	18	F	450K	control
GSE105018	GSM2814174	whole blood	control	18	M	450K	control
GSE105018	GSM2814175	whole blood	control	18	M	450K	control
GSE105018	GSM2814176	whole blood	control	18	M	450K	control
GSE105018	GSM2814177	whole blood	control	18	M	450K	control
GSE105018	GSM2814178	whole blood	control	18	F	450K	control
GSE105018	GSM2814179	whole blood	control	18	F	450K	control
GSE105018	GSM2814180	whole blood	control	18	M	450K	control
GSE105018	GSM2814181	whole blood	control	18	M	450K	control
GSE105018	GSM2814182	whole blood	control	18	M	450K	control
GSE105018	GSM2814183	whole blood	control	18	M	450K	control
GSE105018	GSM2814184	whole blood	control	18	M	450K	control
GSE105018	GSM2814185	whole blood	control	18	M	450K	control
GSE105018	GSM2814186	whole blood	control	18	M	450K	control
GSE105018	GSM2814187	whole blood	control	18	M	450K	control
GSE105018	GSM2814188	whole blood	control	18	M	450K	control
GSE105018	GSM2814189	whole blood	control	18	M	450K	control
GSE105018	GSM2814190	whole blood	control	18	F	450K	control
GSE105018	GSM2814191	whole blood	control	18	F	450K	control
GSE105018	GSM2814192	whole blood	control	18	F	450K	control
GSE105018	GSM2814193	whole blood	control	18	F	450K	control
GSE105018	GSM2814194	whole blood	control	18	F	450K	control
GSE105018	GSM2814195	whole blood	control	18	F	450K	control
GSE105018	GSM2814196	whole blood	control	18	F	450K	control
GSE105018	GSM2814197	whole blood	control	18	F	450K	control
GSE105018	GSM2814198	whole blood	control	18	M	450K	control
GSE105018	GSM2814199	whole blood	control	18	M	450K	control
GSE105018	GSM2814200	whole blood	control	18	F	450K	control
GSE105018	GSM2814201	whole blood	control	18	F	450K	control
GSE105018	GSM2814202	whole blood	control	18	M	450K	control
GSE105018	GSM2814203	whole blood	control	18	M	450K	control
GSE105018	GSM2814204	whole blood	control	18	F	450K	control
GSE105018	GSM2814205	whole blood	control	18	F	450K	control
GSE105018	GSM2814206	whole blood	control	18	M	450K	control
GSE105018	GSM2814207	whole blood	control	18	M	450K	control
GSE105018	GSM2814208	whole blood	control	18	F	450K	control
GSE105018	GSM2814209	whole blood	control	18	F	450K	control
GSE105018	GSM2814210	whole blood	control	18	M	450K	control
GSE105018	GSM2814211	whole blood	control	18	M	450K	control
GSE105018	GSM2814212	whole blood	control	18	M	450K	control
GSE105018	GSM2814213	whole blood	control	18	M	450K	control
GSE105018	GSM2814214	whole blood	control	18	M	450K	control
GSE105018	GSM2814215	whole blood	control	18	M	450K	control
GSE105018	GSM2814216	whole blood	control	18	M	450K	control
GSE105018	GSM2814217	whole blood	control	18	M	450K	control
GSE105018	GSM2814218	whole blood	control	18	M	450K	control
GSE105018	GSM2814219	whole blood	control	18	M	450K	control
GSE105018	GSM2814220	whole blood	control	18	M	450K	control
GSE105018	GSM2814221	whole blood	control	18	M	450K	control
GSE105018	GSM2814222	whole blood	control	18	M	450K	control
GSE105018	GSM2814223	whole blood	control	18	M	450K	control
GSE105018	GSM2814224	whole blood	control	18	F	450K	control
GSE105018	GSM2814225	whole blood	control	18	F	450K	control
GSE105018	GSM2814226	whole blood	control	18	M	450K	control
GSE105018	GSM2814227	whole blood	control	18	M	450K	control
GSE105018	GSM2814228	whole blood	control	18	M	450K	control
GSE105018	GSM2814229	whole blood	control	18	M	450K	control
GSE105018	GSM2814230	whole blood	control	18	F	450K	control
GSE105018	GSM2814231	whole blood	control	18	F	450K	control
GSE105018	GSM2814232	whole blood	control	18	F	450K	control
GSE105018	GSM2814233	whole blood	control	18	F	450K	control
GSE105018	GSM2814234	whole blood	control	18	F	450K	control
GSE105018	GSM2814235	whole blood	control	18	F	450K	control
GSE105018	GSM2814236	whole blood	control	18	F	450K	control
GSE105018	GSM2814237	whole blood	control	18	F	450K	control
GSE105018	GSM2814238	whole blood	control	18	M	450K	control
GSE105018	GSM2814239	whole blood	control	18	M	450K	control
GSE105018	GSM2814240	whole blood	control	18	F	450K	control
GSE105018	GSM2814241	whole blood	control	18	F	450K	control
GSE105018	GSM2814242	whole blood	control	18	F	450K	control
GSE105018	GSM2814243	whole blood	control	18	M	450K	control
GSE105018	GSM2814244	whole blood	control	18	M	450K	control
GSE105018	GSM2814245	whole blood	control	18	F	450K	control
GSE105018	GSM2814246	whole blood	control	18	F	450K	control
GSE105018	GSM2814247	whole blood	control	18	F	450K	control
GSE105018	GSM2814248	whole blood	control	18	F	450K	control
GSE105018	GSM2814249	whole blood	control	18	F	450K	control
GSE105018	GSM2814250	whole blood	control	18	F	450K	control
GSE105018	GSM2814251	whole blood	control	18	M	450K	control
GSE105018	GSM2814252	whole blood	control	18	M	450K	control
GSE105018	GSM2814253	whole blood	control	18	M	450K	control
GSE105018	GSM2814254	whole blood	control	18	M	450K	control
GSE105018	GSM2814255	whole blood	control	18	F	450K	control
GSE105018	GSM2814256	whole blood	control	18	F	450K	control
GSE105018	GSM2814257	whole blood	control	18	M	450K	control
GSE105018	GSM2814258	whole blood	control	18	M	450K	control
GSE105018	GSM2814259	whole blood	control	18	F	450K	control
GSE105018	GSM2814260	whole blood	control	18	F	450K	control
GSE105018	GSM2814261	whole blood	control	18	F	450K	control
GSE105018	GSM2814262	whole blood	control	18	F	450K	control
GSE105018	GSM2814263	whole blood	control	18	M	450K	control
GSE105018	GSM2814264	whole blood	control	18	M	450K	control
GSE105018	GSM2814265	whole blood	control	18	F	450K	control
GSE105018	GSM2814266	whole blood	control	18	F	450K	control
GSE105018	GSM2814267	whole blood	control	18	M	450K	control
GSE105018	GSM2814268	whole blood	control	18	M	450K	control
GSE105018	GSM2814269	whole blood	control	18	M	450K	control
GSE105018	GSM2814270	whole blood	control	18	M	450K	control
GSE105018	GSM2814271	whole blood	control	18	M	450K	control
GSE105018	GSM2814272	whole blood	control	18	M	450K	control
GSE105018	GSM2814273	whole blood	control	18	F	450K	control
GSE105018	GSM2814274	whole blood	control	18	F	450K	control
GSE105018	GSM2814275	whole blood	control	18	M	450K	control
GSE105018	GSM2814276	whole blood	control	18	M	450K	control
GSE105018	GSM2814277	whole blood	control	18	M	450K	control
GSE105018	GSM2814278	whole blood	control	18	M	450K	control
GSE105018	GSM2814279	whole blood	control	18	M	450K	control
GSE105018	GSM2814280	whole blood	control	18	M	450K	control
GSE105018	GSM2814281	whole blood	control	18	F	450K	control
GSE105018	GSM2814282	whole blood	control	18	F	450K	control
GSE105018	GSM2814283	whole blood	control	18	M	450K	control
GSE105018	GSM2814284	whole blood	control	18	M	450K	control
GSE105018	GSM2814285	whole blood	control	18	F	450K	control
GSE105018	GSM2814286	whole blood	control	18	F	450K	control
GSE105018	GSM2814287	whole blood	control	18	M	450K	control
GSE105018	GSM2814288	whole blood	control	18	M	450K	control
GSE105018	GSM2814289	whole blood	control	18	M	450K	control
GSE105018	GSM2814290	whole blood	control	18	M	450K	control
GSE105018	GSM2814291	whole blood	control	18	F	450K	control
GSE105018	GSM2814292	whole blood	control	18	F	450K	control
GSE105018	GSM2814293	whole blood	control	18	M	450K	control
GSE105018	GSM2814294	whole blood	control	18	M	450K	control
GSE105018	GSM2814295	whole blood	control	18	F	450K	control
GSE105018	GSM2814296	whole blood	control	18	F	450K	control
GSE105018	GSM2814297	whole blood	control	18	F	450K	control
GSE105018	GSM2814298	whole blood	control	18	F	450K	control
GSE105018	GSM2814299	whole blood	control	18	F	450K	control
GSE105018	GSM2814300	whole blood	control	18	F	450K	control
GSE105018	GSM2814301	whole blood	control	18	M	450K	control
GSE105018	GSM2814302	whole blood	control	18	M	450K	control
GSE105018	GSM2814303	whole blood	control	18	M	450K	control
GSE105018	GSM2814304	whole blood	control	18	M	450K	control
GSE105018	GSM2814305	whole blood	control	18	F	450K	control
GSE105018	GSM2814306	whole blood	control	18	F	450K	control
GSE105018	GSM2814307	whole blood	control	18	F	450K	control
GSE105018	GSM2814308	whole blood	control	18	F	450K	control
GSE105018	GSM2814309	whole blood	control	18	F	450K	control
GSE105018	GSM2814310	whole blood	control	18	F	450K	control
GSE105018	GSM2814311	whole blood	control	18	F	450K	control
GSE105018	GSM2814312	whole blood	control	18	F	450K	control
GSE105018	GSM2814313	whole blood	control	18	M	450K	control
GSE105018	GSM2814314	whole blood	control	18	M	450K	control
GSE105018	GSM2814315	whole blood	control	18	F	450K	control
GSE105018	GSM2814316	whole blood	control	18	F	450K	control
GSE105018	GSM2814317	whole blood	control	18	F	450K	control
GSE105018	GSM2814318	whole blood	control	18	F	450K	control
GSE105018	GSM2814319	whole blood	control	18	M	450K	control
GSE105018	GSM2814320	whole blood	control	18	M	450K	control
GSE105018	GSM2814321	whole blood	control	18	F	450K	control
GSE105018	GSM2814322	whole blood	control	18	F	450K	control
GSE105018	GSM2814323	whole blood	control	18	F	450K	control
GSE105018	GSM2814324	whole blood	control	18	F	450K	control
GSE105018	GSM2814325	whole blood	control	18	F	450K	control
GSE105018	GSM2814326	whole blood	control	18	F	450K	control
GSE105018	GSM2814327	whole blood	control	18	M	450K	control
GSE105018	GSM2814328	whole blood	control	18	M	450K	control
GSE105018	GSM2814329	whole blood	control	18	M	450K	control
GSE105018	GSM2814330	whole blood	control	18	M	450K	control
GSE105018	GSM2814331	whole blood	control	18	F	450K	control
GSE105018	GSM2814332	whole blood	control	18	F	450K	control
GSE105018	GSM2814333	whole blood	control	18	M	450K	control
GSE105018	GSM2814334	whole blood	control	18	M	450K	control
GSE105018	GSM2814335	whole blood	control	18	M	450K	control
GSE105018	GSM2814336	whole blood	control	18	M	450K	control
GSE105018	GSM2814337	whole blood	control	18	F	450K	control
GSE105018	GSM2814338	whole blood	control	18	F	450K	control
GSE105018	GSM2814339	whole blood	control	18	F	450K	control
GSE105018	GSM2814340	whole blood	control	18	F	450K	control
GSE105018	GSM2814341	whole blood	control	18	F	450K	control
GSE105018	GSM2814342	whole blood	control	18	F	450K	control
GSE105018	GSM2814343	whole blood	control	18	F	450K	control
GSE105018	GSM2814344	whole blood	control	18	F	450K	control
GSE105018	GSM2814345	whole blood	control	18	F	450K	control
GSE105018	GSM2814346	whole blood	control	18	F	450K	control
GSE105018	GSM2814347	whole blood	control	18	F	450K	control
GSE105018	GSM2814348	whole blood	control	18	F	450K	control
GSE105018	GSM2814349	whole blood	control	18	F	450K	control
GSE105018	GSM2814350	whole blood	control	18	F	450K	control
GSE105018	GSM2814351	whole blood	control	18	M	450K	control
GSE105018	GSM2814352	whole blood	control	18	M	450K	control
GSE105018	GSM2814353	whole blood	control	18	F	450K	control
GSE105018	GSM2814354	whole blood	control	18	F	450K	control
GSE105018	GSM2814355	whole blood	control	18	M	450K	control
GSE105018	GSM2814356	whole blood	control	18	M	450K	control
GSE105018	GSM2814357	whole blood	control	18	M	450K	control
GSE105018	GSM2814358	whole blood	control	18	M	450K	control
GSE105018	GSM2814359	whole blood	control	18	M	450K	control
GSE105018	GSM2814360	whole blood	control	18	M	450K	control
GSE105018	GSM2814361	whole blood	control	18	M	450K	control
GSE105018	GSM2814362	whole blood	control	18	M	450K	control
GSE105018	GSM2814363	whole blood	control	18	M	450K	control
GSE105018	GSM2814364	whole blood	control	18	F	450K	control
GSE105018	GSM2814365	whole blood	control	18	F	450K	control
GSE105018	GSM2814366	whole blood	control	18	F	450K	control
GSE105018	GSM2814367	whole blood	control	18	F	450K	control
GSE105018	GSM2814368	whole blood	control	18	M	450K	control
GSE105018	GSM2814369	whole blood	control	18	M	450K	control
GSE105018	GSM2814370	whole blood	control	18	F	450K	control
GSE105018	GSM2814371	whole blood	control	18	F	450K	control
GSE105018	GSM2814372	whole blood	control	18	F	450K	control
GSE105018	GSM2814373	whole blood	control	18	F	450K	control
GSE105018	GSM2814374	whole blood	control	18	F	450K	control
GSE105018	GSM2814375	whole blood	control	18	F	450K	control
GSE105018	GSM2814376	whole blood	control	18	F	450K	control
GSE105018	GSM2814377	whole blood	control	18	F	450K	control
GSE105018	GSM2814378	whole blood	control	18	M	450K	control
GSE105018	GSM2814379	whole blood	control	18	M	450K	control
GSE105018	GSM2814380	whole blood	control	18	F	450K	control
GSE105018	GSM2814381	whole blood	control	18	F	450K	control
GSE105018	GSM2814382	whole blood	control	18	M	450K	control
GSE105018	GSM2814383	whole blood	control	18	M	450K	control
GSE105018	GSM2814384	whole blood	control	18	F	450K	control
GSE105018	GSM2814385	whole blood	control	18	F	450K	control
GSE105018	GSM2814386	whole blood	control	18	M	450K	control
GSE105018	GSM2814387	whole blood	control	18	M	450K	control
GSE105018	GSM2814388	whole blood	control	18	F	450K	control
GSE105018	GSM2814389	whole blood	control	18	F	450K	control
GSE105018	GSM2814390	whole blood	control	18	F	450K	control
GSE105018	GSM2814391	whole blood	control	18	F	450K	control
GSE105018	GSM2814392	whole blood	control	18	F	450K	control
GSE105018	GSM2814393	whole blood	control	18	F	450K	control
GSE105018	GSM2814394	whole blood	control	18	M	450K	control
GSE105018	GSM2814395	whole blood	control	18	M	450K	control
GSE105018	GSM2814396	whole blood	control	18	M	450K	control
GSE105018	GSM2814397	whole blood	control	18	M	450K	control
GSE105018	GSM2814398	whole blood	control	18	M	450K	control
GSE105018	GSM2814399	whole blood	control	18	M	450K	control
GSE105018	GSM2814400	whole blood	control	18	F	450K	control
GSE105018	GSM2814401	whole blood	control	18	F	450K	control
GSE105018	GSM2814402	whole blood	control	18	F	450K	control
GSE105018	GSM2814403	whole blood	control	18	F	450K	control
GSE105018	GSM2814404	whole blood	control	18	M	450K	control
GSE105018	GSM2814405	whole blood	control	18	M	450K	control
GSE105018	GSM2814406	whole blood	control	18	M	450K	control
GSE105018	GSM2814407	whole blood	control	18	M	450K	control
GSE105018	GSM2814408	whole blood	control	18	F	450K	control
GSE105018	GSM2814409	whole blood	control	18	F	450K	control
GSE105018	GSM2814410	whole blood	control	18	F	450K	control
GSE105018	GSM2814411	whole blood	control	18	F	450K	control
GSE105018	GSM2814412	whole blood	control	18	M	450K	control
GSE105018	GSM2814413	whole blood	control	18	M	450K	control
GSE105018	GSM2814414	whole blood	control	18	F	450K	control
GSE105018	GSM2814415	whole blood	control	18	F	450K	control
GSE105018	GSM2814416	whole blood	control	18	F	450K	control
GSE105018	GSM2814417	whole blood	control	18	F	450K	control
GSE105018	GSM2814418	whole blood	control	18	F	450K	control
GSE105018	GSM2814419	whole blood	control	18	F	450K	control
GSE105018	GSM2814420	whole blood	control	18	F	450K	control
GSE105018	GSM2814421	whole blood	control	18	F	450K	control
GSE105018	GSM2814422	whole blood	control	18	M	450K	control
GSE105018	GSM2814423	whole blood	control	18	M	450K	control
GSE105018	GSM2814424	whole blood	control	18	F	450K	control
GSE105018	GSM2814425	whole blood	control	18	F	450K	control
GSE105018	GSM2814426	whole blood	control	18	F	450K	control
GSE105018	GSM2814427	whole blood	control	18	F	450K	control
GSE105018	GSM2814428	whole blood	control	18	F	450K	control
GSE105018	GSM2814429	whole blood	control	18	F	450K	control
GSE105018	GSM2814430	whole blood	control	18	M	450K	control
GSE105018	GSM2814431	whole blood	control	18	M	450K	control
GSE105018	GSM2814432	whole blood	control	18	F	450K	control
GSE105018	GSM2814433	whole blood	control	18	F	450K	control
GSE105018	GSM2814434	whole blood	control	18	M	450K	control
GSE105018	GSM2814435	whole blood	control	18	M	450K	control
GSE105018	GSM2814436	whole blood	control	18	F	450K	control
GSE105018	GSM2814437	whole blood	control	18	F	450K	control
GSE105018	GSM2814438	whole blood	control	18	M	450K	control
GSE105018	GSM2814439	whole blood	control	18	M	450K	control
GSE105018	GSM2814440	whole blood	control	18	M	450K	control
GSE105018	GSM2814441	whole blood	control	18	M	450K	control
GSE105018	GSM2814442	whole blood	control	18	F	450K	control
GSE105018	GSM2814443	whole blood	control	18	F	450K	control
GSE105018	GSM2814444	whole blood	control	18	M	450K	control
GSE105018	GSM2814445	whole blood	control	18	M	450K	control
GSE105018	GSM2814446	whole blood	control	18	M	450K	control
GSE105018	GSM2814447	whole blood	control	18	M	450K	control
GSE105018	GSM2814448	whole blood	control	18	M	450K	control
GSE105018	GSM2814449	whole blood	control	18	M	450K	control
GSE105018	GSM2814450	whole blood	control	18	M	450K	control
GSE105018	GSM2814451	whole blood	control	18	M	450K	control
GSE105018	GSM2814452	whole blood	control	18	F	450K	control
GSE105018	GSM2814453	whole blood	control	18	F	450K	control
GSE105018	GSM2814454	whole blood	control	18	F	450K	control
GSE105018	GSM2814455	whole blood	control	18	F	450K	control
GSE105018	GSM2814456	whole blood	control	18	M	450K	control
GSE105018	GSM2814457	whole blood	control	18	M	450K	control
GSE105018	GSM2814458	whole blood	control	18	M	450K	control
GSE105018	GSM2814459	whole blood	control	18	M	450K	control
GSE105018	GSM2814460	whole blood	control	18	M	450K	control
GSE105018	GSM2814461	whole blood	control	18	M	450K	control
GSE105018	GSM2814462	whole blood	control	18	F	450K	control
GSE105018	GSM2814463	whole blood	control	18	F	450K	control
GSE105018	GSM2814464	whole blood	control	18	M	450K	control
GSE105018	GSM2814465	whole blood	control	18	M	450K	control
GSE105018	GSM2814466	whole blood	control	18	M	450K	control
GSE105018	GSM2814467	whole blood	control	18	M	450K	control
GSE105018	GSM2814468	whole blood	control	18	M	450K	control
GSE105018	GSM2814469	whole blood	control	18	M	450K	control
GSE105018	GSM2814470	whole blood	control	18	F	450K	control
GSE105018	GSM2814471	whole blood	control	18	F	450K	control
GSE105018	GSM2814472	whole blood	control	18	F	450K	control
GSE105018	GSM2814473	whole blood	control	18	F	450K	control
GSE105018	GSM2814474	whole blood	control	18	F	450K	control
GSE105018	GSM2814475	whole blood	control	18	F	450K	control
GSE105018	GSM2814476	whole blood	control	18	M	450K	control
GSE105018	GSM2814477	whole blood	control	18	M	450K	control
GSE105018	GSM2814478	whole blood	control	18	F	450K	control
GSE105018	GSM2814479	whole blood	control	18	F	450K	control
GSE105018	GSM2814480	whole blood	control	18	M	450K	control
GSE105018	GSM2814481	whole blood	control	18	M	450K	control
GSE105018	GSM2814482	whole blood	control	18	M	450K	control
GSE105018	GSM2814483	whole blood	control	18	M	450K	control
GSE105018	GSM2814484	whole blood	control	18	F	450K	control
GSE105018	GSM2814485	whole blood	control	18	F	450K	control
GSE105018	GSM2814486	whole blood	control	18	M	450K	control
GSE105018	GSM2814487	whole blood	control	18	M	450K	control
GSE105018	GSM2814488	whole blood	control	18	F	450K	control
GSE105018	GSM2814489	whole blood	control	18	F	450K	control
GSE105018	GSM2814490	whole blood	control	18	M	450K	control
GSE105018	GSM2814491	whole blood	control	18	M	450K	control
GSE105018	GSM2814492	whole blood	control	18	M	450K	control
GSE105018	GSM2814493	whole blood	control	18	M	450K	control
GSE105018	GSM2814494	whole blood	control	18	F	450K	control
GSE105018	GSM2814495	whole blood	control	18	F	450K	control
GSE105018	GSM2814496	whole blood	control	18	F	450K	control
GSE105018	GSM2814497	whole blood	control	18	F	450K	control
GSE105018	GSM2814498	whole blood	control	18	M	450K	control
GSE105018	GSM2814499	whole blood	control	18	M	450K	control
GSE105018	GSM2814500	whole blood	control	18	F	450K	control
GSE105018	GSM2814501	whole blood	control	18	F	450K	control
GSE105018	GSM2814502	whole blood	control	18	F	450K	control
GSE105018	GSM2814503	whole blood	control	18	F	450K	control
GSE105018	GSM2814504	whole blood	control	18	F	450K	control
GSE105018	GSM2814505	whole blood	control	18	F	450K	control
GSE105018	GSM2814506	whole blood	control	18	M	450K	control
GSE105018	GSM2814507	whole blood	control	18	M	450K	control
GSE105018	GSM2814508	whole blood	control	18	M	450K	control
GSE105018	GSM2814509	whole blood	control	18	M	450K	control
GSE105018	GSM2814510	whole blood	control	18	F	450K	control
GSE105018	GSM2814511	whole blood	control	18	F	450K	control
GSE105018	GSM2814512	whole blood	control	18	F	450K	control
GSE105018	GSM2814513	whole blood	control	18	F	450K	control
GSE105018	GSM2814514	whole blood	control	18	M	450K	control
GSE105018	GSM2814515	whole blood	control	18	M	450K	control
GSE105018	GSM2814516	whole blood	control	18	F	450K	control
GSE105018	GSM2814517	whole blood	control	18	F	450K	control
GSE105018	GSM2814518	whole blood	control	18	F	450K	control
GSE105018	GSM2814519	whole blood	control	18	F	450K	control
GSE105018	GSM2814520	whole blood	control	18	M	450K	control
GSE105018	GSM2814521	whole blood	control	18	M	450K	control
GSE105018	GSM2814522	whole blood	control	18	F	450K	control
GSE105018	GSM2814523	whole blood	control	18	F	450K	control
GSE105018	GSM2814524	whole blood	control	18	F	450K	control
GSE105018	GSM2814525	whole blood	control	18	F	450K	control
GSE105018	GSM2814526	whole blood	control	18	M	450K	control
GSE105018	GSM2814527	whole blood	control	18	M	450K	control
GSE105018	GSM2814528	whole blood	control	18	M	450K	control
GSE105018	GSM2814529	whole blood	control	18	M	450K	control
GSE105018	GSM2814530	whole blood	control	18	F	450K	control
GSE105018	GSM2814531	whole blood	control	18	F	450K	control
GSE105018	GSM2814532	whole blood	control	18	F	450K	control
GSE105018	GSM2814533	whole blood	control	18	F	450K	control
GSE105018	GSM2814534	whole blood	control	18	M	450K	control
GSE105018	GSM2814535	whole blood	control	18	M	450K	control
GSE105018	GSM2814536	whole blood	control	18	M	450K	control
GSE105018	GSM2814537	whole blood	control	18	M	450K	control
GSE105018	GSM2814538	whole blood	control	18	M	450K	control
GSE105018	GSM2814539	whole blood	control	18	M	450K	control
GSE105018	GSM2814540	whole blood	control	18	M	450K	control
GSE105018	GSM2814541	whole blood	control	18	M	450K	control
GSE105018	GSM2814542	whole blood	control	18	F	450K	control
GSE105018	GSM2814543	whole blood	control	18	F	450K	control
GSE105018	GSM2814544	whole blood	control	18	M	450K	control
GSE105018	GSM2814545	whole blood	control	18	M	450K	control
GSE105018	GSM2814546	whole blood	control	18	F	450K	control
GSE105018	GSM2814547	whole blood	control	18	F	450K	control
GSE105018	GSM2814548	whole blood	control	18	F	450K	control
GSE105018	GSM2814549	whole blood	control	18	F	450K	control
GSE105018	GSM2814550	whole blood	control	18	F	450K	control
GSE105018	GSM2814551	whole blood	control	18	F	450K	control
GSE105018	GSM2814552	whole blood	control	18	F	450K	control
GSE105018	GSM2814553	whole blood	control	18	F	450K	control
GSE105018	GSM2814554	whole blood	control	18	M	450K	control
GSE105018	GSM2814555	whole blood	control	18	M	450K	control
GSE105018	GSM2814556	whole blood	control	18	F	450K	control
GSE105018	GSM2814557	whole blood	control	18	F	450K	control
GSE105018	GSM2814558	whole blood	control	18	M	450K	control
GSE105018	GSM2814559	whole blood	control	18	M	450K	control
GSE105018	GSM2814560	whole blood	control	18	F	450K	control
GSE105018	GSM2814561	whole blood	control	18	F	450K	control
GSE105018	GSM2814562	whole blood	control	18	F	450K	control
GSE105018	GSM2814563	whole blood	control	18	F	450K	control
GSE105018	GSM2814564	whole blood	control	18	F	450K	control
GSE105018	GSM2814565	whole blood	control	18	F	450K	control
GSE105018	GSM2814566	whole blood	control	18	M	450K	control
GSE105018	GSM2814567	whole blood	control	18	M	450K	control
GSE105018	GSM2814568	whole blood	control	18	M	450K	control
GSE105018	GSM2814569	whole blood	control	18	M	450K	control
GSE105018	GSM2814570	whole blood	control	18	F	450K	control
GSE105018	GSM2814571	whole blood	control	18	F	450K	control
GSE105018	GSM2814572	whole blood	control	18	F	450K	control
GSE105018	GSM2814573	whole blood	control	18	F	450K	control
GSE105018	GSM2814574	whole blood	control	18	M	450K	control
GSE105018	GSM2814575	whole blood	control	18	M	450K	control
GSE105018	GSM2814576	whole blood	control	18	M	450K	control
GSE105018	GSM2814577	whole blood	control	18	M	450K	control
GSE105018	GSM2814578	whole blood	control	18	F	450K	control
GSE105018	GSM2814579	whole blood	control	18	F	450K	control
GSE105018	GSM2814580	whole blood	control	18	M	450K	control
GSE105018	GSM2814581	whole blood	control	18	M	450K	control
GSE105018	GSM2814582	whole blood	control	18	F	450K	control
GSE105018	GSM2814583	whole blood	control	18	F	450K	control
GSE105018	GSM2814584	whole blood	control	18	F	450K	control
GSE105018	GSM2814585	whole blood	control	18	F	450K	control
GSE105018	GSM2814586	whole blood	control	18	F	450K	control
GSE105018	GSM2814587	whole blood	control	18	F	450K	control
GSE105018	GSM2814588	whole blood	control	18	M	450K	control
GSE105018	GSM2814589	whole blood	control	18	M	450K	control
GSE105018	GSM2814590	whole blood	control	18	F	450K	control
GSE105018	GSM2814591	whole blood	control	18	F	450K	control
GSE105018	GSM2814592	whole blood	control	18	F	450K	control
GSE105018	GSM2814593	whole blood	control	18	F	450K	control
GSE105018	GSM2814594	whole blood	control	18	M	450K	control
GSE105018	GSM2814595	whole blood	control	18	M	450K	control
GSE105018	GSM2814596	whole blood	control	18	F	450K	control
GSE105018	GSM2814597	whole blood	control	18	F	450K	control
GSE105018	GSM2814598	whole blood	control	18	F	450K	control
GSE105018	GSM2814599	whole blood	control	18	F	450K	control
GSE105018	GSM2814600	whole blood	control	18	M	450K	control
GSE105018	GSM2814601	whole blood	control	18	M	450K	control
GSE105018	GSM2814602	whole blood	control	18	M	450K	control
GSE105018	GSM2814603	whole blood	control	18	M	450K	control
GSE105018	GSM2814604	whole blood	control	18	M	450K	control
GSE105018	GSM2814605	whole blood	control	18	M	450K	control
GSE105018	GSM2814606	whole blood	control	18	M	450K	control
GSE105018	GSM2814607	whole blood	control	18	M	450K	control
GSE105018	GSM2814608	whole blood	control	18	M	450K	control
GSE105018	GSM2814609	whole blood	control	18	M	450K	control
GSE105018	GSM2814610	whole blood	control	18	M	450K	control
GSE105018	GSM2814611	whole blood	control	18	M	450K	control
GSE105018	GSM2814612	whole blood	control	18	M	450K	control
GSE105018	GSM2814613	whole blood	control	18	M	450K	control
GSE105018	GSM2814614	whole blood	control	18	M	450K	control
GSE105018	GSM2814615	whole blood	control	18	M	450K	control
GSE105018	GSM2814616	whole blood	control	18	F	450K	control
GSE105018	GSM2814617	whole blood	control	18	F	450K	control
GSE105018	GSM2814618	whole blood	control	18	M	450K	control
GSE105018	GSM2814619	whole blood	control	18	M	450K	control
GSE105018	GSM2814620	whole blood	control	18	M	450K	control
GSE105018	GSM2814621	whole blood	control	18	M	450K	control
GSE105018	GSM2814622	whole blood	control	18	F	450K	control
GSE105018	GSM2814623	whole blood	control	18	F	450K	control
GSE105018	GSM2814624	whole blood	control	18	M	450K	control
GSE105018	GSM2814625	whole blood	control	18	M	450K	control
GSE105018	GSM2814626	whole blood	control	18	F	450K	control
GSE105018	GSM2814627	whole blood	control	18	F	450K	control
GSE105018	GSM2814628	whole blood	control	18	M	450K	control
GSE105018	GSM2814629	whole blood	control	18	M	450K	control
GSE105018	GSM2814630	whole blood	control	18	M	450K	control
GSE105018	GSM2814631	whole blood	control	18	M	450K	control
GSE105018	GSM2814632	whole blood	control	18	F	450K	control
GSE105018	GSM2814633	whole blood	control	18	F	450K	control
GSE105018	GSM2814634	whole blood	control	18	F	450K	control
GSE105018	GSM2814635	whole blood	control	18	F	450K	control
GSE105018	GSM2814636	whole blood	control	18	F	450K	control
GSE105018	GSM2814637	whole blood	control	18	F	450K	control
GSE105018	GSM2814638	whole blood	control	18	F	450K	control
GSE105018	GSM2814639	whole blood	control	18	F	450K	control
GSE105018	GSM2814640	whole blood	control	18	M	450K	control
GSE105018	GSM2814641	whole blood	control	18	M	450K	control
GSE105018	GSM2814642	whole blood	control	18	M	450K	control
GSE105018	GSM2814643	whole blood	control	18	M	450K	control
GSE105018	GSM2814644	whole blood	control	18	F	450K	control
GSE105018	GSM2814645	whole blood	control	18	F	450K	control
GSE105018	GSM2814646	whole blood	control	18	F	450K	control
GSE105018	GSM2814647	whole blood	control	18	F	450K	control
GSE105018	GSM2814648	whole blood	control	18	F	450K	control
GSE105018	GSM2814649	whole blood	control	18	F	450K	control
GSE105018	GSM2814650	whole blood	control	18	F	450K	control
GSE105018	GSM2814651	whole blood	control	18	F	450K	control
GSE105018	GSM2814652	whole blood	control	18	M	450K	control
GSE105018	GSM2814653	whole blood	control	18	M	450K	control
GSE105018	GSM2814654	whole blood	control	18	M	450K	control
GSE105018	GSM2814655	whole blood	control	18	M	450K	control
GSE105018	GSM2814656	whole blood	control	18	F	450K	control
GSE105018	GSM2814657	whole blood	control	18	F	450K	control
GSE105018	GSM2814658	whole blood	control	18	M	450K	control
GSE105018	GSM2814659	whole blood	control	18	M	450K	control
GSE105018	GSM2814660	whole blood	control	18	M	450K	control
GSE105018	GSM2814661	whole blood	control	18	M	450K	control
GSE105018	GSM2814662	whole blood	control	18	M	450K	control
GSE105018	GSM2814663	whole blood	control	18	M	450K	control
GSE105018	GSM2814664	whole blood	control	18	M	450K	control
GSE105018	GSM2814665	whole blood	control	18	M	450K	control
GSE105018	GSM2814666	whole blood	control	18	M	450K	control
GSE105018	GSM2814667	whole blood	control	18	M	450K	control
GSE105018	GSM2814668	whole blood	control	18	F	450K	control
GSE105018	GSM2814669	whole blood	control	18	F	450K	control
GSE105018	GSM2814670	whole blood	control	18	M	450K	control
GSE105018	GSM2814671	whole blood	control	18	M	450K	control
GSE105018	GSM2814672	whole blood	control	18	M	450K	control
GSE105018	GSM2814673	whole blood	control	18	M	450K	control
GSE105018	GSM2814674	whole blood	control	18	M	450K	control
GSE105018	GSM2814675	whole blood	control	18	M	450K	control
GSE105018	GSM2814676	whole blood	control	18	F	450K	control
GSE105018	GSM2814677	whole blood	control	18	F	450K	control
GSE105018	GSM2814678	whole blood	control	18	F	450K	control
GSE105018	GSM2814679	whole blood	control	18	F	450K	control
GSE105018	GSM2814680	whole blood	control	18	F	450K	control
GSE105018	GSM2814681	whole blood	control	18	F	450K	control
GSE105018	GSM2814682	whole blood	control	18	M	450K	control
GSE105018	GSM2814683	whole blood	control	18	M	450K	control
GSE105018	GSM2814684	whole blood	control	18	M	450K	control
GSE105018	GSM2814685	whole blood	control	18	M	450K	control
GSE105018	GSM2814686	whole blood	control	18	M	450K	control
GSE105018	GSM2814687	whole blood	control	18	M	450K	control
GSE105018	GSM2814688	whole blood	control	18	M	450K	control
GSE105018	GSM2814689	whole blood	control	18	M	450K	control
GSE105018	GSM2814690	whole blood	control	18	M	450K	control
GSE105018	GSM2814691	whole blood	control	18	M	450K	control
GSE105018	GSM2814692	whole blood	control	18	F	450K	control
GSE105018	GSM2814693	whole blood	control	18	F	450K	control
GSE105018	GSM2814694	whole blood	control	18	F	450K	control
GSE105018	GSM2814695	whole blood	control	18	F	450K	control
GSE105018	GSM2814696	whole blood	control	18	M	450K	control
GSE105018	GSM2814697	whole blood	control	18	M	450K	control
GSE105018	GSM2814698	whole blood	control	18	F	450K	control
GSE105018	GSM2814699	whole blood	control	18	F	450K	control
GSE105018	GSM2814700	whole blood	control	18	M	450K	control
GSE105018	GSM2814701	whole blood	control	18	M	450K	control
GSE105018	GSM2814702	whole blood	control	18	F	450K	control
GSE105018	GSM2814703	whole blood	control	18	F	450K	control
GSE105018	GSM2814704	whole blood	control	18	F	450K	control
GSE105018	GSM2814705	whole blood	control	18	F	450K	control
GSE105018	GSM2814706	whole blood	control	18	M	450K	control
GSE105018	GSM2814707	whole blood	control	18	M	450K	control
GSE105018	GSM2814708	whole blood	control	18	M	450K	control
GSE105018	GSM2814709	whole blood	control	18	M	450K	control
GSE105018	GSM2814710	whole blood	control	18	F	450K	control
GSE105018	GSM2814711	whole blood	control	18	F	450K	control
GSE105018	GSM2814712	whole blood	control	18	F	450K	control
GSE105018	GSM2814713	whole blood	control	18	F	450K	control
GSE105018	GSM2814714	whole blood	control	18	M	450K	control
GSE105018	GSM2814715	whole blood	control	18	M	450K	control
GSE105018	GSM2814716	whole blood	control	18	M	450K	control
GSE105018	GSM2814717	whole blood	control	18	M	450K	control
GSE105018	GSM2814718	whole blood	control	18	M	450K	control
GSE105018	GSM2814719	whole blood	control	18	M	450K	control
GSE105018	GSM2814720	whole blood	control	18	M	450K	control
GSE105018	GSM2814721	whole blood	control	18	M	450K	control
GSE105018	GSM2814722	whole blood	control	18	M	450K	control
GSE105018	GSM2814723	whole blood	control	18	M	450K	control
GSE105018	GSM2814724	whole blood	control	18	F	450K	control
GSE105018	GSM2814725	whole blood	control	18	F	450K	control
GSE105018	GSM2814726	whole blood	control	18	M	450K	control
GSE105018	GSM2814727	whole blood	control	18	M	450K	control
GSE105018	GSM2814728	whole blood	control	18	F	450K	control
GSE105018	GSM2814729	whole blood	control	18	F	450K	control
GSE105018	GSM2814730	whole blood	control	18	M	450K	control
GSE105018	GSM2814731	whole blood	control	18	M	450K	control
GSE105018	GSM2814732	whole blood	control	18	M	450K	control
GSE105018	GSM2814733	whole blood	control	18	M	450K	control
GSE105018	GSM2814734	whole blood	control	18	F	450K	control
GSE105018	GSM2814735	whole blood	control	18	F	450K	control
GSE105018	GSM2814736	whole blood	control	18	M	450K	control
GSE105018	GSM2814737	whole blood	control	18	M	450K	control
GSE105018	GSM2814738	whole blood	control	18	F	450K	control
GSE105018	GSM2814739	whole blood	control	18	F	450K	control
GSE105018	GSM2814740	whole blood	control	18	M	450K	control
GSE105018	GSM2814741	whole blood	control	18	M	450K	control
GSE105018	GSM2814742	whole blood	control	18	M	450K	control
GSE105018	GSM2814743	whole blood	control	18	M	450K	control
GSE105018	GSM2814744	whole blood	control	18	F	450K	control
GSE105018	GSM2814745	whole blood	control	18	F	450K	control
GSE105018	GSM2814746	whole blood	control	18	M	450K	control
GSE105018	GSM2814747	whole blood	control	18	M	450K	control
GSE105018	GSM2814748	whole blood	control	18	M	450K	control
GSE105018	GSM2814749	whole blood	control	18	M	450K	control
GSE105018	GSM2814750	whole blood	control	18	F	450K	control
GSE105018	GSM2814751	whole blood	control	18	F	450K	control
GSE105018	GSM2814752	whole blood	control	18	F	450K	control
GSE105018	GSM2814753	whole blood	control	18	F	450K	control
GSE105018	GSM2814754	whole blood	control	18	M	450K	control
GSE105018	GSM2814755	whole blood	control	18	M	450K	control
GSE105018	GSM2814756	whole blood	control	18	F	450K	control
GSE105018	GSM2814757	whole blood	control	18	F	450K	control
GSE105018	GSM2814758	whole blood	control	18	F	450K	control
GSE105018	GSM2814759	whole blood	control	18	F	450K	control
GSE105018	GSM2814760	whole blood	control	18	M	450K	control
GSE105018	GSM2814761	whole blood	control	18	M	450K	control
GSE105018	GSM2814762	whole blood	control	18	M	450K	control
GSE105018	GSM2814763	whole blood	control	18	M	450K	control
GSE105018	GSM2814764	whole blood	control	18	F	450K	control
GSE105018	GSM2814765	whole blood	control	18	F	450K	control
GSE105018	GSM2814766	whole blood	control	18	F	450K	control
GSE105018	GSM2814767	whole blood	control	18	F	450K	control
GSE105018	GSM2814768	whole blood	control	18	M	450K	control
GSE105018	GSM2814769	whole blood	control	18	M	450K	control
GSE105018	GSM2814770	whole blood	control	18	M	450K	control
GSE105018	GSM2814771	whole blood	control	18	M	450K	control
GSE105018	GSM2814772	whole blood	control	18	M	450K	control
GSE105018	GSM2814773	whole blood	control	18	M	450K	control
GSE105018	GSM2814774	whole blood	control	18	F	450K	control
GSE105018	GSM2814775	whole blood	control	18	F	450K	control
GSE105018	GSM2814776	whole blood	control	18	M	450K	control
GSE105018	GSM2814777	whole blood	control	18	M	450K	control
GSE105018	GSM2814778	whole blood	control	18	F	450K	control
GSE105018	GSM2814779	whole blood	control	18	F	450K	control
GSE105018	GSM2814780	whole blood	control	18	F	450K	control
GSE105018	GSM2814781	whole blood	control	18	F	450K	control
GSE105018	GSM2814782	whole blood	control	18	F	450K	control
GSE105018	GSM2814783	whole blood	control	18	F	450K	control
GSE105018	GSM2814784	whole blood	control	18	M	450K	control
GSE105018	GSM2814785	whole blood	control	18	M	450K	control
GSE105018	GSM2814786	whole blood	control	18	M	450K	control
GSE105018	GSM2814787	whole blood	control	18	M	450K	control
GSE105018	GSM2814788	whole blood	control	18	F	450K	control
GSE105018	GSM2814789	whole blood	control	18	F	450K	control
GSE105018	GSM2814790	whole blood	control	18	F	450K	control
GSE105018	GSM2814791	whole blood	control	18	F	450K	control
GSE105018	GSM2814792	whole blood	control	18	M	450K	control
GSE105018	GSM2814793	whole blood	control	18	M	450K	control
GSE105018	GSM2814794	whole blood	control	18	M	450K	control
GSE105018	GSM2814795	whole blood	control	18	M	450K	control
GSE105018	GSM2814796	whole blood	control	18	M	450K	control
GSE105018	GSM2814797	whole blood	control	18	M	450K	control
GSE105018	GSM2814798	whole blood	control	18	M	450K	control
GSE105018	GSM2814799	whole blood	control	18	M	450K	control
GSE105018	GSM2814800	whole blood	control	18	F	450K	control
GSE105018	GSM2814801	whole blood	control	18	F	450K	control
GSE105018	GSM2814802	whole blood	control	18	F	450K	control
GSE105018	GSM2814803	whole blood	control	18	F	450K	control
GSE105018	GSM2814804	whole blood	control	18	M	450K	control
GSE105018	GSM2814805	whole blood	control	18	M	450K	control
GSE105018	GSM2814806	whole blood	control	18	M	450K	control
GSE105018	GSM2814807	whole blood	control	18	M	450K	control
GSE105018	GSM2814808	whole blood	control	18	M	450K	control
GSE105018	GSM2814809	whole blood	control	18	M	450K	control
GSE105018	GSM2814810	whole blood	control	18	M	450K	control
GSE105018	GSM2814811	whole blood	control	18	M	450K	control
GSE105018	GSM2814812	whole blood	control	18	M	450K	control
GSE105018	GSM2814813	whole blood	control	18	M	450K	control
GSE105018	GSM2814814	whole blood	control	18	F	450K	control
GSE105018	GSM2814815	whole blood	control	18	F	450K	control
GSE105018	GSM2814816	whole blood	control	18	F	450K	control
GSE105018	GSM2814817	whole blood	control	18	F	450K	control
GSE105018	GSM2814818	whole blood	control	18	F	450K	control
GSE105018	GSM2814819	whole blood	control	18	F	450K	control
GSE105018	GSM2814820	whole blood	control	18	M	450K	control
GSE105018	GSM2814821	whole blood	control	18	M	450K	control
GSE105018	GSM2814822	whole blood	control	18	M	450K	control
GSE105018	GSM2814823	whole blood	control	18	M	450K	control
GSE105018	GSM2814824	whole blood	control	18	F	450K	control
GSE105018	GSM2814825	whole blood	control	18	F	450K	control
GSE105018	GSM2814826	whole blood	control	18	F	450K	control
GSE105018	GSM2814827	whole blood	control	18	F	450K	control
GSE105018	GSM2814828	whole blood	control	18	F	450K	control
GSE105018	GSM2814829	whole blood	control	18	F	450K	control
GSE105018	GSM2814830	whole blood	control	18	M	450K	control
GSE105018	GSM2814831	whole blood	control	18	M	450K	control
GSE105018	GSM2814832	whole blood	control	18	M	450K	control
GSE105018	GSM2814833	whole blood	control	18	M	450K	control
GSE105018	GSM2814834	whole blood	control	18	M	450K	control
GSE105018	GSM2814835	whole blood	control	18	M	450K	control
GSE105018	GSM2814836	whole blood	control	18	M	450K	control
GSE105018	GSM2814837	whole blood	control	18	M	450K	control
GSE105018	GSM2814838	whole blood	control	18	M	450K	control
GSE105018	GSM2814839	whole blood	control	18	M	450K	control
GSE105018	GSM2814840	whole blood	control	18	M	450K	control
GSE105018	GSM2814841	whole blood	control	18	F	450K	control
GSE105018	GSM2814842	whole blood	control	18	F	450K	control
GSE105018	GSM2814843	whole blood	control	18	F	450K	control
GSE105018	GSM2814844	whole blood	control	18	F	450K	control
GSE105018	GSM2814845	whole blood	control	18	F	450K	control
GSE105018	GSM2814846	whole blood	control	18	M	450K	control
GSE105018	GSM2814847	whole blood	control	18	M	450K	control
GSE105018	GSM2814848	whole blood	control	18	F	450K	control
GSE105018	GSM2814849	whole blood	control	18	F	450K	control
GSE105018	GSM2814850	whole blood	control	18	M	450K	control
GSE105018	GSM2814851	whole blood	control	18	M	450K	control
GSE105018	GSM2814852	whole blood	control	18	F	450K	control
GSE105018	GSM2814853	whole blood	control	18	F	450K	control
GSE105018	GSM2814854	whole blood	control	18	M	450K	control
GSE105018	GSM2814855	whole blood	control	18	M	450K	control
GSE105018	GSM2814856	whole blood	control	18	M	450K	control
GSE105018	GSM2814857	whole blood	control	18	F	450K	control
GSE105018	GSM2814858	whole blood	control	18	M	450K	control
GSE105018	GSM2814859	whole blood	control	18	F	450K	control
GSE105018	GSM2814860	whole blood	control	18	F	450K	control
GSE105018	GSM2814861	whole blood	control	18	F	450K	control
GSE105018	GSM2814862	whole blood	control	18	F	450K	control
GSE105018	GSM2814863	whole blood	control	18	F	450K	control
GSE105018	GSM2814864	whole blood	control	18	F	450K	control
GSE105018	GSM2814865	whole blood	control	18	M	450K	control
GSE105018	GSM2814866	whole blood	control	18	M	450K	control
GSE105018	GSM2814867	whole blood	control	18	F	450K	control
GSE105018	GSM2814868	whole blood	control	18	F	450K	control
GSE105018	GSM2814869	whole blood	control	18	F	450K	control
GSE105018	GSM2814870	whole blood	control	18	F	450K	control
GSE105018	GSM2814871	whole blood	control	18	M	450K	control
GSE105018	GSM2814872	whole blood	control	18	M	450K	control
GSE105018	GSM2814873	whole blood	control	18	M	450K	control
GSE105018	GSM2814874	whole blood	control	18	M	450K	control
GSE105018	GSM2814875	whole blood	control	18	M	450K	control
GSE105018	GSM2814876	whole blood	control	18	M	450K	control
GSE105018	GSM2814877	whole blood	control	18	M	450K	control
GSE105018	GSM2814878	whole blood	control	18	M	450K	control
GSE105018	GSM2814879	whole blood	control	18	M	450K	control
GSE105018	GSM2814880	whole blood	control	18	M	450K	control
GSE105018	GSM2814881	whole blood	control	18	F	450K	control
GSE105018	GSM2814882	whole blood	control	18	F	450K	control
GSE105018	GSM2814883	whole blood	control	18	F	450K	control
GSE105018	GSM2814884	whole blood	control	18	F	450K	control
GSE105018	GSM2814885	whole blood	control	18	M	450K	control
GSE105018	GSM2814886	whole blood	control	18	M	450K	control
GSE105018	GSM2814887	whole blood	control	18	F	450K	control
GSE105018	GSM2814888	whole blood	control	18	F	450K	control
GSE105018	GSM2814889	whole blood	control	18	M	450K	control
GSE105018	GSM2814890	whole blood	control	18	M	450K	control
GSE105018	GSM2814891	whole blood	control	18	F	450K	control
GSE105018	GSM2814892	whole blood	control	18	F	450K	control
GSE105018	GSM2814893	whole blood	control	18	F	450K	control
GSE105018	GSM2814894	whole blood	control	18	F	450K	control
GSE105018	GSM2814895	whole blood	control	18	F	450K	control
GSE105018	GSM2814896	whole blood	control	18	F	450K	control
GSE105018	GSM2814897	whole blood	control	18	M	450K	control
GSE105018	GSM2814898	whole blood	control	18	M	450K	control
GSE105018	GSM2814899	whole blood	control	18	M	450K	control
GSE105018	GSM2814900	whole blood	control	18	M	450K	control
GSE105018	GSM2814901	whole blood	control	18	F	450K	control
GSE105018	GSM2814902	whole blood	control	18	F	450K	control
GSE105018	GSM2814903	whole blood	control	18	F	450K	control
GSE105018	GSM2814904	whole blood	control	18	F	450K	control
GSE105018	GSM2814905	whole blood	control	18	M	450K	control
GSE105018	GSM2814906	whole blood	control	18	M	450K	control
GSE105018	GSM2814907	whole blood	control	18	M	450K	control
GSE105018	GSM2814908	whole blood	control	18	M	450K	control
GSE105018	GSM2814909	whole blood	control	18	F	450K	control
GSE105018	GSM2814910	whole blood	control	18	F	450K	control
GSE105018	GSM2814911	whole blood	control	18	F	450K	control
GSE105018	GSM2814912	whole blood	control	18	F	450K	control
GSE105018	GSM2814913	whole blood	control	18	F	450K	control
GSE105018	GSM2814914	whole blood	control	18	F	450K	control
GSE105018	GSM2814915	whole blood	control	18	F	450K	control
GSE105018	GSM2814916	whole blood	control	18	F	450K	control
GSE105018	GSM2814917	whole blood	control	18	F	450K	control
GSE105018	GSM2814918	whole blood	control	18	F	450K	control
GSE105018	GSM2814919	whole blood	control	18	M	450K	control
GSE105018	GSM2814920	whole blood	control	18	M	450K	control
GSE105018	GSM2814921	whole blood	control	18	F	450K	control
GSE105018	GSM2814922	whole blood	control	18	F	450K	control
GSE105018	GSM2814923	whole blood	control	18	M	450K	control
GSE105018	GSM2814924	whole blood	control	18	M	450K	control
GSE105018	GSM2814925	whole blood	control	18	F	450K	control
GSE105018	GSM2814926	whole blood	control	18	F	450K	control
GSE105018	GSM2814927	whole blood	control	18	M	450K	control
GSE105018	GSM2814928	whole blood	control	18	M	450K	control
GSE105018	GSM2814929	whole blood	control	18	F	450K	control
GSE105018	GSM2814930	whole blood	control	18	F	450K	control
GSE105018	GSM2814931	whole blood	control	18	M	450K	control
GSE105018	GSM2814932	whole blood	control	18	M	450K	control
GSE105018	GSM2814933	whole blood	control	18	F	450K	control
GSE105018	GSM2814934	whole blood	control	18	F	450K	control
GSE105018	GSM2814935	whole blood	control	18	M	450K	control
GSE105018	GSM2814936	whole blood	control	18	M	450K	control
GSE105018	GSM2814937	whole blood	control	18	M	450K	control
GSE105018	GSM2814938	whole blood	control	18	M	450K	control
GSE105018	GSM2814939	whole blood	control	18	F	450K	control
GSE105018	GSM2814940	whole blood	control	18	F	450K	control
GSE105018	GSM2814941	whole blood	control	18	F	450K	control
GSE105018	GSM2814942	whole blood	control	18	F	450K	control
GSE105018	GSM2814943	whole blood	control	18	M	450K	control
GSE105018	GSM2814944	whole blood	control	18	M	450K	control
GSE105018	GSM2814945	whole blood	control	18	F	450K	control
GSE105018	GSM2814946	whole blood	control	18	F	450K	control
GSE105018	GSM2814947	whole blood	control	18	M	450K	control
GSE105018	GSM2814948	whole blood	control	18	M	450K	control
GSE105018	GSM2814949	whole blood	control	18	M	450K	control
GSE105018	GSM2814950	whole blood	control	18	M	450K	control
GSE105018	GSM2814951	whole blood	control	18	M	450K	control
GSE105018	GSM2814952	whole blood	control	18	M	450K	control
GSE105018	GSM2814953	whole blood	control	18	M	450K	control
GSE105018	GSM2814954	whole blood	control	18	M	450K	control
GSE105018	GSM2814955	whole blood	control	18	M	450K	control
GSE105018	GSM2814956	whole blood	control	18	M	450K	control
GSE105018	GSM2814957	whole blood	control	18	M	450K	control
GSE105018	GSM2814958	whole blood	control	18	M	450K	control
GSE105018	GSM2814959	whole blood	control	18	F	450K	control
GSE105018	GSM2814960	whole blood	control	18	F	450K	control
GSE105018	GSM2814961	whole blood	control	18	M	450K	control
GSE105018	GSM2814962	whole blood	control	18	M	450K	control
GSE105018	GSM2814963	whole blood	control	18	M	450K	control
GSE105018	GSM2814964	whole blood	control	18	M	450K	control
GSE105018	GSM2814965	whole blood	control	18	F	450K	control
GSE105018	GSM2814966	whole blood	control	18	F	450K	control
GSE105018	GSM2814967	whole blood	control	18	M	450K	control
GSE105018	GSM2814968	whole blood	control	18	M	450K	control
GSE105018	GSM2814969	whole blood	control	18	M	450K	control
GSE105018	GSM2814970	whole blood	control	18	M	450K	control
GSE105018	GSM2814971	whole blood	control	18	F	450K	control
GSE105018	GSM2814972	whole blood	control	18	F	450K	control
GSE105018	GSM2814973	whole blood	control	18	F	450K	control
GSE105018	GSM2814974	whole blood	control	18	F	450K	control
GSE105018	GSM2814975	whole blood	control	18	M	450K	control
GSE105018	GSM2814976	whole blood	control	18	M	450K	control
GSE105018	GSM2814977	whole blood	control	18	M	450K	control
GSE105018	GSM2814978	whole blood	control	18	M	450K	control
GSE105018	GSM2814979	whole blood	control	18	M	450K	control
GSE105018	GSM2814980	whole blood	control	18	M	450K	control
GSE105018	GSM2814981	whole blood	control	18	F	450K	control
GSE105018	GSM2814982	whole blood	control	18	F	450K	control
GSE105018	GSM2814983	whole blood	control	18	F	450K	control
GSE105018	GSM2814984	whole blood	control	18	F	450K	control
GSE105018	GSM2814985	whole blood	control	18	M	450K	control
GSE105018	GSM2814986	whole blood	control	18	M	450K	control
GSE105018	GSM2814987	whole blood	control	18	M	450K	control
GSE105018	GSM2814988	whole blood	control	18	M	450K	control
GSE105018	GSM2814989	whole blood	control	18	M	450K	control
GSE105018	GSM2814990	whole blood	control	18	M	450K	control
GSE105018	GSM2814991	whole blood	control	18	M	450K	control
GSE105018	GSM2814992	whole blood	control	18	M	450K	control
GSE105018	GSM2814993	whole blood	control	18	M	450K	control
GSE105018	GSM2814994	whole blood	control	18	M	450K	control
GSE105018	GSM2814995	whole blood	control	18	F	450K	control
GSE105018	GSM2814996	whole blood	control	18	F	450K	control
GSE105018	GSM2814997	whole blood	control	18	M	450K	control
GSE105018	GSM2814998	whole blood	control	18	M	450K	control
GSE105018	GSM2814999	whole blood	control	18	M	450K	control
GSE105018	GSM2815000	whole blood	control	18	M	450K	control
GSE105018	GSM2815001	whole blood	control	18	M	450K	control
GSE105018	GSM2815002	whole blood	control	18	M	450K	control
GSE105018	GSM2815003	whole blood	control	18	M	450K	control
GSE105018	GSM2815004	whole blood	control	18	M	450K	control
GSE105018	GSM2815005	whole blood	control	18	F	450K	control
GSE105018	GSM2815006	whole blood	control	18	F	450K	control
GSE105018	GSM2815007	whole blood	control	18	F	450K	control
GSE105018	GSM2815008	whole blood	control	18	F	450K	control
GSE105018	GSM2815009	whole blood	control	18	M	450K	control
GSE105018	GSM2815010	whole blood	control	18	M	450K	control
GSE105018	GSM2815011	whole blood	control	18	M	450K	control
GSE105018	GSM2815012	whole blood	control	18	M	450K	control
GSE105018	GSM2815013	whole blood	control	18	F	450K	control
GSE105018	GSM2815014	whole blood	control	18	F	450K	control
GSE105018	GSM2815015	whole blood	control	18	M	450K	control
GSE105018	GSM2815016	whole blood	control	18	M	450K	control
GSE105018	GSM2815017	whole blood	control	18	F	450K	control
GSE105018	GSM2815018	whole blood	control	18	F	450K	control
GSE105018	GSM2815019	whole blood	control	18	M	450K	control
GSE105018	GSM2815020	whole blood	control	18	M	450K	control
GSE105018	GSM2815021	whole blood	control	18	M	450K	control
GSE105018	GSM2815022	whole blood	control	18	M	450K	control
GSE105018	GSM2815023	whole blood	control	18	F	450K	control
GSE105018	GSM2815024	whole blood	control	18	F	450K	control
GSE105018	GSM2815025	whole blood	control	18	F	450K	control
GSE105018	GSM2815026	whole blood	control	18	F	450K	control
GSE105018	GSM2815027	whole blood	control	18	F	450K	control
GSE105018	GSM2815028	whole blood	control	18	F	450K	control
GSE105018	GSM2815029	whole blood	control	18	F	450K	control
GSE105018	GSM2815030	whole blood	control	18	F	450K	control
GSE105018	GSM2815031	whole blood	control	18	F	450K	control
GSE105018	GSM2815032	whole blood	control	18	F	450K	control
GSE105018	GSM2815033	whole blood	control	18	F	450K	control
GSE105018	GSM2815034	whole blood	control	18	F	450K	control
GSE105018	GSM2815035	whole blood	control	18	M	450K	control
GSE105018	GSM2815036	whole blood	control	18	M	450K	control
GSE105018	GSM2815037	whole blood	control	18	F	450K	control
GSE105018	GSM2815038	whole blood	control	18	F	450K	control
GSE105018	GSM2815039	whole blood	control	18	M	450K	control
GSE105018	GSM2815040	whole blood	control	18	M	450K	control
GSE105018	GSM2815041	whole blood	control	18	F	450K	control
GSE105018	GSM2815042	whole blood	control	18	F	450K	control
GSE105018	GSM2815043	whole blood	control	18	M	450K	control
GSE105018	GSM2815044	whole blood	control	18	M	450K	control
GSE105018	GSM2815045	whole blood	control	18	F	450K	control
GSE105018	GSM2815046	whole blood	control	18	F	450K	control
GSE105018	GSM2815047	whole blood	control	18	M	450K	control
GSE105018	GSM2815048	whole blood	control	18	M	450K	control
GSE105018	GSM2815049	whole blood	control	18	F	450K	control
GSE105018	GSM2815050	whole blood	control	18	F	450K	control
GSE105018	GSM2815051	whole blood	control	18	M	450K	control
GSE105018	GSM2815052	whole blood	control	18	M	450K	control
GSE105018	GSM2815053	whole blood	control	18	M	450K	control
GSE105018	GSM2815054	whole blood	control	18	M	450K	control
GSE105018	GSM2815055	whole blood	control	18	F	450K	control
GSE105018	GSM2815056	whole blood	control	18	F	450K	control
GSE105018	GSM2815057	whole blood	control	18	F	450K	control
GSE105018	GSM2815058	whole blood	control	18	F	450K	control
GSE105018	GSM2815059	whole blood	control	18	F	450K	control
GSE105018	GSM2815060	whole blood	control	18	F	450K	control
GSE105018	GSM2815061	whole blood	control	18	F	450K	control
GSE105018	GSM2815062	whole blood	control	18	F	450K	control
GSE105018	GSM2815063	whole blood	control	18	M	450K	control
GSE105018	GSM2815064	whole blood	control	18	M	450K	control
GSE105018	GSM2815065	whole blood	control	18	M	450K	control
GSE105018	GSM2815066	whole blood	control	18	M	450K	control
GSE105018	GSM2815067	whole blood	control	18	M	450K	control
GSE105018	GSM2815068	whole blood	control	18	M	450K	control
GSE105018	GSM2815069	whole blood	control	18	M	450K	control
GSE105018	GSM2815070	whole blood	control	18	M	450K	control
GSE105018	GSM2815071	whole blood	control	18	M	450K	control
GSE105018	GSM2815072	whole blood	control	18	M	450K	control
GSE105018	GSM2815073	whole blood	control	18	M	450K	control
GSE105018	GSM2815074	whole blood	control	18	M	450K	control
GSE105018	GSM2815075	whole blood	control	18	M	450K	control
GSE105018	GSM2815076	whole blood	control	18	M	450K	control
GSE105018	GSM2815077	whole blood	control	18	F	450K	control
GSE105018	GSM2815078	whole blood	control	18	F	450K	control
GSE105018	GSM2815079	whole blood	control	18	M	450K	control
GSE105018	GSM2815080	whole blood	control	18	M	450K	control
GSE105018	GSM2815081	whole blood	control	18	F	450K	control
GSE105018	GSM2815082	whole blood	control	18	F	450K	control
GSE105018	GSM2815083	whole blood	control	18	M	450K	control
GSE105018	GSM2815084	whole blood	control	18	M	450K	control
GSE105018	GSM2815085	whole blood	control	18	F	450K	control
GSE105018	GSM2815086	whole blood	control	18	F	450K	control
GSE105018	GSM2815087	whole blood	control	18	F	450K	control
GSE105018	GSM2815088	whole blood	control	18	F	450K	control
GSE105018	GSM2815089	whole blood	control	18	M	450K	control
GSE105018	GSM2815090	whole blood	control	18	M	450K	control
GSE105018	GSM2815091	whole blood	control	18	F	450K	control
GSE105018	GSM2815092	whole blood	control	18	F	450K	control
GSE105018	GSM2815093	whole blood	control	18	M	450K	control
GSE105018	GSM2815094	whole blood	control	18	M	450K	control
GSE105018	GSM2815095	whole blood	control	18	M	450K	control
GSE105018	GSM2815096	whole blood	control	18	M	450K	control
GSE105018	GSM2815097	whole blood	control	18	M	450K	control
GSE105018	GSM2815098	whole blood	control	18	M	450K	control
GSE105018	GSM2815099	whole blood	control	18	M	450K	control
GSE105018	GSM2815100	whole blood	control	18	M	450K	control
GSE105018	GSM2815101	whole blood	control	18	F	450K	control
GSE105018	GSM2815102	whole blood	control	18	F	450K	control
GSE105018	GSM2815103	whole blood	control	18	F	450K	control
GSE105018	GSM2815104	whole blood	control	18	F	450K	control
GSE105018	GSM2815105	whole blood	control	18	M	450K	control
GSE105018	GSM2815106	whole blood	control	18	M	450K	control
GSE105018	GSM2815107	whole blood	control	18	M	450K	control
GSE105018	GSM2815108	whole blood	control	18	M	450K	control
GSE105018	GSM2815109	whole blood	control	18	F	450K	control
GSE105018	GSM2815110	whole blood	control	18	F	450K	control
GSE105018	GSM2815111	whole blood	control	18	M	450K	control
GSE105018	GSM2815112	whole blood	control	18	M	450K	control
GSE105018	GSM2815113	whole blood	control	18	M	450K	control
GSE105018	GSM2815114	whole blood	control	18	M	450K	control
GSE105018	GSM2815115	whole blood	control	18	M	450K	control
GSE105018	GSM2815116	whole blood	control	18	M	450K	control
GSE105018	GSM2815117	whole blood	control	18	M	450K	control
GSE105018	GSM2815118	whole blood	control	18	M	450K	control
GSE105018	GSM2815119	whole blood	control	18	M	450K	control
GSE105018	GSM2815120	whole blood	control	18	M	450K	control
GSE105018	GSM2815121	whole blood	control	18	F	450K	control
GSE105018	GSM2815122	whole blood	control	18	F	450K	control
GSE105018	GSM2815123	whole blood	control	18	F	450K	control
GSE105018	GSM2815124	whole blood	control	18	F	450K	control
GSE105018	GSM2815125	whole blood	control	18	M	450K	control
GSE105018	GSM2815126	whole blood	control	18	M	450K	control
GSE105018	GSM2815127	whole blood	control	18	F	450K	control
GSE105018	GSM2815128	whole blood	control	18	F	450K	control
GSE105018	GSM2815129	whole blood	control	18	F	450K	control
GSE105018	GSM2815130	whole blood	control	18	F	450K	control
GSE105018	GSM2815131	whole blood	control	18	M	450K	control
GSE105018	GSM2815132	whole blood	control	18	M	450K	control
GSE105018	GSM2815133	whole blood	control	18	F	450K	control
GSE105018	GSM2815134	whole blood	control	18	F	450K	control
GSE105018	GSM2815135	whole blood	control	18	F	450K	control
GSE105018	GSM2815136	whole blood	control	18	F	450K	control
GSE105018	GSM2815137	whole blood	control	18	F	450K	control
GSE105018	GSM2815138	whole blood	control	18	F	450K	control
GSE105018	GSM2815139	whole blood	control	18	M	450K	control
GSE105018	GSM2815140	whole blood	control	18	M	450K	control
GSE105018	GSM2815141	whole blood	control	18	F	450K	control
GSE105018	GSM2815142	whole blood	control	18	F	450K	control
GSE105018	GSM2815143	whole blood	control	18	F	450K	control
GSE105018	GSM2815144	whole blood	control	18	F	450K	control
GSE105018	GSM2815145	whole blood	control	18	M	450K	control
GSE105018	GSM2815146	whole blood	control	18	M	450K	control
GSE105018	GSM2815147	whole blood	control	18	M	450K	control
GSE105018	GSM2815148	whole blood	control	18	M	450K	control
GSE105018	GSM2815149	whole blood	control	18	M	450K	control
GSE105018	GSM2815150	whole blood	control	18	M	450K	control
GSE105018	GSM2815151	whole blood	control	18	F	450K	control
GSE105018	GSM2815152	whole blood	control	18	F	450K	control
GSE105018	GSM2815153	whole blood	control	18	F	450K	control
GSE105018	GSM2815154	whole blood	control	18	F	450K	control
GSE105018	GSM2815155	whole blood	control	18	M	450K	control
GSE105018	GSM2815156	whole blood	control	18	M	450K	control
GSE105018	GSM2815157	whole blood	control	18	M	450K	control
GSE105018	GSM2815158	whole blood	control	18	M	450K	control
GSE105018	GSM2815159	whole blood	control	18	M	450K	control
GSE105018	GSM2815160	whole blood	control	18	M	450K	control
GSE105018	GSM2815161	whole blood	control	18	F	450K	control
GSE105018	GSM2815162	whole blood	control	18	F	450K	control
GSE105018	GSM2815163	whole blood	control	18	F	450K	control
GSE105018	GSM2815164	whole blood	control	18	F	450K	control
GSE105018	GSM2815165	whole blood	control	18	F	450K	control
GSE105018	GSM2815166	whole blood	control	18	F	450K	control
GSE105018	GSM2815167	whole blood	control	18	F	450K	control
GSE105018	GSM2815168	whole blood	control	18	F	450K	control
GSE105018	GSM2815169	whole blood	control	18	F	450K	control
GSE105018	GSM2815170	whole blood	control	18	F	450K	control
GSE105018	GSM2815171	whole blood	control	18	F	450K	control
GSE105018	GSM2815172	whole blood	control	18	F	450K	control
GSE105018	GSM2815173	whole blood	control	18	M	450K	control
GSE105018	GSM2815174	whole blood	control	18	M	450K	control
GSE105018	GSM2815175	whole blood	control	18	M	450K	control
GSE105018	GSM2815176	whole blood	control	18	M	450K	control
GSE105018	GSM2815177	whole blood	control	18	M	450K	control
GSE105018	GSM2815178	whole blood	control	18	M	450K	control
GSE105018	GSM2815179	whole blood	control	18	M	450K	control
GSE105018	GSM2815180	whole blood	control	18	M	450K	control
GSE105018	GSM2815181	whole blood	control	18	M	450K	control
GSE105018	GSM2815182	whole blood	control	18	M	450K	control
GSE105018	GSM2815183	whole blood	control	18	F	450K	control
GSE105018	GSM2815184	whole blood	control	18	F	450K	control
GSE105018	GSM2815185	whole blood	control	18	F	450K	control
GSE105018	GSM2815186	whole blood	control	18	F	450K	control
GSE105018	GSM2815187	whole blood	control	18	M	450K	control
GSE105018	GSM2815188	whole blood	control	18	M	450K	control
GSE105018	GSM2815189	whole blood	control	18	M	450K	control
GSE105018	GSM2815190	whole blood	control	18	M	450K	control
GSE105018	GSM2815191	whole blood	control	18	M	450K	control
GSE105018	GSM2815192	whole blood	control	18	M	450K	control
GSE105018	GSM2815193	whole blood	control	18	M	450K	control
GSE105018	GSM2815194	whole blood	control	18	M	450K	control
GSE105018	GSM2815195	whole blood	control	18	F	450K	control
GSE105018	GSM2815196	whole blood	control	18	F	450K	control
GSE105018	GSM2815197	whole blood	control	18	F	450K	control
GSE105018	GSM2815198	whole blood	control	18	F	450K	control
GSE105018	GSM2815199	whole blood	control	18	M	450K	control
GSE105018	GSM2815200	whole blood	control	18	M	450K	control
GSE105018	GSM2815201	whole blood	control	18	F	450K	control
GSE105018	GSM2815202	whole blood	control	18	F	450K	control
GSE105018	GSM2815203	whole blood	control	18	F	450K	control
GSE105018	GSM2815204	whole blood	control	18	M	450K	control
GSE105018	GSM2815205	whole blood	control	18	M	450K	control
GSE105018	GSM2815206	whole blood	control	18	F	450K	control
GSE105018	GSM2815207	whole blood	control	18	M	450K	control
GSE105018	GSM2815208	whole blood	control	18	M	450K	control
GSE105018	GSM2815209	whole blood	control	18	F	450K	control
GSE105018	GSM2815210	whole blood	control	18	F	450K	control
GSE105018	GSM2815211	whole blood	control	18	F	450K	control
GSE105018	GSM2815212	whole blood	control	18	F	450K	control
GSE105018	GSM2815213	whole blood	control	18	F	450K	control
GSE105018	GSM2815214	whole blood	control	18	F	450K	control
GSE105018	GSM2815215	whole blood	control	18	F	450K	control
GSE105018	GSM2815216	whole blood	control	18	F	450K	control
GSE105018	GSM2815217	whole blood	control	18	F	450K	control
GSE105018	GSM2815218	whole blood	control	18	F	450K	control
GSE105018	GSM2815219	whole blood	control	18	F	450K	control
GSE105018	GSM2815220	whole blood	control	18	F	450K	control
GSE105018	GSM2815221	whole blood	control	18	M	450K	control
GSE105018	GSM2815222	whole blood	control	18	M	450K	control
GSE105018	GSM2815223	whole blood	control	18	F	450K	control
GSE105018	GSM2815224	whole blood	control	18	F	450K	control
GSE105018	GSM2815225	whole blood	control	18	F	450K	control
GSE105018	GSM2815226	whole blood	control	18	F	450K	control
GSE105018	GSM2815227	whole blood	control	18	F	450K	control
GSE105018	GSM2815228	whole blood	control	18	F	450K	control
GSE105018	GSM2815229	whole blood	control	18	F	450K	control
GSE105018	GSM2815230	whole blood	control	18	M	450K	control
GSE105018	GSM2815231	whole blood	control	18	M	450K	control
GSE105018	GSM2815232	whole blood	control	18	F	450K	control
GSE105018	GSM2815233	whole blood	control	18	F	450K	control
GSE105018	GSM2815234	whole blood	control	18	M	450K	control
GSE105018	GSM2815235	whole blood	control	18	M	450K	control
GSE105018	GSM2815236	whole blood	control	18	F	450K	control
GSE105018	GSM2815237	whole blood	control	18	F	450K	control
GSE105018	GSM2815238	whole blood	control	18	M	450K	control
GSE105018	GSM2815239	whole blood	control	18	M	450K	control
GSE105018	GSM2815240	whole blood	control	18	F	450K	control
GSE105018	GSM2815241	whole blood	control	18	F	450K	control
GSE105018	GSM2815242	whole blood	control	18	F	450K	control
GSE105018	GSM2815243	whole blood	control	18	F	450K	control
GSE105018	GSM2815244	whole blood	control	18	F	450K	control
GSE105018	GSM2815245	whole blood	control	18	F	450K	control
GSE105018	GSM2815246	whole blood	control	18	F	450K	control
GSE105018	GSM2815247	whole blood	control	18	F	450K	control
GSE105018	GSM2815248	whole blood	control	18	M	450K	control
GSE105018	GSM2815249	whole blood	control	18	M	450K	control
GSE105018	GSM2815250	whole blood	control	18	F	450K	control
GSE105018	GSM2815251	whole blood	control	18	F	450K	control
GSE105018	GSM2815252	whole blood	control	18	F	450K	control
GSE105018	GSM2815253	whole blood	control	18	F	450K	control
GSE105018	GSM2815254	whole blood	control	18	F	450K	control
GSE105018	GSM2815255	whole blood	control	18	F	450K	control
GSE105018	GSM2815256	whole blood	control	18	F	450K	control
GSE105018	GSM2815257	whole blood	control	18	F	450K	control
GSE105018	GSM2815258	whole blood	control	18	F	450K	control
GSE105018	GSM2815259	whole blood	control	18	F	450K	control
GSE105018	GSM2815260	whole blood	control	18	M	450K	control
GSE105018	GSM2815261	whole blood	control	18	M	450K	control
GSE105018	GSM2815262	whole blood	control	18	M	450K	control
GSE105018	GSM2815263	whole blood	control	18	M	450K	control
GSE105018	GSM2815264	whole blood	control	18	M	450K	control
GSE105018	GSM2815265	whole blood	control	18	M	450K	control
GSE105018	GSM2815266	whole blood	control	18	M	450K	control
GSE105018	GSM2815267	whole blood	control	18	M	450K	control
GSE105018	GSM2815268	whole blood	control	18	M	450K	control
GSE105018	GSM2815269	whole blood	control	18	M	450K	control
GSE105018	GSM2815270	whole blood	control	18	M	450K	control
GSE105018	GSM2815271	whole blood	control	18	M	450K	control
GSE105018	GSM2815272	whole blood	control	18	M	450K	control
GSE105018	GSM2815273	whole blood	control	18	M	450K	control
GSE105018	GSM2815274	whole blood	control	18	F	450K	control
GSE105018	GSM2815275	whole blood	control	18	F	450K	control
GSE105018	GSM2815276	whole blood	control	18	M	450K	control
GSE105018	GSM2815277	whole blood	control	18	M	450K	control
GSE105018	GSM2815278	whole blood	control	18	M	450K	control
GSE105018	GSM2815279	whole blood	control	18	M	450K	control
GSE105018	GSM2815280	whole blood	control	18	F	450K	control
GSE105018	GSM2815281	whole blood	control	18	F	450K	control
GSE105018	GSM2815282	whole blood	control	18	F	450K	control
GSE105018	GSM2815283	whole blood	control	18	F	450K	control
GSE105018	GSM2815284	whole blood	control	18	M	450K	control
GSE105018	GSM2815285	whole blood	control	18	M	450K	control
GSE105018	GSM2815286	whole blood	control	18	F	450K	control
GSE105018	GSM2815287	whole blood	control	18	F	450K	control
GSE105018	GSM2815288	whole blood	control	18	M	450K	control
GSE105018	GSM2815289	whole blood	control	18	M	450K	control
GSE105018	GSM2815290	whole blood	control	18	M	450K	control
GSE105018	GSM2815291	whole blood	control	18	M	450K	control
GSE105018	GSM2815292	whole blood	control	18	M	450K	control
GSE105018	GSM2815293	whole blood	control	18	M	450K	control
GSE105018	GSM2815294	whole blood	control	18	F	450K	control
GSE105018	GSM2815295	whole blood	control	18	F	450K	control
GSE105018	GSM2815296	whole blood	control	18	M	450K	control
GSE105018	GSM2815297	whole blood	control	18	M	450K	control
GSE105018	GSM2815298	whole blood	control	18	F	450K	control
GSE105018	GSM2815299	whole blood	control	18	F	450K	control
GSE105018	GSM2815300	whole blood	control	18	M	450K	control
GSE105018	GSM2815301	whole blood	control	18	M	450K	control
GSE105018	GSM2815302	whole blood	control	18	F	450K	control
GSE105018	GSM2815303	whole blood	control	18	F	450K	control
GSE105018	GSM2815304	whole blood	control	18	F	450K	control
GSE105018	GSM2815305	whole blood	control	18	F	450K	control
GSE105018	GSM2815306	whole blood	control	18	F	450K	control
GSE105018	GSM2815307	whole blood	control	18	F	450K	control
GSE105018	GSM2815308	whole blood	control	18	M	450K	control
GSE105018	GSM2815309	whole blood	control	18	M	450K	control
GSE105018	GSM2815310	whole blood	control	18	F	450K	control
GSE105018	GSM2815311	whole blood	control	18	F	450K	control
GSE105018	GSM2815312	whole blood	control	18	M	450K	control
GSE105018	GSM2815313	whole blood	control	18	M	450K	control
GSE105018	GSM2815314	whole blood	control	18	M	450K	control
GSE105018	GSM2815315	whole blood	control	18	M	450K	control
GSE105018	GSM2815316	whole blood	control	18	M	450K	control
GSE105018	GSM2815317	whole blood	control	18	M	450K	control
GSE105018	GSM2815318	whole blood	control	18	F	450K	control
GSE105018	GSM2815319	whole blood	control	18	F	450K	control
GSE105018	GSM2815320	whole blood	control	18	F	450K	control
GSE105018	GSM2815321	whole blood	control	18	F	450K	control
GSE105018	GSM2815322	whole blood	control	18	M	450K	control
GSE105018	GSM2815323	whole blood	control	18	M	450K	control
GSE105018	GSM2815324	whole blood	control	18	M	450K	control
GSE105018	GSM2815325	whole blood	control	18	M	450K	control
GSE105018	GSM2815326	whole blood	control	18	M	450K	control
GSE105018	GSM2815327	whole blood	control	18	M	450K	control
GSE105018	GSM2815328	whole blood	control	18	M	450K	control
GSE105018	GSM2815329	whole blood	control	18	M	450K	control
GSE105018	GSM2815330	whole blood	control	18	F	450K	control
GSE105018	GSM2815331	whole blood	control	18	F	450K	control
GSE105018	GSM2815332	whole blood	control	18	M	450K	control
GSE105018	GSM2815333	whole blood	control	18	M	450K	control
GSE105018	GSM2815334	whole blood	control	18	M	450K	control
GSE105018	GSM2815335	whole blood	control	18	M	450K	control
GSE105018	GSM2815336	whole blood	control	18	M	450K	control
GSE105018	GSM2815337	whole blood	control	18	M	450K	control
GSE105018	GSM2815338	whole blood	control	18	M	450K	control
GSE105018	GSM2815339	whole blood	control	18	M	450K	control
GSE105018	GSM2815340	whole blood	control	18	F	450K	control
GSE105018	GSM2815341	whole blood	control	18	F	450K	control
GSE105018	GSM2815342	whole blood	control	18	F	450K	control
GSE105018	GSM2815343	whole blood	control	18	F	450K	control
GSE105018	GSM2815344	whole blood	control	18	F	450K	control
GSE105018	GSM2815345	whole blood	control	18	F	450K	control
GSE105018	GSM2815346	whole blood	control	18	F	450K	control
GSE105018	GSM2815347	whole blood	control	18	F	450K	control
GSE105018	GSM2815348	whole blood	control	18	F	450K	control
GSE105018	GSM2815349	whole blood	control	18	F	450K	control
GSE105018	GSM2815350	whole blood	control	18	M	450K	control
GSE105018	GSM2815351	whole blood	control	18	M	450K	control
GSE105018	GSM2815352	whole blood	control	18	F	450K	control
GSE105018	GSM2815353	whole blood	control	18	F	450K	control
GSE105018	GSM2815354	whole blood	control	18	M	450K	control
GSE105018	GSM2815355	whole blood	control	18	M	450K	control
GSE105018	GSM2815356	whole blood	control	18	F	450K	control
GSE105018	GSM2815357	whole blood	control	18	F	450K	control
GSE105018	GSM2815358	whole blood	control	18	F	450K	control
GSE105018	GSM2815359	whole blood	control	18	F	450K	control
GSE105018	GSM2815360	whole blood	control	18	F	450K	control
GSE105018	GSM2815361	whole blood	control	18	M	450K	control
GSE105018	GSM2815362	whole blood	control	18	M	450K	control
GSE105018	GSM2815363	whole blood	control	18	M	450K	control
GSE105018	GSM2815364	whole blood	control	18	M	450K	control
GSE105018	GSM2815365	whole blood	control	18	F	450K	control
GSE105018	GSM2815366	whole blood	control	18	F	450K	control
GSE105018	GSM2815367	whole blood	control	18	F	450K	control
GSE105018	GSM2815368	whole blood	control	18	F	450K	control
GSE105018	GSM2815369	whole blood	control	18	M	450K	control
GSE105018	GSM2815370	whole blood	control	18	M	450K	control
GSE105018	GSM2815371	whole blood	control	18	F	450K	control
GSE105018	GSM2815372	whole blood	control	18	F	450K	control
GSE105018	GSM2815373	whole blood	control	18	F	450K	control
GSE105018	GSM2815374	whole blood	control	18	F	450K	control
GSE105018	GSM2815375	whole blood	control	18	M	450K	control
GSE105018	GSM2815376	whole blood	control	18	M	450K	control
GSE105018	GSM2815377	whole blood	control	18	F	450K	control
GSE105018	GSM2815378	whole blood	control	18	F	450K	control
GSE105018	GSM2815379	whole blood	control	18	F	450K	control
GSE105018	GSM2815380	whole blood	control	18	F	450K	control
GSE105018	GSM2815381	whole blood	control	18	M	450K	control
GSE105018	GSM2815382	whole blood	control	18	M	450K	control
GSE105018	GSM2815383	whole blood	control	18	M	450K	control
GSE105018	GSM2815384	whole blood	control	18	M	450K	control
GSE105018	GSM2815385	whole blood	control	18	M	450K	control
GSE105018	GSM2815386	whole blood	control	18	M	450K	control
GSE105018	GSM2815387	whole blood	control	18	M	450K	control
GSE105018	GSM2815388	whole blood	control	18	M	450K	control
GSE105018	GSM2815389	whole blood	control	18	M	450K	control
GSE105018	GSM2815390	whole blood	control	18	M	450K	control
GSE105018	GSM2815391	whole blood	control	18	F	450K	control
GSE105018	GSM2815392	whole blood	control	18	F	450K	control
GSE105018	GSM2815393	whole blood	control	18	M	450K	control
GSE105018	GSM2815394	whole blood	control	18	M	450K	control
GSE105018	GSM2815395	whole blood	control	18	F	450K	control
GSE105018	GSM2815396	whole blood	control	18	F	450K	control
GSE105018	GSM2815397	whole blood	control	18	M	450K	control
GSE105018	GSM2815398	whole blood	control	18	M	450K	control
GSE105018	GSM2815399	whole blood	control	18	M	450K	control
GSE105018	GSM2815400	whole blood	control	18	M	450K	control
GSE105018	GSM2815401	whole blood	control	18	F	450K	control
GSE105018	GSM2815402	whole blood	control	18	F	450K	control
GSE105018	GSM2815403	whole blood	control	18	F	450K	control
GSE105018	GSM2815404	whole blood	control	18	F	450K	control
GSE105018	GSM2815405	whole blood	control	18	F	450K	control
GSE105018	GSM2815406	whole blood	control	18	F	450K	control
GSE105018	GSM2815407	whole blood	control	18	F	450K	control
GSE105018	GSM2815408	whole blood	control	18	F	450K	control
GSE105018	GSM2815409	whole blood	control	18	M	450K	control
GSE105018	GSM2815410	whole blood	control	18	M	450K	control
GSE105018	GSM2815411	whole blood	control	18	M	450K	control
GSE105018	GSM2815412	whole blood	control	18	M	450K	control
GSE105018	GSM2815413	whole blood	control	18	F	450K	control
GSE105018	GSM2815414	whole blood	control	18	F	450K	control
GSE105018	GSM2815415	whole blood	control	18	M	450K	control
GSE105018	GSM2815416	whole blood	control	18	M	450K	control
GSE105018	GSM2815417	whole blood	control	18	M	450K	control
GSE105018	GSM2815418	whole blood	control	18	M	450K	control
GSE105018	GSM2815419	whole blood	control	18	F	450K	control
GSE105018	GSM2815420	whole blood	control	18	F	450K	control
GSE105018	GSM2815421	whole blood	control	18	M	450K	control
GSE105018	GSM2815422	whole blood	control	18	M	450K	control
GSE105018	GSM2815423	whole blood	control	18	M	450K	control
GSE105018	GSM2815424	whole blood	control	18	M	450K	control
GSE105018	GSM2815425	whole blood	control	18	F	450K	control
GSE105018	GSM2815426	whole blood	control	18	F	450K	control
GSE105018	GSM2815427	whole blood	control	18	M	450K	control
GSE105018	GSM2815428	whole blood	control	18	M	450K	control
GSE105018	GSM2815429	whole blood	control	18	M	450K	control
GSE105018	GSM2815430	whole blood	control	18	M	450K	control
GSE105018	GSM2815431	whole blood	control	18	F	450K	control
GSE105018	GSM2815432	whole blood	control	18	F	450K	control
GSE105018	GSM2815433	whole blood	control	18	F	450K	control
GSE105018	GSM2815434	whole blood	control	18	F	450K	control
GSE105018	GSM2815435	whole blood	control	18	M	450K	control
GSE105018	GSM2815436	whole blood	control	18	M	450K	control
GSE105018	GSM2815437	whole blood	control	18	M	450K	control
GSE105018	GSM2815438	whole blood	control	18	M	450K	control
GSE105018	GSM2815439	whole blood	control	18	M	450K	control
GSE105018	GSM2815440	whole blood	control	18	M	450K	control
GSE105018	GSM2815441	whole blood	control	18	M	450K	control
GSE105018	GSM2815442	whole blood	control	18	M	450K	control
GSE105018	GSM2815443	whole blood	control	18	F	450K	control
GSE105018	GSM2815444	whole blood	control	18	F	450K	control
GSE105018	GSM2815445	whole blood	control	18	M	450K	control
GSE105018	GSM2815446	whole blood	control	18	M	450K	control
GSE105018	GSM2815447	whole blood	control	18	F	450K	control
GSE105018	GSM2815448	whole blood	control	18	F	450K	control
GSE105018	GSM2815449	whole blood	control	18	F	450K	control
GSE105018	GSM2815450	whole blood	control	18	F	450K	control
GSE105018	GSM2815451	whole blood	control	18	F	450K	control
GSE105018	GSM2815452	whole blood	control	18	F	450K	control
GSE105018	GSM2815453	whole blood	control	18	M	450K	control
GSE105018	GSM2815454	whole blood	control	18	F	450K	control
GSE105018	GSM2815455	whole blood	control	18	F	450K	control
GSE105018	GSM2815456	whole blood	control	18	M	450K	control
GSE105018	GSM2815457	whole blood	control	18	F	450K	control
GSE105018	GSM2815458	whole blood	control	18	F	450K	control
GSE105018	GSM2815459	whole blood	control	18	F	450K	control
GSE105018	GSM2815460	whole blood	control	18	M	450K	control
GSE105018	GSM2815461	whole blood	control	18	M	450K	control
GSE105018	GSM2815462	whole blood	control	18	F	450K	control
GSE105018	GSM2815463	whole blood	control	18	M	450K	control
GSE105018	GSM2815464	whole blood	control	18	F	450K	control
GSE105018	GSM2815465	whole blood	control	18	M	450K	control
GSE105018	GSM2815466	whole blood	control	18	F	450K	control
GSE105018	GSM2815467	whole blood	control	18	M	450K	control
GSE105018	GSM2815468	whole blood	control	18	F	450K	control
GSE105018	GSM2815469	whole blood	control	18	F	450K	control
GSE105018	GSM2815470	whole blood	control	18	F	450K	control
GSE105018	GSM2815471	whole blood	control	18	M	450K	control
GSE105018	GSM2815472	whole blood	control	18	F	450K	control
GSE105018	GSM2815473	whole blood	control	18	F	450K	control
GSE105018	GSM2815474	whole blood	control	18	F	450K	control
GSE105018	GSM2815475	whole blood	control	18	M	450K	control
GSE105018	GSM2815476	whole blood	control	18	M	450K	control
GSE105018	GSM2815477	whole blood	control	18	M	450K	control
GSE105018	GSM2815478	whole blood	control	18	M	450K	control
GSE105018	GSM2815479	whole blood	control	18	M	450K	control
GSE105018	GSM2815480	whole blood	control	18	M	450K	control
GSE105018	GSM2815481	whole blood	control	18	M	450K	control
GSE105018	GSM2815482	whole blood	control	18	M	450K	control
GSE105018	GSM2815483	whole blood	control	18	M	450K	control
GSE105018	GSM2815484	whole blood	control	18	M	450K	control
GSE105018	GSM2815485	whole blood	control	18	F	450K	control
GSE105018	GSM2815486	whole blood	control	18	M	450K	control
GSE105018	GSM2815487	whole blood	control	18	M	450K	control
GSE105018	GSM2815488	whole blood	control	18	F	450K	control
GSE105018	GSM2815489	whole blood	control	18	F	450K	control
GSE105018	GSM2815490	whole blood	control	18	F	450K	control
GSE105018	GSM2815491	whole blood	control	18	F	450K	control
GSE105018	GSM2815492	whole blood	control	18	M	450K	control
GSE105018	GSM2815493	whole blood	control	18	F	450K	control
GSE105018	GSM2815494	whole blood	control	18	M	450K	control
GSE105018	GSM2815495	whole blood	control	18	F	450K	control
GSE105018	GSM2815496	whole blood	control	18	F	450K	control
GSE105018	GSM2815497	whole blood	control	18	F	450K	control
GSE105018	GSM2815498	whole blood	control	18	M	450K	control
GSE105018	GSM2815499	whole blood	control	18	F	450K	control
GSE105018	GSM2815500	whole blood	control	18	F	450K	control
GSE105018	GSM2815501	whole blood	control	18	F	450K	control
GSE105018	GSM2815502	whole blood	control	18	F	450K	control
GSE105018	GSM2815503	whole blood	control	18	F	450K	control
GSE105018	GSM2815504	whole blood	control	18	M	450K	control
GSE105018	GSM2815505	whole blood	control	18	M	450K	control
GSE105018	GSM2815506	whole blood	control	18	F	450K	control
GSE105018	GSM2815507	whole blood	control	18	M	450K	control
GSE105018	GSM2815508	whole blood	control	18	F	450K	control
GSE105018	GSM2815509	whole blood	control	18	F	450K	control
GSE105018	GSM2815510	whole blood	control	18	M	450K	control
GSE105018	GSM2815511	whole blood	control	18	F	450K	control
GSE105018	GSM2815512	whole blood	control	18	F	450K	control
GSE105018	GSM2815513	whole blood	control	18	M	450K	control
GSE105018	GSM2815514	whole blood	control	18	M	450K	control
GSE105018	GSM2815515	whole blood	control	18	F	450K	control
GSE105018	GSM2815516	whole blood	control	18	F	450K	control
GSE105018	GSM2815517	whole blood	control	18	F	450K	control
GSE105018	GSM2815518	whole blood	control	18	F	450K	control
GSE105018	GSM2815519	whole blood	control	18	M	450K	control
GSE105018	GSM2815520	whole blood	control	18	F	450K	control
GSE105018	GSM2815521	whole blood	control	18	F	450K	control
GSE105018	GSM2815522	whole blood	control	18	F	450K	control
GSE105018	GSM2815523	whole blood	control	18	M	450K	control
GSE105018	GSM2815524	whole blood	control	18	F	450K	control
GSE105018	GSM2815525	whole blood	control	18	F	450K	control
GSE105018	GSM2815526	whole blood	control	18	M	450K	control
GSE105018	GSM2815527	whole blood	control	18	F	450K	control
GSE105018	GSM2815528	whole blood	control	18	F	450K	control
GSE105018	GSM2815529	whole blood	control	18	M	450K	control
GSE105018	GSM2815530	whole blood	control	18	F	450K	control
GSE105018	GSM2815531	whole blood	control	18	F	450K	control
GSE105018	GSM2815532	whole blood	control	18	F	450K	control
GSE105018	GSM2815533	whole blood	control	18	F	450K	control
GSE105018	GSM2815534	whole blood	control	18	F	450K	control
GSE105018	GSM2815535	whole blood	control	18	M	450K	control
GSE105018	GSM2815536	whole blood	control	18	M	450K	control
GSE105018	GSM2815537	whole blood	control	18	F	450K	control
GSE105018	GSM2815538	whole blood	control	18	F	450K	control
GSE105018	GSM2815539	whole blood	control	18	M	450K	control
GSE105018	GSM2815540	whole blood	control	18	F	450K	control
GSE105018	GSM2815541	whole blood	control	18	M	450K	control
GSE105018	GSM2815542	whole blood	control	18	F	450K	control
GSE105018	GSM2815543	whole blood	control	18	M	450K	control
GSE105018	GSM2815544	whole blood	control	18	F	450K	control
GSE105018	GSM2815545	whole blood	control	18	M	450K	control
GSE105018	GSM2815546	whole blood	control	18	F	450K	control
GSE105018	GSM2815547	whole blood	control	18	F	450K	control
GSE105018	GSM2815548	whole blood	control	18	F	450K	control
GSE105018	GSM2815549	whole blood	control	18	M	450K	control
GSE105018	GSM2815550	whole blood	control	18	M	450K	control
GSE105018	GSM2815551	whole blood	control	18	M	450K	control
GSE105018	GSM2815552	whole blood	control	18	M	450K	control
GSE105018	GSM2815553	whole blood	control	18	F	450K	control
GSE105018	GSM2815554	whole blood	control	18	F	450K	control
GSE105018	GSM2815555	whole blood	control	18	F	450K	control
GSE105018	GSM2815556	whole blood	control	18	M	450K	control
GSE105018	GSM2815557	whole blood	control	18	F	450K	control
GSE105018	GSM2815558	whole blood	control	18	F	450K	control
GSE105018	GSM2815559	whole blood	control	18	M	450K	control
GSE105018	GSM2815560	whole blood	control	18	F	450K	control
GSE105018	GSM2815561	whole blood	control	18	F	450K	control
GSE105018	GSM2815562	whole blood	control	18	M	450K	control
GSE105018	GSM2815563	whole blood	control	18	F	450K	control
GSE105018	GSM2815564	whole blood	control	18	M	450K	control
GSE105018	GSM2815565	whole blood	control	18	F	450K	control
GSE105018	GSM2815566	whole blood	control	18	M	450K	control
GSE105018	GSM2815567	whole blood	control	18	F	450K	control
GSE105018	GSM2815568	whole blood	control	18	F	450K	control
GSE105018	GSM2815569	whole blood	control	18	M	450K	control
GSE105018	GSM2815570	whole blood	control	18	F	450K	control
GSE105018	GSM2815571	whole blood	control	18	F	450K	control
GSE105018	GSM2815572	whole blood	control	18	F	450K	control
GSE105018	GSM2815573	whole blood	control	18	F	450K	control
GSE105018	GSM2815574	whole blood	control	18	F	450K	control
GSE105018	GSM2815575	whole blood	control	18	F	450K	control
GSE105018	GSM2815576	whole blood	control	18	M	450K	control
[truncated: 15,729 more rows]

## Sheet: WB_complete_age
Supplementary File 1: Summary of DNA methylation sample sets for DNAm age clocks training and evaluation.
Classification Benchmark / Complete-age / Whole Blood
Project ID	Sample ID	Tissue	Sample Type	Age	Sex	Platform	Disease
GSE100264	GSM2676588	whole blood	control	44	M	450K	control
GSE100264	GSM2676710	whole blood	control	42	M	450K	control
GSE100264	GSM2676526	whole blood	control	46	M	450K	control
GSE100264	GSM2676691	whole blood	control	61	M	450K	control
GSE100264	GSM2676753	whole blood	control	41	M	450K	control
GSE100264	GSM2676454	whole blood	control	51	M	450K	control
GSE100264	GSM2676518	whole blood	control	39	M	450K	control
GSE100264	GSM2676395	whole blood	control	51	M	450K	control
GSE100264	GSM2676705	whole blood	control	41	M	450K	control
GSE100264	GSM2676497	whole blood	control	57	M	450K	control
GSE100264	GSM2676536	whole blood	control	46	M	450K	control
GSE100264	GSM2676737	whole blood	control	42	M	450K	control
GSE100264	GSM2676445	whole blood	control	44	M	450K	control
GSE100264	GSM2676720	whole blood	control	52	M	450K	control
GSE100264	GSM2676547	whole blood	control	52	M	450K	control
GSE100264	GSM2676730	whole blood	control	52	M	450K	control
GSE100264	GSM2676637	whole blood	control	56	M	450K	control
GSE100264	GSM2676667	whole blood	control	56	M	450K	control
GSE100264	GSM2676714	whole blood	control	50	M	450K	control
GSE100264	GSM2676595	whole blood	control	61	M	450K	control
GSE100264	GSM2676442	whole blood	control	47	M	450K	control
GSE100264	GSM2676405	whole blood	control	41	M	450K	control
GSE100264	GSM2676734	whole blood	control	51	M	450K	control
GSE100264	GSM2676654	whole blood	control	27	M	450K	control
GSE100264	GSM2676543	whole blood	control	60	M	450K	control
GSE100264	GSM2676673	whole blood	control	53	M	450K	control
GSE100264	GSM2676422	whole blood	control	37	M	450K	control
GSE100264	GSM2676613	whole blood	control	59	M	450K	control
GSE100264	GSM2676440	whole blood	control	52	M	450K	control
GSE100264	GSM2676491	whole blood	control	48	M	450K	control
GSE100264	GSM2676741	whole blood	control	37	M	450K	control
GSE100264	GSM2676672	whole blood	control	48	M	450K	control
GSE100264	GSM2676553	whole blood	control	64	M	450K	control
GSE100264	GSM2676598	whole blood	control	60	M	450K	control
GSE100264	GSM2676649	whole blood	control	53	M	450K	control
GSE100264	GSM2676389	whole blood	control	61	M	450K	control
GSE100264	GSM2676670	whole blood	control	63	M	450K	control
GSE100264	GSM2676430	whole blood	control	47	M	450K	control
GSE100264	GSM2676624	whole blood	control	45	M	450K	control
GSE100264	GSM2676411	whole blood	control	54	M	450K	control
GSE100264	GSM2676660	whole blood	control	68	M	450K	control
GSE100264	GSM2676752	whole blood	control	47	M	450K	control
GSE100264	GSM2676554	whole blood	control	57	M	450K	control
GSE100264	GSM2676463	whole blood	control	36	M	450K	control
GSE100264	GSM2676770	whole blood	control	52	M	450K	control
GSE100264	GSM2676502	whole blood	control	51	M	450K	control
GSE100264	GSM2676540	whole blood	control	51	M	450K	control
GSE100264	GSM2676640	whole blood	control	40	M	450K	control
GSE100264	GSM2676736	whole blood	control	58	M	450K	control
GSE100264	GSM2676664	whole blood	control	60	M	450K	control
GSE100264	GSM2676674	whole blood	control	30	M	450K	control
GSE100264	GSM2676478	whole blood	control	55	M	450K	control
GSE100264	GSM2676408	whole blood	control	57	M	450K	control
GSE100264	GSM2676544	whole blood	control	61	M	450K	control
GSE100264	GSM2676639	whole blood	control	53	M	450K	control
GSE100264	GSM2676530	whole blood	control	36	M	450K	control
GSE100264	GSM2676409	whole blood	control	61	M	450K	control
GSE100264	GSM2676493	whole blood	control	49	M	450K	control
GSE100264	GSM2676750	whole blood	control	38	M	450K	control
GSE100264	GSM2676601	whole blood	control	55	M	450K	control
GSE100264	GSM2676719	whole blood	control	54	M	450K	control
GSE100264	GSM2676666	whole blood	control	51	M	450K	control
GSE100264	GSM2676479	whole blood	control	52	M	450K	control
GSE100264	GSM2676517	whole blood	control	53	M	450K	control
GSE100264	GSM2676460	whole blood	control	53	M	450K	control
GSE100264	GSM2676492	whole blood	control	47	M	450K	control
GSE100264	GSM2676590	whole blood	control	49	M	450K	control
GSE100264	GSM2676564	whole blood	control	44	M	450K	control
GSE100264	GSM2676461	whole blood	control	40	M	450K	control
GSE100264	GSM2676574	whole blood	control	45	M	450K	control
GSE100264	GSM2676563	whole blood	control	54	M	450K	control
GSE100264	GSM2676519	whole blood	control	30	M	450K	control
GSE100264	GSM2676522	whole blood	control	49	M	450K	control
GSE100264	GSM2676577	whole blood	control	49	M	450K	control
GSE100264	GSM2676428	whole blood	control	46	M	450K	control
GSE100264	GSM2676772	whole blood	control	39	M	450K	control
GSE100264	GSM2676629	whole blood	control	33	M	450K	control
GSE100264	GSM2676438	whole blood	control	51	M	450K	control
GSE100264	GSM2676434	whole blood	control	45	M	450K	control
GSE100264	GSM2676614	whole blood	control	53	M	450K	control
GSE100264	GSM2676725	whole blood	control	53	M	450K	control
GSE100264	GSM2676593	whole blood	control	47	M	450K	control
GSE100264	GSM2676603	whole blood	control	48	M	450K	control
GSE100264	GSM2676450	whole blood	control	49	M	450K	control
GSE100264	GSM2676682	whole blood	control	46	M	450K	control
GSE100264	GSM2676633	whole blood	control	50	M	450K	control
GSE100264	GSM2676715	whole blood	control	52	M	450K	control
GSE100264	GSM2676605	whole blood	control	50	M	450K	control
GSE100264	GSM2676656	whole blood	control	40	M	450K	control
GSE100264	GSM2676573	whole blood	control	50	M	450K	control
GSE100264	GSM2676448	whole blood	control	41	M	450K	control
GSE100264	GSM2676663	whole blood	control	46	M	450K	control
GSE100264	GSM2676617	whole blood	control	36	M	450K	control
GSE100264	GSM2676524	whole blood	control	50	M	450K	control
GSE100264	GSM2676698	whole blood	control	56	M	450K	control
GSE100264	GSM2676414	whole blood	control	48	M	450K	control
GSE100264	GSM2676713	whole blood	control	71	M	450K	control
GSE100264	GSM2676685	whole blood	control	40	M	450K	control
GSE100264	GSM2676545	whole blood	control	54	M	450K	control
GSE100264	GSM2676495	whole blood	control	44	M	450K	control
GSE100264	GSM2676550	whole blood	control	56	M	450K	control
GSE100264	GSM2676556	whole blood	control	50	M	450K	control
GSE100264	GSM2676406	whole blood	control	54	M	450K	control
GSE100264	GSM2676444	whole blood	control	69	M	450K	control
GSE100264	GSM2676393	whole blood	control	54	M	450K	control
GSE100264	GSM2676401	whole blood	control	56	M	450K	control
GSE100264	GSM2676480	whole blood	control	52	M	450K	control
GSE100264	GSM2676763	whole blood	control	60	M	450K	control
GSE100264	GSM2676511	whole blood	control	43	M	450K	control
GSE100264	GSM2676743	whole blood	control	42	M	450K	control
GSE100264	GSM2676410	whole blood	control	55	M	450K	control
GSE100264	GSM2676484	whole blood	control	51	M	450K	control
GSE100264	GSM2676561	whole blood	control	46	M	450K	control
GSE100264	GSM2676419	whole blood	control	42	M	450K	control
GSE100264	GSM2676754	whole blood	control	47	M	450K	control
GSE100264	GSM2676489	whole blood	control	45	M	450K	control
GSE100264	GSM2676514	whole blood	control	45	M	450K	control
GSE100264	GSM2676565	whole blood	control	55	M	450K	control
GSE100264	GSM2676621	whole blood	control	55	M	450K	control
GSE100264	GSM2676432	whole blood	control	51	M	450K	control
GSE100264	GSM2676504	whole blood	control	58	M	450K	control
GSE100264	GSM2676726	whole blood	control	36	M	450K	control
GSE100264	GSM2676584	whole blood	control	48	M	450K	control
GSE100264	GSM2676620	whole blood	control	52	M	450K	control
GSE100264	GSM2676474	whole blood	control	55	M	450K	control
GSE100264	GSM2676740	whole blood	control	51	M	450K	control
GSE100264	GSM2676391	whole blood	control	48	M	450K	control
GSE100264	GSM2676488	whole blood	control	45	M	450K	control
GSE100264	GSM2676694	whole blood	control	60	M	450K	control
GSE100264	GSM2676744	whole blood	control	53	M	450K	control
GSE100264	GSM2676580	whole blood	control	32	M	450K	control
GSE100264	GSM2676533	whole blood	control	45	M	450K	control
GSE100264	GSM2676711	whole blood	control	46	M	450K	control
GSE100264	GSM2676483	whole blood	control	51	M	450K	control
GSE100264	GSM2676505	whole blood	control	49	M	450K	control
GSE100264	GSM2676688	whole blood	control	47	M	450K	control
GSE100264	GSM2676600	whole blood	control	45	M	450K	control
GSE100264	GSM2676692	whole blood	control	61	M	450K	control
GSE100264	GSM2676583	whole blood	control	56	M	450K	control
GSE100264	GSM2676755	whole blood	control	50	M	450K	control
GSE100264	GSM2676678	whole blood	control	50	M	450K	control
GSE100264	GSM2676472	whole blood	control	59	M	450K	control
GSE100264	GSM2676503	whole blood	control	47	M	450K	control
GSE100264	GSM2676610	whole blood	control	50	M	450K	control
GSE100264	GSM2676507	whole blood	control	50	M	450K	control
GSE100264	GSM2676668	whole blood	control	58	M	450K	control
GSE100264	GSM2676627	whole blood	control	46	M	450K	control
GSE100264	GSM2676436	whole blood	control	56	M	450K	control
GSE100264	GSM2676552	whole blood	control	52	M	450K	control
GSE100264	GSM2676646	whole blood	control	39	M	450K	control
GSE100264	GSM2676447	whole blood	control	40	M	450K	control
GSE100264	GSM2676539	whole blood	control	49	M	450K	control
GSE100264	GSM2676570	whole blood	control	47	M	450K	control
GSE100264	GSM2676468	whole blood	control	66	M	450K	control
GSE100264	GSM2676476	whole blood	control	47	M	450K	control
GSE100264	GSM2676771	whole blood	control	52	M	450K	control
GSE100264	GSM2676760	whole blood	control	60	M	450K	control
GSE100264	GSM2676732	whole blood	control	54	M	450K	control
GSE100264	GSM2676420	whole blood	control	44	M	450K	control
GSE100264	GSM2676702	whole blood	control	54	M	450K	control
GSE100264	GSM2676626	whole blood	control	48	M	450K	control
GSE100264	GSM2676496	whole blood	control	51	M	450K	control
GSE100264	GSM2676418	whole blood	control	55	M	450K	control
GSE100264	GSM2676532	whole blood	control	53	M	450K	control
GSE100264	GSM2676455	whole blood	control	57	M	450K	control
GSE100264	GSM2676676	whole blood	control	53	M	450K	control
GSE100264	GSM2676650	whole blood	control	43	M	450K	control
GSE100264	GSM2676589	whole blood	control	54	M	450K	control
GSE100264	GSM2676437	whole blood	control	61	M	450K	control
GSE100264	GSM2676738	whole blood	control	55	M	450K	control
GSE100264	GSM2676657	whole blood	control	49	M	450K	control
GSE100264	GSM2676739	whole blood	control	43	M	450K	control
GSE100264	GSM2676572	whole blood	control	54	M	450K	control
GSE100264	GSM2676681	whole blood	control	52	M	450K	control
GSE100264	GSM2676586	whole blood	control	60	M	450K	control
GSE100264	GSM2676604	whole blood	control	42	M	450K	control
GSE100264	GSM2676482	whole blood	control	54	M	450K	control
GSE100264	GSM2676635	whole blood	control	44	M	450K	control
GSE100264	GSM2676510	whole blood	control	56	M	450K	control
GSE100264	GSM2676486	whole blood	control	58	M	450K	control
GSE100264	GSM2676693	whole blood	control	58	M	450K	control
GSE100264	GSM2676611	whole blood	control	50	M	450K	control
GSE100264	GSM2676759	whole blood	control	58	M	450K	control
GSE100264	GSM2676569	whole blood	control	58	M	450K	control
GSE100264	GSM2676403	whole blood	control	54	M	450K	control
GSE100264	GSM2676727	whole blood	control	47	M	450K	control
GSE100264	GSM2676582	whole blood	control	61	M	450K	control
GSE100264	GSM2676616	whole blood	control	43	M	450K	control
GSE100264	GSM2676441	whole blood	control	53	M	450K	control
GSE100264	GSM2676537	whole blood	control	46	M	450K	control
GSE100264	GSM2676515	whole blood	control	45	M	450K	control
GSE100264	GSM2676390	whole blood	control	36	M	450K	control
GSE100264	GSM2676416	whole blood	control	50	M	450K	control
GSE100264	GSM2676402	whole blood	control	56	M	450K	control
GSE100264	GSM2676762	whole blood	control	58	M	450K	control
GSE100264	GSM2676644	whole blood	control	49	M	450K	control
GSE100264	GSM2676723	whole blood	control	39	M	450K	control
GSE100264	GSM2676581	whole blood	control	45	M	450K	control
GSE100264	GSM2676708	whole blood	control	25	M	450K	control
GSE100264	GSM2676704	whole blood	control	49	M	450K	control
GSE100264	GSM2676538	whole blood	control	47	M	450K	control
GSE100264	GSM2676407	whole blood	control	52	M	450K	control
GSE100264	GSM2676706	whole blood	control	50	M	450K	control
GSE100264	GSM2676645	whole blood	control	46	M	450K	control
GSE100264	GSM2676651	whole blood	control	44	M	450K	control
GSE100264	GSM2676594	whole blood	control	41	M	450K	control
GSE100264	GSM2676431	whole blood	control	50	M	450K	control
GSE100264	GSM2676606	whole blood	control	50	M	450K	control
GSE100264	GSM2676669	whole blood	control	58	M	450K	control
GSE100264	GSM2676399	whole blood	control	50	M	450K	control
GSE100264	GSM2676464	whole blood	control	54	M	450K	control
GSE100264	GSM2676749	whole blood	control	32	M	450K	control
GSE100264	GSM2676608	whole blood	control	51	M	450K	control
GSE100264	GSM2676612	whole blood	control	59	M	450K	control
GSE100264	GSM2676758	whole blood	control	53	M	450K	control
GSE100264	GSM2676592	whole blood	control	43	M	450K	control
GSE100264	GSM2676456	whole blood	control	44	M	450K	control
GSE100264	GSM2676513	whole blood	control	45	M	450K	control
GSE100264	GSM2676768	whole blood	control	45	M	450K	control
GSE100264	GSM2676751	whole blood	control	46	M	450K	control
GSE100264	GSM2676551	whole blood	control	33	M	450K	control
GSE100264	GSM2676509	whole blood	control	57	M	450K	control
GSE100264	GSM2676731	whole blood	control	49	M	450K	control
GSE100264	GSM2676747	whole blood	control	38	M	450K	control
GSE100264	GSM2676648	whole blood	control	39	M	450K	control
GSE100264	GSM2676687	whole blood	control	52	M	450K	control
GSE100264	GSM2676521	whole blood	control	51	M	450K	control
GSE100264	GSM2676642	whole blood	control	38	M	450K	control
GSE100264	GSM2676761	whole blood	control	42	M	450K	control
GSE100264	GSM2676602	whole blood	control	49	M	450K	control
GSE100264	GSM2676686	whole blood	control	55	M	450K	control
GSE100264	GSM2676631	whole blood	control	45	M	450K	control
GSE100264	GSM2676467	whole blood	control	48	M	450K	control
GSE100264	GSM2676525	whole blood	control	48	M	450K	control
GSE100264	GSM2676512	whole blood	control	56	M	450K	control
GSE100264	GSM2676765	whole blood	control	49	M	450K	control
GSE100264	GSM2676471	whole blood	control	57	M	450K	control
GSE100264	GSM2676575	whole blood	control	46	M	450K	control
GSE100264	GSM2676578	whole blood	control	46	M	450K	control
GSE100264	GSM2676684	whole blood	control	60	M	450K	control
GSE100264	GSM2676555	whole blood	control	37	M	450K	control
GSE100264	GSM2676699	whole blood	control	51	M	450K	control
GSE100264	GSM2676658	whole blood	control	49	M	450K	control
GSE100264	GSM2676446	whole blood	control	52	M	450K	control
GSE100264	GSM2676516	whole blood	control	48	M	450K	control
GSE100264	GSM2676690	whole blood	control	46	M	450K	control
GSE100264	GSM2676501	whole blood	control	60	M	450K	control
GSE100264	GSM2676439	whole blood	control	50	M	450K	control
GSE100264	GSM2676425	whole blood	control	48	M	450K	control
GSE100264	GSM2676641	whole blood	control	53	M	450K	control
GSE100264	GSM2676697	whole blood	control	49	M	450K	control
GSE100264	GSM2676774	whole blood	control	50	M	450K	control
GSE100264	GSM2676591	whole blood	control	52	M	450K	control
GSE100264	GSM2676733	whole blood	control	53	M	450K	control
GSE100264	GSM2676453	whole blood	control	33	M	450K	control
GSE100264	GSM2676652	whole blood	control	36	M	450K	control
GSE100264	GSM2676607	whole blood	control	47	M	450K	control
GSE100264	GSM2676745	whole blood	control	52	M	450K	control
GSE100264	GSM2676404	whole blood	control	38	M	450K	control
GSE102177	GSM2729901	whole blood	control	12.4	F	450K	control
GSE102177	GSM2729903	whole blood	control	11.59	M	450K	control
GSE102177	GSM2729911	whole blood	control	7.03	F	450K	control
GSE102177	GSM2729932	whole blood	control	5.4	M	450K	control
GSE102177	GSM2729926	whole blood	control	6.35	M	450K	control
GSE102177	GSM2729930	whole blood	control	4.91	F	450K	control
GSE102177	GSM2729910	whole blood	control	5.18	F	450K	control
GSE102177	GSM2729906	whole blood	control	5.72	M	450K	control
GSE102177	GSM2729931	whole blood	control	9.88	F	450K	control
GSE102177	GSM2729912	whole blood	control	5	F	450K	control
GSE102177	GSM2729904	whole blood	control	5.64	M	450K	control
GSE102177	GSM2729923	whole blood	control	4.6	M	450K	control
GSE102177	GSM2729915	whole blood	control	11.53	F	450K	control
GSE102177	GSM2729917	whole blood	control	9.7	M	450K	control
GSE102177	GSM2729929	whole blood	control	8.56	M	450K	control
GSE102177	GSM2729934	whole blood	control	7.09	M	450K	control
GSE102177	GSM2729899	whole blood	control	8.52	F	450K	control
GSE102177	GSM2729909	whole blood	control	7.52	M	450K	control
GSE102177	GSM2729908	whole blood	control	10.26	M	450K	control
GSE102177	GSM2729925	whole blood	control	9.41	M	450K	control
GSE102177	GSM2729921	whole blood	control	6.71	M	450K	control
GSE102177	GSM2729933	whole blood	control	9.93	M	450K	control
GSE102177	GSM2729927	whole blood	control	6.87	M	450K	control
GSE104812	GSM2808280	whole blood	control	7.3	M	450K	control
GSE104812	GSM2808261	whole blood	control	8.2	M	450K	control
GSE104812	GSM2808284	whole blood	control	9.1	F	450K	control
GSE104812	GSM2808273	whole blood	control	7.5	F	450K	control
GSE104812	GSM2808251	whole blood	control	9.4	M	450K	control
GSE104812	GSM2808271	whole blood	control	9.1	M	450K	control
GSE104812	GSM2808270	whole blood	control	10.5	F	450K	control
GSE104812	GSM2808266	whole blood	control	7.4	F	450K	control
GSE104812	GSM2808258	whole blood	control	9	F	450K	control
GSE104812	GSM2808264	whole blood	control	9.6	F	450K	control
GSE104812	GSM2808243	whole blood	control	9.1	F	450K	control
GSE104812	GSM2808275	whole blood	control	8.1	M	450K	control
GSE104812	GSM2808252	whole blood	control	11.1	M	450K	control
GSE104812	GSM2808281	whole blood	control	9	M	450K	control
GSE104812	GSM2808267	whole blood	control	10.7	M	450K	control
GSE104812	GSM2808255	whole blood	control	7.2	M	450K	control
GSE104812	GSM2808269	whole blood	control	7.9	M	450K	control
GSE104812	GSM2808279	whole blood	control	9	M	450K	control
GSE104812	GSM2808260	whole blood	control	13.3	F	450K	control
GSE104812	GSM2808240	whole blood	control	10.7	M	450K	control
GSE104812	GSM2808245	whole blood	control	6.7	F	450K	control
GSE104812	GSM2808253	whole blood	control	7	M	450K	control
GSE104812	GSM2808257	whole blood	control	7.7	M	450K	control
GSE104812	GSM2808239	whole blood	control	8.3	M	450K	control
GSE104812	GSM2808241	whole blood	control	7.2	F	450K	control
GSE104812	GSM2808246	whole blood	control	7.7	F	450K	control
GSE104812	GSM2808247	whole blood	control	6.4	M	450K	control
GSE104812	GSM2808277	whole blood	control	7.9	F	450K	control
GSE104812	GSM2808285	whole blood	control	7.6	M	450K	control
GSE104812	GSM2808262	whole blood	control	8.9	M	450K	control
GSE104812	GSM2808274	whole blood	control	9.8	M	450K	control
GSE104812	GSM2808256	whole blood	control	10.1	M	450K	control
GSE104812	GSM2808249	whole blood	control	7.3	F	450K	control
GSE104812	GSM2808259	whole blood	control	10.9	M	450K	control
GSE104812	GSM2808282	whole blood	control	8.2	F	450K	control
GSE104812	GSM2808276	whole blood	control	8.7	M	450K	control
GSE105018	GSM2814484	whole blood	control	18	F	450K	control
GSE105018	GSM2814070	whole blood	control	18	F	450K	control
GSE105018	GSM2814217	whole blood	control	18	M	450K	control
GSE105018	GSM2814247	whole blood	control	18	F	450K	control
GSE105018	GSM2815335	whole blood	control	18	M	450K	control
GSE105018	GSM2814773	whole blood	control	18	M	450K	control
GSE105018	GSM2814112	whole blood	control	18	F	450K	control
GSE105018	GSM2815293	whole blood	control	18	M	450K	control
GSE105018	GSM2815272	whole blood	control	18	M	450K	control
GSE105018	GSM2814180	whole blood	control	18	M	450K	control
GSE105018	GSM2814887	whole blood	control	18	F	450K	control
GSE105018	GSM2814674	whole blood	control	18	M	450K	control
GSE105018	GSM2815327	whole blood	control	18	M	450K	control
GSE105018	GSM2814563	whole blood	control	18	F	450K	control
GSE105018	GSM2814551	whole blood	control	18	F	450K	control
GSE105018	GSM2814644	whole blood	control	18	F	450K	control
GSE105018	GSM2815123	whole blood	control	18	F	450K	control
GSE105018	GSM2814445	whole blood	control	18	M	450K	control
GSE105018	GSM2814758	whole blood	control	18	F	450K	control
GSE105018	GSM2815131	whole blood	control	18	M	450K	control
GSE105018	GSM2814638	whole blood	control	18	F	450K	control
GSE105018	GSM2814390	whole blood	control	18	F	450K	control
GSE105018	GSM2814417	whole blood	control	18	F	450K	control
GSE105018	GSM2814581	whole blood	control	18	M	450K	control
GSE105018	GSM2815388	whole blood	control	18	M	450K	control
GSE105018	GSM2815583	whole blood	control	18	F	450K	control
GSE105018	GSM2815302	whole blood	control	18	F	450K	control
GSE105018	GSM2814098	whole blood	control	18	M	450K	control
GSE105018	GSM2814289	whole blood	control	18	M	450K	control
GSE105018	GSM2815016	whole blood	control	18	M	450K	control
GSE105018	GSM2814956	whole blood	control	18	M	450K	control
GSE105018	GSM2814244	whole blood	control	18	M	450K	control
GSE105018	GSM2814444	whole blood	control	18	M	450K	control
GSE105018	GSM2815141	whole blood	control	18	F	450K	control
GSE105018	GSM2814601	whole blood	control	18	M	450K	control
GSE105018	GSM2815416	whole blood	control	18	M	450K	control
GSE105018	GSM2814694	whole blood	control	18	F	450K	control
GSE105018	GSM2814793	whole blood	control	18	M	450K	control
GSE105018	GSM2815378	whole blood	control	18	F	450K	control
GSE105018	GSM2814928	whole blood	control	18	M	450K	control
GSE105018	GSM2815662	whole blood	control	18	M	450K	control
GSE105018	GSM2815210	whole blood	control	18	F	450K	control
GSE105018	GSM2815084	whole blood	control	18	M	450K	control
GSE105018	GSM2814533	whole blood	control	18	F	450K	control
GSE105018	GSM2815545	whole blood	control	18	M	450K	control
GSE105018	GSM2814547	whole blood	control	18	F	450K	control
GSE105018	GSM2814229	whole blood	control	18	M	450K	control
GSE105018	GSM2815649	whole blood	control	18	M	450K	control
GSE105018	GSM2814748	whole blood	control	18	M	450K	control
GSE105018	GSM2814291	whole blood	control	18	F	450K	control
GSE105018	GSM2815295	whole blood	control	18	F	450K	control
GSE105018	GSM2814330	whole blood	control	18	M	450K	control
GSE105018	GSM2815407	whole blood	control	18	F	450K	control
GSE105018	GSM2814577	whole blood	control	18	M	450K	control
GSE105018	GSM2814782	whole blood	control	18	F	450K	control
GSE105018	GSM2814900	whole blood	control	18	M	450K	control
GSE105018	GSM2815473	whole blood	control	18	F	450K	control
GSE105018	GSM2814258	whole blood	control	18	M	450K	control
GSE105018	GSM2815189	whole blood	control	18	M	450K	control
GSE105018	GSM2814600	whole blood	control	18	M	450K	control
GSE105018	GSM2814705	whole blood	control	18	F	450K	control
GSE105018	GSM2815167	whole blood	control	18	F	450K	control
GSE105018	GSM2815474	whole blood	control	18	F	450K	control
GSE105018	GSM2814483	whole blood	control	18	M	450K	control
GSE105018	GSM2815449	whole blood	control	18	F	450K	control
GSE105018	GSM2815181	whole blood	control	18	M	450K	control
GSE105018	GSM2815195	whole blood	control	18	F	450K	control
GSE105018	GSM2815580	whole blood	control	18	M	450K	control
GSE105018	GSM2815070	whole blood	control	18	M	450K	control
GSE105018	GSM2814254	whole blood	control	18	M	450K	control
GSE105018	GSM2814498	whole blood	control	18	M	450K	control
GSE105018	GSM2815489	whole blood	control	18	F	450K	control
GSE105018	GSM2814985	whole blood	control	18	M	450K	control
GSE105018	GSM2814818	whole blood	control	18	F	450K	control
GSE105018	GSM2814327	whole blood	control	18	M	450K	control
GSE105018	GSM2815483	whole blood	control	18	M	450K	control
GSE105018	GSM2814432	whole blood	control	18	F	450K	control
GSE105018	GSM2815198	whole blood	control	18	F	450K	control
GSE105018	GSM2814095	whole blood	control	18	F	450K	control
GSE105018	GSM2815285	whole blood	control	18	M	450K	control
GSE105018	GSM2815236	whole blood	control	18	F	450K	control
GSE105018	GSM2815235	whole blood	control	18	M	450K	control
GSE105018	GSM2814532	whole blood	control	18	F	450K	control
GSE105018	GSM2814742	whole blood	control	18	M	450K	control
GSE105018	GSM2815356	whole blood	control	18	F	450K	control
GSE105018	GSM2814901	whole blood	control	18	F	450K	control
GSE105018	GSM2814065	whole blood	control	18	F	450K	control
GSE105018	GSM2814691	whole blood	control	18	M	450K	control
GSE105018	GSM2814558	whole blood	control	18	M	450K	control
GSE105018	GSM2814428	whole blood	control	18	F	450K	control
GSE105018	GSM2814996	whole blood	control	18	F	450K	control
GSE105018	GSM2814223	whole blood	control	18	M	450K	control
GSE105018	GSM2814962	whole blood	control	18	M	450K	control
GSE105018	GSM2814414	whole blood	control	18	F	450K	control
GSE105018	GSM2815672	whole blood	control	18	M	450K	control
GSE105018	GSM2815437	whole blood	control	18	M	450K	control
GSE105018	GSM2815032	whole blood	control	18	F	450K	control
GSE105018	GSM2814429	whole blood	control	18	F	450K	control
GSE105018	GSM2815043	whole blood	control	18	M	450K	control
GSE105018	GSM2814776	whole blood	control	18	M	450K	control
GSE105018	GSM2815279	whole blood	control	18	M	450K	control
GSE105018	GSM2815549	whole blood	control	18	M	450K	control
GSE105018	GSM2814995	whole blood	control	18	F	450K	control
GSE105018	GSM2815155	whole blood	control	18	M	450K	control
GSE105018	GSM2814504	whole blood	control	18	F	450K	control
GSE105018	GSM2814447	whole blood	control	18	M	450K	control
GSE105018	GSM2815115	whole blood	control	18	M	450K	control
GSE105018	GSM2814412	whole blood	control	18	M	450K	control
GSE105018	GSM2814615	whole blood	control	18	M	450K	control
GSE105018	GSM2815183	whole blood	control	18	F	450K	control
GSE105018	GSM2815469	whole blood	control	18	F	450K	control
GSE105018	GSM2814920	whole blood	control	18	M	450K	control
GSE105018	GSM2814209	whole blood	control	18	F	450K	control
GSE105018	GSM2815375	whole blood	control	18	M	450K	control
GSE105018	GSM2814992	whole blood	control	18	M	450K	control
GSE105018	GSM2815240	whole blood	control	18	F	450K	control
GSE105018	GSM2815656	whole blood	control	18	M	450K	control
GSE105018	GSM2815542	whole blood	control	18	F	450K	control
GSE105018	GSM2815282	whole blood	control	18	F	450K	control
GSE105018	GSM2815470	whole blood	control	18	F	450K	control
GSE105018	GSM2814268	whole blood	control	18	M	450K	control
GSE105018	GSM2814139	whole blood	control	18	M	450K	control
GSE105018	GSM2815346	whole blood	control	18	F	450K	control
GSE105018	GSM2814717	whole blood	control	18	M	450K	control
GSE105018	GSM2815042	whole blood	control	18	F	450K	control
GSE105018	GSM2815023	whole blood	control	18	F	450K	control
GSE105018	GSM2814167	whole blood	control	18	M	450K	control
GSE105018	GSM2815552	whole blood	control	18	M	450K	control
GSE105018	GSM2814616	whole blood	control	18	F	450K	control
GSE105018	GSM2814326	whole blood	control	18	F	450K	control
GSE105018	GSM2814379	whole blood	control	18	M	450K	control
GSE105018	GSM2814559	whole blood	control	18	M	450K	control
GSE105018	GSM2814561	whole blood	control	18	F	450K	control
GSE105018	GSM2814299	whole blood	control	18	F	450K	control
GSE105018	GSM2814955	whole blood	control	18	M	450K	control
GSE105018	GSM2814554	whole blood	control	18	M	450K	control
GSE105018	GSM2815317	whole blood	control	18	M	450K	control
GSE105018	GSM2815018	whole blood	control	18	F	450K	control
GSE105018	GSM2814605	whole blood	control	18	M	450K	control
GSE105018	GSM2814321	whole blood	control	18	F	450K	control
GSE105018	GSM2815082	whole blood	control	18	F	450K	control
GSE105018	GSM2815006	whole blood	control	18	F	450K	control
GSE105018	GSM2814729	whole blood	control	18	F	450K	control
GSE105018	GSM2815414	whole blood	control	18	F	450K	control
GSE105018	GSM2815445	whole blood	control	18	M	450K	control
GSE105018	GSM2815477	whole blood	control	18	M	450K	control
GSE105018	GSM2815517	whole blood	control	18	F	450K	control
GSE105018	GSM2815499	whole blood	control	18	F	450K	control
GSE105018	GSM2814756	whole blood	control	18	F	450K	control
GSE105018	GSM2814779	whole blood	control	18	F	450K	control
GSE105018	GSM2815268	whole blood	control	18	M	450K	control
GSE105018	GSM2815633	whole blood	control	18	F	450K	control
GSE105018	GSM2814654	whole blood	control	18	M	450K	control
GSE105018	GSM2814354	whole blood	control	18	F	450K	control
GSE105018	GSM2814855	whole blood	control	18	M	450K	control
GSE105018	GSM2815313	whole blood	control	18	M	450K	control
GSE105018	GSM2815379	whole blood	control	18	F	450K	control
GSE105018	GSM2815532	whole blood	control	18	F	450K	control
GSE105018	GSM2815561	whole blood	control	18	F	450K	control
GSE105018	GSM2815544	whole blood	control	18	F	450K	control
GSE105018	GSM2814409	whole blood	control	18	F	450K	control
GSE105018	GSM2814765	whole blood	control	18	F	450K	control
GSE105018	GSM2814909	whole blood	control	18	F	450K	control
GSE105018	GSM2814388	whole blood	control	18	F	450K	control
GSE105018	GSM2815395	whole blood	control	18	F	450K	control
GSE105018	GSM2815105	whole blood	control	18	M	450K	control
GSE105018	GSM2814459	whole blood	control	18	M	450K	control
GSE105018	GSM2814172	whole blood	control	18	F	450K	control
GSE105018	GSM2814517	whole blood	control	18	F	450K	control
GSE105018	GSM2814646	whole blood	control	18	F	450K	control
GSE106648	GSM2844357	whole blood	control	44	F	450K	control
GSE106648	GSM2844350	whole blood	control	33	F	450K	control
GSE106648	GSM2844521	whole blood	control	33	F	450K	control
GSE106648	GSM2844520	whole blood	control	41	F	450K	control
GSE106648	GSM2844495	whole blood	control	60	F	450K	control
GSE106648	GSM2844502	whole blood	control	50	F	450K	control
GSE106648	GSM2844553	whole blood	control	54	F	450K	control
GSE106648	GSM2844457	whole blood	control	65	F	450K	control
GSE106648	GSM2844270	whole blood	control	42	M	450K	control
GSE106648	GSM2844321	whole blood	control	38	F	450K	control
GSE106648	GSM2844249	whole blood	control	60	F	450K	control
GSE106648	GSM2844531	whole blood	control	36	F	450K	control
GSE106648	GSM2844515	whole blood	control	39	M	450K	control
GSE106648	GSM2844324	whole blood	control	42	M	450K	control
GSE106648	GSM2844545	whole blood	control	54	F	450K	control
GSE106648	GSM2844537	whole blood	control	36	F	450K	control
GSE106648	GSM2844517	whole blood	control	38	M	450K	control
GSE106648	GSM2844247	whole blood	control	45	F	450K	control
GSE106648	GSM2844482	whole blood	control	44	F	450K	control
GSE106648	GSM2844383	whole blood	control	40	F	450K	control
GSE106648	GSM2844349	whole blood	control	47	M	450K	control
GSE106648	GSM2844326	whole blood	control	37	M	450K	control
GSE106648	GSM2844532	whole blood	control	28	F	450K	control
GSE106648	GSM2844543	whole blood	control	39	F	450K	control
GSE106648	GSM2844456	whole blood	control	24	F	450K	control
GSE106648	GSM2844548	whole blood	control	37	F	450K	control
GSE106648	GSM2844526	whole blood	control	58	M	450K	control
GSE106648	GSM2844527	whole blood	control	38	F	450K	control
GSE106648	GSM2844536	whole blood	control	41	F	450K	control
GSE106648	GSM2844510	whole blood	control	38	M	450K	control
GSE106648	GSM2844505	whole blood	control	35	F	450K	control
GSE106648	GSM2844250	whole blood	control	44	F	450K	control
GSE106648	GSM2844373	whole blood	control	44	F	450K	control
GSE106648	GSM2844359	whole blood	control	31	F	450K	control
GSE106648	GSM2844511	whole blood	control	59	F	450K	control
GSE106648	GSM2844325	whole blood	control	36	F	450K	control
GSE106648	GSM2844528	whole blood	control	32	M	450K	control
GSE106648	GSM2844473	whole blood	control	46	F	450K	control
GSE106648	GSM2844376	whole blood	control	47	F	450K	control
GSE106648	GSM2844550	whole blood	control	37	F	450K	control
GSE106648	GSM2844298	whole blood	control	48	F	450K	control
GSE106648	GSM2844347	whole blood	control	45	F	450K	control
GSE106648	GSM2844358	whole blood	control	45	F	450K	control
GSE106648	GSM2844253	whole blood	control	41	F	450K	control
GSE106648	GSM2844542	whole blood	control	40	M	450K	control
GSE106648	GSM2844534	whole blood	control	42	F	450K	control
GSE106648	GSM2844470	whole blood	control	33	F	450K	control
GSE106648	GSM2844401	whole blood	control	60	M	450K	control
GSE106648	GSM2844300	whole blood	control	31	F	450K	control
GSE106648	GSM2844314	whole blood	control	65	M	450K	control
GSE106648	GSM2844353	whole blood	control	40	F	450K	control
GSE106648	GSM2844262	whole blood	control	31	F	450K	control
GSE106648	GSM2844497	whole blood	control	28	F	450K	control
GSE106648	GSM2844240	whole blood	control	62	F	450K	control
GSE106648	GSM2844296	whole blood	control	60	F	450K	control
GSE106648	GSM2844279	whole blood	control	43	F	450K	control
GSE106648	GSM2844275	whole blood	control	38	M	450K	control
GSE106648	GSM2844274	whole blood	control	41	F	450K	control
GSE106648	GSM2844396	whole blood	control	57	M	450K	control
GSE106648	GSM2844310	whole blood	control	25	F	450K	control
GSE106648	GSM2844330	whole blood	control	32	M	450K	control
GSE106648	GSM2844523	whole blood	control	41	M	450K	control
GSE106648	GSM2844246	whole blood	control	41	F	450K	control
GSE106648	GSM2844377	whole blood	control	40	F	450K	control
GSE106648	GSM2844375	whole blood	control	64	F	450K	control
GSE106648	GSM2844535	whole blood	control	31	F	450K	control
GSE106648	GSM2844301	whole blood	control	51	F	450K	control
GSE106648	GSM2844371	whole blood	control	46	F	450K	control
GSE106648	GSM2844276	whole blood	control	58	F	450K	control
GSE106648	GSM2844351	whole blood	control	58	M	450K	control
GSE106648	GSM2844280	whole blood	control	46	F	450K	control
GSE106648	GSM2844294	whole blood	control	37	F	450K	control
GSE106648	GSM2844374	whole blood	control	43	F	450K	control
GSE106648	GSM2844372	whole blood	control	42	F	450K	control
GSE106648	GSM2844362	whole blood	control	31	M	450K	control
GSE106648	GSM2844380	whole blood	control	65	F	450K	control
GSE106648	GSM2844524	whole blood	control	54	F	450K	control
GSE106648	GSM2844463	whole blood	control	37	F	450K	control
GSE106648	GSM2844297	whole blood	control	56	M	450K	control
GSE106648	GSM2844384	whole blood	control	47	F	450K	control
GSE106648	GSM2844299	whole blood	control	35	F	450K	control
GSE107080	GSM2861030	whole blood	control	53	M	EPIC	control
GSE107080	GSM2860886	whole blood	control	39	M	EPIC	control
GSE107080	GSM2861005	whole blood	control	64	M	EPIC	control
GSE107080	GSM2861045	whole blood	control	55	M	EPIC	control
GSE107080	GSM2860736	whole blood	control	70	M	EPIC	control
GSE107080	GSM2860724	whole blood	control	36	M	EPIC	control
GSE107080	GSM2860684	whole blood	control	57	M	EPIC	control
GSE107080	GSM2860849	whole blood	control	43	M	EPIC	control
GSE107080	GSM2860925	whole blood	control	64	M	EPIC	control
GSE107080	GSM2861001	whole blood	control	40	M	EPIC	control
GSE107080	GSM2860939	whole blood	control	48	M	EPIC	control
GSE107080	GSM2860817	whole blood	control	56	M	EPIC	control
GSE107080	GSM2860944	whole blood	control	49	M	EPIC	control
GSE107080	GSM2860732	whole blood	control	34	M	EPIC	control
GSE107080	GSM2860712	whole blood	control	48	M	EPIC	control
GSE107080	GSM2860979	whole blood	control	47	M	EPIC	control
GSE107080	GSM2860788	whole blood	control	59	M	EPIC	control
GSE107080	GSM2861023	whole blood	control	53	M	EPIC	control
GSE107080	GSM2860722	whole blood	control	45	M	EPIC	control
GSE107080	GSM2860740	whole blood	control	53	M	EPIC	control
GSE107080	GSM2860914	whole blood	control	44	M	EPIC	control
GSE107080	GSM2860674	whole blood	control	39	M	EPIC	control
GSE107080	GSM2860688	whole blood	control	47	M	EPIC	control
GSE107080	GSM2860975	whole blood	control	41	M	EPIC	control
GSE107080	GSM2860760	whole blood	control	44	M	EPIC	control
GSE107080	GSM2861015	whole blood	control	35	M	EPIC	control
GSE107080	GSM2860998	whole blood	control	44	M	EPIC	control
GSE107080	GSM2860841	whole blood	control	54	M	EPIC	control
GSE107080	GSM2860930	whole blood	control	60	M	EPIC	control
GSE107080	GSM2861034	whole blood	control	47	M	EPIC	control
GSE107080	GSM2860902	whole blood	control	46	M	EPIC	control
GSE107080	GSM2861029	whole blood	control	55	M	EPIC	control
GSE107080	GSM2860883	whole blood	control	54	M	EPIC	control
GSE107080	GSM2860903	whole blood	control	51	M	EPIC	control
GSE107080	GSM2861010	whole blood	control	40	M	EPIC	control
GSE107080	GSM2860815	whole blood	control	54	M	EPIC	control
GSE107080	GSM2860838	whole blood	control	47	M	EPIC	control
GSE107080	GSM2860783	whole blood	control	56	M	EPIC	control
GSE107080	GSM2860714	whole blood	control	42	M	EPIC	control
GSE107080	GSM2860848	whole blood	control	26	M	EPIC	control
GSE107080	GSM2860980	whole blood	control	51	M	EPIC	control
GSE107080	GSM2861032	whole blood	control	36	M	EPIC	control
GSE107080	GSM2860961	whole blood	control	58	M	EPIC	control
GSE107080	GSM2860893	whole blood	control	56	M	EPIC	control
GSE107080	GSM2860965	whole blood	control	41	M	EPIC	control
GSE107080	GSM2860701	whole blood	control	35	M	EPIC	control
GSE107080	GSM2860950	whole blood	control	52	M	EPIC	control
GSE107080	GSM2860764	whole blood	control	56	M	EPIC	control
GSE107080	GSM2860647	whole blood	control	44	M	EPIC	control
GSE107080	GSM2860792	whole blood	control	41	M	EPIC	control
GSE107080	GSM2860778	whole blood	control	42	M	EPIC	control
GSE107080	GSM2860892	whole blood	control	45	M	EPIC	control
GSE107080	GSM2860702	whole blood	control	47	M	EPIC	control
GSE107080	GSM2860727	whole blood	control	53	M	EPIC	control
GSE107080	GSM2860984	whole blood	control	60	M	EPIC	control
GSE107080	GSM2860785	whole blood	control	40	M	EPIC	control
GSE107080	GSM2860710	whole blood	control	48	M	EPIC	control
GSE107080	GSM2861038	whole blood	control	36	M	EPIC	control
GSE107080	GSM2860890	whole blood	control	41	M	EPIC	control
GSE107080	GSM2860741	whole blood	control	68	M	EPIC	control
GSE107080	GSM2861043	whole blood	control	47	M	EPIC	control
GSE107080	GSM2860828	whole blood	control	40	M	EPIC	control
GSE107080	GSM2860723	whole blood	control	47	M	EPIC	control
GSE107080	GSM2860855	whole blood	control	48	M	EPIC	control
GSE107080	GSM2860922	whole blood	control	35	M	EPIC	control
GSE107080	GSM2860943	whole blood	control	47	M	EPIC	control
GSE107080	GSM2860989	whole blood	control	49	M	EPIC	control
GSE107080	GSM2860654	whole blood	control	49	M	EPIC	control
GSE107080	GSM2861017	whole blood	control	30	M	EPIC	control
GSE107080	GSM2860896	whole blood	control	55	M	EPIC	control
GSE107080	GSM2860812	whole blood	control	50	M	EPIC	control
GSE107080	GSM2860857	whole blood	control	39	M	EPIC	control
GSE107080	GSM2860874	whole blood	control	57	M	EPIC	control
GSE107080	GSM2860649	whole blood	control	72	M	EPIC	control
GSE107080	GSM2861035	whole blood	control	56	M	EPIC	control
GSE107080	GSM2860875	whole blood	control	55	M	EPIC	control
GSE107080	GSM2860779	whole blood	control	43	M	EPIC	control
GSE107080	GSM2860781	whole blood	control	39	M	EPIC	control
GSE107080	GSM2860959	whole blood	control	54	M	EPIC	control
GSE107080	GSM2860798	whole blood	control	42	M	EPIC	control
GSE107080	GSM2860937	whole blood	control	39	M	EPIC	control
GSE107080	GSM2860802	whole blood	control	48	M	EPIC	control
GSE107080	GSM2860765	whole blood	control	45	M	EPIC	control
GSE107080	GSM2860744	whole blood	control	56	M	EPIC	control
GSE107080	GSM2860750	whole blood	control	54	M	EPIC	control
GSE107080	GSM2860771	whole blood	control	42	M	EPIC	control
GSE107080	GSM2860743	whole blood	control	50	M	EPIC	control
GSE107080	GSM2860643	whole blood	control	59	M	EPIC	control
GSE107080	GSM2860685	whole blood	control	48	M	EPIC	control
GSE107080	GSM2860826	whole blood	control	75	M	EPIC	control
GSE107080	GSM2861009	whole blood	control	41	M	EPIC	control
GSE107080	GSM2860713	whole blood	control	47	M	EPIC	control
GSE107080	GSM2860976	whole blood	control	36	M	EPIC	control
GSE107080	GSM2860927	whole blood	control	43	M	EPIC	control
GSE107080	GSM2860887	whole blood	control	34	M	EPIC	control
GSE107080	GSM2860866	whole blood	control	44	M	EPIC	control
GSE107080	GSM2860772	whole blood	control	54	M	EPIC	control
GSE107080	GSM2861039	whole blood	control	34	M	EPIC	control
GSE107080	GSM2860936	whole blood	control	54	M	EPIC	control
GSE107080	GSM2860835	whole blood	control	42	M	EPIC	control
GSE107080	GSM2860813	whole blood	control	46	M	EPIC	control
GSE107080	GSM2860913	whole blood	control	44	M	EPIC	control
GSE107080	GSM2860964	whole blood	control	50	M	EPIC	control
GSE107080	GSM2860672	whole blood	control	47	M	EPIC	control
GSE107080	GSM2860971	whole blood	control	54	M	EPIC	control
GSE107080	GSM2860756	whole blood	control	44	M	EPIC	control
GSE107080	GSM2860974	whole blood	control	34	M	EPIC	control
GSE107080	GSM2860807	whole blood	control	45	M	EPIC	control
GSE107080	GSM2860755	whole blood	control	42	M	EPIC	control
GSE107080	GSM2860947	whole blood	control	44	M	EPIC	control
GSE107080	GSM2860806	whole blood	control	50	M	EPIC	control
GSE107080	GSM2860695	whole blood	control	41	M	EPIC	control
GSE107080	GSM2860763	whole blood	control	52	M	EPIC	control
GSE107080	GSM2860958	whole blood	control	69	M	EPIC	control
GSE107080	GSM2861027	whole blood	control	41	M	EPIC	control
GSE107080	GSM2860790	whole blood	control	42	M	EPIC	control
GSE107080	GSM2860810	whole blood	control	44	M	EPIC	control
GSE107080	GSM2860751	whole blood	control	50	M	EPIC	control
GSE107080	GSM2860931	whole blood	control	51	M	EPIC	control
GSE107080	GSM2860932	whole blood	control	37	M	EPIC	control
GSE107080	GSM2860725	whole blood	control	52	M	EPIC	control
GSE107080	GSM2860662	whole blood	control	53	M	EPIC	control
GSE107080	GSM2860843	whole blood	control	47	M	EPIC	control
GSE107080	GSM2860691	whole blood	control	36	M	EPIC	control
GSE107080	GSM2860818	whole blood	control	46	M	EPIC	control
GSE107080	GSM2860651	whole blood	control	46	M	EPIC	control
GSE107080	GSM2860899	whole blood	control	48	M	EPIC	control
GSE107080	GSM2860775	whole blood	control	50	M	EPIC	control
GSE107080	GSM2860836	whole blood	control	56	M	EPIC	control
GSE107080	GSM2860941	whole blood	control	55	M	EPIC	control
GSE107080	GSM2860704	whole blood	control	53	M	EPIC	control
GSE107080	GSM2861040	whole blood	control	46	M	EPIC	control
GSE107080	GSM2860754	whole blood	control	44	M	EPIC	control
GSE107080	GSM2860926	whole blood	control	45	M	EPIC	control
GSE107080	GSM2860861	whole blood	control	55	M	EPIC	control
GSE107080	GSM2860916	whole blood	control	30	M	EPIC	control
GSE107080	GSM2860846	whole blood	control	56	M	EPIC	control
GSE107080	GSM2860900	whole blood	control	44	M	EPIC	control
GSE107080	GSM2860794	whole blood	control	46	M	EPIC	control
GSE107080	GSM2860731	whole blood	control	50	M	EPIC	control
GSE107080	GSM2860679	whole blood	control	51	M	EPIC	control
GSE107080	GSM2860911	whole blood	control	55	M	EPIC	control
GSE107080	GSM2860906	whole blood	control	51	M	EPIC	control
GSE107080	GSM2860845	whole blood	control	46	M	EPIC	control
GSE107080	GSM2860995	whole blood	control	69	M	EPIC	control
GSE107080	GSM2860973	whole blood	control	49	M	EPIC	control
GSE107080	GSM2860908	whole blood	control	37	M	EPIC	control
GSE107080	GSM2860787	whole blood	control	46	M	EPIC	control
GSE107080	GSM2860657	whole blood	control	44	M	EPIC	control
GSE107080	GSM2860738	whole blood	control	65	M	EPIC	control
GSE107080	GSM2861028	whole blood	control	49	M	EPIC	control
GSE107080	GSM2861044	whole blood	control	46	M	EPIC	control
GSE107080	GSM2860870	whole blood	control	51	M	EPIC	control
GSE107080	GSM2860767	whole blood	control	32	M	EPIC	control
GSE107080	GSM2860945	whole blood	control	55	M	EPIC	control
GSE107080	GSM2860960	whole blood	control	45	M	EPIC	control
GSE107080	GSM2860734	whole blood	control	57	M	EPIC	control
GSE107080	GSM2860726	whole blood	control	51	M	EPIC	control
GSE107080	GSM2860876	whole blood	control	48	M	EPIC	control
GSE107080	GSM2860757	whole blood	control	54	M	EPIC	control
GSE107080	GSM2860823	whole blood	control	41	M	EPIC	control
GSE107080	GSM2860699	whole blood	control	46	M	EPIC	control
GSE107080	GSM2860809	whole blood	control	41	M	EPIC	control
GSE107080	GSM2860675	whole blood	control	51	M	EPIC	control
GSE107080	GSM2860910	whole blood	control	58	M	EPIC	control
GSE107080	GSM2860997	whole blood	control	65	M	EPIC	control
GSE107080	GSM2860956	whole blood	control	46	M	EPIC	control
GSE107080	GSM2860888	whole blood	control	41	M	EPIC	control
GSE107080	GSM2860648	whole blood	control	50	M	EPIC	control
GSE107080	GSM2860953	whole blood	control	48	M	EPIC	control
GSE107080	GSM2860901	whole blood	control	63	M	EPIC	control
GSE107080	GSM2861003	whole blood	control	49	M	EPIC	control
GSE107080	GSM2860759	whole blood	control	47	M	EPIC	control
GSE107080	GSM2860686	whole blood	control	43	M	EPIC	control
GSE107080	GSM2860801	whole blood	control	43	M	EPIC	control
GSE107080	GSM2860673	whole blood	control	53	M	EPIC	control
GSE107080	GSM2860749	whole blood	control	49	M	EPIC	control
GSE107080	GSM2860864	whole blood	control	49	M	EPIC	control
GSE107080	GSM2860776	whole blood	control	36	M	EPIC	control
GSE107080	GSM2860868	whole blood	control	44	M	EPIC	control
GSE107080	GSM2861016	whole blood	control	60	M	EPIC	control
GSE107080	GSM2861006	whole blood	control	51	M	EPIC	control
GSE107080	GSM2860983	whole blood	control	37	M	EPIC	control
GSE107080	GSM2860850	whole blood	control	44	M	EPIC	control
GSE107080	GSM2860653	whole blood	control	42	M	EPIC	control
GSE107080	GSM2861042	whole blood	control	48	M	EPIC	control
GSE107080	GSM2860829	whole blood	control	25	M	EPIC	control
GSE107080	GSM2860923	whole blood	control	51	M	EPIC	control
GSE107080	GSM2860996	whole blood	control	45	M	EPIC	control
GSE107080	GSM2860659	whole blood	control	48	M	EPIC	control
GSE107080	GSM2861033	whole blood	control	40	M	EPIC	control
GSE107080	GSM2860655	whole blood	control	53	M	EPIC	control
GSE107080	GSM2860920	whole blood	control	46	M	EPIC	control
GSE107080	GSM2860650	whole blood	control	61	M	EPIC	control
GSE107080	GSM2861013	whole blood	control	39	M	EPIC	control
GSE107080	GSM2860968	whole blood	control	57	M	EPIC	control
GSE107080	GSM2860851	whole blood	control	35	M	EPIC	control
GSE107080	GSM2861011	whole blood	control	49	M	EPIC	control
GSE107080	GSM2860705	whole blood	control	51	M	EPIC	control
GSE107080	GSM2860987	whole blood	control	38	M	EPIC	control
GSE107080	GSM2860773	whole blood	control	42	M	EPIC	control
GSE107080	GSM2860721	whole blood	control	65	M	EPIC	control
GSE107080	GSM2860955	whole blood	control	35	M	EPIC	control
GSE107080	GSM2860762	whole blood	control	50	M	EPIC	control
GSE107080	GSM2860889	whole blood	control	49	M	EPIC	control
GSE107080	GSM2861026	whole blood	control	52	M	EPIC	control
GSE107080	GSM2860698	whole blood	control	47	M	EPIC	control
GSE107080	GSM2860891	whole blood	control	36	M	EPIC	control
GSE107080	GSM2861037	whole blood	control	47	M	EPIC	control
GSE107080	GSM2860877	whole blood	control	44	M	EPIC	control
GSE107080	GSM2860859	whole blood	control	56	M	EPIC	control
GSE107080	GSM2860854	whole blood	control	48	M	EPIC	control
GSE107080	GSM2860739	whole blood	control	41	M	EPIC	control
GSE107080	GSM2860831	whole blood	control	48	M	EPIC	control
GSE107080	GSM2860970	whole blood	control	48	M	EPIC	control
GSE107080	GSM2860880	whole blood	control	46	M	EPIC	control
GSE107080	GSM2860894	whole blood	control	47	M	EPIC	control
GSE107080	GSM2860933	whole blood	control	58	M	EPIC	control
GSE107080	GSM2860884	whole blood	control	52	M	EPIC	control
GSE107080	GSM2860641	whole blood	control	59	M	EPIC	control
GSE107080	GSM2860967	whole blood	control	45	M	EPIC	control
GSE107080	GSM2860834	whole blood	control	47	M	EPIC	control
GSE107080	GSM2860985	whole blood	control	59	M	EPIC	control
GSE107080	GSM2860940	whole blood	control	46	M	EPIC	control
GSE107080	GSM2860665	whole blood	control	54	M	EPIC	control
GSE107080	GSM2860952	whole blood	control	40	M	EPIC	control
GSE107080	GSM2860789	whole blood	control	58	M	EPIC	control
GSE107080	GSM2860858	whole blood	control	53	M	EPIC	control
GSE107080	GSM2860824	whole blood	control	29	M	EPIC	control
GSE107080	GSM2861031	whole blood	control	50	M	EPIC	control
GSE107080	GSM2860907	whole blood	control	60	M	EPIC	control
GSE107080	GSM2860645	whole blood	control	55	M	EPIC	control
GSE107080	GSM2860716	whole blood	control	41	M	EPIC	control
GSE107080	GSM2860982	whole blood	control	48	M	EPIC	control
GSE107080	GSM2860863	whole blood	control	50	M	EPIC	control
GSE107080	GSM2860711	whole blood	control	43	M	EPIC	control
GSE107080	GSM2860912	whole blood	control	48	M	EPIC	control
GSE107080	GSM2860919	whole blood	control	47	M	EPIC	control
GSE107080	GSM2860860	whole blood	control	36	M	EPIC	control
GSE107080	GSM2860730	whole blood	control	63	M	EPIC	control
GSE107080	GSM2860918	whole blood	control	54	M	EPIC	control
GSE107080	GSM2860969	whole blood	control	56	M	EPIC	control
GSE107080	GSM2860642	whole blood	control	49	M	EPIC	control
GSE107080	GSM2860819	whole blood	control	48	M	EPIC	control
GSE107080	GSM2860742	whole blood	control	30	M	EPIC	control
GSE107080	GSM2860769	whole blood	control	38	M	EPIC	control
GSE107080	GSM2860668	whole blood	control	49	M	EPIC	control
GSE107080	GSM2860656	whole blood	control	41	M	EPIC	control
GSE107080	GSM2860879	whole blood	control	42	M	EPIC	control
GSE107080	GSM2860942	whole blood	control	46	M	EPIC	control
GSE107080	GSM2860678	whole blood	control	52	M	EPIC	control
GSE107080	GSM2860703	whole blood	control	40	M	EPIC	control
GSE107080	GSM2860681	whole blood	control	31	M	EPIC	control
GSE107080	GSM2860938	whole blood	control	46	M	EPIC	control
GSE107080	GSM2860871	whole blood	control	44	M	EPIC	control
GSE107080	GSM2861021	whole blood	control	41	M	EPIC	control
GSE107080	GSM2860966	whole blood	control	65	M	EPIC	control
GSE107080	GSM2860797	whole blood	control	47	M	EPIC	control
GSE107080	GSM2860718	whole blood	control	52	M	EPIC	control
GSE107080	GSM2860677	whole blood	control	27	M	EPIC	control
GSE107143	GSM2861670	whole blood	control	58	M	450K	control
GSE107143	GSM2861671	whole blood	control	52	M	450K	control
GSE107143	GSM2861674	whole blood	control	54	M	450K	control
GSE107143	GSM2861673	whole blood	control	40	M	450K	control
GSE107143	GSM2861675	whole blood	control	46	M	450K	control
GSE107143	GSM2861676	whole blood	control	42	M	450K	control
GSE107737	GSM2877343	whole blood	control	26	M	450K	control
GSE107737	GSM2877340	whole blood	control	20	M	450K	control
GSE107737	GSM2877334	whole blood	control	20	M	450K	control
GSE111165	GSM3024425	whole blood	control	51	F	EPIC	control
GSE111165	GSM3024424	whole blood	control	31	F	EPIC	control
GSE111165	GSM3024440	whole blood	control	38	M	EPIC	control
GSE111165	GSM3024434	whole blood	control	36	M	EPIC	control
GSE111165	GSM3024439	whole blood	control	5	M	EPIC	control
GSE111165	GSM3024429	whole blood	control	39	M	EPIC	control
GSE111165	GSM3024514	whole blood	control	33	M	450K	control
GSE111165	GSM3024438	whole blood	control	49	F	EPIC	control
GSE111165	GSM3024428	whole blood	control	43	M	EPIC	control
GSE111165	GSM3024506	whole blood	control	60	M	450K	control
GSE111165	GSM3024437	whole blood	control	34	M	EPIC	control
GSE111165	GSM3024487	whole blood	control	38	M	450K	control
GSE111165	GSM3024501	whole blood	control	31	F	450K	control
GSE111165	GSM3024522	whole blood	control	61	M	450K	control
GSE111165	GSM3024422	whole blood	control	50	F	EPIC	control
GSE111165	GSM3024430	whole blood	control	7	M	EPIC	control
GSE111629	GSM3035786	whole blood	control	74	F	450K	control
GSE111629	GSM3035478	whole blood	control	68	M	450K	control
GSE111629	GSM3035512	whole blood	control	53	M	450K	control
GSE111629	GSM3035765	whole blood	control	76	M	450K	control
GSE111629	GSM3035545	whole blood	control	77	M	450K	control
GSE111629	GSM3035877	whole blood	control	76	F	450K	control
GSE111629	GSM3035603	whole blood	control	68	F	450K	control
GSE111629	GSM3035916	whole blood	control	72	M	450K	control
GSE111629	GSM3035903	whole blood	control	77	M	450K	control
GSE111629	GSM3035737	whole blood	control	56	M	450K	control
GSE111629	GSM3035937	whole blood	control	62	F	450K	control
GSE111629	GSM3035561	whole blood	control	81	F	450K	control
GSE111629	GSM3035467	whole blood	control	60	F	450K	control
GSE111629	GSM3035616	whole blood	control	73	M	450K	control
GSE111629	GSM3035902	whole blood	control	72	M	450K	control
GSE111629	GSM3035605	whole blood	control	86	M	450K	control
GSE111629	GSM3035553	whole blood	control	66	M	450K	control
GSE111629	GSM3035645	whole blood	control	68	M	450K	control
GSE111629	GSM3035430	whole blood	control	63	F	450K	control
GSE111629	GSM3035450	whole blood	control	67	F	450K	control
GSE111629	GSM3035423	whole blood	control	41	M	450K	control
GSE111629	GSM3035506	whole blood	control	46	F	450K	control
GSE111629	GSM3035931	whole blood	control	71	M	450K	control
GSE111629	GSM3035669	whole blood	control	42	M	450K	control
GSE111629	GSM3035586	whole blood	control	40	M	450K	control
GSE111629	GSM3035874	whole blood	control	87	M	450K	control
GSE111629	GSM3035925	whole blood	control	72	M	450K	control
GSE111629	GSM3035929	whole blood	control	73	M	450K	control
GSE111629	GSM3035748	whole blood	control	51	F	450K	control
GSE111629	GSM3035753	whole blood	control	77	F	450K	control
GSE111629	GSM3035539	whole blood	control	47	F	450K	control
GSE111629	GSM3035788	whole blood	control	64	M	450K	control
GSE111629	GSM3035537	whole blood	control	44	M	450K	control
GSE111629	GSM3035570	whole blood	control	86	M	450K	control
GSE111629	GSM3035734	whole blood	control	65	M	450K	control
GSE111629	GSM3035402	whole blood	control	73	F	450K	control
GSE111629	GSM3035920	whole blood	control	65	M	450K	control
GSE111629	GSM3035907	whole blood	control	65	F	450K	control
GSE111629	GSM3035884	whole blood	control	77	M	450K	control
GSE111629	GSM3035793	whole blood	control	80	M	450K	control
GSE111629	GSM3035732	whole blood	control	69	M	450K	control
GSE111629	GSM3035411	whole blood	control	60	F	450K	control
GSE111629	GSM3035529	whole blood	control	74	M	450K	control
GSE111629	GSM3035942	whole blood	control	74	F	450K	control
GSE111629	GSM3035584	whole blood	control	36	M	450K	control
GSE111629	GSM3035890	whole blood	control	76	M	450K	control
GSE111629	GSM3035754	whole blood	control	82	M	450K	control
GSE111629	GSM3035671	whole blood	control	40	F	450K	control
GSE111629	GSM3035626	whole blood	control	72	F	450K	control
GSE111629	GSM3035472	whole blood	control	83	M	450K	control
GSE111629	GSM3035408	whole blood	control	79	M	450K	control
GSE111629	GSM3035466	whole blood	control	50	F	450K	control
GSE111629	GSM3035501	whole blood	control	47	M	450K	control
GSE111629	GSM3035781	whole blood	control	75	F	450K	control
GSE111629	GSM3035606	whole blood	control	71	F	450K	control
GSE111629	GSM3035661	whole blood	control	44	M	450K	control
GSE111629	GSM3035602	whole blood	control	79	F	450K	control
GSE111629	GSM3035419	whole blood	control	46	F	450K	control
GSE111629	GSM3035624	whole blood	control	76	F	450K	control
GSE111629	GSM3035778	whole blood	control	72	M	450K	control
GSE111629	GSM3035933	whole blood	control	70	F	450K	control
GSE111629	GSM3035936	whole blood	control	68	F	450K	control
GSE111629	GSM3035595	whole blood	control	92	F	450K	control
GSE111629	GSM3035607	whole blood	control	66	M	450K	control
GSE111629	GSM3035617	whole blood	control	77	M	450K	control
GSE111629	GSM3035609	whole blood	control	63	F	450K	control
GSE111629	GSM3035535	whole blood	control	53	F	450K	control
GSE111629	GSM3035623	whole blood	control	75	M	450K	control
GSE111629	GSM3035479	whole blood	control	71	M	450K	control
GSE111629	GSM3035757	whole blood	control	74	M	450K	control
GSE111629	GSM3035627	whole blood	control	68	M	450K	control
GSE111629	GSM3035938	whole blood	control	53	F	450K	control
GSE111629	GSM3035500	whole blood	control	66	M	450K	control
GSE111629	GSM3035424	whole blood	control	43	F	450K	control
GSE111629	GSM3035496	whole blood	control	46	F	450K	control
GSE111629	GSM3035821	whole blood	control	78	M	450K	control
GSE111629	GSM3035822	whole blood	control	76	F	450K	control
GSE111629	GSM3035739	whole blood	control	57	F	450K	control
GSE111629	GSM3035518	whole blood	control	67	M	450K	control
GSE111629	GSM3035473	whole blood	control	76	F	450K	control
GSE111629	GSM3035558	whole blood	control	68	M	450K	control
GSE111629	GSM3035935	whole blood	control	55	F	450K	control
GSE111629	GSM3035621	whole blood	control	69	M	450K	control
GSE111629	GSM3035523	whole blood	control	86	F	450K	control
GSE111629	GSM3035521	whole blood	control	63	F	450K	control
GSE111629	GSM3035901	whole blood	control	78	M	450K	control
GSE111629	GSM3035527	whole blood	control	69	M	450K	control
GSE111629	GSM3035468	whole blood	control	49	F	450K	control
GSE111629	GSM3035615	whole blood	control	78	M	450K	control
GSE111629	GSM3035597	whole blood	control	56	F	450K	control
GSE111629	GSM3035528	whole blood	control	80	M	450K	control
GSE111629	GSM3035432	whole blood	control	66	M	450K	control
GSE111629	GSM3035733	whole blood	control	78	M	450K	control
GSE111629	GSM3035792	whole blood	control	72	M	450K	control
GSE111629	GSM3035783	whole blood	control	63	M	450K	control
GSE111629	GSM3035509	whole blood	control	66	F	450K	control
GSE111629	GSM3035906	whole blood	control	77	M	450K	control
GSE111629	GSM3035451	whole blood	control	51	F	450K	control
GSE111629	GSM3035652	whole blood	control	48	F	450K	control
GSE111629	GSM3035494	whole blood	control	45	M	450K	control
GSE111629	GSM3035752	whole blood	control	52	F	450K	control
GSE111629	GSM3035864	whole blood	control	77	F	450K	control
GSE111629	GSM3035751	whole blood	control	74	F	450K	control
GSE111629	GSM3035760	whole blood	control	68	M	450K	control
GSE111629	GSM3035928	whole blood	control	80	M	450K	control
GSE111629	GSM3035673	whole blood	control	45	F	450K	control
GSE111629	GSM3035598	whole blood	control	86	M	450K	control
GSE111629	GSM3035894	whole blood	control	89	M	450K	control
GSE111629	GSM3035658	whole blood	control	71	M	450K	control
GSE111629	GSM3035572	whole blood	control	77	M	450K	control
GSE111629	GSM3035872	whole blood	control	51	F	450K	control
GSE111629	GSM3035618	whole blood	control	81	M	450K	control
GSE111629	GSM3035749	whole blood	control	55	F	450K	control
GSE111629	GSM3035567	whole blood	control	77	F	450K	control
GSE111629	GSM3035460	whole blood	control	72	M	450K	control
GSE111629	GSM3035546	whole blood	control	60	M	450K	control
GSE111629	GSM3035510	whole blood	control	65	M	450K	control
GSE111629	GSM3035966	whole blood	control	86	M	450K	control
GSE111629	GSM3035407	whole blood	control	55	F	450K	control
GSE111629	GSM3035896	whole blood	control	69	F	450K	control
GSE111629	GSM3035428	whole blood	control	42	F	450K	control
GSE111629	GSM3035755	whole blood	control	71	F	450K	control
GSE111629	GSM3035560	whole blood	control	67	M	450K	control
GSE111629	GSM3035662	whole blood	control	72	F	450K	control
GSE111629	GSM3035482	whole blood	control	73	M	450K	control
GSE111629	GSM3035668	whole blood	control	42	M	450K	control
GSE111629	GSM3035543	whole blood	control	79	F	450K	control
GSE111629	GSM3035556	whole blood	control	62	M	450K	control
GSE111629	GSM3035639	whole blood	control	44	F	450K	control
GSE111629	GSM3035589	whole blood	control	55	F	450K	control
GSE111629	GSM3035620	whole blood	control	74	M	450K	control
GSE111629	GSM3035769	whole blood	control	69	M	450K	control
GSE111629	GSM3035912	whole blood	control	76	M	450K	control
GSE111629	GSM3035908	whole blood	control	81	M	450K	control
GSE111629	GSM3035958	whole blood	control	82	F	450K	control
GSE111629	GSM3035635	whole blood	control	37	F	450K	control
GSE111629	GSM3035904	whole blood	control	72	F	450K	control
GSE111629	GSM3035740	whole blood	control	64	M	450K	control
GSE111629	GSM3035542	whole blood	control	81	F	450K	control
GSE111629	GSM3035840	whole blood	control	74	M	450K	control
GSE111629	GSM3035564	whole blood	control	76	M	450K	control
GSE111629	GSM3035569	whole blood	control	78	M	450K	control
GSE111629	GSM3035647	whole blood	control	41	F	450K	control
GSE111629	GSM3035582	whole blood	control	72	M	450K	control
GSE111629	GSM3035696	whole blood	control	70	M	450K	control
GSE111629	GSM3035409	whole blood	control	81	M	450K	control
GSE111629	GSM3035405	whole blood	control	72	F	450K	control
GSE111629	GSM3035505	whole blood	control	46	F	450K	control
GSE111629	GSM3035469	whole blood	control	68	F	450K	control
GSE112611	GSM3074262	whole blood	control	9.33	M	EPIC	control
GSE112611	GSM3074050	whole blood	control	9.75	F	EPIC	control
GSE112611	GSM3074187	whole blood	control	9.67	F	EPIC	control
GSE112611	GSM3074253	whole blood	control	12.67	M	EPIC	control
GSE112611	GSM3074250	whole blood	control	5.42	F	EPIC	control
GSE112611	GSM3074391	whole blood	control	9.5	M	EPIC	control
GSE112611	GSM3074204	whole blood	control	7.83	M	EPIC	control
GSE112611	GSM3074301	whole blood	control	11.33	M	EPIC	control
GSE112611	GSM3074392	whole blood	control	5	F	EPIC	control
GSE112611	GSM3074177	whole blood	control	12	F	EPIC	control
GSE112611	GSM3074376	whole blood	control	13.25	M	EPIC	control
GSE112611	GSM3074086	whole blood	control	15	M	EPIC	control
GSE112611	GSM3074413	whole blood	control	4.5	F	EPIC	control
GSE112611	GSM3074249	whole blood	control	10.17	F	EPIC	control
GSE112611	GSM3074176	whole blood	control	8.25	F	EPIC	control
GSE112611	GSM3074188	whole blood	control	5.92	F	EPIC	control
GSE112611	GSM3074149	whole blood	control	12.92	M	EPIC	control
GSE112611	GSM3074123	whole blood	control	4.75	M	EPIC	control
GSE112611	GSM3074139	whole blood	control	9.5	F	EPIC	control
GSE112611	GSM3074081	whole blood	control	13.75	M	EPIC	control
GSE112611	GSM3074330	whole blood	control	11.58	M	EPIC	control
GSE112611	GSM3074205	whole blood	control	16.08	F	EPIC	control
GSE112611	GSM3074193	whole blood	control	11.17	F	EPIC	control
GSE112611	GSM3074211	whole blood	control	16.17	F	EPIC	control
GSE112611	GSM3074031	whole blood	control	9.75	F	EPIC	control
GSE112611	GSM3074161	whole blood	control	5.58	M	EPIC	control
GSE112611	GSM3074168	whole blood	control	9.42	F	EPIC	control
GSE112611	GSM3074107	whole blood	control	13.67	M	EPIC	control
GSE112611	GSM3074114	whole blood	control	12	F	EPIC	control
GSE112611	GSM3074043	whole blood	control	13.83	F	EPIC	control
GSE112611	GSM3074263	whole blood	control	12.5	M	EPIC	control
GSE112611	GSM3074106	whole blood	control	11.25	M	EPIC	control
GSE112611	GSM3074140	whole blood	control	12	F	EPIC	control
GSE112611	GSM3074136	whole blood	control	8.83	F	EPIC	control
GSE112611	GSM3074132	whole blood	control	16.5	F	EPIC	control
GSE112611	GSM3074076	whole blood	control	14.08	M	EPIC	control
GSE112611	GSM3074180	whole blood	control	12	M	EPIC	control
GSE112611	GSM3074372	whole blood	control	14.17	M	EPIC	control
GSE112611	GSM3074421	whole blood	control	13.75	M	EPIC	control
GSE112611	GSM3074373	whole blood	control	14.58	M	EPIC	control
GSE112611	GSM3074261	whole blood	control	13.17	M	EPIC	control
GSE113018	GSM3093545	whole blood	control	3.5	F	450K	control
GSE113018	GSM3092761	whole blood	control	10.5	F	450K	control
GSE113018	GSM3092743	whole blood	control	9.8	F	450K	control
GSE113018	GSM3092717	whole blood	control	11.5	M	450K	control
GSE113018	GSM3093566	whole blood	control	8.7	M	450K	control
GSE113018	GSM3092716	whole blood	control	10.1	M	450K	control
GSE113018	GSM3092702	whole blood	control	9.5	M	450K	control
GSE113018	GSM3092708	whole blood	control	10.5	M	450K	control
GSE113018	GSM3093560	whole blood	control	9.1	M	450K	control
GSE113018	GSM3093553	whole blood	control	5.45	F	450K	control
GSE113018	GSM3092762	whole blood	control	14.6	F	450K	control
GSE113018	GSM3092705	whole blood	control	8.3	F	450K	control
GSE113018	GSM3092741	whole blood	control	4.8	M	450K	control
GSE113018	GSM3092735	whole blood	control	13.7	M	450K	control
GSE113018	GSM3092745	whole blood	control	11.3	F	450K	control
GSE113018	GSM3092720	whole blood	control	5.7	M	450K	control
GSE113018	GSM3092760	whole blood	control	11.7	F	450K	control
GSE113018	GSM3093550	whole blood	control	8.89	F	450K	control
GSE113018	GSM3093542	whole blood	control	9.72	F	450K	control
GSE113018	GSM3092746	whole blood	control	17	F	450K	control
GSE113018	GSM3093556	whole blood	control	6.31	F	450K	control
GSE113018	GSM3093548	whole blood	control	5.74	M	450K	control
GSE113018	GSM3092710	whole blood	control	13.8	M	450K	control
GSE113018	GSM3092758	whole blood	control	10.8	F	450K	control
GSE113018	GSM3092721	whole blood	control	6.2	M	450K	control
GSE113018	GSM3093562	whole blood	control	9.85	F	450K	control
GSE113018	GSM3092749	whole blood	control	5.5	F	450K	control
GSE113018	GSM3092701	whole blood	control	11.3	F	450K	control
GSE113018	GSM3092748	whole blood	control	17.8	F	450K	control
GSE113018	GSM3092706	whole blood	control	1.3	M	450K	control
GSE113018	GSM3093547	whole blood	control	5.83	M	450K	control
GSE113018	GSM3092704	whole blood	control	6.7	M	450K	control
GSE113018	GSM3093543	whole blood	control	3.96	F	450K	control
GSE113018	GSM3092729	whole blood	control	9.8	M	450K	control
GSE113018	GSM3092757	whole blood	control	15.8	F	450K	control
GSE113018	GSM3092707	whole blood	control	13.2	M	450K	control
GSE113018	GSM3093565	whole blood	control	9.12	F	450K	control
GSE113018	GSM3093557	whole blood	control	5.9	M	450K	control
GSE113018	GSM3093561	whole blood	control	7.04	M	450K	control
GSE113018	GSM3092756	whole blood	control	14.4	F	450K	control
GSE113018	GSM3093564	whole blood	control	9.84	M	450K	control
GSE113018	GSM3092739	whole blood	control	11.1	M	450K	control
GSE113018	GSM3092737	whole blood	control	11.2	M	450K	control
GSE113018	GSM3092703	whole blood	control	15	M	450K	control
GSE113018	GSM3093554	whole blood	control	7.04	F	450K	control
GSE113018	GSM3092732	whole blood	control	13.2	M	450K	control
GSE113018	GSM3092755	whole blood	control	10.7	F	450K	control
GSE113018	GSM3092724	whole blood	control	14.1	M	450K	control
GSE113018	GSM3092731	whole blood	control	8.1	M	450K	control
GSE113725	GSM3112995	whole blood	control	37	F	450K	control
GSE113725	GSM3113001	whole blood	control	53	M	450K	control
GSE113725	GSM3112971	whole blood	control	59	M	450K	control
GSE113725	GSM3113000	whole blood	control	59	F	450K	control
GSE113725	GSM3112912	whole blood	control	48	M	450K	control
GSE113725	GSM3112983	whole blood	control	32	M	450K	control
GSE113725	GSM3113005	whole blood	control	58	F	450K	control
GSE113725	GSM3112922	whole blood	control	55	F	450K	control
GSE113725	GSM3113045	whole blood	control	47	M	450K	control
GSE113725	GSM3113040	whole blood	control	45	F	450K	control
GSE113725	GSM3113068	whole blood	control	58	F	450K	control
GSE113725	GSM3112988	whole blood	control	42	F	450K	control
GSE113725	GSM3113023	whole blood	control	44	M	450K	control
GSE113725	GSM3113083	whole blood	control	48	F	450K	control
GSE113725	GSM3112925	whole blood	control	29	F	450K	control
GSE113725	GSM3113041	whole blood	control	49	F	450K	control
GSE113725	GSM3112954	whole blood	control	45	F	450K	control
GSE113725	GSM3113069	whole blood	control	47	F	450K	control
GSE113725	GSM3112940	whole blood	control	52	F	450K	control
GSE113725	GSM3113028	whole blood	control	59	F	450K	control
GSE113725	GSM3112952	whole blood	control	41	F	450K	control
GSE113725	GSM3113035	whole blood	control	60	F	450K	control
GSE113725	GSM3113074	whole blood	control	31	M	450K	control
GSE113725	GSM3112937	whole blood	control	29	F	450K	control
GSE113725	GSM3113010	whole blood	control	49	F	450K	control
GSE113725	GSM3112991	whole blood	control	54	F	450K	control
GSE113725	GSM3113015	whole blood	control	37	M	450K	control
GSE113725	GSM3113012	whole blood	control	34	F	450K	control
GSE113725	GSM3112973	whole blood	control	51	F	450K	control
GSE113725	GSM3113029	whole blood	control	46	F	450K	control
GSE113725	GSM3113044	whole blood	control	55	F	450K	control
GSE113725	GSM3112994	whole blood	control	20	F	450K	control
GSE115201	GSM3169212	whole blood	control	43	F	EPIC	control
GSE115201	GSM3169206	whole blood	control	47	M	EPIC	control
GSE115201	GSM3169181	whole blood	control	47	M	EPIC	control
GSE115201	GSM3169208	whole blood	control	48	F	EPIC	control
GSE115201	GSM3169202	whole blood	control	43	F	EPIC	control
GSE115201	GSM3169198	whole blood	control	48	F	EPIC	control
GSE115201	GSM3169184	whole blood	control	44	F	EPIC	control
GSE115201	GSM3169224	whole blood	control	44	F	EPIC	control
GSE115201	GSM3169170	whole blood	control	44	F	EPIC	control
GSE115201	GSM3169222	whole blood	control	43	F	EPIC	control
GSE115201	GSM3169169	whole blood	control	48	F	EPIC	control
GSE115201	GSM3169188	whole blood	control	48	F	EPIC	control
GSE115201	GSM3169174	whole blood	control	48	F	EPIC	control
GSE115201	GSM3169186	whole blood	control	47	M	EPIC	control
GSE115201	GSM3169229	whole blood	control	44	F	EPIC	control
GSE115201	GSM3169231	whole blood	control	47	M	EPIC	control
GSE115201	GSM3169218	whole blood	control	48	F	EPIC	control
GSE115201	GSM3169192	whole blood	control	43	F	EPIC	control
GSE115201	GSM3169187	whole blood	control	43	F	EPIC	control
GSE115201	GSM3169172	whole blood	control	47	M	EPIC	control
GSE115201	GSM3169189	whole blood	control	44	F	EPIC	control
GSE115201	GSM3169213	whole blood	control	48	F	EPIC	control
GSE115201	GSM3169196	whole blood	control	47	M	EPIC	control
GSE115201	GSM3169216	whole blood	control	47	M	EPIC	control
GSE115201	GSM3169179	whole blood	control	48	F	EPIC	control
GSE115201	GSM3169177	whole blood	control	47	M	EPIC	control
GSE115201	GSM3169183	whole blood	control	48	F	EPIC	control
GSE115201	GSM3169201	whole blood	control	47	M	EPIC	control
GSE115201	GSM3169226	whole blood	control	47	M	EPIC	control
GSE115201	GSM3169197	whole blood	control	43	F	EPIC	control
GSE115201	GSM3169199	whole blood	control	44	F	EPIC	control
GSE115201	GSM3169211	whole blood	control	47	M	EPIC	control
GSE116339	GSM3229163	whole blood	control	55.04	F	EPIC	control
GSE116339	GSM3228880	whole blood	control	52.86	F	EPIC	control
GSE116339	GSM3228942	whole blood	control	59.4	F	EPIC	control
GSE116339	GSM3228676	whole blood	control	52.04	F	EPIC	control
GSE116339	GSM3228913	whole blood	control	60.68	F	EPIC	control
GSE116339	GSM3228802	whole blood	control	40.72	F	EPIC	control
GSE116339	GSM3228962	whole blood	control	67.22	M	EPIC	control
GSE116339	GSM3228794	whole blood	control	54.9	F	EPIC	control
GSE116339	GSM3228930	whole blood	control	54.3	M	EPIC	control
GSE116339	GSM3228653	whole blood	control	43.56	F	EPIC	control
GSE116339	GSM3228922	whole blood	control	39.98	F	EPIC	control
GSE116339	GSM3228836	whole blood	control	52.1	F	EPIC	control
GSE116339	GSM3229014	whole blood	control	64.28	M	EPIC	control
GSE116339	GSM3229024	whole blood	control	39.1	F	EPIC	control
GSE116339	GSM3228651	whole blood	control	80.5	M	EPIC	control
GSE116339	GSM3229008	whole blood	control	59.9	M	EPIC	control
GSE116339	GSM3228592	whole blood	control	47.48	F	EPIC	control
GSE116339	GSM3228625	whole blood	control	49.9	F	EPIC	control
GSE116339	GSM3228912	whole blood	control	67.56	F	EPIC	control
GSE116339	GSM3228607	whole blood	control	73.76	M	EPIC	control
GSE116339	GSM3229127	whole blood	control	47.74	F	EPIC	control
GSE116339	GSM3228718	whole blood	control	51.26	M	EPIC	control
GSE116339	GSM3229120	whole blood	control	35.4	F	EPIC	control
GSE116339	GSM3228945	whole blood	control	65.52	F	EPIC	control
GSE116339	GSM3228834	whole blood	control	55.38	M	EPIC	control
GSE116339	GSM3228977	whole blood	control	41.22	F	EPIC	control
GSE116339	GSM3228743	whole blood	control	65.26	M	EPIC	control
GSE116339	GSM3228927	whole blood	control	75.48	M	EPIC	control
GSE116339	GSM3228765	whole blood	control	50.3	F	EPIC	control
GSE116339	GSM3228750	whole blood	control	46.94	F	EPIC	control
GSE116339	GSM3228891	whole blood	control	37.4	F	EPIC	control
GSE116339	GSM3228883	whole blood	control	69.4	M	EPIC	control
GSE116339	GSM3228800	whole blood	control	69.22	F	EPIC	control
GSE116339	GSM3228953	whole blood	control	65.54	F	EPIC	control
GSE116339	GSM3228751	whole blood	control	65.56	F	EPIC	control
GSE116339	GSM3228777	whole blood	control	55.12	M	EPIC	control
GSE116339	GSM3229232	whole blood	control	33.5	F	EPIC	control
GSE116339	GSM3228714	whole blood	control	74.06	M	EPIC	control
GSE116339	GSM3228925	whole blood	control	53.72	F	EPIC	control
GSE116339	GSM3228952	whole blood	control	48.46	F	EPIC	control
GSE116339	GSM3228967	whole blood	control	63.46	M	EPIC	control
GSE116339	GSM3228899	whole blood	control	47.7	M	EPIC	control
GSE116339	GSM3229130	whole blood	control	37.24	M	EPIC	control
GSE116339	GSM3229074	whole blood	control	51	M	EPIC	control
GSE116339	GSM3228737	whole blood	control	47.5	F	EPIC	control
GSE116339	GSM3228562	whole blood	control	74.96	F	EPIC	control
GSE116339	GSM3228636	whole blood	control	54.2	F	EPIC	control
GSE116339	GSM3229195	whole blood	control	43.64	F	EPIC	control
GSE116339	GSM3229166	whole blood	control	65.88	F	EPIC	control
GSE116339	GSM3228574	whole blood	control	39.8	F	EPIC	control
GSE116339	GSM3228848	whole blood	control	45.48	F	EPIC	control
GSE116339	GSM3228956	whole blood	control	34	F	EPIC	control
GSE116339	GSM3229088	whole blood	control	45.52	F	EPIC	control
GSE116339	GSM3228939	whole blood	control	43.78	F	EPIC	control
GSE116339	GSM3228755	whole blood	control	66.06	M	EPIC	control
GSE116339	GSM3229132	whole blood	control	39.88	F	EPIC	control
GSE116339	GSM3229077	whole blood	control	52.02	F	EPIC	control
GSE116339	GSM3228565	whole blood	control	46.36	M	EPIC	control
GSE116339	GSM3228788	whole blood	control	55.08	F	EPIC	control
GSE116339	GSM3228626	whole blood	control	65.36	F	EPIC	control
GSE116339	GSM3228881	whole blood	control	32.4	F	EPIC	control
GSE116339	GSM3228598	whole blood	control	60.1	F	EPIC	control
GSE116339	GSM3229143	whole blood	control	59.78	F	EPIC	control
GSE116339	GSM3228878	whole blood	control	43.1	M	EPIC	control
GSE116339	GSM3229191	whole blood	control	61.44	M	EPIC	control
GSE116339	GSM3228778	whole blood	control	73.24	M	EPIC	control
GSE116339	GSM3228679	whole blood	control	55.78	M	EPIC	control
GSE116339	GSM3229106	whole blood	control	45.58	M	EPIC	control
GSE116339	GSM3228870	whole blood	control	44.96	M	EPIC	control
GSE116339	GSM3228780	whole blood	control	58	F	EPIC	control
GSE116339	GSM3228809	whole blood	control	66	M	EPIC	control
GSE116339	GSM3229176	whole blood	control	57.8	F	EPIC	control
GSE116339	GSM3229121	whole blood	control	31.2	F	EPIC	control
GSE116339	GSM3229082	whole blood	control	58.4	M	EPIC	control
GSE116339	GSM3229177	whole blood	control	83.22	M	EPIC	control
GSE116339	GSM3229138	whole blood	control	50.74	F	EPIC	control
GSE116339	GSM3228995	whole blood	control	50.48	F	EPIC	control
GSE116339	GSM3228703	whole blood	control	36.4	F	EPIC	control
GSE116339	GSM3229069	whole blood	control	57.2	F	EPIC	control
GSE116339	GSM3229112	whole blood	control	76.36	F	EPIC	control
GSE116339	GSM3229027	whole blood	control	47.14	M	EPIC	control
GSE116339	GSM3228644	whole blood	control	49.4	M	EPIC	control
GSE116339	GSM3229006	whole blood	control	53.04	M	EPIC	control
GSE116339	GSM3228620	whole blood	control	68.88	F	EPIC	control
GSE116339	GSM3228853	whole blood	control	37	F	EPIC	control
GSE116339	GSM3229100	whole blood	control	41.94	F	EPIC	control
GSE116339	GSM3228822	whole blood	control	47.74	M	EPIC	control
GSE116339	GSM3229034	whole blood	control	62.1	M	EPIC	control
GSE116339	GSM3228773	whole blood	control	67.3	F	EPIC	control
GSE116339	GSM3228642	whole blood	control	77.2	F	EPIC	control
GSE116339	GSM3229135	whole blood	control	73.88	M	EPIC	control
GSE116339	GSM3228749	whole blood	control	72.04	M	EPIC	control
GSE116339	GSM3228937	whole blood	control	47.32	F	EPIC	control
GSE116339	GSM3228732	whole blood	control	51.88	M	EPIC	control
GSE116339	GSM3228766	whole blood	control	42.46	M	EPIC	control
GSE116339	GSM3228571	whole blood	control	58.58	M	EPIC	control
GSE116339	GSM3229171	whole blood	control	46.22	F	EPIC	control
GSE116339	GSM3228641	whole blood	control	66.58	M	EPIC	control
GSE116339	GSM3228811	whole blood	control	52.36	M	EPIC	control
GSE116339	GSM3229220	whole blood	control	88.06	M	EPIC	control
GSE116339	GSM3229050	whole blood	control	39.3	F	EPIC	control
GSE116339	GSM3229002	whole blood	control	42.02	M	EPIC	control
GSE116339	GSM3228874	whole blood	control	88.46	M	EPIC	control
GSE116339	GSM3229026	whole blood	control	51.7	F	EPIC	control
GSE116339	GSM3228713	whole blood	control	57.76	F	EPIC	control
GSE116339	GSM3229236	whole blood	control	63.04	F	EPIC	control
GSE116339	GSM3228589	whole blood	control	74.78	M	EPIC	control
GSE116339	GSM3229110	whole blood	control	74.68	F	EPIC	control
GSE116339	GSM3228869	whole blood	control	69.04	F	EPIC	control
GSE116339	GSM3229079	whole blood	control	56.12	M	EPIC	control
GSE116339	GSM3228975	whole blood	control	57.4	M	EPIC	control
GSE116339	GSM3228871	whole blood	control	52.38	M	EPIC	control
GSE116339	GSM3229023	whole blood	control	37.7	F	EPIC	control
GSE116339	GSM3228696	whole blood	control	57.3	M	EPIC	control
GSE116339	GSM3229172	whole blood	control	66.5	M	EPIC	control
GSE116339	GSM3228692	whole blood	control	72.58	M	EPIC	control
GSE116339	GSM3228974	whole blood	control	66.92	M	EPIC	control
GSE116339	GSM3229178	whole blood	control	56.8	F	EPIC	control
GSE116339	GSM3228959	whole blood	control	38.4	F	EPIC	control
GSE116339	GSM3228805	whole blood	control	53.4	F	EPIC	control
GSE116339	GSM3228831	whole blood	control	54.92	F	EPIC	control
GSE116339	GSM3228791	whole blood	control	71.74	M	EPIC	control
GSE116339	GSM3228745	whole blood	control	80.84	M	EPIC	control
GSE116339	GSM3228772	whole blood	control	42.78	M	EPIC	control
GSE116339	GSM3228915	whole blood	control	44.76	M	EPIC	control
GSE116339	GSM3228563	whole blood	control	31.46	F	EPIC	control
GSE116339	GSM3228578	whole blood	control	58	M	EPIC	control
GSE116339	GSM3228566	whole blood	control	53.56	F	EPIC	control
GSE116339	GSM3228600	whole blood	control	60.06	M	EPIC	control
GSE116339	GSM3229233	whole blood	control	39.5	F	EPIC	control
GSE116339	GSM3228754	whole blood	control	64.18	M	EPIC	control
GSE116339	GSM3229018	whole blood	control	62.74	M	EPIC	control
GSE116339	GSM3229189	whole blood	control	45.48	M	EPIC	control
GSE116339	GSM3229083	whole blood	control	40.88	F	EPIC	control
GSE116339	GSM3228850	whole blood	control	38.8	F	EPIC	control
GSE116339	GSM3228735	whole blood	control	37.06	M	EPIC	control
GSE116339	GSM3229238	whole blood	control	65.74	M	EPIC	control
GSE116339	GSM3229160	whole blood	control	56.86	M	EPIC	control
GSE116339	GSM3228695	whole blood	control	40.1	F	EPIC	control
GSE116339	GSM3229089	whole blood	control	54.88	F	EPIC	control
GSE116339	GSM3228992	whole blood	control	39.9	F	EPIC	control
GSE116339	GSM3228946	whole blood	control	48.68	F	EPIC	control
GSE116339	GSM3228768	whole blood	control	62.66	M	EPIC	control
GSE116339	GSM3228685	whole blood	control	82.92	M	EPIC	control
GSE116339	GSM3228585	whole blood	control	55.28	M	EPIC	control
GSE116339	GSM3229218	whole blood	control	57.18	M	EPIC	control
GSE116339	GSM3228656	whole blood	control	65.1	F	EPIC	control
GSE116339	GSM3228955	whole blood	control	63.04	F	EPIC	control
GSE116339	GSM3228631	whole blood	control	50.6	M	EPIC	control
GSE116339	GSM3229197	whole blood	control	40.52	F	EPIC	control
GSE116339	GSM3229209	whole blood	control	59.28	M	EPIC	control
GSE116339	GSM3228793	whole blood	control	53.14	M	EPIC	control
GSE116339	GSM3229049	whole blood	control	40.4	F	EPIC	control
GSE116339	GSM3228816	whole blood	control	68.16	F	EPIC	control
GSE116339	GSM3228824	whole blood	control	65.58	M	EPIC	control
GSE116339	GSM3229004	whole blood	control	44.48	F	EPIC	control
GSE116339	GSM3229201	whole blood	control	73.66	F	EPIC	control
GSE116339	GSM3229137	whole blood	control	53.54	F	EPIC	control
GSE116339	GSM3229057	whole blood	control	35.7	F	EPIC	control
GSE116339	GSM3228577	whole blood	control	39.62	M	EPIC	control
GSE116339	GSM3229094	whole blood	control	41.8	F	EPIC	control
GSE116339	GSM3229169	whole blood	control	44.04	F	EPIC	control
GSE116339	GSM3229219	whole blood	control	57.16	F	EPIC	control
GSE116339	GSM3228771	whole blood	control	67.94	M	EPIC	control
GSE116339	GSM3229206	whole blood	control	44.02	M	EPIC	control
GSE116339	GSM3228887	whole blood	control	69.02	M	EPIC	control
GSE116339	GSM3229240	whole blood	control	64.02	F	EPIC	control
GSE116339	GSM3229216	whole blood	control	64.64	M	EPIC	control
GSE116339	GSM3228957	whole blood	control	47.34	M	EPIC	control
GSE116339	GSM3229230	whole blood	control	30.7	F	EPIC	control
GSE116339	GSM3228675	whole blood	control	59.28	F	EPIC	control
GSE116339	GSM3228687	whole blood	control	65.2	M	EPIC	control
GSE116339	GSM3229215	whole blood	control	54.12	F	EPIC	control
GSE116339	GSM3228704	whole blood	control	59.4	F	EPIC	control
GSE116339	GSM3228689	whole blood	control	36.4	F	EPIC	control
GSE116339	GSM3228885	whole blood	control	44.22	F	EPIC	control
GSE116339	GSM3228971	whole blood	control	77.58	F	EPIC	control
GSE116339	GSM3229210	whole blood	control	54.82	F	EPIC	control
GSE116339	GSM3229212	whole blood	control	76.02	F	EPIC	control
GSE116339	GSM3228677	whole blood	control	32.2	F	EPIC	control
GSE116339	GSM3228827	whole blood	control	48.94	F	EPIC	control
GSE116339	GSM3229198	whole blood	control	84.68	F	EPIC	control
GSE116339	GSM3229099	whole blood	control	40.76	F	EPIC	control
GSE116339	GSM3228876	whole blood	control	50.68	M	EPIC	control
GSE116339	GSM3228568	whole blood	control	59	F	EPIC	control
GSE116339	GSM3228851	whole blood	control	59.06	M	EPIC	control
GSE116339	GSM3228613	whole blood	control	50.9	F	EPIC	control
GSE116339	GSM3228886	whole blood	control	47.44	F	EPIC	control
GSE116339	GSM3229095	whole blood	control	63.44	M	EPIC	control
GSE116339	GSM3229059	whole blood	control	52.66	M	EPIC	control
GSE116339	GSM3228984	whole blood	control	47.14	F	EPIC	control
GSE116339	GSM3229071	whole blood	control	34.7	F	EPIC	control
GSE116339	GSM3228895	whole blood	control	66.88	M	EPIC	control
GSE116339	GSM3229231	whole blood	control	33.1	F	EPIC	control
GSE116339	GSM3229161	whole blood	control	40.84	F	EPIC	control
GSE116339	GSM3228790	whole blood	control	75.02	M	EPIC	control
GSE116339	GSM3228949	whole blood	control	67.92	M	EPIC	control
GSE116339	GSM3228752	whole blood	control	44.08	F	EPIC	control
GSE116339	GSM3229012	whole blood	control	56.1	F	EPIC	control
GSE116339	GSM3229054	whole blood	control	51.46	M	EPIC	control
GSE116339	GSM3228986	whole blood	control	35.88	F	EPIC	control
GSE116339	GSM3229199	whole blood	control	42.4	F	EPIC	control
GSE116339	GSM3229175	whole blood	control	50	F	EPIC	control
GSE116339	GSM3228710	whole blood	control	43.64	M	EPIC	control
GSE116339	GSM3228820	whole blood	control	40.7	F	EPIC	control
GSE116339	GSM3229052	whole blood	control	35.1	F	EPIC	control
GSE116339	GSM3228888	whole blood	control	31.2	F	EPIC	control
GSE116339	GSM3228900	whole blood	control	62.78	M	EPIC	control
GSE116339	GSM3229013	whole blood	control	66.68	M	EPIC	control
GSE116339	GSM3229156	whole blood	control	54.66	M	EPIC	control
GSE116339	GSM3228792	whole blood	control	52.02	F	EPIC	control
GSE116339	GSM3229031	whole blood	control	34.1	F	EPIC	control
GSE116339	GSM3228629	whole blood	control	56.16	M	EPIC	control
GSE116339	GSM3228948	whole blood	control	33.1	F	EPIC	control
GSE116339	GSM3228917	whole blood	control	63.08	M	EPIC	control
GSE116339	GSM3228973	whole blood	control	65.98	M	EPIC	control
GSE116339	GSM3228829	whole blood	control	58.64	M	EPIC	control
GSE116339	GSM3229037	whole blood	control	45.94	F	EPIC	control
GSE116339	GSM3228972	whole blood	control	48.02	M	EPIC	control
GSE116339	GSM3228981	whole blood	control	39.18	M	EPIC	control
GSE116339	GSM3228748	whole blood	control	47.68	F	EPIC	control
GSE116339	GSM3228978	whole blood	control	74.8	F	EPIC	control
GSE116339	GSM3228655	whole blood	control	37.54	M	EPIC	control
GSE116339	GSM3228936	whole blood	control	79.5	F	EPIC	control
GSE116339	GSM3228657	whole blood	control	52.2	M	EPIC	control
GSE116339	GSM3229104	whole blood	control	39.98	F	EPIC	control
GSE116339	GSM3228906	whole blood	control	40.42	F	EPIC	control
GSE116339	GSM3229118	whole blood	control	62.74	M	EPIC	control
GSE116339	GSM3229070	whole blood	control	40.14	F	EPIC	control
GSE116339	GSM3228769	whole blood	control	61.48	M	EPIC	control
GSE116339	GSM3228702	whole blood	control	69.3	M	EPIC	control
GSE116339	GSM3228596	whole blood	control	68.66	M	EPIC	control
GSE116339	GSM3228715	whole blood	control	74.38	M	EPIC	control
GSE116339	GSM3229090	whole blood	control	33.4	F	EPIC	control
GSE116339	GSM3228835	whole blood	control	42.6	F	EPIC	control
GSE116339	GSM3229075	whole blood	control	45.82	F	EPIC	control
GSE116339	GSM3228804	whole blood	control	50.52	M	EPIC	control
GSE116339	GSM3229221	whole blood	control	33.7	F	EPIC	control
GSE116339	GSM3228726	whole blood	control	35.3	F	EPIC	control
GSE116339	GSM3229229	whole blood	control	37.7	F	EPIC	control
GSE116339	GSM3228635	whole blood	control	72.28	M	EPIC	control
GSE116339	GSM3229003	whole blood	control	55.44	M	EPIC	control
GSE116339	GSM3229173	whole blood	control	85.36	F	EPIC	control
GSE116339	GSM3228776	whole blood	control	48.76	M	EPIC	control
GSE116339	GSM3228712	whole blood	control	52.04	F	EPIC	control
GSE116339	GSM3229200	whole blood	control	71.22	F	EPIC	control
GSE116339	GSM3229133	whole blood	control	73.28	M	EPIC	control
GSE116339	GSM3228699	whole blood	control	73.52	M	EPIC	control
GSE116339	GSM3229211	whole blood	control	38.2	M	EPIC	control
GSE116339	GSM3228586	whole blood	control	64.1	M	EPIC	control
GSE116339	GSM3229225	whole blood	control	39.4	F	EPIC	control
GSE116339	GSM3228649	whole blood	control	61.68	F	EPIC	control
GSE116339	GSM3229235	whole blood	control	43.66	M	EPIC	control
GSE116339	GSM3228664	whole blood	control	75.54	M	EPIC	control
GSE116339	GSM3228996	whole blood	control	47.76	M	EPIC	control
GSE116339	GSM3228933	whole blood	control	49.58	F	EPIC	control
GSE116339	GSM3228614	whole blood	control	56.26	F	EPIC	control
GSE116339	GSM3228761	whole blood	control	51.94	F	EPIC	control
GSE116339	GSM3228844	whole blood	control	48.32	M	EPIC	control
GSE116339	GSM3229001	whole blood	control	47.12	F	EPIC	control
GSE116339	GSM3228964	whole blood	control	48.04	F	EPIC	control
GSE116339	GSM3228938	whole blood	control	40.14	M	EPIC	control
GSE116339	GSM3228825	whole blood	control	71.76	F	EPIC	control
GSE116339	GSM3228806	whole blood	control	54.94	F	EPIC	control
GSE116339	GSM3229102	whole blood	control	33.3	F	EPIC	control
GSE116339	GSM3229124	whole blood	control	48.88	F	EPIC	control
GSE116339	GSM3229015	whole blood	control	71	F	EPIC	control
GSE116339	GSM3228729	whole blood	control	77.54	M	EPIC	control
GSE116339	GSM3229061	whole blood	control	51.88	F	EPIC	control
GSE116339	GSM3228670	whole blood	control	54.04	M	EPIC	control
GSE116339	GSM3228639	whole blood	control	38.98	F	EPIC	control
GSE116339	GSM3229103	whole blood	control	36	F	EPIC	control
GSE116339	GSM3229097	whole blood	control	69.46	F	EPIC	control
GSE116339	GSM3228934	whole blood	control	70.54	F	EPIC	control
GSE116339	GSM3228814	whole blood	control	34.92	M	EPIC	control
GSE116339	GSM3228632	whole blood	control	78.2	M	EPIC	control
GSE116339	GSM3228813	whole blood	control	49.04	M	EPIC	control
GSE116339	GSM3228678	whole blood	control	60.62	F	EPIC	control
GSE116339	GSM3228896	whole blood	control	44.06	M	EPIC	control
GSE116339	GSM3228570	whole blood	control	70.44	M	EPIC	control
GSE116339	GSM3228943	whole blood	control	61.02	M	EPIC	control
GSE116339	GSM3228976	whole blood	control	67.58	F	EPIC	control
GSE116339	GSM3228693	whole blood	control	62.38	M	EPIC	control
GSE116339	GSM3228707	whole blood	control	36.76	M	EPIC	control
GSE116339	GSM3228609	whole blood	control	52.2	F	EPIC	control
GSE116339	GSM3228993	whole blood	control	35.9	F	EPIC	control
GSE116339	GSM3228612	whole blood	control	64.46	M	EPIC	control
GSE116339	GSM3228572	whole blood	control	56.24	M	EPIC	control
GSE116339	GSM3228951	whole blood	control	37.5	F	EPIC	control
GSE116339	GSM3228860	whole blood	control	42.64	F	EPIC	control
GSE116339	GSM3228666	whole blood	control	57.72	M	EPIC	control
GSE116339	GSM3228746	whole blood	control	62.98	M	EPIC	control
GSE116339	GSM3228931	whole blood	control	37.8	F	EPIC	control
GSE116339	GSM3229207	whole blood	control	68.92	M	EPIC	control
GSE116339	GSM3228889	whole blood	control	50.4	F	EPIC	control
GSE116339	GSM3228911	whole blood	control	52.62	F	EPIC	control
GSE116339	GSM3229028	whole blood	control	79.74	M	EPIC	control
GSE116339	GSM3229053	whole blood	control	51.92	F	EPIC	control
GSE116339	GSM3228989	whole blood	control	56.5	F	EPIC	control
GSE116339	GSM3228741	whole blood	control	42.1	M	EPIC	control
GSE116339	GSM3228877	whole blood	control	57.6	M	EPIC	control
GSE116339	GSM3228590	whole blood	control	58.46	F	EPIC	control
GSE116339	GSM3229153	whole blood	control	52.54	F	EPIC	control
GSE116339	GSM3228567	whole blood	control	56.36	F	EPIC	control
GSE116339	GSM3228758	whole blood	control	60.38	M	EPIC	control
GSE116339	GSM3228823	whole blood	control	48.88	F	EPIC	control
GSE116339	GSM3228832	whole blood	control	49.28	F	EPIC	control
GSE116339	GSM3229208	whole blood	control	41.7	M	EPIC	control
GSE116339	GSM3228775	whole blood	control	38.5	F	EPIC	control
GSE116339	GSM3229073	whole blood	control	63.54	F	EPIC	control
GSE116339	GSM3228645	whole blood	control	47.22	F	EPIC	control
GSE116339	GSM3228742	whole blood	control	65.38	F	EPIC	control
GSE116339	GSM3228999	whole blood	control	55.88	F	EPIC	control
GSE116339	GSM3228812	whole blood	control	61.06	F	EPIC	control
GSE116339	GSM3229154	whole blood	control	34.2	F	EPIC	control
GSE116339	GSM3228721	whole blood	control	67.84	F	EPIC	control
GSE116339	GSM3228994	whole blood	control	65.44	M	EPIC	control
GSE116339	GSM3228920	whole blood	control	77.16	M	EPIC	control
GSE116339	GSM3228864	whole blood	control	39	F	EPIC	control
GSE116339	GSM3228873	whole blood	control	44.7	F	EPIC	control
GSE116339	GSM3228591	whole blood	control	40.3	F	EPIC	control
GSE116339	GSM3228662	whole blood	control	46.76	M	EPIC	control
GSE116339	GSM3228705	whole blood	control	51.96	M	EPIC	control
GSE116339	GSM3228647	whole blood	control	32.2	F	EPIC	control
GSE116339	GSM3228997	whole blood	control	51.94	F	EPIC	control
GSE116339	GSM3228576	whole blood	control	40.76	F	EPIC	control
GSE116339	GSM3228605	whole blood	control	53.32	F	EPIC	control
GSE116339	GSM3229234	whole blood	control	40.3	F	EPIC	control
GSE116339	GSM3228865	whole blood	control	64.02	M	EPIC	control
GSE116339	GSM3228569	whole blood	control	55.22	M	EPIC	control
GSE116339	GSM3229019	whole blood	control	76.54	F	EPIC	control
GSE116339	GSM3228774	whole blood	control	35	F	EPIC	control
GSE116339	GSM3229131	whole blood	control	57.38	M	EPIC	control
GSE116339	GSM3229226	whole blood	control	36.1	F	EPIC	control
GSE116339	GSM3229107	whole blood	control	39.84	M	EPIC	control
GSE116339	GSM3229011	whole blood	control	48.54	M	EPIC	control
GSE116339	GSM3228797	whole blood	control	65.06	M	EPIC	control
GSE116339	GSM3228604	whole blood	control	72.12	F	EPIC	control
GSE116339	GSM3229010	whole blood	control	67.42	M	EPIC	control
GSE116339	GSM3228681	whole blood	control	65.1	F	EPIC	control
GSE116339	GSM3228872	whole blood	control	33.8	F	EPIC	control
GSE116339	GSM3229113	whole blood	control	61.82	M	EPIC	control
GSE116339	GSM3229168	whole blood	control	51.62	M	EPIC	control
GSE116339	GSM3228843	whole blood	control	79.44	M	EPIC	control
GSE116339	GSM3228882	whole blood	control	57.14	F	EPIC	control
GSE116339	GSM3229182	whole blood	control	60.26	F	EPIC	control
GSE116339	GSM3228659	whole blood	control	46.3	F	EPIC	control
GSE116339	GSM3228770	whole blood	control	59.52	M	EPIC	control
GSE116339	GSM3229108	whole blood	control	47.36	F	EPIC	control
GSE116339	GSM3228862	whole blood	control	42.98	F	EPIC	control
GSE116339	GSM3228739	whole blood	control	62.06	M	EPIC	control
GSE116339	GSM3228786	whole blood	control	53.66	F	EPIC	control
GSE116339	GSM3228859	whole blood	control	33.1	F	EPIC	control
GSE116339	GSM3229016	whole blood	control	54.1	F	EPIC	control
GSE116339	GSM3228757	whole blood	control	74.26	M	EPIC	control
GSE116339	GSM3228694	whole blood	control	39.86	F	EPIC	control
GSE116339	GSM3229098	whole blood	control	45.7	F	EPIC	control
GSE116339	GSM3228611	whole blood	control	51.34	M	EPIC	control
GSE116339	GSM3229159	whole blood	control	54.14	F	EPIC	control
GSE116339	GSM3229033	whole blood	control	63.06	F	EPIC	control
GSE116339	GSM3228960	whole blood	control	39.2	M	EPIC	control
GSE116339	GSM3228935	whole blood	control	52.9	F	EPIC	control
GSE116339	GSM3228638	whole blood	control	37.1	F	EPIC	control
GSE116339	GSM3229039	whole blood	control	41.24	F	EPIC	control
GSE116339	GSM3228583	whole blood	control	44.14	F	EPIC	control
GSE116339	GSM3229067	whole blood	control	57.78	M	EPIC	control
GSE116339	GSM3228954	whole blood	control	45.98	M	EPIC	control
GSE116339	GSM3228597	whole blood	control	49.62	M	EPIC	control
GSE116339	GSM3229080	whole blood	control	39.5	M	EPIC	control
GSE116339	GSM3228650	whole blood	control	69.64	F	EPIC	control
GSE116339	GSM3228810	whole blood	control	85.28	F	EPIC	control
GSE116339	GSM3228618	whole blood	control	50.2	F	EPIC	control
GSE116339	GSM3228767	whole blood	control	54.44	M	EPIC	control
GSE116339	GSM3229091	whole blood	control	39.34	F	EPIC	control
GSE116339	GSM3229148	whole blood	control	58.22	F	EPIC	control
GSE116339	GSM3229146	whole blood	control	43.16	M	EPIC	control
GSE116339	GSM3228842	whole blood	control	60.68	F	EPIC	control
GSE116339	GSM3228665	whole blood	control	55.84	M	EPIC	control
GSE116339	GSM3228601	whole blood	control	69.74	M	EPIC	control
GSE116339	GSM3228903	whole blood	control	41.68	F	EPIC	control
GSE116339	GSM3228861	whole blood	control	60.54	F	EPIC	control
GSE116339	GSM3229087	whole blood	control	50.12	M	EPIC	control
GSE116339	GSM3228988	whole blood	control	34.3	F	EPIC	control
GSE116339	GSM3229068	whole blood	control	40	F	EPIC	control
GSE116339	GSM3229152	whole blood	control	43.8	M	EPIC	control
GSE116339	GSM3229058	whole blood	control	54.48	M	EPIC	control
GSE116339	GSM3229147	whole blood	control	51.62	M	EPIC	control
GSE116339	GSM3228919	whole blood	control	37.5	F	EPIC	control
GSE116339	GSM3228690	whole blood	control	42.86	F	EPIC	control
GSE116339	GSM3228724	whole blood	control	73.9	F	EPIC	control
GSE116339	GSM3229084	whole blood	control	60	F	EPIC	control
GSE116339	GSM3228734	whole blood	control	52.36	M	EPIC	control
GSE116339	GSM3228980	whole blood	control	78.8	M	EPIC	control
GSE116339	GSM3228968	whole blood	control	67.22	M	EPIC	control
GSE116339	GSM3228674	whole blood	control	50.72	M	EPIC	control
GSE116339	GSM3229047	whole blood	control	53.24	F	EPIC	control
GSE116339	GSM3229066	whole blood	control	56.58	F	EPIC	control
GSE116339	GSM3228841	whole blood	control	60.36	F	EPIC	control
GSE116339	GSM3229193	whole blood	control	47.7	F	EPIC	control
GSE116339	GSM3229190	whole blood	control	54.24	F	EPIC	control
GSE116339	GSM3228584	whole blood	control	71.98	M	EPIC	control
GSE116339	GSM3229123	whole blood	control	31.3	F	EPIC	control
GSE116339	GSM3229040	whole blood	control	45.94	F	EPIC	control
GSE116339	GSM3229086	whole blood	control	64.8	F	EPIC	control
GSE116339	GSM3228868	whole blood	control	56.1	M	EPIC	control
GSE116339	GSM3229202	whole blood	control	75.22	F	EPIC	control
GSE116339	GSM3229179	whole blood	control	60.74	M	EPIC	control
GSE116339	GSM3229214	whole blood	control	69.14	F	EPIC	control
GSE116339	GSM3228617	whole blood	control	62.58	F	EPIC	control
GSE116339	GSM3228709	whole blood	control	65.14	F	EPIC	control
GSE116339	GSM3229045	whole blood	control	83.78	M	EPIC	control
GSE116339	GSM3229046	whole blood	control	62.3	F	EPIC	control
GSE116339	GSM3229125	whole blood	control	66.72	M	EPIC	control
GSE116339	GSM3228730	whole blood	control	77.12	F	EPIC	control
GSE116339	GSM3228594	whole blood	control	43.9	F	EPIC	control
GSE116339	GSM3228684	whole blood	control	52.88	M	EPIC	control
GSE116339	GSM3228798	whole blood	control	55.1	F	EPIC	control
GSE116339	GSM3228667	whole blood	control	39.04	M	EPIC	control
GSE116339	GSM3229167	whole blood	control	51.7	F	EPIC	control
GSE116339	GSM3228593	whole blood	control	62.4	F	EPIC	control
GSE116339	GSM3228698	whole blood	control	68.72	F	EPIC	control
GSE116378	GSM3230154	whole blood	control	65	F	450K	control
GSE116378	GSM3230190	whole blood	control	22	F	450K	control
GSE116378	GSM3230182	whole blood	control	20	F	450K	control
GSE116378	GSM3230161	whole blood	control	44	F	450K	control
GSE116378	GSM3230206	whole blood	control	26	F	450K	control
GSE116378	GSM3230196	whole blood	control	55	F	450K	control
GSE116378	GSM3230207	whole blood	control	65	M	450K	control
GSE116378	GSM3230191	whole blood	control	57	F	450K	control
GSE116378	GSM3230194	whole blood	control	24	F	450K	control
GSE116378	GSM3230171	whole blood	control	58	F	450K	control
GSE116378	GSM3230185	whole blood	control	50	F	450K	control
GSE116378	GSM3230174	whole blood	control	69	F	450K	control
GSE116378	GSM3230150	whole blood	control	67	M	450K	control
GSE116378	GSM3230184	whole blood	control	66	F	450K	control
GSE116378	GSM3230178	whole blood	control	53	F	450K	control
GSE116378	GSM3230199	whole blood	control	22	F	450K	control
GSE116378	GSM3230183	whole blood	control	26	F	450K	control
GSE116378	GSM3230163	whole blood	control	18	F	450K	control
GSE116379	GSM3230265	whole blood	control	44.6	F	450K	control
GSE116379	GSM3230253	whole blood	control	47.17	F	450K	control
GSE116379	GSM3230268	whole blood	control	46.21	F	450K	control
GSE116379	GSM3230315	whole blood	control	49.62	F	450K	control
GSE116379	GSM3230237	whole blood	control	45.78	M	450K	control
GSE116379	GSM3230328	whole blood	control	47.87	M	450K	control
GSE116379	GSM3230271	whole blood	control	50.84	M	450K	control
GSE116379	GSM3230332	whole blood	control	46.23	F	450K	control
GSE116379	GSM3230282	whole blood	control	47.88	M	450K	control
GSE116379	GSM3230263	whole blood	control	47.58	M	450K	control
GSE116379	GSM3230223	whole blood	control	48.02	F	450K	control
GSE116379	GSM3230264	whole blood	control	46.82	M	450K	control
GSE116379	GSM3230298	whole blood	control	50.74	F	450K	control
GSE116379	GSM3230214	whole blood	control	46.52	F	450K	control
GSE116379	GSM3230232	whole blood	control	50.51	M	450K	control
GSE116379	GSM3230358	whole blood	control	49.81	F	450K	control
GSE116379	GSM3230304	whole blood	control	46	F	450K	control
GSE116379	GSM3230212	whole blood	control	45.42	M	450K	control
GSE116379	GSM3230224	whole blood	control	46.57	F	450K	control
GSE116379	GSM3230359	whole blood	control	47.04	F	450K	control
GSE116379	GSM3230327	whole blood	control	45.91	F	450K	control
GSE116379	GSM3230300	whole blood	control	45.61	F	450K	control
GSE116379	GSM3230283	whole blood	control	47	F	450K	control
GSE116379	GSM3230246	whole blood	control	47.54	M	450K	control
GSE116379	GSM3230289	whole blood	control	45.44	F	450K	control
GSE116379	GSM3230319	whole blood	control	46.28	F	450K	control
GSE116379	GSM3230261	whole blood	control	49.84	M	450K	control
GSE116379	GSM3230249	whole blood	control	46.27	M	450K	control
GSE116379	GSM3230236	whole blood	control	48.49	F	450K	control
GSE116379	GSM3230350	whole blood	control	47.49	F	450K	control
GSE116379	GSM3230255	whole blood	control	50.98	F	450K	control
GSE116379	GSM3230363	whole blood	control	44.96	F	450K	control
GSE116379	GSM3230219	whole blood	control	47.1	F	450K	control
GSE116379	GSM3230260	whole blood	control	49.84	F	450K	control
GSE116379	GSM3230227	whole blood	control	47.68	M	450K	control
GSE116379	GSM3230343	whole blood	control	50.71	M	450K	control
GSE116379	GSM3230248	whole blood	control	48.08	F	450K	control
GSE116379	GSM3230362	whole blood	control	50.67	F	450K	control
GSE116379	GSM3230290	whole blood	control	45.12	F	450K	control
GSE116379	GSM3230313	whole blood	control	47.14	F	450K	control
GSE116379	GSM3230241	whole blood	control	47.37	F	450K	control
GSE116379	GSM3230288	whole blood	control	48.12	F	450K	control
GSE116379	GSM3230296	whole blood	control	47.95	F	450K	control
GSE116379	GSM3230323	whole blood	control	45.78	F	450K	control
GSE116379	GSM3230360	whole blood	control	47.02	M	450K	control
GSE116379	GSM3230272	whole blood	control	50.87	F	450K	control
GSE116379	GSM3230307	whole blood	control	48.15	M	450K	control
GSE116379	GSM3230257	whole blood	control	46.87	F	450K	control
GSE116379	GSM3230275	whole blood	control	44.57	F	450K	control
GSE116379	GSM3230348	whole blood	control	46.45	F	450K	control
GSE116379	GSM3230347	whole blood	control	50.2	M	450K	control
GSE120307	GSM3398134	whole blood	control	39	M	450K	control
GSE120307	GSM3398135	whole blood	control	39	M	450K	control
GSE120307	GSM3398163	whole blood	control	38	M	450K	control
GSE120307	GSM3398149	whole blood	control	31	M	450K	control
GSE120307	GSM3398165	whole blood	control	48	M	450K	control
GSE120307	GSM3398151	whole blood	control	41	M	450K	control
GSE120307	GSM3398139	whole blood	control	50	M	450K	control
GSE120307	GSM3398144	whole blood	control	33	F	450K	control
GSE120307	GSM3398152	whole blood	control	35	M	450K	control
GSE120307	GSM3398153	whole blood	control	35	M	450K	control
GSE120307	GSM3398154	whole blood	control	23	F	450K	control
GSE120307	GSM3398140	whole blood	control	27	M	450K	control
GSE121633	GSM3440722	whole blood	control	56.5	F	450K	control
GSE121633	GSM3440428	whole blood	control	39.5	F	450K	control
GSE121633	GSM3440654	whole blood	control	43.76	F	450K	control
GSE121633	GSM3440621	whole blood	control	59.9	F	450K	control
GSE121633	GSM3440336	whole blood	control	52.08	F	450K	control
GSE121633	GSM3440494	whole blood	control	52.1	F	450K	control
GSE121633	GSM3440717	whole blood	control	61.1	F	450K	control
GSE121633	GSM3440479	whole blood	control	50.53	F	450K	control
GSE121633	GSM3440633	whole blood	control	60.2	F	450K	control
GSE121633	GSM3440788	whole blood	control	63.34	F	450K	control
GSE121633	GSM3440778	whole blood	control	51.73	F	450K	control
GSE121633	GSM3440325	whole blood	control	68.8	F	450K	control
GSE121633	GSM3440745	whole blood	control	72.9	F	450K	control
GSE121633	GSM3440508	whole blood	control	51.1	F	450K	control
GSE121633	GSM3440529	whole blood	control	47.26	F	450K	control
GSE121633	GSM3440463	whole blood	control	49.4	F	450K	control
GSE121633	GSM3440370	whole blood	control	71.1	F	450K	control
GSE121633	GSM3440382	whole blood	control	71.6	F	450K	control
GSE121633	GSM3440761	whole blood	control	63.16	F	450K	control
GSE121633	GSM3440357	whole blood	control	38.1	F	450K	control
GSE121633	GSM3440406	whole blood	control	55.22	F	450K	control
GSE121633	GSM3440557	whole blood	control	42.6	F	450K	control
GSE121633	GSM3440486	whole blood	control	50.18	F	450K	control
GSE121633	GSM3440579	whole blood	control	68.26	F	450K	control
GSE121633	GSM3440660	whole blood	control	72.9	F	450K	control
GSE121633	GSM3440348	whole blood	control	39.5	F	450K	control
GSE121633	GSM3440451	whole blood	control	65.69	F	450K	control
GSE121633	GSM3440558	whole blood	control	42.6	F	450K	control
GSE121633	GSM3440766	whole blood	control	29.2	F	450K	control
GSE121633	GSM3440386	whole blood	control	52.5	F	450K	control
GSE121633	GSM3440543	whole blood	control	51	F	450K	control
GSE121633	GSM3440381	whole blood	control	60.9	F	450K	control
GSE121633	GSM3440474	whole blood	control	72.84	F	450K	control
GSE121633	GSM3440593	whole blood	control	57.2	F	450K	control
GSE121633	GSM3440453	whole blood	control	49.2	F	450K	control
GSE121633	GSM3440650	whole blood	control	61.5	F	450K	control
GSE121633	GSM3440400	whole blood	control	64.11	F	450K	control
GSE121633	GSM3440498	whole blood	control	65.52	F	450K	control
GSE121633	GSM3440714	whole blood	control	56.8	F	450K	control
GSE121633	GSM3440440	whole blood	control	57.11	F	450K	control
GSE121633	GSM3440415	whole blood	control	32.1	F	450K	control
GSE121633	GSM3440779	whole blood	control	51.73	F	450K	control
GSE121633	GSM3440311	whole blood	control	71.4	F	450K	control
GSE121633	GSM3440720	whole blood	control	75.5	F	450K	control
GSE121633	GSM3440506	whole blood	control	65.35	F	450K	control
GSE121633	GSM3440759	whole blood	control	46.13	F	450K	control
GSE121633	GSM3440655	whole blood	control	43.76	F	450K	control
GSE121633	GSM3440591	whole blood	control	58.2	F	450K	control
GSE121633	GSM3440353	whole blood	control	58.6	F	450K	control
GSE121633	GSM3440767	whole blood	control	29.2	F	450K	control
GSE121633	GSM3440536	whole blood	control	76.7	F	450K	control
GSE121633	GSM3440483	whole blood	control	66	F	450K	control
GSE121633	GSM3440409	whole blood	control	51.6	F	450K	control
GSE121633	GSM3440518	whole blood	control	57.29	F	450K	control
GSE121633	GSM3440480	whole blood	control	62.38	F	450K	control
GSE121633	GSM3440662	whole blood	control	58.5	F	450K	control
GSE121633	GSM3440546	whole blood	control	68.3	F	450K	control
GSE121633	GSM3440398	whole blood	control	43.6	F	450K	control
GSE121633	GSM3440753	whole blood	control	62.89	F	450K	control
GSE121633	GSM3440681	whole blood	control	64.7	F	450K	control
GSE121633	GSM3440582	whole blood	control	79.89	F	450K	control
GSE121633	GSM3440510	whole blood	control	66.9	F	450K	control
GSE121633	GSM3440544	whole blood	control	55.7	F	450K	control
GSE121633	GSM3440639	whole blood	control	36.89	F	450K	control
GSE121633	GSM3440513	whole blood	control	76.56	F	450K	control
GSE121633	GSM3440358	whole blood	control	38.1	F	450K	control
GSE121633	GSM3440678	whole blood	control	70.1	F	450K	control
GSE121633	GSM3440445	whole blood	control	61.6	F	450K	control
GSE121633	GSM3440417	whole blood	control	60.9	F	450K	control
GSE121633	GSM3440449	whole blood	control	56.19	F	450K	control
GSE121633	GSM3440312	whole blood	control	56.3	F	450K	control
GSE121633	GSM3440606	whole blood	control	52.98	F	450K	control
GSE121633	GSM3440612	whole blood	control	66	F	450K	control
GSE121633	GSM3440735	whole blood	control	56.58	F	450K	control
GSE121633	GSM3440363	whole blood	control	69.6	F	450K	control
GSE121633	GSM3440710	whole blood	control	56	F	450K	control
GSE121633	GSM3440538	whole blood	control	67.1	F	450K	control
GSE121633	GSM3440315	whole blood	control	65.49	F	450K	control
GSE121633	GSM3440589	whole blood	control	54.7	F	450K	control
GSE121633	GSM3440624	whole blood	control	49.9	F	450K	control
GSE121633	GSM3440484	whole blood	control	66	F	450K	control
GSE121633	GSM3440319	whole blood	control	75.8	F	450K	control
GSE121633	GSM3440577	whole blood	control	64.17	F	450K	control
GSE121633	GSM3440322	whole blood	control	75.44	F	450K	control
GSE121633	GSM3440698	whole blood	control	60.2	F	450K	control
GSE121633	GSM3440564	whole blood	control	61.26	F	450K	control
GSE121633	GSM3440763	whole blood	control	52.43	F	450K	control
GSE121633	GSM3440410	whole blood	control	59.2	F	450K	control
GSE121633	GSM3440407	whole blood	control	52.4	F	450K	control
GSE121633	GSM3440328	whole blood	control	71.6	F	450K	control
GSE121633	GSM3440434	whole blood	control	66.68	F	450K	control
GSE121633	GSM3440664	whole blood	control	37.6	F	450K	control
GSE121633	GSM3440790	whole blood	control	67.1	F	450K	control
GSE121633	GSM3440540	whole blood	control	65.4	F	450K	control
GSE121633	GSM3440673	whole blood	control	49.8	F	450K	control
GSE121633	GSM3440728	whole blood	control	68.1	F	450K	control
GSE121633	GSM3440423	whole blood	control	60	F	450K	control
GSE121633	GSM3440441	whole blood	control	61.44	F	450K	control
GSE121633	GSM3440603	whole blood	control	62.6	F	450K	control
GSE121633	GSM3440640	whole blood	control	49.4	F	450K	control
GSE121633	GSM3440412	whole blood	control	56.1	F	450K	control
GSE121633	GSM3440341	whole blood	control	56.02	F	450K	control
GSE121633	GSM3440530	whole blood	control	54.84	F	450K	control
GSE121633	GSM3440562	whole blood	control	55.6	F	450K	control
GSE121633	GSM3440519	whole blood	control	59.6	F	450K	control
GSE121633	GSM3440755	whole blood	control	49.76	F	450K	control
GSE121633	GSM3440746	whole blood	control	72.9	F	450K	control
GSE121633	GSM3440696	whole blood	control	60.76	F	450K	control
GSE121633	GSM3440743	whole blood	control	54.3	F	450K	control
GSE121633	GSM3440377	whole blood	control	63.7	F	450K	control
GSE121633	GSM3440661	whole blood	control	58.5	F	450K	control
GSE121633	GSM3440614	whole blood	control	51.8	F	450K	control
GSE121633	GSM3440477	whole blood	control	37.74	F	450K	control
GSE121633	GSM3440366	whole blood	control	50.7	F	450K	control
GSE121633	GSM3440389	whole blood	control	51.1	F	450K	control
GSE121633	GSM3440732	whole blood	control	69.2	F	450K	control
GSE121633	GSM3440349	whole blood	control	39.5	F	450K	control
GSE121633	GSM3440687	whole blood	control	63.1	F	450K	control
GSE121633	GSM3440695	whole blood	control	52.77	F	450K	control
GSE121633	GSM3440462	whole blood	control	49.4	F	450K	control
GSE121633	GSM3440594	whole blood	control	57.2	F	450K	control
GSE121633	GSM3440596	whole blood	control	58.7	F	450K	control
GSE121633	GSM3440514	whole blood	control	69.44	F	450K	control
GSE121633	GSM3440653	whole blood	control	48.9	F	450K	control
GSE121633	GSM3440460	whole blood	control	56.9	F	450K	control
GSE121633	GSM3440437	whole blood	control	61.63	F	450K	control
GSE121633	GSM3440587	whole blood	control	43.7	F	450K	control
GSE121633	GSM3440372	whole blood	control	67.6	F	450K	control
GSE121633	GSM3440641	whole blood	control	49.4	F	450K	control
GSE121633	GSM3440685	whole blood	control	57.2	F	450K	control
GSE121633	GSM3440502	whole blood	control	58.8	F	450K	control
GSE121633	GSM3440418	whole blood	control	53.1	F	450K	control
GSE121633	GSM3440427	whole blood	control	64	F	450K	control
GSE121633	GSM3440752	whole blood	control	62.89	F	450K	control
GSE121633	GSM3440430	whole blood	control	32.11	F	450K	control
GSE121633	GSM3440551	whole blood	control	48.99	F	450K	control
GSE121633	GSM3440644	whole blood	control	45.4	F	450K	control
GSE121633	GSM3440395	whole blood	control	59.5	F	450K	control
GSE121633	GSM3440371	whole blood	control	59.91	F	450K	control
GSE121633	GSM3440751	whole blood	control	66.34	F	450K	control
GSE121633	GSM3440615	whole blood	control	51.8	F	450K	control
GSE121633	GSM3440507	whole blood	control	67.58	F	450K	control
GSE121633	GSM3440663	whole blood	control	37.6	F	450K	control
GSE121633	GSM3440327	whole blood	control	74.38	F	450K	control
GSE121633	GSM3440765	whole blood	control	51.29	F	450K	control
GSE121633	GSM3440379	whole blood	control	54.95	F	450K	control
GSE121633	GSM3440705	whole blood	control	57.63	F	450K	control
GSE121633	GSM3440618	whole blood	control	58.96	F	450K	control
GSE121633	GSM3440719	whole blood	control	75.5	F	450K	control
GSE121633	GSM3440785	whole blood	control	45.85	F	450K	control
GSE121633	GSM3440724	whole blood	control	53.48	F	450K	control
GSE121633	GSM3440580	whole blood	control	68.26	F	450K	control
GSE121633	GSM3440497	whole blood	control	62.7	F	450K	control
GSE121633	GSM3440533	whole blood	control	72	F	450K	control
GSE121633	GSM3440652	whole blood	control	48.9	F	450K	control
GSE121633	GSM3440585	whole blood	control	60.8	F	450K	control
GSE121633	GSM3440454	whole blood	control	62.17	F	450K	control
GSE121633	GSM3440393	whole blood	control	64.3	F	450K	control
GSE121633	GSM3440495	whole blood	control	48.45	F	450K	control
GSE121633	GSM3440613	whole blood	control	66	F	450K	control
GSE121633	GSM3440472	whole blood	control	42.3	F	450K	control
GSE121633	GSM3440742	whole blood	control	54.3	F	450K	control
GSE121633	GSM3440359	whole blood	control	44	F	450K	control
GSE121633	GSM3440708	whole blood	control	56.08	F	450K	control
GSE121633	GSM3440487	whole blood	control	60.43	F	450K	control
GSE121633	GSM3440555	whole blood	control	68.42	F	450K	control
GSE121633	GSM3440342	whole blood	control	63	F	450K	control
GSE121633	GSM3440399	whole blood	control	66.7	F	450K	control
GSE121633	GSM3440373	whole blood	control	67.6	F	450K	control
GSE121633	GSM3440760	whole blood	control	48.18	F	450K	control
GSE121633	GSM3440565	whole blood	control	61.26	F	450K	control
GSE121633	GSM3440466	whole blood	control	55.38	F	450K	control
GSE121633	GSM3440657	whole blood	control	49.7	F	450K	control
GSE121633	GSM3440605	whole blood	control	52.98	F	450K	control
GSE121633	GSM3440789	whole blood	control	67.1	F	450K	control
GSE121633	GSM3440335	whole blood	control	52.08	F	450K	control
GSE121633	GSM3440491	whole blood	control	51.33	F	450K	control
GSE121633	GSM3440378	whole blood	control	51.55	F	450K	control
GSE121633	GSM3440545	whole blood	control	78.7	F	450K	control
GSE121633	GSM3440756	whole blood	control	49.76	F	450K	control
GSE121633	GSM3440344	whole blood	control	64.4	F	450K	control
GSE121633	GSM3440511	whole blood	control	67.7	F	450K	control
GSE121633	GSM3440668	whole blood	control	51.41	F	450K	control
GSE121633	GSM3440429	whole blood	control	32.11	F	450K	control
GSE121633	GSM3440586	whole blood	control	66.17	F	450K	control
GSE121633	GSM3440576	whole blood	control	64.38	F	450K	control
GSE121633	GSM3440318	whole blood	control	66.6	F	450K	control
GSE121633	GSM3440488	whole blood	control	41.9	F	450K	control
GSE121633	GSM3440777	whole blood	control	60.63	F	450K	control
GSE121633	GSM3440744	whole blood	control	65.18	F	450K	control
GSE121633	GSM3440701	whole blood	control	52.8	F	450K	control
GSE121633	GSM3440706	whole blood	control	66.4	F	450K	control
GSE121633	GSM3440476	whole blood	control	75.7	F	450K	control
GSE121633	GSM3440646	whole blood	control	65.8	F	450K	control
GSE121633	GSM3440736	whole blood	control	56.58	F	450K	control
GSE121633	GSM3440520	whole blood	control	59.6	F	450K	control
GSE121633	GSM3440711	whole blood	control	55.4	F	450K	control
GSE121633	GSM3440758	whole blood	control	58.8	F	450K	control
GSE121633	GSM3440553	whole blood	control	49.5	F	450K	control
GSE121633	GSM3440667	whole blood	control	60.2	F	450K	control
GSE121633	GSM3440549	whole blood	control	58.19	F	450K	control
GSE121633	GSM3440534	whole blood	control	53.6	F	450K	control
GSE121633	GSM3440595	whole blood	control	58.7	F	450K	control
GSE121633	GSM3440647	whole blood	control	65.8	F	450K	control
GSE121633	GSM3440469	whole blood	control	46.99	F	450K	control
GSE121633	GSM3440380	whole blood	control	54.95	F	450K	control
GSE121633	GSM3440448	whole blood	control	59.29	F	450K	control
GSE121633	GSM3440611	whole blood	control	49.7	F	450K	control
GSE121633	GSM3440471	whole blood	control	42.3	F	450K	control
GSE121633	GSM3440772	whole blood	control	65.1	F	450K	control
GSE121633	GSM3440526	whole blood	control	57.6	F	450K	control
GSE121633	GSM3440385	whole blood	control	52.5	F	450K	control
GSE121633	GSM3440402	whole blood	control	47.3	F	450K	control
GSE121633	GSM3440420	whole blood	control	67.9	F	450K	control
GSE121633	GSM3440556	whole blood	control	63.8	F	450K	control
GSE121633	GSM3440517	whole blood	control	62.8	F	450K	control
GSE121633	GSM3440575	whole blood	control	64.38	F	450K	control
GSE121633	GSM3440552	whole blood	control	48.99	F	450K	control
GSE121633	GSM3440694	whole blood	control	52.77	F	450K	control
GSE121633	GSM3440340	whole blood	control	62.84	F	450K	control
GSE121633	GSM3440442	whole blood	control	60.3	F	450K	control
GSE121633	GSM3440345	whole blood	control	64.4	F	450K	control
GSE121633	GSM3440419	whole blood	control	53.1	F	450K	control
GSE121633	GSM3440447	whole blood	control	59.29	F	450K	control
GSE121633	GSM3440542	whole blood	control	51	F	450K	control
GSE121633	GSM3440629	whole blood	control	59.3	F	450K	control
GSE121633	GSM3440707	whole blood	control	66.4	F	450K	control
GSE121633	GSM3440352	whole blood	control	44.7	F	450K	control
GSE121633	GSM3440339	whole blood	control	66.65	F	450K	control
GSE121633	GSM3440733	whole blood	control	69.2	F	450K	control
GSE121633	GSM3440764	whole blood	control	49.1	F	450K	control
GSE121633	GSM3440762	whole blood	control	52.43	F	450K	control
GSE121633	GSM3440734	whole blood	control	78.23	F	450K	control
GSE121633	GSM3440436	whole blood	control	50.3	F	450K	control
GSE121633	GSM3440337	whole blood	control	73.5	F	450K	control
GSE121633	GSM3440754	whole blood	control	60.42	F	450K	control
GSE121633	GSM3440616	whole blood	control	43.83	F	450K	control
GSE121633	GSM3440748	whole blood	control	50.82	F	450K	control
GSE121633	GSM3440505	whole blood	control	51.77	F	450K	control
GSE121633	GSM3440769	whole blood	control	75.09	F	450K	control
GSE121633	GSM3440343	whole blood	control	63	F	450K	control
GSE121633	GSM3440739	whole blood	control	57.51	F	450K	control
GSE121633	GSM3440541	whole blood	control	65.4	F	450K	control
GSE121633	GSM3440413	whole blood	control	56.1	F	450K	control
GSE121633	GSM3440334	whole blood	control	65.8	F	450K	control
GSE121633	GSM3440374	whole blood	control	52.1	F	450K	control
GSE121633	GSM3440679	whole blood	control	67.95	F	450K	control
GSE121633	GSM3440665	whole blood	control	49.4	F	450K	control
GSE121633	GSM3440787	whole blood	control	63.34	F	450K	control
GSE121633	GSM3440321	whole blood	control	67.7	F	450K	control
GSE121633	GSM3440326	whole blood	control	74.38	F	450K	control
GSE121633	GSM3440770	whole blood	control	54.6	F	450K	control
GSE121633	GSM3440376	whole blood	control	63.7	F	450K	control
GSE121633	GSM3440625	whole blood	control	64.7	F	450K	control
GSE121633	GSM3440522	whole blood	control	55.4	F	450K	control
GSE121633	GSM3440768	whole blood	control	75.09	F	450K	control
GSE121633	GSM3440360	whole blood	control	44	F	450K	control
GSE121633	GSM3440656	whole blood	control	49.7	F	450K	control
GSE121633	GSM3440567	whole blood	control	61.6	F	450K	control
GSE121633	GSM3440501	whole blood	control	73.3	F	450K	control
GSE121633	GSM3440674	whole blood	control	49.8	F	450K	control
GSE121633	GSM3440332	whole blood	control	63.1	F	450K	control
GSE121633	GSM3440729	whole blood	control	51.2	F	450K	control
GSE121633	GSM3440691	whole blood	control	56.71	F	450K	control
GSE121633	GSM3440648	whole blood	control	43.8	F	450K	control
GSE121633	GSM3440397	whole blood	control	43.6	F	450K	control
GSE121633	GSM3440432	whole blood	control	62.2	F	450K	control
GSE121633	GSM3440634	whole blood	control	61.7	F	450K	control
GSE121633	GSM3440566	whole blood	control	71.21	F	450K	control
GSE121633	GSM3440401	whole blood	control	56.2	F	450K	control
GSE121633	GSM3440684	whole blood	control	64.3	F	450K	control
GSE121633	GSM3440346	whole blood	control	64.35	F	450K	control
GSE121633	GSM3440408	whole blood	control	52.4	F	450K	control
GSE121633	GSM3440362	whole blood	control	56.87	F	450K	control
GSE121633	GSM3440388	whole blood	control	45.3	F	450K	control
GSE121633	GSM3440604	whole blood	control	41.5	F	450K	control
GSE121633	GSM3440473	whole blood	control	72.84	F	450K	control
GSE121633	GSM3440583	whole blood	control	79.89	F	450K	control
GSE121633	GSM3440786	whole blood	control	69.92	F	450K	control
GSE121633	GSM3440387	whole blood	control	45.3	F	450K	control
GSE121633	GSM3440642	whole blood	control	57.33	F	450K	control
GSE121633	GSM3440404	whole blood	control	51.5	F	450K	control
GSE121633	GSM3440461	whole blood	control	77.29	F	450K	control
GSE121633	GSM3440383	whole blood	control	60.3	F	450K	control
GSE121633	GSM3440470	whole blood	control	43.95	F	450K	control
GSE121633	GSM3440368	whole blood	control	62.2	F	450K	control
GSE121633	GSM3440390	whole blood	control	51.1	F	450K	control
GSE121633	GSM3440570	whole blood	control	67.9	F	450K	control
GSE121633	GSM3440391	whole blood	control	58.3	F	450K	control
GSE121633	GSM3440572	whole blood	control	53.4	F	450K	control
GSE121633	GSM3440525	whole blood	control	57.6	F	450K	control
GSE121633	GSM3440578	whole blood	control	64.18	F	450K	control
GSE121633	GSM3440672	whole blood	control	44	F	450K	control
GSE121633	GSM3440680	whole blood	control	64.7	F	450K	control
GSE121633	GSM3440740	whole blood	control	61.56	F	450K	control
GSE121633	GSM3440338	whole blood	control	66.65	F	450K	control
GSE121633	GSM3440320	whole blood	control	67.7	F	450K	control
GSE121633	GSM3440424	whole blood	control	71.9	F	450K	control
GSE121633	GSM3440699	whole blood	control	60.2	F	450K	control
GSE121633	GSM3440671	whole blood	control	44	F	450K	control
GSE121633	GSM3440485	whole blood	control	61.48	F	450K	control
GSE121633	GSM3440475	whole blood	control	75.7	F	450K	control
GSE121633	GSM3440524	whole blood	control	58.63	F	450K	control
GSE121633	GSM3440361	whole blood	control	49.6	F	450K	control
GSE123914	GSM3516801	whole blood	control	59	F	EPIC	control
GSE123914	GSM3516800	whole blood	control	58	F	EPIC	control
GSE123914	GSM3516825	whole blood	control	59	F	EPIC	control
GSE123914	GSM3516846	whole blood	control	52	F	EPIC	control
GSE123914	GSM3516806	whole blood	control	61	F	EPIC	control
GSE123914	GSM3516782	whole blood	control	64	F	EPIC	control
GSE123914	GSM3516838	whole blood	control	64	F	EPIC	control
GSE123914	GSM3516823	whole blood	control	54	F	EPIC	control
GSE123914	GSM3516784	whole blood	control	60	F	EPIC	control
GSE123914	GSM3516818	whole blood	control	59	F	EPIC	control
GSE123914	GSM3516835	whole blood	control	63	F	EPIC	control
GSE123914	GSM3516824	whole blood	control	55	F	EPIC	control
GSE123914	GSM3516780	whole blood	control	62	F	EPIC	control
GSE123914	GSM3516788	whole blood	control	57	F	EPIC	control
GSE123914	GSM3516781	whole blood	control	63	F	EPIC	control
GSE123914	GSM3516821	whole blood	control	58	F	EPIC	control
GSE123914	GSM3516836	whole blood	control	64	F	EPIC	control
GSE123914	GSM3516808	whole blood	control	60	F	EPIC	control
GSE123914	GSM3516842	whole blood	control	60	F	EPIC	control
GSE123914	GSM3516785	whole blood	control	61	F	EPIC	control
GSE123914	GSM3516820	whole blood	control	56	F	EPIC	control
GSE123914	GSM3516792	whole blood	control	63	F	EPIC	control
GSE123914	GSM3516834	whole blood	control	59	F	EPIC	control
GSE123914	GSM3516802	whole blood	control	58	F	EPIC	control
GSE123914	GSM3516787	whole blood	control	61	F	EPIC	control
GSE123914	GSM3516790	whole blood	control	52	F	EPIC	control
GSE123914	GSM3516845	whole blood	control	51	F	EPIC	control
GSE123914	GSM3516811	whole blood	control	60	F	EPIC	control
GSE123914	GSM3516839	whole blood	control	59	F	EPIC	control
GSE123914	GSM3516828	whole blood	control	64	F	EPIC	control
GSE123914	GSM3516809	whole blood	control	56	F	EPIC	control
GSE123914	GSM3516837	whole blood	control	63	F	EPIC	control
GSE123914	GSM3516848	whole blood	control	59	F	EPIC	control
GSE123914	GSM3516797	whole blood	control	57	F	EPIC	control
[truncated: 6,849 more rows]

## Sheet: WB_young_age
Supplementary File 1: Summary of DNA methylation sample sets for DNAm age clocks training and evaluation.
Classification Benchmark / Young-age / Whole Blood
Project ID	Sample ID	Tissue	Sample Type	Age	Sex	Platform	Disease
GSE102177	GSM2729905	whole blood	control	10.61	F	450K	control
GSE102177	GSM2729907	whole blood	control	11.85	M	450K	control
GSE102177	GSM2729919	whole blood	control	14.44	F	450K	control
GSE104812	GSM2808242	whole blood	control	11.1	M	450K	control
GSE104812	GSM2808248	whole blood	control	14.6	M	450K	control
GSE104812	GSM2808265	whole blood	control	12.1	M	450K	control
GSE104812	GSM2808268	whole blood	control	10.1	F	450K	control
GSE104812	GSM2808278	whole blood	control	10.2	M	450K	control
GSE104812	GSM2808283	whole blood	control	11.2	F	450K	control
GSE106648	GSM2844241	whole blood	control	30	M	450K	control
GSE106648	GSM2844271	whole blood	control	27	M	450K	control
GSE106648	GSM2844277	whole blood	control	26	F	450K	control
GSE106648	GSM2844313	whole blood	control	27	M	450K	control
GSE106648	GSM2844328	whole blood	control	21	M	450K	control
GSE106648	GSM2844354	whole blood	control	25	F	450K	control
GSE106648	GSM2844355	whole blood	control	21	F	450K	control
GSE106648	GSM2844379	whole blood	control	28	F	450K	control
GSE106648	GSM2844490	whole blood	control	25	F	450K	control
GSE106648	GSM2844513	whole blood	control	30	M	450K	control
GSE106648	GSM2844519	whole blood	control	20	F	450K	control
GSE106648	GSM2844530	whole blood	control	21	F	450K	control
GSE106648	GSM2844546	whole blood	control	28	F	450K	control
GSE106648	GSM2844547	whole blood	control	26	F	450K	control
GSE107737	GSM2877335	whole blood	control	24	M	450K	control
GSE107737	GSM2877337	whole blood	control	24	M	450K	control
GSE107737	GSM2877338	whole blood	control	21	M	450K	control
GSE107737	GSM2877339	whole blood	control	28	M	450K	control
GSE107737	GSM2877341	whole blood	control	28	M	450K	control
GSE107737	GSM2877342	whole blood	control	23	M	450K	control
GSE107737	GSM2877344	whole blood	control	29	M	450K	control
GSE107737	GSM2877345	whole blood	control	27	M	450K	control
GSE111165	GSM3024426	whole blood	control	28	F	EPIC	control
GSE111165	GSM3024431	whole blood	control	17	M	EPIC	control
GSE111165	GSM3024432	whole blood	control	14	F	EPIC	control
GSE111165	GSM3024435	whole blood	control	30	M	EPIC	control
GSE111165	GSM3024436	whole blood	control	24	M	EPIC	control
GSE111165	GSM3024441	whole blood	control	11	M	EPIC	control
GSE111165	GSM3024498	whole blood	control	29	M	450K	control
GSE111165	GSM3024519	whole blood	control	28	F	450K	control
GSE112611	GSM3074030	whole blood	control	12.83	M	EPIC	control
GSE112611	GSM3074032	whole blood	control	16.58	F	EPIC	control
GSE112611	GSM3074033	whole blood	control	13.08	M	EPIC	control
GSE112611	GSM3074036	whole blood	control	11.75	M	EPIC	control
GSE112611	GSM3074061	whole blood	control	14.25	M	EPIC	control
GSE112611	GSM3074062	whole blood	control	11.5	F	EPIC	control
GSE112611	GSM3074075	whole blood	control	14.92	F	EPIC	control
GSE112611	GSM3074097	whole blood	control	14.75	F	EPIC	control
GSE112611	GSM3074115	whole blood	control	16.25	F	EPIC	control
GSE112611	GSM3074122	whole blood	control	13.08	F	EPIC	control
GSE112611	GSM3074169	whole blood	control	13	M	EPIC	control
GSE112611	GSM3074210	whole blood	control	15.83	F	EPIC	control
GSE112611	GSM3074220	whole blood	control	11	M	EPIC	control
GSE112611	GSM3074221	whole blood	control	13.58	M	EPIC	control
GSE112611	GSM3074232	whole blood	control	10.08	M	EPIC	control
GSE112611	GSM3074237	whole blood	control	15.25	F	EPIC	control
GSE112611	GSM3074238	whole blood	control	13.17	M	EPIC	control
GSE112611	GSM3074254	whole blood	control	16.5	M	EPIC	control
GSE112611	GSM3074268	whole blood	control	15.58	F	EPIC	control
GSE112611	GSM3074289	whole blood	control	14.58	M	EPIC	control
GSE112611	GSM3074290	whole blood	control	15.75	M	EPIC	control
GSE112611	GSM3074302	whole blood	control	11.5	M	EPIC	control
GSE112611	GSM3074315	whole blood	control	10.42	M	EPIC	control
GSE112611	GSM3074316	whole blood	control	16.75	M	EPIC	control
GSE112611	GSM3074329	whole blood	control	14.33	M	EPIC	control
GSE112611	GSM3074349	whole blood	control	15.17	M	EPIC	control
GSE112611	GSM3074350	whole blood	control	10.5	M	EPIC	control
GSE112611	GSM3074397	whole blood	control	14.5	F	EPIC	control
GSE112611	GSM3074404	whole blood	control	10.5	F	EPIC	control
GSE112611	GSM3074414	whole blood	control	12.92	F	EPIC	control
GSE113018	GSM3092700	whole blood	control	17.3	F	450K	control
GSE113018	GSM3092709	whole blood	control	16.1	M	450K	control
GSE113018	GSM3092711	whole blood	control	17.6	M	450K	control
GSE113018	GSM3092712	whole blood	control	16.2	M	450K	control
GSE113018	GSM3092713	whole blood	control	11.3	M	450K	control
GSE113018	GSM3092714	whole blood	control	14	M	450K	control
GSE113018	GSM3092715	whole blood	control	17.9	M	450K	control
GSE113018	GSM3092718	whole blood	control	14.2	M	450K	control
GSE113018	GSM3092725	whole blood	control	17.8	M	450K	control
GSE113018	GSM3092726	whole blood	control	14.5	M	450K	control
GSE113018	GSM3092727	whole blood	control	15.4	M	450K	control
GSE113018	GSM3092728	whole blood	control	16.3	M	450K	control
GSE113018	GSM3092730	whole blood	control	16.2	M	450K	control
GSE113018	GSM3092733	whole blood	control	16.5	M	450K	control
GSE113018	GSM3092734	whole blood	control	16.7	M	450K	control
GSE113018	GSM3092736	whole blood	control	14.8	M	450K	control
GSE113018	GSM3092738	whole blood	control	14.9	M	450K	control
GSE113018	GSM3092740	whole blood	control	15.9	M	450K	control
GSE113018	GSM3092744	whole blood	control	17.5	F	450K	control
GSE113018	GSM3092747	whole blood	control	16.3	F	450K	control
GSE113018	GSM3092751	whole blood	control	17.7	F	450K	control
GSE113018	GSM3092752	whole blood	control	15.6	F	450K	control
GSE113018	GSM3092753	whole blood	control	18.3	F	450K	control
GSE113018	GSM3092754	whole blood	control	14.2	F	450K	control
GSE113018	GSM3092759	whole blood	control	10.9	F	450K	control
GSE113018	GSM3093541	whole blood	control	10.02	F	450K	control
GSE115201	GSM3169171	whole blood	control	30	M	EPIC	control
GSE115201	GSM3169176	whole blood	control	30	M	EPIC	control
GSE115201	GSM3169185	whole blood	control	30	M	EPIC	control
GSE115201	GSM3169190	whole blood	control	30	M	EPIC	control
GSE115201	GSM3169195	whole blood	control	30	M	EPIC	control
GSE115201	GSM3169200	whole blood	control	30	M	EPIC	control
GSE115201	GSM3169205	whole blood	control	30	M	EPIC	control
GSE115201	GSM3169210	whole blood	control	30	M	EPIC	control
GSE115201	GSM3169215	whole blood	control	30	M	EPIC	control
GSE115201	GSM3169220	whole blood	control	30	M	EPIC	control
GSE115201	GSM3169225	whole blood	control	30	M	EPIC	control
GSE115201	GSM3169230	whole blood	control	30	M	EPIC	control
GSE116339	GSM3229081	whole blood	control	23	F	EPIC	control
GSE116339	GSM3229222	whole blood	control	26.7	F	EPIC	control
GSE116339	GSM3229227	whole blood	control	27.9	F	EPIC	control
GSE116378	GSM3230147	whole blood	control	27	F	450K	control
GSE116378	GSM3230148	whole blood	control	24	F	450K	control
GSE116378	GSM3230149	whole blood	control	23	F	450K	control
GSE116378	GSM3230155	whole blood	control	27	F	450K	control
GSE116378	GSM3230157	whole blood	control	25	F	450K	control
GSE116378	GSM3230159	whole blood	control	28	F	450K	control
GSE116378	GSM3230160	whole blood	control	24	F	450K	control
GSE116378	GSM3230164	whole blood	control	20	F	450K	control
GSE116378	GSM3230170	whole blood	control	29	F	450K	control
GSE116378	GSM3230175	whole blood	control	24	M	450K	control
GSE116378	GSM3230176	whole blood	control	23	F	450K	control
GSE116378	GSM3230181	whole blood	control	28	F	450K	control
GSE116378	GSM3230187	whole blood	control	20	F	450K	control
GSE116378	GSM3230189	whole blood	control	27	F	450K	control
GSE116378	GSM3230198	whole blood	control	21	F	450K	control
GSE116378	GSM3230200	whole blood	control	21	F	450K	control
GSE116378	GSM3230201	whole blood	control	24	F	450K	control
GSE116378	GSM3230202	whole blood	control	24	F	450K	control
GSE116378	GSM3230203	whole blood	control	21	F	450K	control
GSE116378	GSM3230204	whole blood	control	23	F	450K	control
GSE116378	GSM3230205	whole blood	control	22	F	450K	control
GSE116378	GSM3230208	whole blood	control	27	F	450K	control
GSE116378	GSM3230209	whole blood	control	28	F	450K	control
GSE120307	GSM3398141	whole blood	control	27	M	450K	control
GSE120307	GSM3398142	whole blood	control	19	F	450K	control
GSE120307	GSM3398143	whole blood	control	19	F	450K	control
GSE120307	GSM3398155	whole blood	control	23	F	450K	control
GSE120307	GSM3398160	whole blood	control	20	M	450K	control
GSE120307	GSM3398166	whole blood	control	30	F	450K	control
GSE121633	GSM3440636	whole blood	control	18.6	F	450K	control
GSE121633	GSM3440637	whole blood	control	18.6	F	450K	control
GSE125105	GSM3562900	whole blood	control	26	F	450K	control
GSE125105	GSM3562990	whole blood	control	27	M	450K	control
GSE125105	GSM3562991	whole blood	control	19	F	450K	control
GSE125105	GSM3563005	whole blood	control	24	M	450K	control
GSE125105	GSM3563056	whole blood	control	28	M	450K	control
GSE125105	GSM3563066	whole blood	control	29	F	450K	control
GSE125105	GSM3563126	whole blood	control	24	F	450K	control
GSE125105	GSM3563140	whole blood	control	28	F	450K	control
GSE125105	GSM3563157	whole blood	control	27	F	450K	control
GSE125105	GSM3563185	whole blood	control	26	M	450K	control
GSE125105	GSM3563199	whole blood	control	21	M	450K	control
GSE125105	GSM3563207	whole blood	control	29	F	450K	control
GSE125105	GSM3563210	whole blood	control	27	M	450K	control
GSE125105	GSM3563225	whole blood	control	23	F	450K	control
GSE125105	GSM3563291	whole blood	control	27	F	450K	control
GSE125105	GSM3563329	whole blood	control	24	F	450K	control
GSE125105	GSM3563353	whole blood	control	22	M	450K	control
GSE125105	GSM3563354	whole blood	control	25	F	450K	control
GSE125105	GSM3563492	whole blood	control	21	F	450K	control
GSE125367	GSM3572692	whole blood	control	10	M	EPIC	control
GSE125367	GSM3572694	whole blood	control	11	M	EPIC	control
GSE125367	GSM3572697	whole blood	control	11	M	EPIC	control
GSE125367	GSM3572698	whole blood	control	12	M	EPIC	control
GSE125367	GSM3572699	whole blood	control	12	F	EPIC	control
GSE125367	GSM3572701	whole blood	control	14	M	EPIC	control
GSE125367	GSM3572703	whole blood	control	16	F	EPIC	control
GSE125367	GSM3572717	whole blood	control	16	F	EPIC	control
GSE125367	GSM3572718	whole blood	control	14	M	EPIC	control
GSE125367	GSM3572719	whole blood	control	11.33	M	EPIC	control
GSE128801	GSM3685726	whole blood	control	19		450K	control
GSE128801	GSM3685727	whole blood	control	24		450K	control
GSE131461	GSM3780949	whole blood	control	25	M	EPIC	control
GSE131752	GSM3815066	whole blood	control	30	F	EPIC	control
GSE131752	GSM3815084	whole blood	control	30	F	EPIC	control
GSE131752	GSM3815102	whole blood	control	22	M	EPIC	control
GSE133774	GSM3927205	whole blood	control	17	M	EPIC	control
GSE133774	GSM3927206	whole blood	control	16	M	EPIC	control
GSE133774	GSM3927209	whole blood	control	15	M	EPIC	control
GSE133774	GSM3927210	whole blood	control	15	F	EPIC	control
GSE140344	GSM4159549	whole blood	control	24	M	EPIC	control
GSE140344	GSM4159552	whole blood	control	30	M	EPIC	control
GSE140344	GSM4159553	whole blood	control	29	M	EPIC	control
GSE140344	GSM4159555	whole blood	control	22	F	EPIC	control
GSE140344	GSM4159557	whole blood	control	29	F	EPIC	control
GSE140344	GSM4159558	whole blood	control	21	M	EPIC	control
GSE140344	GSM4159569	whole blood	control	25	F	EPIC	control
GSE140344	GSM4159570	whole blood	control	26	M	EPIC	control
GSE140344	GSM4159571	whole blood	control	25	M	EPIC	control
GSE140344	GSM4159572	whole blood	control	27	F	EPIC	control
GSE140344	GSM4159573	whole blood	control	28	F	EPIC	control
GSE140344	GSM4159575	whole blood	control	29	M	EPIC	control
GSE140344	GSM4159576	whole blood	control	29	F	EPIC	control
GSE140344	GSM4159578	whole blood	control	26	M	EPIC	control
GSE140344	GSM4159580	whole blood	control	29	F	EPIC	control
GSE141682	GSM4211040	whole blood	control	19	F	EPIC	control
GSE141682	GSM4211041	whole blood	control	19	F	EPIC	control
GSE141682	GSM4211042	whole blood	control	19	F	EPIC	control
GSE141682	GSM4211043	whole blood	control	19	F	EPIC	control
GSE141682	GSM4211044	whole blood	control	20	F	EPIC	control
GSE141682	GSM4211045	whole blood	control	20	F	EPIC	control
GSE141682	GSM4211046	whole blood	control	19	M	EPIC	control
GSE141682	GSM4211047	whole blood	control	19	M	EPIC	control
GSE141682	GSM4211048	whole blood	control	19	M	EPIC	control
GSE141682	GSM4211050	whole blood	control	22	M	EPIC	control
GSE141682	GSM4211051	whole blood	control	22	M	EPIC	control
GSE141682	GSM4211052	whole blood	control	22	M	EPIC	control
GSE142512	GSM4230720	whole blood	control	11.41	M	450K	control
GSE142512	GSM4230724	whole blood	control	14.78	M	450K	control
GSE142512	GSM4230728	whole blood	control	10.09	M	450K	control
GSE142512	GSM4230738	whole blood	control	16.15	M	450K	control
GSE142512	GSM4230800	whole blood	control	12.66	M	450K	control
GSE142512	GSM4230808	whole blood	control	11.62	M	450K	control
GSE142512	GSM4230826	whole blood	control	10	M	450K	control
GSE142512	GSM4230839	whole blood	control	11.52	F	450K	control
GSE142512	GSM4230840	whole blood	control	10.24	F	450K	control
GSE142512	GSM4230856	whole blood	control	10.11	F	450K	control
GSE142512	GSM4230902	whole blood	control	17.71	F	EPIC	control
GSE142512	GSM4230925	whole blood	control	10.75	F	EPIC	control
GSE142512	GSM4230986	whole blood	control	12.12	F	EPIC	control
GSE142512	GSM4231002	whole blood	control	10.13	M	EPIC	control
GSE142512	GSM4231036	whole blood	control	14.73	F	EPIC	control
GSE142512	GSM4231080	whole blood	control	14.92	F	EPIC	control
GSE142512	GSM4231094	whole blood	control	16.1	M	EPIC	control
GSE147221	GSM4420466	whole blood	control	28	M	450K	control
GSE147221	GSM4420471	whole blood	control	30	M	450K	control
GSE147221	GSM4420529	whole blood	control	30	M	450K	control
GSE147221	GSM4420530	whole blood	control	19	M	450K	control
GSE147221	GSM4420541	whole blood	control	20	M	450K	control
GSE147221	GSM4420550	whole blood	control	28	F	450K	control
GSE147221	GSM4420553	whole blood	control	29	M	450K	control
GSE147221	GSM4420561	whole blood	control	30	M	450K	control
GSE147221	GSM4420578	whole blood	control	21	M	450K	control
GSE147221	GSM4420587	whole blood	control	24	F	450K	control
GSE147221	GSM4420588	whole blood	control	22	M	450K	control
GSE147221	GSM4420604	whole blood	control	28	M	450K	control
GSE147221	GSM4420617	whole blood	control	27	M	450K	control
GSE147221	GSM4420638	whole blood	control	29	M	450K	control
GSE147221	GSM4420656	whole blood	control	25	M	450K	control
GSE147221	GSM4420659	whole blood	control	21	F	450K	control
GSE147221	GSM4420663	whole blood	control	23	F	450K	control
GSE147221	GSM4420669	whole blood	control	30	M	450K	control
GSE147221	GSM4420680	whole blood	control	22	M	450K	control
GSE147221	GSM4420706	whole blood	control	26	F	450K	control
GSE147221	GSM4420712	whole blood	control	27	F	450K	control
GSE147221	GSM4420737	whole blood	control	29	M	450K	control
GSE147221	GSM4420739	whole blood	control	30	M	450K	control
GSE147221	GSM4420740	whole blood	control	25	M	450K	control
GSE147221	GSM4420754	whole blood	control	19	M	450K	control
GSE147221	GSM4420760	whole blood	control	25	M	450K	control
GSE147221	GSM4420774	whole blood	control	28	F	450K	control
GSE147221	GSM4420791	whole blood	control	27	F	450K	control
GSE147221	GSM4420801	whole blood	control	28	M	450K	control
GSE147221	GSM4420832	whole blood	control	25	M	450K	control
GSE147221	GSM4420836	whole blood	control	29	M	450K	control
GSE147221	GSM4420854	whole blood	control	27	F	450K	control
GSE147221	GSM4420857	whole blood	control	19	M	450K	control
GSE147221	GSM4420872	whole blood	control	23	M	450K	control
GSE147221	GSM4420877	whole blood	control	23	M	450K	control
GSE147221	GSM4420884	whole blood	control	28	F	450K	control
GSE147221	GSM4420886	whole blood	control	28	M	450K	control
GSE147221	GSM4420888	whole blood	control	30	M	450K	control
GSE147221	GSM4420915	whole blood	control	28	M	450K	control
GSE147221	GSM4420941	whole blood	control	28	M	450K	control
GSE147221	GSM4420943	whole blood	control	21	F	450K	control
GSE147221	GSM4420973	whole blood	control	29	M	450K	control
GSE147221	GSM4420974	whole blood	control	20	M	450K	control
GSE147221	GSM4420996	whole blood	control	29	F	450K	control
GSE147221	GSM4421015	whole blood	control	24	M	450K	control
GSE147221	GSM4421018	whole blood	control	25	M	450K	control
GSE147221	GSM4421025	whole blood	control	26	M	450K	control
GSE147221	GSM4421040	whole blood	control	27	F	450K	control
GSE147221	GSM4421053	whole blood	control	28	M	450K	control
GSE147221	GSM4421076	whole blood	control	21	M	450K	control
GSE147221	GSM4421107	whole blood	control	20	M	450K	control
GSE147221	GSM4421127	whole blood	control	22	M	450K	control
GSE147221	GSM4421135	whole blood	control	30	F	450K	control
GSE147221	GSM4421166	whole blood	control	23	F	450K	control
GSE147221	GSM4421175	whole blood	control	21	F	450K	control
GSE149318	GSM4497346	whole blood	control	30	M	EPIC	control
GSE149318	GSM4497378	whole blood	control	29	M	EPIC	control
GSE149318	GSM4497428	whole blood	control	24	M	EPIC	control
GSE149318	GSM4497430	whole blood	control	28	M	EPIC	control
GSE149318	GSM4497439	whole blood	control	29	M	EPIC	control
GSE149318	GSM4497441	whole blood	control	29	M	EPIC	control
GSE149318	GSM4497449	whole blood	control	30	M	EPIC	control
GSE149318	GSM4497479	whole blood	control	22	M	EPIC	control
GSE152026	GSM4598977	whole blood	control	23	F	EPIC	control
GSE152026	GSM4598982	whole blood	control	23	M	EPIC	control
GSE152026	GSM4598991	whole blood	control	25	M	EPIC	control
GSE152026	GSM4598994	whole blood	control	19	F	EPIC	control
GSE152026	GSM4598997	whole blood	control	21	F	EPIC	control
GSE152026	GSM4599002	whole blood	control	19	F	EPIC	control
GSE152026	GSM4599013	whole blood	control	25	M	EPIC	control
GSE152026	GSM4599017	whole blood	control	30	M	EPIC	control
GSE152026	GSM4599024	whole blood	control	21	M	EPIC	control
GSE152026	GSM4599033	whole blood	control	27	M	EPIC	control
GSE152026	GSM4599038	whole blood	control	27	F	EPIC	control
GSE152026	GSM4599042	whole blood	control	28	F	EPIC	control
GSE152026	GSM4599051	whole blood	control	25	M	EPIC	control
GSE152026	GSM4599058	whole blood	control	26	F	EPIC	control
GSE152026	GSM4599087	whole blood	control	20	F	EPIC	control
GSE152026	GSM4599089	whole blood	control	26	M	EPIC	control
GSE152026	GSM4599091	whole blood	control	30	M	EPIC	control
GSE152026	GSM4599116	whole blood	control	26	M	EPIC	control
GSE152026	GSM4599117	whole blood	control	26	F	EPIC	control
GSE152026	GSM4599140	whole blood	control	27	F	EPIC	control
GSE152026	GSM4599141	whole blood	control	28	M	EPIC	control
GSE152026	GSM4599155	whole blood	control	30	F	EPIC	control
GSE152026	GSM4599160	whole blood	control	25	M	EPIC	control
GSE152026	GSM4599165	whole blood	control	27	M	EPIC	control
GSE152026	GSM4599168	whole blood	control	27	F	EPIC	control
GSE152026	GSM4599169	whole blood	control	21	M	EPIC	control
GSE152026	GSM4599175	whole blood	control	30	F	EPIC	control
GSE152026	GSM4599176	whole blood	control	28	F	EPIC	control
GSE152026	GSM4599180	whole blood	control	21	F	EPIC	control
GSE152026	GSM4599185	whole blood	control	24	F	EPIC	control
GSE152026	GSM4599187	whole blood	control	30	F	EPIC	control
GSE152026	GSM4599190	whole blood	control	20	M	EPIC	control
GSE152026	GSM4599196	whole blood	control	21	F	EPIC	control
GSE152026	GSM4599197	whole blood	control	24	M	EPIC	control
GSE152026	GSM4599203	whole blood	control	24	M	EPIC	control
GSE152026	GSM4599226	whole blood	control	23	M	EPIC	control
GSE152026	GSM4599233	whole blood	control	25	M	EPIC	control
GSE152026	GSM4599248	whole blood	control	22	F	EPIC	control
GSE152026	GSM4599253	whole blood	control	25	M	EPIC	control
GSE152026	GSM4599259	whole blood	control	29	F	EPIC	control
GSE152026	GSM4599273	whole blood	control	21	M	EPIC	control
GSE152026	GSM4599292	whole blood	control	23	F	EPIC	control
GSE152026	GSM4599305	whole blood	control	19	M	EPIC	control
GSE152026	GSM4599315	whole blood	control	20	F	EPIC	control
GSE152026	GSM4599331	whole blood	control	30	F	EPIC	control
GSE152026	GSM4599336	whole blood	control	24	M	EPIC	control
GSE152026	GSM4599338	whole blood	control	27	M	EPIC	control
GSE152026	GSM4599353	whole blood	control	21	M	EPIC	control
GSE152026	GSM4599358	whole blood	control	20	M	EPIC	control
GSE152026	GSM4599368	whole blood	control	24	F	EPIC	control
GSE152026	GSM4599372	whole blood	control	26	M	EPIC	control
GSE152026	GSM4599373	whole blood	control	20	F	EPIC	control
GSE152026	GSM4599378	whole blood	control	22	M	EPIC	control
GSE152026	GSM4599381	whole blood	control	21	M	EPIC	control
GSE152026	GSM4599392	whole blood	control	27	M	EPIC	control
GSE152026	GSM4599393	whole blood	control	28	M	EPIC	control
GSE152026	GSM4599399	whole blood	control	19	M	EPIC	control
GSE152026	GSM4599415	whole blood	control	25	F	EPIC	control
GSE152026	GSM4599417	whole blood	control	23	F	EPIC	control
GSE152027	GSM4599916	whole blood	control	23		450K	control
GSE152027	GSM4599933	whole blood	control	19		450K	control
GSE152027	GSM4599939	whole blood	control	22		450K	control
GSE152027	GSM4599945	whole blood	control	20		450K	control
GSE152027	GSM4599947	whole blood	control	25		450K	control
GSE152027	GSM4599966	whole blood	control	25		450K	control
GSE152027	GSM4599975	whole blood	control	25		450K	control
GSE152027	GSM4599979	whole blood	control	30		450K	control
GSE152027	GSM4599981	whole blood	control	30		450K	control
GSE152027	GSM4599990	whole blood	control	24		450K	control
GSE152027	GSM4599998	whole blood	control	19		450K	control
GSE152027	GSM4600015	whole blood	control	19		450K	control
GSE152027	GSM4600018	whole blood	control	30		450K	control
GSE152027	GSM4600022	whole blood	control	23		450K	control
GSE152027	GSM4600038	whole blood	control	21		450K	control
GSE152027	GSM4600050	whole blood	control	28		450K	control
GSE152027	GSM4600055	whole blood	control	21		450K	control
GSE152027	GSM4600063	whole blood	control	30		450K	control
GSE152027	GSM4600064	whole blood	control	20		450K	control
GSE152027	GSM4600071	whole blood	control	28		450K	control
GSE152027	GSM4600074	whole blood	control	24		450K	control
GSE152027	GSM4600091	whole blood	control	30		450K	control
GSE152027	GSM4600100	whole blood	control	28		450K	control
GSE152027	GSM4600105	whole blood	control	20		450K	control
GSE152027	GSM4600123	whole blood	control	23		450K	control
GSE152027	GSM4600145	whole blood	control	19		450K	control
GSE152027	GSM4600149	whole blood	control	25		450K	control
GSE152027	GSM4600162	whole blood	control	22		450K	control
GSE152027	GSM4600163	whole blood	control	20		450K	control
GSE152027	GSM4600174	whole blood	control	25		450K	control
GSE152027	GSM4600181	whole blood	control	22		450K	control
GSE152027	GSM4600194	whole blood	control	22		450K	control
GSE152027	GSM4600205	whole blood	control	26		450K	control
GSE152027	GSM4600207	whole blood	control	29		450K	control
GSE152027	GSM4600213	whole blood	control	19		450K	control
GSE152027	GSM4600222	whole blood	control	25		450K	control
GSE152027	GSM4600225	whole blood	control	19		450K	control
GSE152027	GSM4600226	whole blood	control	25		450K	control
GSE152027	GSM4600258	whole blood	control	19		450K	control
GSE152027	GSM4600261	whole blood	control	29		450K	control
GSE152027	GSM4600269	whole blood	control	25		450K	control
GSE152027	GSM4600274	whole blood	control	24		450K	control
GSE152027	GSM4600285	whole blood	control	22		450K	control
GSE152027	GSM4600291	whole blood	control	22		450K	control
GSE152027	GSM4600321	whole blood	control	20		450K	control
GSE152027	GSM4600332	whole blood	control	21		450K	control
GSE152027	GSM4600358	whole blood	control	21		450K	control
GSE152027	GSM4600359	whole blood	control	22		450K	control
GSE152027	GSM4600373	whole blood	control	21		450K	control
GSE152027	GSM4600375	whole blood	control	28		450K	control
GSE152027	GSM4600387	whole blood	control	27		450K	control
GSE152027	GSM4600400	whole blood	control	26		450K	control
GSE152027	GSM4600442	whole blood	control	28		450K	control
GSE152027	GSM4600445	whole blood	control	23		450K	control
GSE152027	GSM4600455	whole blood	control	21		450K	control
GSE152027	GSM4600459	whole blood	control	24		450K	control
GSE152027	GSM4600465	whole blood	control	26		450K	control
GSE152027	GSM4600468	whole blood	control	28		450K	control
GSE152027	GSM4600479	whole blood	control	26		450K	control
GSE152027	GSM4600486	whole blood	control	21		450K	control
GSE152027	GSM4600497	whole blood	control	24		450K	control
GSE152027	GSM4600501	whole blood	control	25		450K	control
GSE152027	GSM4600502	whole blood	control	24		450K	control
GSE152027	GSM4600517	whole blood	control	19		450K	control
GSE152027	GSM4600522	whole blood	control	24		450K	control
GSE152027	GSM4600527	whole blood	control	23		450K	control
GSE152027	GSM4600531	whole blood	control	24		450K	control
GSE152027	GSM4600535	whole blood	control	19		450K	control
GSE152027	GSM4600563	whole blood	control	23		450K	control
GSE152027	GSM4600564	whole blood	control	23		450K	control
GSE152027	GSM4600570	whole blood	control	29		450K	control
GSE152027	GSM4600578	whole blood	control	21		450K	control
GSE152027	GSM4600585	whole blood	control	29		450K	control
GSE152027	GSM4600593	whole blood	control	28		450K	control
GSE152027	GSM4600609	whole blood	control	23		450K	control
GSE152027	GSM4600624	whole blood	control	29		450K	control
GSE152027	GSM4600644	whole blood	control	20		450K	control
GSE152027	GSM4600646	whole blood	control	19		450K	control
GSE152027	GSM4600653	whole blood	control	26		450K	control
GSE152027	GSM4600657	whole blood	control	30		450K	control
GSE152027	GSM4600662	whole blood	control	22		450K	control
GSE152027	GSM4600677	whole blood	control	28		450K	control
GSE152027	GSM4600680	whole blood	control	26		450K	control
GSE152027	GSM4600682	whole blood	control	27		450K	control
GSE152027	GSM4600689	whole blood	control	19		450K	control
GSE152027	GSM4600697	whole blood	control	22		450K	control
GSE152027	GSM4600703	whole blood	control	30		450K	control
GSE152427	GSM4615159	whole blood	control	12	F	EPIC	control
GSE152427	GSM4615160	whole blood	control	22	F	EPIC	control
GSE152427	GSM4615163	whole blood	control	16	F	EPIC	control
GSE152427	GSM4615166	whole blood	control	13	F	EPIC	control
GSE152427	GSM4615169	whole blood	control	10	F	EPIC	control
GSE152427	GSM4615179	whole blood	control	16	F	EPIC	control
GSE152427	GSM4615180	whole blood	control	14	F	EPIC	control
GSE152427	GSM4615187	whole blood	control	14	M	EPIC	control
GSE152427	GSM4615190	whole blood	control	13	M	EPIC	control
GSE152427	GSM4615191	whole blood	control	23	M	EPIC	control
GSE152427	GSM4615192	whole blood	control	20	M	EPIC	control
GSE152427	GSM4615195	whole blood	control	11	F	EPIC	control
GSE155426	GSM4704192	whole blood	control	27	M	EPIC	control
GSE155426	GSM4704193	whole blood	control	30	M	EPIC	control
GSE155426	GSM4704194	whole blood	control	30	M	EPIC	control
GSE155426	GSM4704199	whole blood	control	28	M	EPIC	control
GSE155426	GSM4704200	whole blood	control	29	M	EPIC	control
GSE155426	GSM4704204	whole blood	control	25	M	EPIC	control
GSE155426	GSM4704206	whole blood	control	30	M	EPIC	control
GSE155426	GSM4704207	whole blood	control	24	M	EPIC	control
GSE155426	GSM4704208	whole blood	control	30	M	EPIC	control
GSE155426	GSM4704210	whole blood	control	24	M	EPIC	control
GSE155426	GSM4704212	whole blood	control	27	M	EPIC	control
GSE155426	GSM4704215	whole blood	control	27	M	EPIC	control
GSE155426	GSM4704219	whole blood	control	29	M	EPIC	control
GSE155426	GSM4704220	whole blood	control	27	M	EPIC	control
GSE155426	GSM4704221	whole blood	control	25	M	EPIC	control
GSE155426	GSM4704224	whole blood	control	26	M	EPIC	control
GSE155426	GSM4704225	whole blood	control	23	M	EPIC	control
GSE155426	GSM4704226	whole blood	control	21	M	EPIC	control
GSE155426	GSM4704228	whole blood	control	27	M	EPIC	control
GSE155426	GSM4704229	whole blood	control	30	M	EPIC	control
GSE155426	GSM4704230	whole blood	control	28	M	EPIC	control
GSE155426	GSM4704231	whole blood	control	30	M	EPIC	control
GSE155426	GSM4704237	whole blood	control	27	M	EPIC	control
GSE155426	GSM4704241	whole blood	control	25	M	EPIC	control
GSE155426	GSM4704242	whole blood	control	26	M	EPIC	control
GSE155426	GSM4704244	whole blood	control	25	M	EPIC	control
GSE155426	GSM4704245	whole blood	control	30	M	EPIC	control
GSE155426	GSM4704250	whole blood	control	29	M	EPIC	control
GSE155426	GSM4704256	whole blood	control	23	M	EPIC	control
GSE155426	GSM4704258	whole blood	control	25	M	EPIC	control
GSE155426	GSM4704259	whole blood	control	27	M	EPIC	control
GSE155426	GSM4704260	whole blood	control	30	M	EPIC	control
GSE155426	GSM4704261	whole blood	control	28	M	EPIC	control
GSE155426	GSM4704263	whole blood	control	30	M	EPIC	control
GSE155426	GSM4704265	whole blood	control	24	M	EPIC	control
GSE155426	GSM4704266	whole blood	control	29	M	EPIC	control
GSE155426	GSM4704268	whole blood	control	28	M	EPIC	control
GSE155426	GSM4704269	whole blood	control	27	M	EPIC	control
GSE155426	GSM4704273	whole blood	control	25	M	EPIC	control
GSE155426	GSM4704274	whole blood	control	26	M	EPIC	control
GSE155426	GSM4704276	whole blood	control	30	M	EPIC	control
GSE166611	GSM5076194	whole blood	control	19	F	450K	control
GSE166611	GSM5076199	whole blood	control	26	F	450K	control
GSE166611	GSM5076206	whole blood	control	20	F	450K	control
GSE166611	GSM5076210	whole blood	control	25	F	450K	control
GSE166611	GSM5076211	whole blood	control	20	F	450K	control
GSE166611	GSM5076212	whole blood	control	26	F	450K	control
GSE166611	GSM5076213	whole blood	control	20	F	450K	control
GSE166611	GSM5076218	whole blood	control	28	F	450K	control
GSE32148	GSM796672	whole blood	control	17	F	450K	control
GSE32148	GSM796675	whole blood	control	12	M	450K	control
GSE32148	GSM796676	whole blood	control	13	M	450K	control
GSE32148	GSM796677	whole blood	control	10	M	450K	control
GSE40279	GSM989987	whole blood	control	28	M	450K	control
GSE40279	GSM989992	whole blood	control	30	M	450K	control
GSE40279	GSM990375	whole blood	control	26	M	450K	control
GSE40279	GSM990499	whole blood	control	27	M	450K	control
GSE40279	GSM990504	whole blood	control	27	F	450K	control
GSE40279	GSM990518	whole blood	control	23	M	450K	control
GSE40279	GSM990523	whole blood	control	27	M	450K	control
GSE40279	GSM990525	whole blood	control	28	F	450K	control
GSE40279	GSM990528	whole blood	control	19	M	450K	control
GSE40279	GSM990534	whole blood	control	30	M	450K	control
GSE40279	GSM990537	whole blood	control	25	F	450K	control
GSE40279	GSM990539	whole blood	control	21	F	450K	control
GSE48472	GSM1179535	whole blood	control	25	F	450K	control
GSE52113	GSM1259874	whole blood	control	21.46	F	450K	control
GSE52113	GSM1259875	whole blood	control	21.46	F	450K	control
GSE52113	GSM1259878	whole blood	control	21.08	F	450K	control
GSE52113	GSM1259879	whole blood	control	21.08	F	450K	control
GSE52113	GSM1259880	whole blood	control	22.02	M	450K	control
GSE52113	GSM1259881	whole blood	control	22.02	M	450K	control
GSE52113	GSM1259882	whole blood	control	22.3	M	450K	control
GSE52113	GSM1259883	whole blood	control	22.3	M	450K	control
GSE52113	GSM1259884	whole blood	control	21.02	F	450K	control
GSE52113	GSM1259885	whole blood	control	21.02	F	450K	control
GSE52113	GSM1259891	whole blood	control	21.08	M	450K	control
GSE52588	GSM1272152	whole blood	control	22	F	450K	control
GSE52588	GSM1272154	whole blood	control	21	F	450K	control
GSE52588	GSM1272156	whole blood	control	24	F	450K	control
GSE52588	GSM1272157	whole blood	control	25	F	450K	control
GSE52588	GSM1272158	whole blood	control	24	F	450K	control
GSE52588	GSM1272161	whole blood	control	29	F	450K	control
GSE52588	GSM1272167	whole blood	control	21	F	450K	control
GSE52588	GSM1272168	whole blood	control	24	F	450K	control
GSE52588	GSM1272169	whole blood	control	29	F	450K	control
GSE52588	GSM1272173	whole blood	control	25	M	450K	control
GSE52588	GSM1272174	whole blood	control	19	F	450K	control
GSE52588	GSM1272178	whole blood	control	14	F	450K	control
GSE54643	GSM1320508	whole blood	control	30	M	450K	control
GSE54643	GSM1320509	whole blood	control	30	M	450K	control
GSE54643	GSM1320510	whole blood	control	30	M	450K	control
GSE54643	GSM1320511	whole blood	control	30	M	450K	control
GSE55763	GSM1343456	whole blood	control	23.7	F	450K	control
GSE59065	GSM1425493	whole blood	control	29	M	450K	control
GSE59065	GSM1425499	whole blood	control	30	F	450K	control
GSE59065	GSM1425508	whole blood	control	30	F	450K	control
GSE59065	GSM1425523	whole blood	control	27	M	450K	control
GSE59065	GSM1425547	whole blood	control	28	F	450K	control
GSE59065	GSM1425553	whole blood	control	26	M	450K	control
GSE59065	GSM1425585	whole blood	control	27	F	450K	control
GSE59065	GSM1425594	whole blood	control	30	M	450K	control
GSE59065	GSM1425597	whole blood	control	26	F	450K	control
GSE59065	GSM1425614	whole blood	control	28	M	450K	control
GSE59065	GSM1425626	whole blood	control	28	F	450K	control
GSE59065	GSM1425632	whole blood	control	30	F	450K	control
GSE59065	GSM1425638	whole blood	control	26	M	450K	control
GSE59065	GSM1425647	whole blood	control	25	M	450K	control
GSE59065	GSM1425650	whole blood	control	28	M	450K	control
GSE59065	GSM1425665	whole blood	control	28	F	450K	control
GSE59065	GSM1425677	whole blood	control	28	F	450K	control
GSE59065	GSM1425698	whole blood	control	29	F	450K	control
GSE59065	GSM1425708	whole blood	control	27	F	450K	control
GSE59065	GSM1425735	whole blood	control	27	F	450K	control
GSE59065	GSM1425741	whole blood	control	25	F	450K	control
GSE59065	GSM1425750	whole blood	control	22	F	450K	control
GSE59065	GSM1425758	whole blood	control	24	F	450K	control
GSE59505	GSM1438514	whole blood	control	28	M	450K	control
GSE59505	GSM1438515	whole blood	control	24	M	450K	control
GSE59505	GSM1438516	whole blood	control	27	M	450K	control
GSE60132	GSM1466019	whole blood	control	27	M	450K	control
GSE60132	GSM1466022	whole blood	control	29	M	450K	control
GSE60132	GSM1466025	whole blood	control	17	M	450K	control
GSE60132	GSM1466026	whole blood	control	15	F	450K	control
GSE60132	GSM1466036	whole blood	control	29	M	450K	control
GSE60132	GSM1466043	whole blood	control	25	F	450K	control
GSE60132	GSM1466086	whole blood	control	21	F	450K	control
GSE60132	GSM1466090	whole blood	control	21	M	450K	control
GSE60132	GSM1466093	whole blood	control	22	F	450K	control
GSE60132	GSM1466096	whole blood	control	19	F	450K	control
GSE60132	GSM1466099	whole blood	control	21	F	450K	control
GSE60132	GSM1466100	whole blood	control	27	M	450K	control
GSE60132	GSM1466101	whole blood	control	27	M	450K	control
GSE60132	GSM1466103	whole blood	control	22	F	450K	control
GSE60132	GSM1466106	whole blood	control	20	F	450K	control
GSE60132	GSM1466110	whole blood	control	25	F	450K	control
GSE60132	GSM1466111	whole blood	control	20	F	450K	control
GSE60132	GSM1466112	whole blood	control	21	F	450K	control
GSE60132	GSM1466117	whole blood	control	25	F	450K	control
GSE60132	GSM1466124	whole blood	control	21	F	450K	control
GSE60132	GSM1466134	whole blood	control	14	F	450K	control
GSE60132	GSM1466135	whole blood	control	10	F	450K	control
GSE60132	GSM1466137	whole blood	control	16	M	450K	control
GSE60132	GSM1466138	whole blood	control	12	M	450K	control
GSE60132	GSM1466142	whole blood	control	15	F	450K	control
GSE60132	GSM1466143	whole blood	control	10	M	450K	control
GSE60132	GSM1466144	whole blood	control	14	F	450K	control
GSE60132	GSM1466145	whole blood	control	11	F	450K	control
GSE60132	GSM1466151	whole blood	control	15	M	450K	control
GSE60132	GSM1466153	whole blood	control	17	F	450K	control
GSE60132	GSM1466154	whole blood	control	16	M	450K	control
GSE60132	GSM1466156	whole blood	control	17	M	450K	control
GSE60132	GSM1466158	whole blood	control	12	M	450K	control
GSE60132	GSM1466159	whole blood	control	10	M	450K	control
GSE60132	GSM1466161	whole blood	control	17	F	450K	control
GSE60132	GSM1466164	whole blood	control	10	F	450K	control
GSE60132	GSM1466167	whole blood	control	15	M	450K	control
GSE60132	GSM1466169	whole blood	control	12	M	450K	control
GSE60132	GSM1466170	whole blood	control	10	M	450K	control
GSE60132	GSM1466173	whole blood	control	12	M	450K	control
GSE61496	GSM1506353	whole blood	control	30	F	450K	control
GSE61496	GSM1506359	whole blood	control	30	F	450K	control
GSE61496	GSM1506433	whole blood	control	30	M	450K	control
GSE61496	GSM1506434	whole blood	control	30	F	450K	control
GSE61496	GSM1506435	whole blood	control	30	F	450K	control
GSE61496	GSM1506436	whole blood	control	30	M	450K	control
GSE61496	GSM1506437	whole blood	control	30	F	450K	control
GSE61496	GSM1506439	whole blood	control	30	M	450K	control
GSE61496	GSM1506440	whole blood	control	30	F	450K	control
GSE61496	GSM1506441	whole blood	control	30	F	450K	control
GSE61496	GSM1506442	whole blood	control	30	M	450K	control
GSE61496	GSM1506443	whole blood	control	30	F	450K	control
GSE61496	GSM1506444	whole blood	control	30	M	450K	control
GSE61496	GSM1506450	whole blood	control	30	M	450K	control
GSE61496	GSM1506568	whole blood	control	30	M	450K	control
GSE61496	GSM1506574	whole blood	control	30	M	450K	control
GSE64495	GSM1572585	whole blood	control	24.2	F	450K	control
GSE64495	GSM1572597	whole blood	control	24.3	M	450K	control
GSE64495	GSM1572607	whole blood	control	10.8	F	450K	control
GSE65638	GSM1602316	whole blood	control	26	F	450K	control
GSE65638	GSM1602317	whole blood	control	26	F	450K	control
GSE65638	GSM1602318	whole blood	control	30	F	450K	control
GSE65638	GSM1602319	whole blood	control	30	F	450K	control
GSE65638	GSM1602322	whole blood	control	22	F	450K	control
GSE65638	GSM1602323	whole blood	control	22	F	450K	control
GSE65638	GSM1602324	whole blood	control	21	F	450K	control
GSE65638	GSM1602325	whole blood	control	21	F	450K	control
GSE65638	GSM1602328	whole blood	control	25	F	450K	control
GSE65638	GSM1602330	whole blood	control	22	F	450K	control
GSE65638	GSM1602331	whole blood	control	22	F	450K	control
GSE67530	GSM1648912	whole blood	control	26	F	450K	control
GSE67530	GSM1648917	whole blood	control	28	M	450K	control
GSE67530	GSM1648941	whole blood	control	22	M	450K	control
GSE67530	GSM1648959	whole blood	control	27	M	450K	control
GSE67530	GSM1648992	whole blood	control	25	F	450K	control
GSE67530	GSM1649020	whole blood	control	26	F	450K	control
GSE67705	GSM1653285	whole blood	control	27	M	450K	control
GSE67705	GSM1653298	whole blood	control	27	M	450K	control
GSE67705	GSM1653304	whole blood	control	29	M	450K	control
GSE67705	GSM1653315	whole blood	control	30	M	450K	control
GSE67705	GSM1653319	whole blood	control	30	M	450K	control
GSE72680	GSM1868037	whole blood	control	20	F	450K	control
GSE72680	GSM1868043	whole blood	control	25	F	450K	control
GSE72680	GSM1868051	whole blood	control	20	F	450K	control
GSE72680	GSM1868057	whole blood	control	30	F	450K	control
GSE72680	GSM1868066	whole blood	control	30	F	450K	control
GSE72680	GSM1868071	whole blood	control	23	F	450K	control
GSE72680	GSM1868076	whole blood	control	21	F	450K	control
GSE72680	GSM1868080	whole blood	control	27	F	450K	control
GSE72680	GSM1868089	whole blood	control	25	F	450K	control
GSE72680	GSM1868093	whole blood	control	25	F	450K	control
GSE72680	GSM1868094	whole blood	control	22	M	450K	control
GSE72680	GSM1868100	whole blood	control	19	F	450K	control
GSE72680	GSM1868101	whole blood	control	30	F	450K	control
GSE72680	GSM1868102	whole blood	control	25	F	450K	control
GSE72680	GSM1868103	whole blood	control	28	F	450K	control
GSE72680	GSM1868105	whole blood	control	27	F	450K	control
GSE72680	GSM1868108	whole blood	control	21	F	450K	control
GSE72680	GSM1868109	whole blood	control	19	F	450K	control
GSE72680	GSM1868110	whole blood	control	30	M	450K	control
GSE72680	GSM1868112	whole blood	control	28	M	450K	control
GSE72680	GSM1868115	whole blood	control	30	F	450K	control
GSE72680	GSM1868123	whole blood	control	21	F	450K	control
GSE72680	GSM1868128	whole blood	control	27	F	450K	control
GSE72680	GSM1868139	whole blood	control	24	F	450K	control
GSE72680	GSM1868172	whole blood	control	21	F	450K	control
GSE72680	GSM1868173	whole blood	control	30	F	450K	control
GSE72680	GSM1868175	whole blood	control	29	F	450K	control
GSE72680	GSM1868202	whole blood	control	29	M	450K	control
GSE72680	GSM1868206	whole blood	control	25	M	450K	control
GSE72680	GSM1868208	whole blood	control	28	M	450K	control
GSE72680	GSM1868211	whole blood	control	29	M	450K	control
GSE72680	GSM1868224	whole blood	control	22	F	450K	control
GSE72680	GSM1868225	whole blood	control	27	F	450K	control
GSE72680	GSM1868227	whole blood	control	22	F	450K	control
GSE72680	GSM1868230	whole blood	control	20	F	450K	control
GSE72680	GSM1868231	whole blood	control	25	F	450K	control
GSE72680	GSM1868236	whole blood	control	25	M	450K	control
GSE72680	GSM1868238	whole blood	control	30	F	450K	control
GSE72680	GSM1868240	whole blood	control	19	M	450K	control
GSE72680	GSM1868243	whole blood	control	23	F	450K	control
GSE72680	GSM1868248	whole blood	control	29	F	450K	control
GSE72680	GSM1868249	whole blood	control	27	M	450K	control
GSE72680	GSM1868251	whole blood	control	20	F	450K	control
GSE72680	GSM1868255	whole blood	control	23	F	450K	control
GSE72680	GSM1868256	whole blood	control	26	F	450K	control
GSE72680	GSM1868258	whole blood	control	29	M	450K	control
GSE72680	GSM1868259	whole blood	control	19	F	450K	control
GSE72680	GSM1868268	whole blood	control	21	M	450K	control
GSE72680	GSM1868269	whole blood	control	20	F	450K	control
GSE72680	GSM1868275	whole blood	control	19	F	450K	control
GSE72680	GSM1868279	whole blood	control	23	F	450K	control
GSE72680	GSM1868280	whole blood	control	26	F	450K	control
GSE72680	GSM1868292	whole blood	control	25	F	450K	control
GSE72680	GSM1868305	whole blood	control	29	F	450K	control
GSE72680	GSM1868306	whole blood	control	26	F	450K	control
GSE72680	GSM1868310	whole blood	control	23	F	450K	control
GSE72680	GSM1868333	whole blood	control	20	M	450K	control
GSE72680	GSM1868340	whole blood	control	27	F	450K	control
GSE72680	GSM1868344	whole blood	control	26	F	450K	control
GSE72680	GSM1868355	whole blood	control	27	F	450K	control
GSE72680	GSM1868356	whole blood	control	25	F	450K	control
GSE72680	GSM1868357	whole blood	control	19	F	450K	control
GSE72680	GSM1868358	whole blood	control	25	F	450K	control
GSE72680	GSM1868360	whole blood	control	20	F	450K	control
GSE72680	GSM1868388	whole blood	control	23	F	450K	control
GSE72680	GSM1868390	whole blood	control	21	F	450K	control
GSE72680	GSM1868396	whole blood	control	21	F	450K	control
GSE72680	GSM1868400	whole blood	control	20	F	450K	control
GSE72680	GSM1868404	whole blood	control	21	F	450K	control
GSE72680	GSM1868421	whole blood	control	20	F	450K	control
GSE72680	GSM1946539	whole blood	control	26	F	450K	control
GSE72680	GSM1946542	whole blood	control	30	M	450K	control
GSE72680	GSM1946554	whole blood	control	26	F	450K	control
GSE72777	GSM1871369	whole blood	control	14	M	450K	control
GSE72777	GSM1871370	whole blood	control	10.75	F	450K	control
GSE72777	GSM1871377	whole blood	control	24.17	F	450K	control
GSE72777	GSM1871383	whole blood	control	24.33	M	450K	control
GSE72777	GSM1871387	whole blood	control	21	M	450K	control
GSE72777	GSM1871389	whole blood	control	21	F	450K	control
GSE72777	GSM1871390	whole blood	control	24	F	450K	control
GSE72777	GSM1871400	whole blood	control	10	F	450K	control
GSE72777	GSM1871401	whole blood	control	29	F	450K	control
GSE72777	GSM1871410	whole blood	control	27	F	450K	control
GSE72777	GSM1871411	whole blood	control	14	F	450K	control
GSE72777	GSM1871414	whole blood	control	30	M	450K	control
GSE73103	GSM1886365	whole blood	control	25	M	450K	control
GSE73103	GSM1886366	whole blood	control	28	M	450K	control
GSE73103	GSM1886367	whole blood	control	21	F	450K	control
GSE73103	GSM1886368	whole blood	control	24	M	450K	control
GSE73103	GSM1886369	whole blood	control	24	M	450K	control
GSE73103	GSM1886370	whole blood	control	25	F	450K	control
GSE73103	GSM1886372	whole blood	control	23	M	450K	control
GSE73103	GSM1886373	whole blood	control	20	M	450K	control
GSE73103	GSM1886374	whole blood	control	22	F	450K	control
GSE73103	GSM1886376	whole blood	control	23	F	450K	control
GSE73103	GSM1886377	whole blood	control	27	M	450K	control
GSE73103	GSM1886378	whole blood	control	20	M	450K	control
GSE73103	GSM1886379	whole blood	control	28	M	450K	control
GSE73103	GSM1886380	whole blood	control	26	M	450K	control
GSE73103	GSM1886381	whole blood	control	24	F	450K	control
GSE73103	GSM1886383	whole blood	control	23	M	450K	control
GSE73103	GSM1886384	whole blood	control	26	M	450K	control
GSE73103	GSM1886385	whole blood	control	19	F	450K	control
GSE73103	GSM1886386	whole blood	control	23	M	450K	control
GSE73103	GSM1886388	whole blood	control	22	M	450K	control
GSE73103	GSM1886389	whole blood	control	20	M	450K	control
GSE73103	GSM1886390	whole blood	control	22	M	450K	control
GSE73103	GSM1886392	whole blood	control	21	M	450K	control
GSE73103	GSM1886393	whole blood	control	19	M	450K	control
GSE73103	GSM1886394	whole blood	control	21	M	450K	control
GSE73103	GSM1886395	whole blood	control	23	M	450K	control
GSE73103	GSM1886397	whole blood	control	22	M	450K	control
GSE73103	GSM1886398	whole blood	control	24	M	450K	control
GSE73103	GSM1886399	whole blood	control	21	M	450K	control
GSE73103	GSM1886400	whole blood	control	30	M	450K	control
GSE73103	GSM1886402	whole blood	control	23	M	450K	control
GSE73103	GSM1886403	whole blood	control	28	M	450K	control
GSE73103	GSM1886404	whole blood	control	28	M	450K	control
GSE73103	GSM1886405	whole blood	control	26	M	450K	control
GSE73103	GSM1886406	whole blood	control	24	M	450K	control
GSE73103	GSM1886407	whole blood	control	20	M	450K	control
GSE73103	GSM1886409	whole blood	control	25	M	450K	control
GSE73103	GSM1886410	whole blood	control	20	F	450K	control
GSE73103	GSM1886411	whole blood	control	23	F	450K	control
GSE73103	GSM1886412	whole blood	control	21	M	450K	control
GSE73103	GSM1886413	whole blood	control	22	M	450K	control
GSE73103	GSM1886416	whole blood	control	22	M	450K	control
GSE73103	GSM1886417	whole blood	control	24	M	450K	control
GSE73103	GSM1886418	whole blood	control	24	M	450K	control
GSE73103	GSM1886419	whole blood	control	25	M	450K	control
GSE73103	GSM1886420	whole blood	control	23	M	450K	control
GSE73103	GSM1886421	whole blood	control	24	M	450K	control
GSE73103	GSM1886422	whole blood	control	22	F	450K	control
GSE73103	GSM1886423	whole blood	control	28	F	450K	control
GSE73103	GSM1886425	whole blood	control	25	M	450K	control
GSE73103	GSM1886426	whole blood	control	24	M	450K	control
GSE73103	GSM1886427	whole blood	control	19	M	450K	control
GSE73103	GSM1886429	whole blood	control	19	M	450K	control
GSE73103	GSM1886430	whole blood	control	24	M	450K	control
GSE73103	GSM1886431	whole blood	control	25	M	450K	control
GSE73103	GSM1886435	whole blood	control	28	M	450K	control
GSE73103	GSM1886436	whole blood	control	20	M	450K	control
GSE73103	GSM1886437	whole blood	control	26	M	450K	control
GSE73103	GSM1886438	whole blood	control	27	M	450K	control
GSE73103	GSM1886439	whole blood	control	21	F	450K	control
GSE73103	GSM1886440	whole blood	control	23	M	450K	control
GSE73103	GSM1886441	whole blood	control	21	M	450K	control
GSE73103	GSM1886442	whole blood	control	19	M	450K	control
GSE73103	GSM1886443	whole blood	control	19	M	450K	control
GSE73103	GSM1886444	whole blood	control	20	M	450K	control
GSE73103	GSM1886445	whole blood	control	25	M	450K	control
GSE73103	GSM1886446	whole blood	control	23	F	450K	control
GSE73103	GSM1886447	whole blood	control	19	M	450K	control
GSE73103	GSM1886448	whole blood	control	24	M	450K	control
GSE73103	GSM1886449	whole blood	control	20	F	450K	control
GSE73103	GSM1886450	whole blood	control	22	M	450K	control
GSE73103	GSM1886452	whole blood	control	28	M	450K	control
GSE73103	GSM1886454	whole blood	control	24	F	450K	control
GSE73103	GSM1886455	whole blood	control	19	M	450K	control
GSE73103	GSM1886456	whole blood	control	25	M	450K	control
GSE73103	GSM1886461	whole blood	control	25	F	450K	control
GSE73103	GSM1886464	whole blood	control	20	M	450K	control
GSE73103	GSM1886465	whole blood	control	19	M	450K	control
GSE73103	GSM1886466	whole blood	control	21	M	450K	control
GSE73103	GSM1886467	whole blood	control	25	M	450K	control
GSE73103	GSM1886468	whole blood	control	27	M	450K	control
GSE73103	GSM1886469	whole blood	control	24	F	450K	control
GSE73103	GSM1886471	whole blood	control	20	F	450K	control
GSE73103	GSM1886472	whole blood	control	25	F	450K	control
GSE73103	GSM1886473	whole blood	control	23	F	450K	control
GSE73103	GSM1886476	whole blood	control	24	F	450K	control
GSE73103	GSM1886477	whole blood	control	26	M	450K	control
GSE73103	GSM1886478	whole blood	control	25	F	450K	control
GSE73103	GSM1886482	whole blood	control	21	M	450K	control
GSE73103	GSM1886483	whole blood	control	25	M	450K	control
GSE73103	GSM1886484	whole blood	control	25	M	450K	control
GSE73103	GSM1886485	whole blood	control	25	M	450K	control
GSE73103	GSM1886486	whole blood	control	25	M	450K	control
GSE73103	GSM1886487	whole blood	control	21	F	450K	control
GSE73103	GSM1886489	whole blood	control	24	F	450K	control
GSE73103	GSM1886490	whole blood	control	26	M	450K	control
GSE73103	GSM1886492	whole blood	control	19	M	450K	control
GSE73103	GSM1886493	whole blood	control	24	M	450K	control
GSE73103	GSM1886494	whole blood	control	23	M	450K	control
GSE73103	GSM1886495	whole blood	control	22	M	450K	control
GSE73103	GSM1886496	whole blood	control	21	F	450K	control
GSE73103	GSM1886497	whole blood	control	24	M	450K	control
GSE73103	GSM1886498	whole blood	control	23	M	450K	control
GSE73103	GSM1886499	whole blood	control	23	F	450K	control
GSE73103	GSM1886500	whole blood	control	27	M	450K	control
GSE73103	GSM1886501	whole blood	control	28	M	450K	control
GSE73103	GSM1886503	whole blood	control	23	F	450K	control
GSE73103	GSM1886504	whole blood	control	25	M	450K	control
GSE73103	GSM1886505	whole blood	control	20	M	450K	control
GSE73103	GSM1886507	whole blood	control	27	M	450K	control
GSE73103	GSM1886508	whole blood	control	19	M	450K	control
GSE73103	GSM1886509	whole blood	control	25	M	450K	control
GSE73103	GSM1886511	whole blood	control	24	F	450K	control
GSE73103	GSM1886512	whole blood	control	25	M	450K	control
GSE73103	GSM1886513	whole blood	control	19	M	450K	control
GSE73103	GSM1886514	whole blood	control	30	M	450K	control
GSE73103	GSM1886515	whole blood	control	24	M	450K	control
GSE73103	GSM1886516	whole blood	control	22	M	450K	control
GSE73103	GSM1886517	whole blood	control	20	M	450K	control
GSE73103	GSM1886520	whole blood	control	24	F	450K	control
GSE73103	GSM1886521	whole blood	control	24	F	450K	control
GSE73103	GSM1886523	whole blood	control	27	M	450K	control
GSE73103	GSM1886524	whole blood	control	26	M	450K	control
GSE73103	GSM1886525	whole blood	control	24	M	450K	control
GSE73103	GSM1886526	whole blood	control	19	M	450K	control
GSE73103	GSM1886527	whole blood	control	19	M	450K	control
GSE73103	GSM1886528	whole blood	control	24	M	450K	control
GSE73103	GSM1886532	whole blood	control	20	M	450K	control
GSE73103	GSM1886534	whole blood	control	19	M	450K	control
GSE73103	GSM1886535	whole blood	control	30	M	450K	control
GSE73103	GSM1886536	whole blood	control	25	M	450K	control
GSE73103	GSM1886537	whole blood	control	23	M	450K	control
GSE73103	GSM1886539	whole blood	control	23	M	450K	control
GSE73103	GSM1886541	whole blood	control	27	M	450K	control
GSE73103	GSM1886542	whole blood	control	22	M	450K	control
GSE73103	GSM1886546	whole blood	control	25	M	450K	control
GSE73103	GSM1886548	whole blood	control	23	M	450K	control
GSE73103	GSM1886549	whole blood	control	20	M	450K	control
GSE73103	GSM1886550	whole blood	control	30	M	450K	control
GSE73103	GSM1886551	whole blood	control	22	M	450K	control
GSE73103	GSM1886552	whole blood	control	27	M	450K	control
GSE73103	GSM1886553	whole blood	control	21	M	450K	control
GSE73103	GSM1886554	whole blood	control	25	M	450K	control
GSE73103	GSM1886555	whole blood	control	26	M	450K	control
GSE73103	GSM1886556	whole blood	control	21	M	450K	control
GSE73103	GSM1886558	whole blood	control	20	M	450K	control
GSE73103	GSM1886561	whole blood	control	28	M	450K	control
GSE73103	GSM1886562	whole blood	control	24	M	450K	control
GSE73103	GSM1886563	whole blood	control	28	M	450K	control
GSE73103	GSM1886564	whole blood	control	19	M	450K	control
GSE73103	GSM1886565	whole blood	control	21	M	450K	control
GSE73103	GSM1886568	whole blood	control	25	M	450K	control
GSE73103	GSM1886569	whole blood	control	25	M	450K	control
GSE73103	GSM1886571	whole blood	control	21	M	450K	control
GSE73103	GSM1886572	whole blood	control	24	M	450K	control
GSE73103	GSM1886573	whole blood	control	21	M	450K	control
GSE73103	GSM1886574	whole blood	control	21	M	450K	control
GSE73103	GSM1886577	whole blood	control	21	M	450K	control
GSE73103	GSM1886578	whole blood	control	23	F	450K	control
GSE73103	GSM1886579	whole blood	control	21	M	450K	control
GSE73103	GSM1886580	whole blood	control	25	M	450K	control
GSE73103	GSM1886582	whole blood	control	24	M	450K	control
GSE73103	GSM1886583	whole blood	control	23	F	450K	control
GSE73103	GSM1886584	whole blood	control	21	M	450K	control
GSE73103	GSM1886585	whole blood	control	22	F	450K	control
GSE73103	GSM1886586	whole blood	control	24	F	450K	control
GSE73103	GSM1886588	whole blood	control	28	M	450K	control
GSE73103	GSM1886589	whole blood	control	14	F	450K	control
GSE73103	GSM1886590	whole blood	control	15	F	450K	control
GSE73103	GSM1886591	whole blood	control	14	M	450K	control
GSE73103	GSM1886592	whole blood	control	16	M	450K	control
GSE73103	GSM1886593	whole blood	control	15	F	450K	control
GSE73103	GSM1886594	whole blood	control	16	M	450K	control
GSE73103	GSM1886595	whole blood	control	15	F	450K	control
GSE73103	GSM1886597	whole blood	control	15	F	450K	control
GSE73103	GSM1886598	whole blood	control	16	F	450K	control
GSE73103	GSM1886599	whole blood	control	16	F	450K	control
GSE73103	GSM1886601	whole blood	control	14	F	450K	control
GSE73103	GSM1886602	whole blood	control	15	F	450K	control
GSE73103	GSM1886604	whole blood	control	15	F	450K	control
GSE73103	GSM1886605	whole blood	control	15	F	450K	control
GSE73103	GSM1886606	whole blood	control	14	M	450K	control
GSE73103	GSM1886607	whole blood	control	15	M	450K	control
GSE73103	GSM1886608	whole blood	control	15	M	450K	control
GSE73103	GSM1886619	whole blood	control	16	F	450K	control
GSE73103	GSM1886620	whole blood	control	15	F	450K	control
GSE73103	GSM1886621	whole blood	control	15	F	450K	control
GSE73103	GSM1886622	whole blood	control	16	F	450K	control
GSE73103	GSM1886624	whole blood	control	16	F	450K	control
GSE73103	GSM1886627	whole blood	control	15	F	450K	control
GSE73103	GSM1886628	whole blood	control	15	F	450K	control
GSE73103	GSM1886629	whole blood	control	14	F	450K	control
GSE73103	GSM1886630	whole blood	control	15	F	450K	control
GSE73103	GSM1886631	whole blood	control	15	F	450K	control
GSE73103	GSM1886635	whole blood	control	15	F	450K	control
GSE73103	GSM1886636	whole blood	control	15	F	450K	control
GSE73103	GSM1886637	whole blood	control	15	F	450K	control
GSE73103	GSM1886638	whole blood	control	14	F	450K	control
GSE73103	GSM1886639	whole blood	control	14	M	450K	control
GSE73103	GSM1886641	whole blood	control	15	M	450K	control
GSE73103	GSM1886642	whole blood	control	15	F	450K	control
GSE73103	GSM1886643	whole blood	control	15	M	450K	control
GSE73103	GSM1886644	whole blood	control	15	M	450K	control
GSE73103	GSM1886645	whole blood	control	15	F	450K	control
GSE73103	GSM1886646	whole blood	control	15	M	450K	control
GSE73103	GSM1886647	whole blood	control	15	M	450K	control
GSE73103	GSM1886648	whole blood	control	15	F	450K	control
GSE73103	GSM1886649	whole blood	control	16	F	450K	control
GSE73103	GSM1886650	whole blood	control	14	M	450K	control
GSE73103	GSM1886651	whole blood	control	15	F	450K	control
GSE73103	GSM1886652	whole blood	control	15	M	450K	control
GSE73103	GSM1886653	whole blood	control	15	F	450K	control
GSE73103	GSM1886655	whole blood	control	15	F	450K	control
GSE73103	GSM1886656	whole blood	control	15	F	450K	control
GSE73103	GSM1886658	whole blood	control	15	F	450K	control
GSE73103	GSM1886659	whole blood	control	15	M	450K	control
GSE73103	GSM1886661	whole blood	control	14	F	450K	control
GSE73103	GSM1886662	whole blood	control	15	F	450K	control
GSE73103	GSM1886663	whole blood	control	14	F	450K	control
GSE73103	GSM1886664	whole blood	control	15	F	450K	control
GSE73103	GSM1886666	whole blood	control	15	F	450K	control
GSE73103	GSM1886667	whole blood	control	15	F	450K	control
GSE73103	GSM1886668	whole blood	control	15	F	450K	control
GSE73103	GSM1886669	whole blood	control	14	F	450K	control
GSE73103	GSM1886670	whole blood	control	15	F	450K	control
GSE73103	GSM1886671	whole blood	control	15	F	450K	control
GSE73103	GSM1886672	whole blood	control	15	F	450K	control
GSE73103	GSM1886674	whole blood	control	15	F	450K	control
GSE73103	GSM1886675	whole blood	control	15	F	450K	control
GSE73103	GSM1886676	whole blood	control	15	M	450K	control
GSE73103	GSM1886679	whole blood	control	15	M	450K	control
GSE73103	GSM1886680	whole blood	control	15	F	450K	control
GSE73103	GSM1886681	whole blood	control	16	F	450K	control
GSE73103	GSM1886682	whole blood	control	15	F	450K	control
GSE73103	GSM1886683	whole blood	control	16	M	450K	control
GSE73103	GSM1886687	whole blood	control	15	F	450K	control
GSE73103	GSM1886690	whole blood	control	16	M	450K	control
GSE73103	GSM1886692	whole blood	control	15	M	450K	control
GSE73103	GSM1886713	whole blood	control	16	F	450K	control
GSE73103	GSM1886716	whole blood	control	15	F	450K	control
GSE73103	GSM1886720	whole blood	control	16	M	450K	control
GSE73103	GSM1886726	whole blood	control	16	F	450K	control
GSE73103	GSM1886774	whole blood	control	16	F	450K	control
GSE73103	GSM1886775	whole blood	control	16	F	450K	control
GSE73103	GSM1886778	whole blood	control	16	F	450K	control
GSE73103	GSM1886779	whole blood	control	16	M	450K	control
GSE73103	GSM1886780	whole blood	control	16	F	450K	control
GSE73103	GSM1886781	whole blood	control	16	F	450K	control
GSE73103	GSM1886783	whole blood	control	16	M	450K	control
GSE73103	GSM1886785	whole blood	control	16	M	450K	control
GSE73103	GSM1886786	whole blood	control	16	F	450K	control
GSE73103	GSM1886788	whole blood	control	16	F	450K	control
GSE73103	GSM1886789	whole blood	control	16	F	450K	control
GSE73103	GSM1886790	whole blood	control	16	F	450K	control
GSE73103	GSM1886791	whole blood	control	16	F	450K	control
GSE73103	GSM1886793	whole blood	control	16	F	450K	control
GSE73103	GSM1886794	whole blood	control	16	F	450K	control
GSE73103	GSM1886795	whole blood	control	16	M	450K	control
GSE73103	GSM1886796	whole blood	control	16	M	450K	control
GSE73103	GSM1886797	whole blood	control	16	F	450K	control
GSE73103	GSM1886798	whole blood	control	16	F	450K	control
GSE73103	GSM1886800	whole blood	control	16	M	450K	control
GSE73103	GSM1886801	whole blood	control	16	F	450K	control
GSE73103	GSM1886802	whole blood	control	16	M	450K	control
GSE73103	GSM1886803	whole blood	control	16	M	450K	control
GSE77056	GSM2043144	whole blood	control	27	M	450K	control
GSE77056	GSM2043145	whole blood	control	23	M	450K	control
GSE77056	GSM2043146	whole blood	control	23	M	450K	control
GSE77056	GSM2043150	whole blood	control	23	M	450K	control
GSE77056	GSM2043151	whole blood	control	23	M	450K	control
GSE77056	GSM2043154	whole blood	control	28	M	450K	control
GSE77056	GSM2043156	whole blood	control	29	M	450K	control
GSE77056	GSM2043157	whole blood	control	26	M	450K	control
GSE77056	GSM2043158	whole blood	control	24	M	450K	control
GSE77056	GSM2043159	whole blood	control	24	M	450K	control
GSE77056	GSM2043160	whole blood	control	27	M	450K	control
GSE77056	GSM2043162	whole blood	control	25	M	450K	control
GSE77056	GSM2043164	whole blood	control	23	M	450K	control
GSE77056	GSM2043165	whole blood	control	27	M	450K	control
GSE77056	GSM2043166	whole blood	control	29	M	450K	control
GSE77696	GSM2056550	whole blood	control	30	M	450K	control
GSE77696	GSM2056568	whole blood	control	27	F	450K	control
GSE81961	GSM2178670	whole blood	control	28	F	450K	control
GSE81961	GSM2178677	whole blood	control	28.21	F	450K	control
GSE81961	GSM2178681	whole blood	control	29.82	F	450K	control
GSE81961	GSM2178683	whole blood	control	27.19	F	450K	control
GSE81961	GSM2178687	whole blood	control	26.4	F	450K	control
GSE81961	GSM2178693	whole blood	control	29.99	F	450K	control
GSE81961	GSM2178694	whole blood	control	29.7	F	450K	control
GSE84727	GSM2250283	whole blood	control	25.9	M	450K	control
GSE84727	GSM2250292	whole blood	control	24.8	F	450K	control
GSE84727	GSM2250293	whole blood	control	25.5	M	450K	control
GSE84727	GSM2250299	whole blood	control	27.6	F	450K	control
GSE84727	GSM2250300	whole blood	control	21.5	M	450K	control
GSE84727	GSM2250304	whole blood	control	27.9	F	450K	control
GSE84727	GSM2250321	whole blood	control	29	M	450K	control
GSE84727	GSM2250331	whole blood	control	27.4	M	450K	control
GSE84727	GSM2250336	whole blood	control	19.2	M	450K	control
GSE84727	GSM2250346	whole blood	control	28.3	M	450K	control
GSE84727	GSM2250356	whole blood	control	21.3	M	450K	control
GSE84727	GSM2250358	whole blood	control	24.9	M	450K	control
GSE84727	GSM2250370	whole blood	control	24.4	F	450K	control
GSE84727	GSM2250375	whole blood	control	20.3	F	450K	control
GSE84727	GSM2250385	whole blood	control	28.4	M	450K	control
GSE84727	GSM2250394	whole blood	control	24.9	F	450K	control
GSE84727	GSM2250407	whole blood	control	26.2	M	450K	control
GSE84727	GSM2250439	whole blood	control	23.9	M	450K	control
GSE84727	GSM2250497	whole blood	control	29.5	M	450K	control
GSE84727	GSM2250510	whole blood	control	25.2	M	450K	control
GSE84727	GSM2250513	whole blood	control	25	M	450K	control
GSE84727	GSM2250520	whole blood	control	28.2	F	450K	control
GSE84727	GSM2250528	whole blood	control	29.9	F	450K	control
GSE84727	GSM2250532	whole blood	control	28.8	F	450K	control
GSE84727	GSM2250535	whole blood	control	23.4	M	450K	control
GSE84727	GSM2250539	whole blood	control	21.6	F	450K	control
GSE84727	GSM2250557	whole blood	control	25.2	F	450K	control
GSE84727	GSM2250570	whole blood	control	26.5	M	450K	control
GSE84727	GSM2250571	whole blood	control	18.3	M	450K	control
GSE84727	GSM2250576	whole blood	control	27	M	450K	control
GSE84727	GSM2250577	whole blood	control	26.2	M	450K	control
GSE84727	GSM2250579	whole blood	control	28.2	M	450K	control
GSE84727	GSM2250589	whole blood	control	26.1	F	450K	control
GSE84727	GSM2250595	whole blood	control	30	M	450K	control
GSE84727	GSM2250604	whole blood	control	21.9	F	450K	control
GSE84727	GSM2250629	whole blood	control	23.1	M	450K	control
GSE84727	GSM2250630	whole blood	control	24.7	M	450K	control
GSE84727	GSM2250653	whole blood	control	27.2	M	450K	control
GSE84727	GSM2250660	whole blood	control	28.5	F	450K	control
GSE84727	GSM2250669	whole blood	control	27.3	F	450K	control
GSE84727	GSM2250670	whole blood	control	26.4	F	450K	control
GSE84727	GSM2250678	whole blood	control	26.7	M	450K	control
GSE84727	GSM2250693	whole blood	control	20.1	M	450K	control
GSE84727	GSM2250694	whole blood	control	29.3	M	450K	control
GSE84727	GSM2250695	whole blood	control	27.8	M	450K	control
GSE84727	GSM2250704	whole blood	control	28	M	450K	control
GSE85506	GSM2267979	whole blood	control	23	F	450K	control
GSE85506	GSM2267983	whole blood	control	26	F	450K	control
GSE85506	GSM2267993	whole blood	control	19	F	450K	control
GSE85506	GSM2268004	whole blood	control	24	F	450K	control
GSE85506	GSM2268008	whole blood	control	26	F	450K	control
GSE87571	GSM2333903	whole blood	control	23	M	450K	control
GSE87571	GSM2333921	whole blood	control	29	M	450K	control
GSE87571	GSM2333923	whole blood	control	22	M	450K	control
GSE87571	GSM2333956	whole blood	control	28	M	450K	control
GSE87571	GSM2333959	whole blood	control	25	M	450K	control
GSE87571	GSM2333961	whole blood	control	22	F	450K	control
GSE87571	GSM2333962	whole blood	control	23	M	450K	control
GSE87571	GSM2333963	whole blood	control	17	M	450K	control
GSE87571	GSM2333965	whole blood	control	21	M	450K	control
GSE87571	GSM2333975	whole blood	control	23	M	450K	control
GSE87571	GSM2333976	whole blood	control	25	F	450K	control
GSE87571	GSM2333982	whole blood	control	19	F	450K	control
GSE87571	GSM2333983	whole blood	control	16	F	450K	control
GSE87571	GSM2333985	whole blood	control	19	M	450K	control
GSE87571	GSM2333990	whole blood	control	17	F	450K	control
GSE87571	GSM2334018	whole blood	control	20	M	450K	control
GSE87571	GSM2334022	whole blood	control	22	F	450K	control
GSE87571	GSM2334024	whole blood	control	15	F	450K	control
GSE87571	GSM2334035	whole blood	control	17	M	450K	control
GSE87571	GSM2334039	whole blood	control	20	M	450K	control
GSE87571	GSM2334045	whole blood	control	20	F	450K	control
GSE87571	GSM2334049	whole blood	control	26	M	450K	control
GSE87571	GSM2334057	whole blood	control	17	F	450K	control
GSE87571	GSM2334058	whole blood	control	19	M	450K	control
GSE87571	GSM2334060	whole blood	control	26	M	450K	control
GSE87571	GSM2334062	whole blood	control	17	M	450K	control
GSE87571	GSM2334071	whole blood	control	27	M	450K	control
GSE87571	GSM2334072	whole blood	control	22	F	450K	control
GSE87571	GSM2334082	whole blood	control	30	M	450K	control
GSE87571	GSM2334094	whole blood	control	22	F	450K	control
GSE87571	GSM2334102	whole blood	control	29	F	450K	control
GSE87571	GSM2334104	whole blood	control	29	F	450K	control
GSE87571	GSM2334105	whole blood	control	27	M	450K	control
GSE87571	GSM2334109	whole blood	control	16	M	450K	control
GSE87571	GSM2334117	whole blood	control	25	F	450K	control
GSE87571	GSM2334131	whole blood	control	22	F	450K	control
GSE87571	GSM2334135	whole blood	control	15	M	450K	control
GSE87571	GSM2334138	whole blood	control	19	M	450K	control
GSE87571	GSM2334145	whole blood	control	17	M	450K	control
GSE87571	GSM2334147	whole blood	control	17	F	450K	control
GSE87571	GSM2334151	whole blood	control	19	M	450K	control
GSE87571	GSM2334152	whole blood	control	15	F	450K	control
GSE87571	GSM2334153	whole blood	control	15	F	450K	control
GSE87571	GSM2334156	whole blood	control	17	F	450K	control
GSE87571	GSM2334157	whole blood	control	23	M	450K	control
GSE87571	GSM2334158	whole blood	control	22	F	450K	control
GSE87571	GSM2334160	whole blood	control	24	M	450K	control
GSE87571	GSM2334167	whole blood	control	19	F	450K	control
GSE87571	GSM2334175	whole blood	control	21	F	450K	control
GSE87571	GSM2334181	whole blood	control	16	F	450K	control
GSE87571	GSM2334190	whole blood	control	23	F	450K	control
GSE87571	GSM2334192	whole blood	control	17	M	450K	control
GSE87571	GSM2334194	whole blood	control	24	M	450K	control
GSE87571	GSM2334195	whole blood	control	29	M	450K	control
GSE87571	GSM2334197	whole blood	control	16	F	450K	control
GSE87571	GSM2334199	whole blood	control	27	F	450K	control
GSE87571	GSM2334200	whole blood	control	19	F	450K	control
GSE87571	GSM2334207	whole blood	control	21	F	450K	control
GSE87571	GSM2334208	whole blood	control	20	M	450K	control
GSE87571	GSM2334209	whole blood	control	19	F	450K	control
GSE87571	GSM2334212	whole blood	control	16	M	450K	control
GSE87571	GSM2334216	whole blood	control	19	F	450K	control
GSE87571	GSM2334222	whole blood	control	15	M	450K	control
GSE87571	GSM2334234	whole blood	control	25	M	450K	control
GSE87571	GSM2334237	whole blood	control	26	M	450K	control
GSE87571	GSM2334247	whole blood	control	25	F	450K	control
GSE87571	GSM2334251	whole blood	control	29	F	450K	control
GSE87571	GSM2334262	whole blood	control	15	M	450K	control
GSE87571	GSM2334274	whole blood	control	15	F	450K	control
GSE87571	GSM2334291	whole blood	control	21	F	450K	control
GSE87571	GSM2334293	whole blood	control	17	F	450K	control
GSE87571	GSM2334309	whole blood	control	22	F	450K	control
GSE87571	GSM2334310	whole blood	control	19	F	450K	control
GSE87571	GSM2334321	whole blood	control	19	F	450K	control
GSE87571	GSM2334325	whole blood	control	16	F	450K	control
GSE87571	GSM2334326	whole blood	control	17	M	450K	control
GSE87571	GSM2334327	whole blood	control	28	F	450K	control
GSE87571	GSM2334328	whole blood	control	23	F	450K	control
GSE87571	GSM2334332	whole blood	control	17	M	450K	control
GSE87571	GSM2334349	whole blood	control	15	M	450K	control
GSE87571	GSM2334356	whole blood	control	21	M	450K	control
GSE87571	GSM2334357	whole blood	control	25	M	450K	control
GSE87571	GSM2334358	whole blood	control	19	M	450K	control
GSE87571	GSM2334362	whole blood	control	15	F	450K	control
GSE87571	GSM2334364	whole blood	control	22	F	450K	control
GSE87571	GSM2334368	whole blood	control	25	M	450K	control
GSE87571	GSM2334370	whole blood	control	21	F	450K	control
GSE87571	GSM2334372	whole blood	control	21	F	450K	control
GSE87571	GSM2334376	whole blood	control	21	F	450K	control
GSE87571	GSM2334388	whole blood	control	15	M	450K	control
GSE87571	GSM2334397	whole blood	control	19	F	450K	control
GSE87571	GSM2334398	whole blood	control	23	F	450K	control
GSE87571	GSM2334399	whole blood	control	29	F	450K	control
GSE87571	GSM2334413	whole blood	control	16	M	450K	control
GSE87571	GSM2334414	whole blood	control	23	F	450K	control
GSE87571	GSM2334421	whole blood	control	20	M	450K	control
GSE87571	GSM2334427	whole blood	control	27	M	450K	control
GSE87571	GSM2334428	whole blood	control	17	M	450K	control
GSE87571	GSM2334429	whole blood	control	23	F	450K	control
GSE87571	GSM2334444	whole blood	control	25	M	450K	control
GSE87571	GSM2334446	whole blood	control	20	M	450K	control
GSE87571	GSM2334447	whole blood	control	21	F	450K	control
GSE87571	GSM2334450	whole blood	control	23	F	450K	control
GSE87571	GSM2334452	whole blood	control	23	F	450K	control
GSE87571	GSM2334456	whole blood	control	17	M	450K	control
GSE87571	GSM2334460	whole blood	control	17	M	450K	control
GSE87571	GSM2334463	whole blood	control	22	M	450K	control
GSE87571	GSM2334465	whole blood	control	19	F	450K	control
GSE87571	GSM2334468	whole blood	control	16	F	450K	control
GSE87571	GSM2334476	whole blood	control	21	F	450K	control
GSE87571	GSM2334484	whole blood	control	16	F	450K	control
GSE87571	GSM2334487	whole blood	control	23	F	450K	control
GSE87571	GSM2334490	whole blood	control	16	M	450K	control
GSE87571	GSM2334494	whole blood	control	19	M	450K	control
GSE87571	GSM2334497	whole blood	control	15	F	450K	control
GSE87571	GSM2334513	whole blood	control	20	M	450K	control
GSE87571	GSM2334526	whole blood	control	23	F	450K	control
GSE87571	GSM2334528	whole blood	control	30	F	450K	control
GSE87571	GSM2334531	whole blood	control	22	M	450K	control
GSE87571	GSM2334549	whole blood	control	15	M	450K	control
GSE87571	GSM2334553	whole blood	control	26	F	450K	control
GSE87571	GSM2334556	whole blood	control	22	F	450K	control
GSE87571	GSM2334569	whole blood	control	16	F	450K	control
GSE87571	GSM2334572	whole blood	control	20	M	450K	control
GSE87571	GSM2334577	whole blood	control	21	F	450K	control
GSE87571	GSM2334578	whole blood	control	16	M	450K	control
GSE87571	GSM2334583	whole blood	control	27	F	450K	control
GSE87571	GSM2334589	whole blood	control	21	M	450K	control
GSE87571	GSM2334591	whole blood	control	15	F	450K	control
GSE87571	GSM2334597	whole blood	control	16	F	450K	control
GSE87571	GSM2334604	whole blood	control	17	M	450K	control
GSE87571	GSM2334611	whole blood	control	15	F	450K	control
GSE87571	GSM2334624	whole blood	control	25	F	450K	control
GSE87640	GSM2336991	whole blood	control	29.9	F	450K	control
GSE87640	GSM2337042	whole blood	control	25.2	F	450K	control
GSE87640	GSM2337055	whole blood	control	27.3	M	450K	control
GSE87640	GSM2337057	whole blood	control	25	F	450K	control
GSE87648	GSM2337245	whole blood	control	26	M	450K	control
GSE87648	GSM2337251	whole blood	control	30	M	450K	control
GSE87648	GSM2337253	whole blood	control	21	F	450K	control
GSE87648	GSM2337267	whole blood	control	26	F	450K	control
GSE87648	GSM2337269	whole blood	control	21	M	450K	control
GSE87648	GSM2337282	whole blood	control	27	M	450K	control
GSE87648	GSM2337286	whole blood	control	26	M	450K	control
GSE87648	GSM2337324	whole blood	control	30	M	450K	control
GSE87648	GSM2337342	whole blood	control	24	F	450K	control
GSE87648	GSM2337343	whole blood	control	26	F	450K	control
GSE87648	GSM2337359	whole blood	control	21	F	450K	control
GSE87648	GSM2337362	whole blood	control	21	F	450K	control
GSE87648	GSM2337387	whole blood	control	30	M	450K	control
GSE87648	GSM2337410	whole blood	control	24	F	450K	control
GSE87648	GSM2337414	whole blood	control	26	F	450K	control
GSE87648	GSM2337436	whole blood	control	27	M	450K	control
GSE87648	GSM2337461	whole blood	control	23	M	450K	control
GSE87648	GSM2337471	whole blood	control	21	F	450K	control
GSE87648	GSM2337479	whole blood	control	29	M	450K	control
GSE87648	GSM2337485	whole blood	control	29	F	450K	control
GSE87648	GSM2337488	whole blood	control	21	M	450K	control
GSE87648	GSM2337494	whole blood	control	27	F	450K	control
GSE87648	GSM2337495	whole blood	control	30	F	450K	control
GSE87648	GSM2337510	whole blood	control	27	M	450K	control
GSE87648	GSM2337514	whole blood	control	26	M	450K	control
GSE87648	GSM2337540	whole blood	control	23	M	450K	control
GSE87648	GSM2337558	whole blood	control	20	M	450K	control
GSE87648	GSM2337563	whole blood	control	23	M	450K	control
GSE87648	GSM2337597	whole blood	control	20	M	450K	control
GSE87648	GSM2337622	whole blood	control	27	M	450K	control
GSE97362	GSM2562726	whole blood	control	13	M	450K	control
GSE97362	GSM2562736	whole blood	control	20	M	450K	control
GSE97362	GSM2562737	whole blood	control	19	F	450K	control
GSE97362	GSM2562741	whole blood	control	23	M	450K	control
GSE97362	GSM2562754	whole blood	control	17	M	450K	control
GSE97362	GSM2562756	whole blood	control	22	F	450K	control
GSE97362	GSM2562758	whole blood	control	16	M	450K	control
GSE97362	GSM2562760	whole blood	control	29	F	450K	control
GSE97362	GSM2562764	whole blood	control	10	M	450K	control
GSE97362	GSM2562768	whole blood	control	26	F	450K	control
GSE97362	GSM2562784	whole blood	control	15	F	450K	control
GSE97362	GSM2562785	whole blood	control	14	M	450K	control
GSE97362	GSM2562788	whole blood	control	16	F	450K	control
GSE97362	GSM2562794	whole blood	control	21	F	450K	control
GSE97362	GSM2562796	whole blood	control	30	F	450K	control
GSE97362	GSM2562804	whole blood	control	25	F	450K	control
GSE97362	GSM2562808	whole blood	control	12	F	450K	control
GSE97362	GSM2562814	whole blood	control	13	M	450K	control
GSE97362	GSM2562815	whole blood	control	12	M	450K	control
GSE97362	GSM2562821	whole blood	control	16	M	450K	control
GSE97362	GSM2562834	whole blood	control	14	M	450K	control
GSE97362	GSM2562839	whole blood	control	13	M	450K	control
GSE97362	GSM2562849	whole blood	control	16	F	450K	control
GSE97362	GSM2562850	whole blood	control	11	F	450K	control
GSE97362	GSM2562853	whole blood	control	17	F	450K	control
GSE97362	GSM2562854	whole blood	control	15	M	450K	control
GSE97362	GSM2562862	whole blood	control	19	M	450K	control
GSE97362	GSM2562863	whole blood	control	14	F	450K	control
GSE97362	GSM2562867	whole blood	control	13	M	450K	control
GSE97362	GSM2562868	whole blood	control	11.5	M	450K	control
GSE97362	GSM2562870	whole blood	control	16	M	450K	control
GSE97362	GSM2562874	whole blood	control	17	M	450K	control
GSE97362	GSM2562875	whole blood	control	17	M	450K	control
GSE97362	GSM2562878	whole blood	control	13.5	M	450K	control
GSE97362	GSM2562880	whole blood	control	14	M	450K	control
GSE97362	GSM2562883	whole blood	control	16	F	450K	control
GSE97362	GSM2562884	whole blood	control	10	M	450K	control
GSE97362	GSM2562891	whole blood	control	19	F	450K	control
GSE97362	GSM2562892	whole blood	control	14	M	450K	control
GSE97362	GSM2562894	whole blood	control	19	M	450K	control
GSE97362	GSM2562896	whole blood	control	15	F	450K	control
GSE97362	GSM2562897	whole blood	control	16	M	450K	control
GSE97362	GSM2562899	whole blood	control	19	M	450K	control
GSE97362	GSM2562901	whole blood	control	14	F	450K	control
GSE97362	GSM2562902	whole blood	control	17	M	450K	control
GSE97362	GSM2562903	whole blood	control	14	F	450K	control
GSE97362	GSM2562905	whole blood	control	19	F	450K	control
GSE97362	GSM2562907	whole blood	control	16.8	M	450K	control
GSE97362	GSM2562908	whole blood	control	17	M	450K	control
GSE97362	GSM2562909	whole blood	control	11	M	450K	control
GSE97362	GSM2562910	whole blood	control	14	M	450K	control
GSE97362	GSM2562911	whole blood	control	19	F	450K	control
GSE97362	GSM2562913	whole blood	control	17	M	450K	control
GSE97362	GSM2562914	whole blood	control	12	M	450K	control
GSE97362	GSM2562915	whole blood	control	10	M	450K	control
GSE97362	GSM2562916	whole blood	control	19	M	450K	control
GSE97362	GSM2562917	whole blood	control	19	F	450K	control
GSE97362	GSM2562918	whole blood	control	16	M	450K	control
GSE97362	GSM2562923	whole blood	control	17	M	450K	control
GSE97362	GSM2562926	whole blood	control	19	F	450K	control
GSE97362	GSM2562929	whole blood	control	11	M	450K	control
GSE97362	GSM2562933	whole blood	control	10	M	450K	control
GSE97362	GSM2562934	whole blood	control	11	M	450K	control
GSE99755	GSM2651308	whole blood	control	24	F	450K	control
GSE99755	GSM2651312	whole blood	control	29	F	450K	control
GSE99755	GSM2651316	whole blood	control	26	F	450K	control
GSE99755	GSM2651331	whole blood	control	28	M	450K	control
GSE99755	GSM2651339	whole blood	control	26	F	450K	control
GSE99755	GSM2651352	whole blood	control	30	M	450K	control
GSE105018	GSM2815540	whole blood	control	18	F	450K	control
GSE105018	GSM2814727	whole blood	control	18	M	450K	control
GSE105018	GSM2814499	whole blood	control	18	M	450K	control
GSE154566	GSM4674480	whole blood	control	18	F	EPIC	control
GSE105018	GSM2814427	whole blood	control	18	F	450K	control
GSE105018	GSM2814675	whole blood	control	18	M	450K	control
GSE105018	GSM2814724	whole blood	control	18	F	450K	control
GSE97362	GSM2562858	whole blood	control	18	M	450K	control
GSE51180	GSM1240254	whole blood	control	18	M	450K	control
GSE105018	GSM2815087	whole blood	control	18	F	450K	control
GSE105018	GSM2814976	whole blood	control	18	M	450K	control
GSE105018	GSM2815614	whole blood	control	18	M	450K	control
GSE105018	GSM2814306	whole blood	control	18	F	450K	control
GSE105018	GSM2814791	whole blood	control	18	F	450K	control
GSE105018	GSM2815239	whole blood	control	18	M	450K	control
GSE105018	GSM2814345	whole blood	control	18	F	450K	control
GSE105018	GSM2814607	whole blood	control	18	M	450K	control
GSE105018	GSM2814191	whole blood	control	18	F	450K	control
GSE105018	GSM2815092	whole blood	control	18	F	450K	control
GSE116378	GSM3230173	whole blood	control	18	F	450K	control
GSE105018	GSM2814831	whole blood	control	18	M	450K	control
GSE105018	GSM2815182	whole blood	control	18	M	450K	control
GSE105018	GSM2814749	whole blood	control	18	M	450K	control
GSE154566	GSM4674468	whole blood	control	18	M	EPIC	control
GSE105018	GSM2814863	whole blood	control	18	F	450K	control
GSE105018	GSM2814754	whole blood	control	18	M	450K	control
GSE154566	GSM4674543	whole blood	control	18	M	EPIC	control
GSE105018	GSM2814929	whole blood	control	18	F	450K	control
GSE105018	GSM2815052	whole blood	control	18	M	450K	control
GSE105018	GSM2815572	whole blood	control	18	F	450K	control
GSE105018	GSM2814293	whole blood	control	18	M	450K	control
GSE154566	GSM4674477	whole blood	control	18	F	EPIC	control
GSE105018	GSM2814815	whole blood	control	18	F	450K	control
GSE105018	GSM2815022	whole blood	control	18	M	450K	control
GSE105018	GSM2814679	whole blood	control	18	F	450K	control
GSE105018	GSM2815394	whole blood	control	18	M	450K	control
GSE105018	GSM2814272	whole blood	control	18	M	450K	control
GSE105018	GSM2814695	whole blood	control	18	F	450K	control
GSE154566	GSM4674508	whole blood	control	18	F	EPIC	control
GSE105018	GSM2814339	whole blood	control	18	F	450K	control
GSE105018	GSM2815666	whole blood	control	18	F	450K	control
GSE105018	GSM2815491	whole blood	control	18	F	450K	control
GSE105018	GSM2814984	whole blood	control	18	F	450K	control
GSE105018	GSM2815200	whole blood	control	18	M	450K	control
GSE105018	GSM2815476	whole blood	control	18	M	450K	control
GSE105018	GSM2814599	whole blood	control	18	F	450K	control
GSE105018	GSM2814805	whole blood	control	18	M	450K	control
GSE105018	GSM2815081	whole blood	control	18	F	450K	control
GSE87571	GSM2333997	whole blood	control	18	M	450K	control
GSE105018	GSM2814898	whole blood	control	18	M	450K	control
GSE105018	GSM2815518	whole blood	control	18	F	450K	control
GSE105018	GSM2815129	whole blood	control	18	F	450K	control
GSE105018	GSM2815575	whole blood	control	18	F	450K	control
GSE105018	GSM2815498	whole blood	control	18	M	450K	control
GSE105018	GSM2814611	whole blood	control	18	M	450K	control
GSE105018	GSM2815255	whole blood	control	18	F	450K	control
GSE154566	GSM4674545	whole blood	control	18	M	EPIC	control
GSE105018	GSM2814982	whole blood	control	18	F	450K	control
GSE105018	GSM2815543	whole blood	control	18	M	450K	control
GSE105018	GSM2815170	whole blood	control	18	F	450K	control
GSE105018	GSM2814635	whole blood	control	18	F	450K	control
GSE105018	GSM2815628	whole blood	control	18	M	450K	control
GSE105018	GSM2815509	whole blood	control	18	F	450K	control
GSE105018	GSM2814196	whole blood	control	18	F	450K	control
GSE105018	GSM2814482	whole blood	control	18	M	450K	control
GSE105018	GSM2815263	whole blood	control	18	M	450K	control
GSE105018	GSM2814589	whole blood	control	18	M	450K	control
GSE154566	GSM4674467	whole blood	control	18	M	EPIC	control
GSE105018	GSM2814678	whole blood	control	18	F	450K	control
GSE105018	GSM2814801	whole blood	control	18	F	450K	control
GSE105018	GSM2815462	whole blood	control	18	F	450K	control
GSE105018	GSM2815607	whole blood	control	18	F	450K	control
GSE72680	GSM1868289	whole blood	control	18	F	450K	control
GSE105018	GSM2815294	whole blood	control	18	F	450K	control
GSE105018	GSM2815211	whole blood	control	18	F	450K	control
GSE105018	GSM2814344	whole blood	control	18	F	450K	control
GSE87571	GSM2334120	whole blood	control	18	M	450K	control
GSE105018	GSM2814651	whole blood	control	18	F	450K	control
GSE154566	GSM4674454	whole blood	control	18	F	EPIC	control
GSE105018	GSM2814422	whole blood	control	18	M	450K	control
GSE105018	GSM2814925	whole blood	control	18	F	450K	control
GSE72680	GSM1868383	whole blood	control	18	M	450K	control
GSE105018	GSM2814854	whole blood	control	18	M	450K	control
GSE105018	GSM2815684	whole blood	control	18	F	450K	control
GSE105018	GSM2815156	whole blood	control	18	M	450K	control
GSE105018	GSM2815144	whole blood	control	18	F	450K	control
GSE154566	GSM4674594	whole blood	control	18	M	EPIC	control
GSE105018	GSM2814082	whole blood	control	18	F	450K	control
GSE105018	GSM2814685	whole blood	control	18	M	450K	control
GSE105018	GSM2815029	whole blood	control	18	F	450K	control
GSE105018	GSM2815234	whole blood	control	18	M	450K	control
GSE105018	GSM2814832	whole blood	control	18	M	450K	control
GSE105018	GSM2814809	whole blood	control	18	M	450K	control
GSE105018	GSM2815419	whole blood	control	18	F	450K	control
GSE105018	GSM2814361	whole blood	control	18	M	450K	control
GSE105018	GSM2814538	whole blood	control	18	M	450K	control
GSE154566	GSM4674475	whole blood	control	18	M	EPIC	control

## Sheet: WB_young_age_balanced
Supplementary File 1: Summary of DNA methylation sample sets for DNAm age clocks training and evaluation.
Classification Benchmark / Young-age Balanced / Whole Blood
Project ID	Sample ID	Tissue	Sample Type	Age	Sex	Platform	Disease
GSE97362	GSM2562892	whole blood	control	14	M	450K	control
GSE73103	GSM1886639	whole blood	control	14	M	450K	control
GSE142512	GSM4230724	whole blood	control	14.78	M	450K	control
GSE73103	GSM1886650	whole blood	control	14	M	450K	control
GSE73103	GSM1886606	whole blood	control	14	M	450K	control
GSE125367	GSM3572718	whole blood	control	14	M	EPIC	control
GSE72777	GSM1871369	whole blood	control	14	M	450K	control
GSE73103	GSM1886591	whole blood	control	14	M	450K	control
GSE113018	GSM3092718	whole blood	control	14.2	M	450K	control
GSE113018	GSM3092736	whole blood	control	14.8	M	450K	control
GSE152427	GSM4615187	whole blood	control	14	M	EPIC	control
GSE112611	GSM3074061	whole blood	control	14.25	M	EPIC	control
GSE97362	GSM2562910	whole blood	control	14	M	450K	control
GSE97362	GSM2562834	whole blood	control	14	M	450K	control
GSE97362	GSM2562880	whole blood	control	14	M	450K	control
GSE97362	GSM2562903	whole blood	control	14	F	450K	control
GSE152427	GSM4615180	whole blood	control	14	F	EPIC	control
GSE142512	GSM4231080	whole blood	control	14.92	F	EPIC	control
GSE97362	GSM2562901	whole blood	control	14	F	450K	control
GSE113018	GSM3092754	whole blood	control	14.2	F	450K	control
GSE112611	GSM3074097	whole blood	control	14.75	F	EPIC	control
GSE73103	GSM1886629	whole blood	control	14	F	450K	control
GSE52588	GSM1272178	whole blood	control	14	F	450K	control
GSE73103	GSM1886638	whole blood	control	14	F	450K	control
GSE73103	GSM1886663	whole blood	control	14	F	450K	control
GSE111165	GSM3024432	whole blood	control	14	F	EPIC	control
GSE73103	GSM1886669	whole blood	control	14	F	450K	control
GSE112611	GSM3074397	whole blood	control	14.5	F	EPIC	control
GSE72777	GSM1871411	whole blood	control	14	F	450K	control
GSE73103	GSM1886601	whole blood	control	14	F	450K	control
GSE87571	GSM2334349	whole blood	control	15	M	450K	control
GSE73103	GSM1886646	whole blood	control	15	M	450K	control
GSE73103	GSM1886647	whole blood	control	15	M	450K	control
GSE73103	GSM1886644	whole blood	control	15	M	450K	control
GSE97362	GSM2562854	whole blood	control	15	M	450K	control
GSE113018	GSM3092740	whole blood	control	15.9	M	450K	control
GSE87571	GSM2334388	whole blood	control	15	M	450K	control
GSE73103	GSM1886679	whole blood	control	15	M	450K	control
GSE87571	GSM2334549	whole blood	control	15	M	450K	control
GSE112611	GSM3074290	whole blood	control	15.75	M	EPIC	control
GSE113018	GSM3092727	whole blood	control	15.4	M	450K	control
GSE73103	GSM1886643	whole blood	control	15	M	450K	control
GSE87571	GSM2334222	whole blood	control	15	M	450K	control
GSE73103	GSM1886652	whole blood	control	15	M	450K	control
GSE87571	GSM2334135	whole blood	control	15	M	450K	control
GSE87571	GSM2334497	whole blood	control	15	F	450K	control
GSE73103	GSM1886630	whole blood	control	15	F	450K	control
GSE112611	GSM3074268	whole blood	control	15.58	F	EPIC	control
GSE113018	GSM3092752	whole blood	control	15.6	F	450K	control
GSE73103	GSM1886604	whole blood	control	15	F	450K	control
GSE73103	GSM1886653	whole blood	control	15	F	450K	control
GSE73103	GSM1886656	whole blood	control	15	F	450K	control
GSE73103	GSM1886635	whole blood	control	15	F	450K	control
GSE73103	GSM1886621	whole blood	control	15	F	450K	control
GSE73103	GSM1886642	whole blood	control	15	F	450K	control
GSE73103	GSM1886645	whole blood	control	15	F	450K	control
GSE87571	GSM2334153	whole blood	control	15	F	450K	control
GSE97362	GSM2562784	whole blood	control	15	F	450K	control
GSE87571	GSM2334591	whole blood	control	15	F	450K	control
GSE97362	GSM2562896	whole blood	control	15	F	450K	control
GSE73103	GSM1886785	whole blood	control	16	M	450K	control
GSE142512	GSM4231094	whole blood	control	16.1	M	EPIC	control
GSE113018	GSM3092728	whole blood	control	16.3	M	450K	control
GSE113018	GSM3092730	whole blood	control	16.2	M	450K	control
GSE73103	GSM1886802	whole blood	control	16	M	450K	control
GSE73103	GSM1886683	whole blood	control	16	M	450K	control
GSE97362	GSM2562907	whole blood	control	16.8	M	450K	control
GSE87571	GSM2334413	whole blood	control	16	M	450K	control
GSE73103	GSM1886783	whole blood	control	16	M	450K	control
GSE73103	GSM1886800	whole blood	control	16	M	450K	control
GSE73103	GSM1886796	whole blood	control	16	M	450K	control
GSE73103	GSM1886594	whole blood	control	16	M	450K	control
GSE87571	GSM2334490	whole blood	control	16	M	450K	control
GSE97362	GSM2562918	whole blood	control	16	M	450K	control
GSE87571	GSM2334212	whole blood	control	16	M	450K	control
GSE87571	GSM2334484	whole blood	control	16	F	450K	control
GSE73103	GSM1886681	whole blood	control	16	F	450K	control
GSE112611	GSM3074032	whole blood	control	16.58	F	EPIC	control
GSE73103	GSM1886793	whole blood	control	16	F	450K	control
GSE73103	GSM1886775	whole blood	control	16	F	450K	control
GSE73103	GSM1886786	whole blood	control	16	F	450K	control
GSE87571	GSM2334569	whole blood	control	16	F	450K	control
GSE73103	GSM1886801	whole blood	control	16	F	450K	control
GSE73103	GSM1886624	whole blood	control	16	F	450K	control
GSE87571	GSM2334325	whole blood	control	16	F	450K	control
GSE73103	GSM1886713	whole blood	control	16	F	450K	control
GSE113018	GSM3092747	whole blood	control	16.3	F	450K	control
GSE73103	GSM1886789	whole blood	control	16	F	450K	control
GSE73103	GSM1886781	whole blood	control	16	F	450K	control
GSE87571	GSM2334181	whole blood	control	16	F	450K	control
GSE113018	GSM3092711	whole blood	control	17.6	M	450K	control
GSE97362	GSM2562908	whole blood	control	17	M	450K	control
GSE87571	GSM2334192	whole blood	control	17	M	450K	control
GSE97362	GSM2562754	whole blood	control	17	M	450K	control
GSE87571	GSM2334326	whole blood	control	17	M	450K	control
GSE87571	GSM2334145	whole blood	control	17	M	450K	control
GSE87571	GSM2334460	whole blood	control	17	M	450K	control
GSE113018	GSM3092715	whole blood	control	17.9	M	450K	control
GSE133774	GSM3927205	whole blood	control	17	M	EPIC	control
GSE87571	GSM2334428	whole blood	control	17	M	450K	control
GSE97362	GSM2562875	whole blood	control	17	M	450K	control
GSE111165	GSM3024431	whole blood	control	17	M	EPIC	control
GSE97362	GSM2562902	whole blood	control	17	M	450K	control
GSE97362	GSM2562923	whole blood	control	17	M	450K	control
GSE87571	GSM2334035	whole blood	control	17	M	450K	control
GSE87571	GSM2334456	whole blood	control	17	M	450K	control
GSE87571	GSM2334604	whole blood	control	17	M	450K	control
GSE87571	GSM2334062	whole blood	control	17	M	450K	control
GSE87571	GSM2334332	whole blood	control	17	M	450K	control
GSE87571	GSM2334147	whole blood	control	17	F	450K	control
GSE87571	GSM2333990	whole blood	control	17	F	450K	control
GSE142512	GSM4230902	whole blood	control	17.71	F	EPIC	control
GSE87571	GSM2334057	whole blood	control	17	F	450K	control
GSE87571	GSM2333963	whole blood	control	17	M	450K	control
GSE97362	GSM2562853	whole blood	control	17	F	450K	control
GSE32148	GSM796672	whole blood	control	17	F	450K	control
GSE113018	GSM3092751	whole blood	control	17.7	F	450K	control
GSE87571	GSM2334293	whole blood	control	17	F	450K	control
GSE113018	GSM3092700	whole blood	control	17.3	F	450K	control
GSE112611	GSM3074316	whole blood	control	16.75	M	EPIC	control
GSE51180	GSM1240256	whole blood	control	18	M	450K	control
GSE105018	GSM2815662	whole blood	control	18	M	450K	control
GSE154566	GSM4674613	whole blood	control	18	M	EPIC	control
GSE105018	GSM2815002	whole blood	control	18	M	450K	control
GSE105018	GSM2815576	whole blood	control	18	M	450K	control
GSE105018	GSM2815445	whole blood	control	18	M	450K	control
GSE105018	GSM2814469	whole blood	control	18	M	450K	control
GSE105018	GSM2814787	whole blood	control	18	M	450K	control
GSE105018	GSM2814686	whole blood	control	18	M	450K	control
GSE105018	GSM2814559	whole blood	control	18	M	450K	control
GSE105018	GSM2814520	whole blood	control	18	M	450K	control
GSE105018	GSM2815562	whole blood	control	18	M	450K	control
GSE105018	GSM2815430	whole blood	control	18	M	450K	control
GSE105018	GSM2815072	whole blood	control	18	M	450K	control
GSE105018	GSM2814577	whole blood	control	18	M	450K	control
GSE105018	GSM2815499	whole blood	control	18	F	450K	control
GSE105018	GSM2814233	whole blood	control	18	F	450K	control
GSE105018	GSM2815135	whole blood	control	18	F	450K	control
GSE154566	GSM4674569	whole blood	control	18	F	EPIC	control
GSE105018	GSM2814579	whole blood	control	18	F	450K	control
GSE105018	GSM2814550	whole blood	control	18	F	450K	control
GSE105018	GSM2815553	whole blood	control	18	F	450K	control
GSE105018	GSM2815464	whole blood	control	18	F	450K	control
GSE154566	GSM4674559	whole blood	control	18	F	EPIC	control
GSE105018	GSM2814593	whole blood	control	18	F	450K	control
GSE51180	GSM1240232	whole blood	control	18	F	450K	control
GSE105018	GSM2814125	whole blood	control	18	F	450K	control
GSE105018	GSM2814064	whole blood	control	18	F	450K	control
GSE105018	GSM2815128	whole blood	control	18	F	450K	control
GSE105018	GSM2815122	whole blood	control	18	F	450K	control
GSE141682	GSM4211046	whole blood	control	19	M	EPIC	control
GSE73103	GSM1886534	whole blood	control	19	M	450K	control
GSE87571	GSM2334138	whole blood	control	19	M	450K	control
GSE72680	GSM1868240	whole blood	control	19	M	450K	control
GSE97362	GSM2562862	whole blood	control	19	M	450K	control
GSE97362	GSM2562894	whole blood	control	19	M	450K	control
GSE73103	GSM1886492	whole blood	control	19	M	450K	control
GSE141682	GSM4211048	whole blood	control	19	M	EPIC	control
GSE73103	GSM1886527	whole blood	control	19	M	450K	control
GSE73103	GSM1886393	whole blood	control	19	M	450K	control
GSE73103	GSM1886513	whole blood	control	19	M	450K	control
GSE73103	GSM1886508	whole blood	control	19	M	450K	control
GSE73103	GSM1886443	whole blood	control	19	M	450K	control
GSE73103	GSM1886455	whole blood	control	19	M	450K	control
GSE84727	GSM2250336	whole blood	control	19.2	M	450K	control
GSE72680	GSM1868275	whole blood	control	19	F	450K	control
GSE87571	GSM2334321	whole blood	control	19	F	450K	control
GSE152026	GSM4598994	whole blood	control	19	F	EPIC	control
GSE97362	GSM2562926	whole blood	control	19	F	450K	control
GSE125105	GSM3562991	whole blood	control	19	F	450K	control
GSE141682	GSM4211042	whole blood	control	19	F	EPIC	control
GSE72680	GSM1868100	whole blood	control	19	F	450K	control
GSE73103	GSM1886385	whole blood	control	19	F	450K	control
GSE87571	GSM2334397	whole blood	control	19	F	450K	control
GSE87571	GSM2334465	whole blood	control	19	F	450K	control
GSE97362	GSM2562917	whole blood	control	19	F	450K	control
GSE120307	GSM3398142	whole blood	control	19	F	450K	control
GSE141682	GSM4211041	whole blood	control	19	F	EPIC	control
GSE52588	GSM1272174	whole blood	control	19	F	450K	control
GSE141682	GSM4211043	whole blood	control	19	F	EPIC	control
GSE152026	GSM4599190	whole blood	control	20	M	EPIC	control
GSE73103	GSM1886558	whole blood	control	20	M	450K	control
GSE73103	GSM1886378	whole blood	control	20	M	450K	control
GSE87648	GSM2337558	whole blood	control	20	M	450K	control
GSE87571	GSM2334018	whole blood	control	20	M	450K	control
GSE87571	GSM2334513	whole blood	control	20	M	450K	control
GSE73103	GSM1886517	whole blood	control	20	M	450K	control
GSE73103	GSM1886444	whole blood	control	20	M	450K	control
GSE72680	GSM1868333	whole blood	control	20	M	450K	control
GSE73103	GSM1886464	whole blood	control	20	M	450K	control
GSE87571	GSM2334039	whole blood	control	20	M	450K	control
GSE87571	GSM2334421	whole blood	control	20	M	450K	control
GSE97362	GSM2562736	whole blood	control	20	M	450K	control
GSE152026	GSM4599358	whole blood	control	20	M	EPIC	control
GSE73103	GSM1886407	whole blood	control	20	M	450K	control
GSE152026	GSM4599315	whole blood	control	20	F	EPIC	control
GSE141682	GSM4211045	whole blood	control	20	F	EPIC	control
GSE152026	GSM4599373	whole blood	control	20	F	EPIC	control
GSE73103	GSM1886410	whole blood	control	20	F	450K	control
GSE166611	GSM5076211	whole blood	control	20	F	450K	control
GSE72680	GSM1868251	whole blood	control	20	F	450K	control
GSE72680	GSM1868360	whole blood	control	20	F	450K	control
GSE166611	GSM5076206	whole blood	control	20	F	450K	control
GSE72680	GSM1868037	whole blood	control	20	F	450K	control
GSE152026	GSM4599087	whole blood	control	20	F	EPIC	control
GSE72680	GSM1868230	whole blood	control	20	F	450K	control
GSE84727	GSM2250375	whole blood	control	20.3	F	450K	control
GSE72680	GSM1868400	whole blood	control	20	F	450K	control
GSE73103	GSM1886449	whole blood	control	20	F	450K	control
GSE72680	GSM1868269	whole blood	control	20	F	450K	control
GSE73103	GSM1886574	whole blood	control	21	M	450K	control
GSE72680	GSM1868268	whole blood	control	21	M	450K	control
GSE152026	GSM4599273	whole blood	control	21	M	EPIC	control
GSE73103	GSM1886584	whole blood	control	21	M	450K	control
GSE73103	GSM1886573	whole blood	control	21	M	450K	control
GSE73103	GSM1886553	whole blood	control	21	M	450K	control
GSE73103	GSM1886565	whole blood	control	21	M	450K	control
GSE155426	GSM4704226	whole blood	control	21	M	EPIC	control
GSE152026	GSM4599169	whole blood	control	21	M	EPIC	control
GSE73103	GSM1886399	whole blood	control	21	M	450K	control
GSE87571	GSM2334356	whole blood	control	21	M	450K	control
GSE107737	GSM2877338	whole blood	control	21	M	450K	control
GSE147221	GSM4420578	whole blood	control	21	M	450K	control
GSE73103	GSM1886556	whole blood	control	21	M	450K	control
GSE152026	GSM4599381	whole blood	control	21	M	EPIC	control
GSE87571	GSM2334476	whole blood	control	21	F	450K	control
GSE73103	GSM1886439	whole blood	control	21	F	450K	control
GSE72680	GSM1868404	whole blood	control	21	F	450K	control
GSE106648	GSM2844530	whole blood	control	21	F	450K	control
GSE87571	GSM2334376	whole blood	control	21	F	450K	control
GSE73103	GSM1886367	whole blood	control	21	F	450K	control
GSE52113	GSM1259875	whole blood	control	21.46	F	450K	control
GSE72680	GSM1868108	whole blood	control	21	F	450K	control
GSE52113	GSM1259885	whole blood	control	21.02	F	450K	control
GSE65638	GSM1602325	whole blood	control	21	F	450K	control
GSE72680	GSM1868076	whole blood	control	21	F	450K	control
GSE87571	GSM2334577	whole blood	control	21	F	450K	control
GSE73103	GSM1886487	whole blood	control	21	F	450K	control
GSE52588	GSM1272154	whole blood	control	21	F	450K	control
GSE84727	GSM2250539	whole blood	control	21.6	F	450K	control
GSE52113	GSM1259880	whole blood	control	22.02	M	450K	control
GSE73103	GSM1886551	whole blood	control	22	M	450K	control
GSE73103	GSM1886416	whole blood	control	22	M	450K	control
GSE141682	GSM4211051	whole blood	control	22	M	EPIC	control
GSE73103	GSM1886542	whole blood	control	22	M	450K	control
GSE52113	GSM1259883	whole blood	control	22.3	M	450K	control
GSE87571	GSM2334463	whole blood	control	22	M	450K	control
GSE131752	GSM3815102	whole blood	control	22	M	EPIC	control
GSE73103	GSM1886495	whole blood	control	22	M	450K	control
GSE87571	GSM2334531	whole blood	control	22	M	450K	control
GSE87571	GSM2333923	whole blood	control	22	M	450K	control
GSE73103	GSM1886390	whole blood	control	22	M	450K	control
GSE147221	GSM4420588	whole blood	control	22	M	450K	control
GSE67530	GSM1648941	whole blood	control	22	M	450K	control
GSE141682	GSM4211052	whole blood	control	22	M	EPIC	control
GSE52113	GSM1259881	whole blood	control	22.02	M	450K	control
GSE87571	GSM2333961	whole blood	control	22	F	450K	control
GSE87571	GSM2334072	whole blood	control	22	F	450K	control
GSE73103	GSM1886374	whole blood	control	22	F	450K	control
GSE72680	GSM1868227	whole blood	control	22	F	450K	control
GSE65638	GSM1602322	whole blood	control	22	F	450K	control
GSE73103	GSM1886585	whole blood	control	22	F	450K	control
GSE87571	GSM2334094	whole blood	control	22	F	450K	control
GSE87571	GSM2334158	whole blood	control	22	F	450K	control
GSE65638	GSM1602323	whole blood	control	22	F	450K	control
GSE152026	GSM4599248	whole blood	control	22	F	EPIC	control
GSE87571	GSM2334131	whole blood	control	22	F	450K	control
GSE152427	GSM4615160	whole blood	control	22	F	EPIC	control
GSE65638	GSM1602330	whole blood	control	22	F	450K	control
GSE87571	GSM2334309	whole blood	control	22	F	450K	control
GSE147221	GSM4420877	whole blood	control	23	M	450K	control
GSE97362	GSM2562741	whole blood	control	23	M	450K	control
GSE73103	GSM1886402	whole blood	control	23	M	450K	control
GSE152026	GSM4598982	whole blood	control	23	M	EPIC	control
GSE155426	GSM4704225	whole blood	control	23	M	EPIC	control
GSE87648	GSM2337461	whole blood	control	23	M	450K	control
GSE40279	GSM990518	whole blood	control	23	M	450K	control
GSE87571	GSM2333962	whole blood	control	23	M	450K	control
GSE152427	GSM4615191	whole blood	control	23	M	EPIC	control
GSE73103	GSM1886395	whole blood	control	23	M	450K	control
GSE73103	GSM1886386	whole blood	control	23	M	450K	control
GSE77056	GSM2043151	whole blood	control	23	M	450K	control
GSE73103	GSM1886537	whole blood	control	23	M	450K	control
GSE73103	GSM1886372	whole blood	control	23	M	450K	control
GSE87571	GSM2333975	whole blood	control	23	M	450K	control
GSE73103	GSM1886411	whole blood	control	23	F	450K	control
GSE87571	GSM2334450	whole blood	control	23	F	450K	control
GSE73103	GSM1886503	whole blood	control	23	F	450K	control
GSE72680	GSM1868310	whole blood	control	23	F	450K	control
GSE72680	GSM1868071	whole blood	control	23	F	450K	control
GSE152026	GSM4599292	whole blood	control	23	F	EPIC	control
GSE73103	GSM1886499	whole blood	control	23	F	450K	control
GSE73103	GSM1886446	whole blood	control	23	F	450K	control
GSE87571	GSM2334526	whole blood	control	23	F	450K	control
GSE87571	GSM2334414	whole blood	control	23	F	450K	control
GSE72680	GSM1868279	whole blood	control	23	F	450K	control
GSE87571	GSM2334328	whole blood	control	23	F	450K	control
GSE87571	GSM2334429	whole blood	control	23	F	450K	control
GSE73103	GSM1886376	whole blood	control	23	F	450K	control
GSE125105	GSM3563225	whole blood	control	23	F	450K	control
GSE73103	GSM1886525	whole blood	control	24	M	450K	control
GSE64495	GSM1572597	whole blood	control	24.3	M	450K	control
GSE107737	GSM2877335	whole blood	control	24	M	450K	control
GSE152026	GSM4599336	whole blood	control	24	M	EPIC	control
GSE73103	GSM1886582	whole blood	control	24	M	450K	control
GSE77056	GSM2043158	whole blood	control	24	M	450K	control
GSE73103	GSM1886398	whole blood	control	24	M	450K	control
GSE73103	GSM1886448	whole blood	control	24	M	450K	control
GSE84727	GSM2250630	whole blood	control	24.7	M	450K	control
GSE116378	GSM3230175	whole blood	control	24	M	450K	control
GSE152026	GSM4599197	whole blood	control	24	M	EPIC	control
GSE59505	GSM1438515	whole blood	control	24	M	450K	control
GSE73103	GSM1886368	whole blood	control	24	M	450K	control
GSE140344	GSM4159549	whole blood	control	24	M	EPIC	control
GSE107737	GSM2877337	whole blood	control	24	M	450K	control
GSE147221	GSM4420587	whole blood	control	24	F	450K	control
GSE52588	GSM1272156	whole blood	control	24	F	450K	control
GSE52588	GSM1272158	whole blood	control	24	F	450K	control
GSE116378	GSM3230201	whole blood	control	24	F	450K	control
GSE85506	GSM2268004	whole blood	control	24	F	450K	control
GSE73103	GSM1886520	whole blood	control	24	F	450K	control
GSE52588	GSM1272168	whole blood	control	24	F	450K	control
GSE87648	GSM2337342	whole blood	control	24	F	450K	control
GSE152026	GSM4599185	whole blood	control	24	F	EPIC	control
GSE72777	GSM1871377	whole blood	control	24.17	F	450K	control
GSE73103	GSM1886511	whole blood	control	24	F	450K	control
GSE84727	GSM2250292	whole blood	control	24.8	F	450K	control
GSE72777	GSM1871390	whole blood	control	24	F	450K	control
GSE152026	GSM4599368	whole blood	control	24	F	EPIC	control
GSE116378	GSM3230148	whole blood	control	24	F	450K	control

## Sheet: WB_Crohns_disease
Supplementary File 1: Summary of DNA methylation sample sets for DNAm age clocks training and evaluation.
Crohn’s Disease and Controls / Whole Blood
Project ID	Sample ID	Tissue	Sample Type	Age	Sex	Platform	Disease
GSE112611	GSM3074028	whole blood	disease tissue	14.42	M	EPIC	Crohn's disease
GSE112611	GSM3074029	whole blood	disease tissue	16.29	M	EPIC	Crohn's disease
GSE112611	GSM3074038	whole blood	disease tissue	14.06	F	EPIC	Crohn's disease
GSE112611	GSM3074040	whole blood	disease tissue	15.01	M	EPIC	Crohn's disease
GSE112611	GSM3074045	whole blood	disease tissue	15.19	F	EPIC	Crohn's disease
GSE112611	GSM3074046	whole blood	disease tissue	14.67	M	EPIC	Crohn's disease
GSE112611	GSM3074049	whole blood	disease tissue	16	M	EPIC	Crohn's disease
GSE112611	GSM3074054	whole blood	disease tissue	16.81	M	EPIC	Crohn's disease
GSE112611	GSM3074056	whole blood	disease tissue	17.18	F	EPIC	Crohn's disease
GSE112611	GSM3074057	whole blood	disease tissue	15.83	M	EPIC	Crohn's disease
GSE112611	GSM3074058	whole blood	disease tissue	19.26	M	EPIC	Crohn's disease
GSE112611	GSM3074063	whole blood	disease tissue	16.93	M	EPIC	Crohn's disease
GSE112611	GSM3074064	whole blood	disease tissue	15.92	M	EPIC	Crohn's disease
GSE112611	GSM3074073	whole blood	disease tissue	15.83	M	EPIC	Crohn's disease
GSE112611	GSM3074074	whole blood	disease tissue	18.77	M	EPIC	Crohn's disease
GSE112611	GSM3074077	whole blood	disease tissue	16.83	M	EPIC	Crohn's disease
GSE112611	GSM3074078	whole blood	disease tissue	18.81	M	EPIC	Crohn's disease
GSE112611	GSM3074079	whole blood	disease tissue	17.68	M	EPIC	Crohn's disease
GSE112611	GSM3074080	whole blood	disease tissue	15.67	M	EPIC	Crohn's disease
GSE112611	GSM3074082	whole blood	disease tissue	17.22	M	EPIC	Crohn's disease
GSE112611	GSM3074083	whole blood	disease tissue	14.33	M	EPIC	Crohn's disease
GSE112611	GSM3074087	whole blood	disease tissue	15.75	M	EPIC	Crohn's disease
GSE112611	GSM3074088	whole blood	disease tissue	17.94	M	EPIC	Crohn's disease
GSE112611	GSM3074089	whole blood	disease tissue	16	M	EPIC	Crohn's disease
GSE112611	GSM3074090	whole blood	disease tissue	17.01	M	EPIC	Crohn's disease
GSE112611	GSM3074095	whole blood	disease tissue	14	F	EPIC	Crohn's disease
GSE112611	GSM3074096	whole blood	disease tissue	17.32	F	EPIC	Crohn's disease
GSE112611	GSM3074099	whole blood	disease tissue	15.13	M	EPIC	Crohn's disease
GSE112611	GSM3074100	whole blood	disease tissue	17.32	F	EPIC	Crohn's disease
GSE112611	GSM3074101	whole blood	disease tissue	14.08	F	EPIC	Crohn's disease
GSE112611	GSM3074104	whole blood	disease tissue	14.45	M	EPIC	Crohn's disease
GSE112611	GSM3074108	whole blood	disease tissue	17.26	F	EPIC	Crohn's disease
GSE112611	GSM3074109	whole blood	disease tissue	14.25	F	EPIC	Crohn's disease
GSE112611	GSM3074110	whole blood	disease tissue	16.17	M	EPIC	Crohn's disease
GSE112611	GSM3074111	whole blood	disease tissue	18.2	M	EPIC	Crohn's disease
GSE112611	GSM3074118	whole blood	disease tissue	17.96	F	EPIC	Crohn's disease
GSE112611	GSM3074119	whole blood	disease tissue	15	F	EPIC	Crohn's disease
GSE112611	GSM3074120	whole blood	disease tissue	19.65	F	EPIC	Crohn's disease
GSE112611	GSM3074121	whole blood	disease tissue	16.67	F	EPIC	Crohn's disease
GSE112611	GSM3074125	whole blood	disease tissue	15	F	EPIC	Crohn's disease
GSE112611	GSM3074130	whole blood	disease tissue	15.78	F	EPIC	Crohn's disease
GSE112611	GSM3074138	whole blood	disease tissue	15.91	F	EPIC	Crohn's disease
GSE112611	GSM3074142	whole blood	disease tissue	14.56	M	EPIC	Crohn's disease
GSE112611	GSM3074145	whole blood	disease tissue	19.32	F	EPIC	Crohn's disease
GSE112611	GSM3074146	whole blood	disease tissue	15.67	F	EPIC	Crohn's disease
GSE112611	GSM3074148	whole blood	disease tissue	14.01	F	EPIC	Crohn's disease
GSE112611	GSM3074151	whole blood	disease tissue	17.94	M	EPIC	Crohn's disease
GSE112611	GSM3074152	whole blood	disease tissue	14.67	M	EPIC	Crohn's disease
GSE112611	GSM3074153	whole blood	disease tissue	18.11	M	EPIC	Crohn's disease
GSE112611	GSM3074154	whole blood	disease tissue	14.92	M	EPIC	Crohn's disease
GSE112611	GSM3074155	whole blood	disease tissue	14.88	F	EPIC	Crohn's disease
GSE112611	GSM3074166	whole blood	disease tissue	16.76	M	EPIC	Crohn's disease
GSE112611	GSM3074170	whole blood	disease tissue	17.48	M	EPIC	Crohn's disease
GSE112611	GSM3074172	whole blood	disease tissue	15.58	M	EPIC	Crohn's disease
GSE112611	GSM3074175	whole blood	disease tissue	16.19	M	EPIC	Crohn's disease
GSE112611	GSM3074181	whole blood	disease tissue	16.83	M	EPIC	Crohn's disease
GSE112611	GSM3074185	whole blood	disease tissue	18.4	M	EPIC	Crohn's disease
GSE112611	GSM3074186	whole blood	disease tissue	15.17	M	EPIC	Crohn's disease
GSE112611	GSM3074189	whole blood	disease tissue	14.17	M	EPIC	Crohn's disease
GSE112611	GSM3074190	whole blood	disease tissue	17.15	M	EPIC	Crohn's disease
GSE112611	GSM3074191	whole blood	disease tissue	16.75	F	EPIC	Crohn's disease
GSE112611	GSM3074192	whole blood	disease tissue	17.76	F	EPIC	Crohn's disease
GSE112611	GSM3074195	whole blood	disease tissue	14.63	M	EPIC	Crohn's disease
GSE112611	GSM3074196	whole blood	disease tissue	14.44	M	EPIC	Crohn's disease
GSE112611	GSM3074197	whole blood	disease tissue	16.86	M	EPIC	Crohn's disease
GSE112611	GSM3074198	whole blood	disease tissue	14.41	M	EPIC	Crohn's disease
GSE112611	GSM3074202	whole blood	disease tissue	16.5	F	EPIC	Crohn's disease
GSE112611	GSM3074203	whole blood	disease tissue	19.48	F	EPIC	Crohn's disease
GSE112611	GSM3074214	whole blood	disease tissue	16.58	M	EPIC	Crohn's disease
GSE112611	GSM3074215	whole blood	disease tissue	18.71	M	EPIC	Crohn's disease
GSE112611	GSM3074217	whole blood	disease tissue	14.07	F	EPIC	Crohn's disease
GSE112611	GSM3074218	whole blood	disease tissue	16	M	EPIC	Crohn's disease
GSE112611	GSM3074219	whole blood	disease tissue	18.17	M	EPIC	Crohn's disease
GSE112611	GSM3074224	whole blood	disease tissue	16.5	M	EPIC	Crohn's disease
GSE112611	GSM3074225	whole blood	disease tissue	17.51	M	EPIC	Crohn's disease
GSE112611	GSM3074226	whole blood	disease tissue	14.63	M	EPIC	Crohn's disease
GSE112611	GSM3074228	whole blood	disease tissue	15.59	F	EPIC	Crohn's disease
GSE112611	GSM3074233	whole blood	disease tissue	16.67	M	EPIC	Crohn's disease
GSE112611	GSM3074234	whole blood	disease tissue	17.68	M	EPIC	Crohn's disease
GSE112611	GSM3074241	whole blood	disease tissue	20.78	M	EPIC	Crohn's disease
GSE112611	GSM3074242	whole blood	disease tissue	15.92	M	EPIC	Crohn's disease
GSE112611	GSM3074243	whole blood	disease tissue	18.18	M	EPIC	Crohn's disease
GSE112611	GSM3074244	whole blood	disease tissue	16	M	EPIC	Crohn's disease
GSE112611	GSM3074245	whole blood	disease tissue	15.17	M	EPIC	Crohn's disease
GSE112611	GSM3074246	whole blood	disease tissue	16.17	M	EPIC	Crohn's disease
GSE112611	GSM3074247	whole blood	disease tissue	16.78	F	EPIC	Crohn's disease
GSE112611	GSM3074251	whole blood	disease tissue	17.18	F	EPIC	Crohn's disease
GSE112611	GSM3074259	whole blood	disease tissue	14.43	M	EPIC	Crohn's disease
GSE112611	GSM3074265	whole blood	disease tissue	16.1	F	EPIC	Crohn's disease
GSE112611	GSM3074272	whole blood	disease tissue	16.91	F	EPIC	Crohn's disease
GSE112611	GSM3074273	whole blood	disease tissue	14.17	M	EPIC	Crohn's disease
GSE112611	GSM3074274	whole blood	disease tissue	17.89	M	EPIC	Crohn's disease
GSE112611	GSM3074277	whole blood	disease tissue	15.08	F	EPIC	Crohn's disease
GSE112611	GSM3074278	whole blood	disease tissue	16.09	F	EPIC	Crohn's disease
GSE112611	GSM3074279	whole blood	disease tissue	15.5	F	EPIC	Crohn's disease
GSE112611	GSM3074280	whole blood	disease tissue	18.46	F	EPIC	Crohn's disease
GSE112611	GSM3074284	whole blood	disease tissue	14.01	F	EPIC	Crohn's disease
GSE112611	GSM3074286	whole blood	disease tissue	14.68	M	EPIC	Crohn's disease
GSE112611	GSM3074291	whole blood	disease tissue	16	F	EPIC	Crohn's disease
GSE112611	GSM3074292	whole blood	disease tissue	19.04	F	EPIC	Crohn's disease
GSE112611	GSM3074296	whole blood	disease tissue	17.11	M	EPIC	Crohn's disease
GSE112611	GSM3074297	whole blood	disease tissue	15.3	M	EPIC	Crohn's disease
GSE112611	GSM3074303	whole blood	disease tissue	17.35	M	EPIC	Crohn's disease
GSE112611	GSM3074304	whole blood	disease tissue	14.42	M	EPIC	Crohn's disease
GSE112611	GSM3074309	whole blood	disease tissue	14.92	F	EPIC	Crohn's disease
GSE112611	GSM3074310	whole blood	disease tissue	17.73	F	EPIC	Crohn's disease
GSE112611	GSM3074313	whole blood	disease tissue	18.03	M	EPIC	Crohn's disease
GSE112611	GSM3074314	whole blood	disease tissue	16.17	M	EPIC	Crohn's disease
GSE112611	GSM3074319	whole blood	disease tissue	17.95	F	EPIC	Crohn's disease
GSE112611	GSM3074320	whole blood	disease tissue	14.92	F	EPIC	Crohn's disease
GSE112611	GSM3074323	whole blood	disease tissue	14.42	M	EPIC	Crohn's disease
GSE112611	GSM3074324	whole blood	disease tissue	16.37	M	EPIC	Crohn's disease
GSE112611	GSM3074325	whole blood	disease tissue	16.31	M	EPIC	Crohn's disease
GSE112611	GSM3074326	whole blood	disease tissue	14.5	M	EPIC	Crohn's disease
GSE112611	GSM3074328	whole blood	disease tissue	16.64	M	EPIC	Crohn's disease
GSE112611	GSM3074331	whole blood	disease tissue	16.75	M	EPIC	Crohn's disease
GSE112611	GSM3074333	whole blood	disease tissue	15.83	M	EPIC	Crohn's disease
GSE112611	GSM3074334	whole blood	disease tissue	18.77	M	EPIC	Crohn's disease
GSE112611	GSM3074335	whole blood	disease tissue	15.17	M	EPIC	Crohn's disease
GSE112611	GSM3074336	whole blood	disease tissue	16.17	M	EPIC	Crohn's disease
GSE112611	GSM3074341	whole blood	disease tissue	15.33	M	EPIC	Crohn's disease
GSE112611	GSM3074342	whole blood	disease tissue	17.52	M	EPIC	Crohn's disease
GSE112611	GSM3074345	whole blood	disease tissue	15.58	M	EPIC	Crohn's disease
GSE112611	GSM3074346	whole blood	disease tissue	16.6	M	EPIC	Crohn's disease
GSE112611	GSM3074348	whole blood	disease tissue	15.01	M	EPIC	Crohn's disease
GSE112611	GSM3074351	whole blood	disease tissue	14.83	F	EPIC	Crohn's disease
GSE112611	GSM3074352	whole blood	disease tissue	15.84	F	EPIC	Crohn's disease
GSE112611	GSM3074355	whole blood	disease tissue	18.96	F	EPIC	Crohn's disease
GSE112611	GSM3074356	whole blood	disease tissue	15.83	F	EPIC	Crohn's disease
GSE112611	GSM3074357	whole blood	disease tissue	14.43	M	EPIC	Crohn's disease
GSE112611	GSM3074359	whole blood	disease tissue	15.88	F	EPIC	Crohn's disease
GSE112611	GSM3074365	whole blood	disease tissue	15.39	M	EPIC	Crohn's disease
GSE112611	GSM3074370	whole blood	disease tissue	18.96	M	EPIC	Crohn's disease
GSE112611	GSM3074371	whole blood	disease tissue	16.83	M	EPIC	Crohn's disease
GSE112611	GSM3074374	whole blood	disease tissue	14.59	M	EPIC	Crohn's disease
GSE112611	GSM3074378	whole blood	disease tissue	14.88	F	EPIC	Crohn's disease
GSE112611	GSM3074379	whole blood	disease tissue	14.67	F	EPIC	Crohn's disease
GSE112611	GSM3074380	whole blood	disease tissue	17.94	F	EPIC	Crohn's disease
GSE112611	GSM3074381	whole blood	disease tissue	18.08	M	EPIC	Crohn's disease
GSE112611	GSM3074382	whole blood	disease tissue	16	M	EPIC	Crohn's disease
GSE112611	GSM3074383	whole blood	disease tissue	16.08	F	EPIC	Crohn's disease
GSE112611	GSM3074384	whole blood	disease tissue	19.73	F	EPIC	Crohn's disease
GSE112611	GSM3074385	whole blood	disease tissue	15	M	EPIC	Crohn's disease
GSE112611	GSM3074386	whole blood	disease tissue	16.01	M	EPIC	Crohn's disease
GSE112611	GSM3074387	whole blood	disease tissue	15.58	F	EPIC	Crohn's disease
GSE112611	GSM3074388	whole blood	disease tissue	18.32	F	EPIC	Crohn's disease
GSE112611	GSM3074389	whole blood	disease tissue	15.83	M	EPIC	Crohn's disease
GSE112611	GSM3074390	whole blood	disease tissue	18.9	M	EPIC	Crohn's disease
GSE112611	GSM3074395	whole blood	disease tissue	18.86	F	EPIC	Crohn's disease
GSE112611	GSM3074396	whole blood	disease tissue	16.67	F	EPIC	Crohn's disease
GSE112611	GSM3074399	whole blood	disease tissue	16.07	F	EPIC	Crohn's disease
GSE112611	GSM3074407	whole blood	disease tissue	14.16	M	EPIC	Crohn's disease
GSE112611	GSM3074410	whole blood	disease tissue	15	F	EPIC	Crohn's disease
GSE112611	GSM3074412	whole blood	disease tissue	19.31	F	EPIC	Crohn's disease
GSE112611	GSM3074417	whole blood	disease tissue	15.83	M	EPIC	Crohn's disease
GSE112611	GSM3074418	whole blood	disease tissue	16.84	M	EPIC	Crohn's disease
GSE112611	GSM3074419	whole blood	disease tissue	16.47	M	EPIC	Crohn's disease
GSE112611	GSM3074422	whole blood	disease tissue	17.35	F	EPIC	Crohn's disease
GSE112611	GSM3074423	whole blood	disease tissue	15.33	F	EPIC	Crohn's disease
GSE112611	GSM3074424	whole blood	disease tissue	16.31	F	EPIC	Crohn's disease
GSE112611	GSM3074425	whole blood	disease tissue	14.25	F	EPIC	Crohn's disease
GSE112611	GSM3074426	whole blood	disease tissue	17.67	F	EPIC	Crohn's disease
GSE112611	GSM3074427	whole blood	disease tissue	16.67	F	EPIC	Crohn's disease
GSE112611	GSM3074428	whole blood	disease tissue	17.32	M	EPIC	Crohn's disease
GSE112611	GSM3074429	whole blood	disease tissue	15.42	M	EPIC	Crohn's disease
GSE112611	GSM3074032	whole blood	control	16.58	F	EPIC	control
GSE112611	GSM3074061	whole blood	control	14.25	M	EPIC	control
GSE112611	GSM3074075	whole blood	control	14.92	F	EPIC	control
GSE112611	GSM3074076	whole blood	control	14.08	M	EPIC	control
GSE112611	GSM3074086	whole blood	control	15	M	EPIC	control
GSE112611	GSM3074097	whole blood	control	14.75	F	EPIC	control
GSE112611	GSM3074115	whole blood	control	16.25	F	EPIC	control
GSE112611	GSM3074132	whole blood	control	16.5	F	EPIC	control
GSE112611	GSM3074205	whole blood	control	16.08	F	EPIC	control
GSE112611	GSM3074210	whole blood	control	15.83	F	EPIC	control
GSE112611	GSM3074211	whole blood	control	16.17	F	EPIC	control
GSE112611	GSM3074237	whole blood	control	15.25	F	EPIC	control
GSE112611	GSM3074254	whole blood	control	16.5	M	EPIC	control
GSE112611	GSM3074268	whole blood	control	15.58	F	EPIC	control
GSE112611	GSM3074289	whole blood	control	14.58	M	EPIC	control
GSE112611	GSM3074290	whole blood	control	15.75	M	EPIC	control
GSE112611	GSM3074316	whole blood	control	16.75	M	EPIC	control
GSE112611	GSM3074329	whole blood	control	14.33	M	EPIC	control
GSE112611	GSM3074349	whole blood	control	15.17	M	EPIC	control
GSE112611	GSM3074372	whole blood	control	14.17	M	EPIC	control
GSE112611	GSM3074373	whole blood	control	14.58	M	EPIC	control
GSE112611	GSM3074397	whole blood	control	14.5	F	EPIC	control
GSE32148	GSM796680	whole blood	disease tissue	16	M	450K	Crohn's disease
GSE32148	GSM796681	whole blood	disease tissue	17	M	450K	Crohn's disease
GSE32148	GSM796682	whole blood	disease tissue	14	M	450K	Crohn's disease
GSE32148	GSM796683	whole blood	disease tissue	15	M	450K	Crohn's disease
GSE32148	GSM796685	whole blood	disease tissue	16	F	450K	Crohn's disease
GSE32148	GSM796688	whole blood	disease tissue	16	F	450K	Crohn's disease
GSE32148	GSM796689	whole blood	disease tissue	17	M	450K	Crohn's disease
GSE32148	GSM796690	whole blood	disease tissue	14	F	450K	Crohn's disease
GSE32148	GSM796691	whole blood	disease tissue	17	M	450K	Crohn's disease
GSE32148	GSM796692	whole blood	disease tissue	16	M	450K	Crohn's disease
GSE32148	GSM796668	whole blood	control	14	M	450K	control
GSE32148	GSM796669	whole blood	control	15	F	450K	control
GSE32148	GSM796670	whole blood	control	16.5	M	450K	control
GSE32148	GSM796671	whole blood	control	17	F	450K	control
GSE32148	GSM796672	whole blood	control	17	F	450K	control
GSE32148	GSM796673	whole blood	control	17.5	F	450K	control
GSE81961	GSM2178663	whole blood	disease tissue	22	F	450K	Crohn's disease
GSE81961	GSM2178666	whole blood	disease tissue	24	F	450K	Crohn's disease
GSE81961	GSM2178684	whole blood	control	24.54	F	450K	control
GSE81961	GSM2178689	whole blood	control	21.12	F	450K	control
GSE87640	GSM2336821	whole blood	disease tissue	21.1	M	450K	Crohn's disease
GSE87640	GSM2336938	whole blood	disease tissue	23.4	M	450K	Crohn's disease
GSE87640	GSM2336962	whole blood	disease tissue	18.3	M	450K	Crohn's disease
GSE87640	GSM2337001	whole blood	disease tissue	23.4	M	450K	Crohn's disease
GSE87640	GSM2337014	whole blood	disease tissue	19.7	M	450K	Crohn's disease
GSE87640	GSM2337038	whole blood	disease tissue	19.1	F	450K	Crohn's disease
GSE87640	GSM2336919	whole blood	control	20.5	M	450K	control
GSE87640	GSM2336973	whole blood	control	24.3	M	450K	control
GSE87648	GSM2337241	whole blood	disease tissue	18	F	450K	Crohn's disease
GSE87648	GSM2337257	whole blood	disease tissue	24	F	450K	Crohn's disease
GSE87648	GSM2337262	whole blood	disease tissue	23	F	450K	Crohn's disease
GSE87648	GSM2337268	whole blood	disease tissue	23	M	450K	Crohn's disease
GSE87648	GSM2337325	whole blood	disease tissue	23	M	450K	Crohn's disease
GSE87648	GSM2337347	whole blood	disease tissue	23	M	450K	Crohn's disease
GSE87648	GSM2337350	whole blood	disease tissue	24	F	450K	Crohn's disease
GSE87648	GSM2337358	whole blood	disease tissue	23	F	450K	Crohn's disease
GSE87648	GSM2337376	whole blood	disease tissue	21	F	450K	Crohn's disease
GSE87648	GSM2337412	whole blood	disease tissue	22	M	450K	Crohn's disease
GSE87648	GSM2337444	whole blood	disease tissue	19	F	450K	Crohn's disease
GSE87648	GSM2337450	whole blood	disease tissue	18	M	450K	Crohn's disease
GSE87648	GSM2337467	whole blood	disease tissue	21	M	450K	Crohn's disease
GSE87648	GSM2337478	whole blood	disease tissue	24	F	450K	Crohn's disease
GSE87648	GSM2337481	whole blood	disease tissue	23	M	450K	Crohn's disease
GSE87648	GSM2337506	whole blood	disease tissue	23	M	450K	Crohn's disease
GSE87648	GSM2337518	whole blood	disease tissue	23	M	450K	Crohn's disease
GSE87648	GSM2337526	whole blood	disease tissue	17	M	450K	Crohn's disease
GSE87648	GSM2337532	whole blood	disease tissue	21	F	450K	Crohn's disease
GSE87648	GSM2337535	whole blood	disease tissue	20	M	450K	Crohn's disease
GSE87648	GSM2337561	whole blood	disease tissue	22	M	450K	Crohn's disease
GSE87648	GSM2337568	whole blood	disease tissue	21	M	450K	Crohn's disease
GSE87648	GSM2337598	whole blood	disease tissue	21	M	450K	Crohn's disease
GSE87648	GSM2337604	whole blood	disease tissue	20	M	450K	Crohn's disease
GSE87648	GSM2337253	whole blood	control	21	F	450K	control
GSE87648	GSM2337269	whole blood	control	21	M	450K	control
GSE87648	GSM2337322	whole blood	control	22	F	450K	control
GSE87648	GSM2337329	whole blood	control	21	M	450K	control
GSE87648	GSM2337342	whole blood	control	24	F	450K	control
GSE87648	GSM2337359	whole blood	control	21	F	450K	control
GSE87648	GSM2337361	whole blood	control	24	F	450K	control
GSE87648	GSM2337362	whole blood	control	21	F	450K	control
GSE87648	GSM2337394	whole blood	control	22	F	450K	control
GSE87648	GSM2337410	whole blood	control	24	F	450K	control
GSE87648	GSM2337455	whole blood	control	23	M	450K	control
GSE87648	GSM2337461	whole blood	control	23	M	450K	control
GSE87648	GSM2337471	whole blood	control	21	F	450K	control
GSE87648	GSM2337488	whole blood	control	21	M	450K	control
GSE87648	GSM2337528	whole blood	control	22	M	450K	control
GSE87648	GSM2337540	whole blood	control	23	M	450K	control
GSE87648	GSM2337558	whole blood	control	20	M	450K	control
GSE87648	GSM2337563	whole blood	control	23	M	450K	control
GSE87648	GSM2337570	whole blood	control	23	M	450K	control
GSE87648	GSM2337597	whole blood	control	20	M	450K	control

## Sheet: PBL_regression
Supplementary File 1: Summary of DNA methylation sample sets for DNAm age clocks training and evaluation.
Multi-tissue Regression Benchmark / Peripheral Blood Leukocytes / Leukocytes
Project ID	Sample ID	Tissue	Sample Type	Age	Sex	Platform	Disease
GSE115278	GSM3173076	leukocyte	control	64	M	450K	control
GSE115278	GSM3173077	leukocyte	control	64	F	450K	control
GSE115278	GSM3173078	leukocyte	control	66	M	450K	control
GSE115278	GSM3173079	leukocyte	control	58	M	450K	control
GSE115278	GSM3173080	leukocyte	control	61	F	450K	control
GSE115278	GSM3173081	leukocyte	control	63	F	450K	control
GSE115278	GSM3173082	leukocyte	control	63	M	450K	control
GSE115278	GSM3173083	leukocyte	control	61	F	450K	control
GSE115278	GSM3173084	leukocyte	control	63	M	450K	control
GSE115278	GSM3173085	leukocyte	control	66	F	450K	control
GSE115278	GSM3173086	leukocyte	control	67	F	450K	control
GSE115278	GSM3173087	leukocyte	control	66	M	450K	control
GSE115278	GSM3173088	leukocyte	control	65	M	450K	control
GSE115278	GSM3173089	leukocyte	control	68	F	450K	control
GSE115278	GSM3173090	leukocyte	control	63	F	450K	control
GSE115278	GSM3173091	leukocyte	control	61	M	450K	control
GSE115278	GSM3173092	leukocyte	control	70	M	450K	control
GSE115278	GSM3173093	leukocyte	control	64	F	450K	control
GSE115278	GSM3173094	leukocyte	control	64	F	450K	control
GSE115278	GSM3173095	leukocyte	control	66	M	450K	control
GSE115278	GSM3173096	leukocyte	control	68	F	450K	control
GSE115278	GSM3173097	leukocyte	control	64	M	450K	control
GSE115278	GSM3173098	leukocyte	control	68	F	450K	control
GSE115278	GSM3173099	leukocyte	control	62	F	450K	control
GSE115278	GSM3173100	leukocyte	control	67	M	450K	control
GSE115278	GSM3173101	leukocyte	control	65	M	450K	control
GSE115278	GSM3173102	leukocyte	control	60	F	450K	control
GSE115278	GSM3173103	leukocyte	control	64	F	450K	control
GSE115278	GSM3173104	leukocyte	control	64	M	450K	control
GSE115278	GSM3173105	leukocyte	control	68	M	450K	control
GSE115278	GSM3173106	leukocyte	control	64	F	450K	control
GSE115278	GSM3173107	leukocyte	control	30	F	450K	control
GSE115278	GSM3173108	leukocyte	control	43	F	450K	control
GSE115278	GSM3173109	leukocyte	control	38	F	450K	control
GSE115278	GSM3173110	leukocyte	control	37	M	450K	control
GSE115278	GSM3173111	leukocyte	control	37	F	450K	control
GSE115278	GSM3173112	leukocyte	control	43	M	450K	control
GSE115278	GSM3173113	leukocyte	control	32	F	450K	control
GSE115278	GSM3173114	leukocyte	control	40	F	450K	control
GSE115278	GSM3173115	leukocyte	control	69	F	450K	control
GSE115278	GSM3173116	leukocyte	control	34	M	450K	control
GSE115278	GSM3173117	leukocyte	control	31	F	450K	control
GSE115278	GSM3173118	leukocyte	control	29	M	450K	control
GSE115278	GSM3173119	leukocyte	control	43	M	450K	control
GSE115278	GSM3173120	leukocyte	control	32	F	450K	control
GSE115278	GSM3173121	leukocyte	control	51	F	450K	control
GSE115278	GSM3173122	leukocyte	control	36	M	450K	control
GSE115278	GSM3173123	leukocyte	control	29	M	450K	control
GSE115278	GSM3173124	leukocyte	control	28	F	450K	control
GSE115278	GSM3173125	leukocyte	control	44	F	450K	control
GSE115278	GSM3173126	leukocyte	control	32	F	450K	control
GSE115278	GSM3173127	leukocyte	control	44	M	450K	control
GSE115278	GSM3173128	leukocyte	control	39	M	450K	control
GSE115278	GSM3173129	leukocyte	control	29	F	450K	control
GSE115278	GSM3173130	leukocyte	control	27	M	450K	control
GSE115278	GSM3173131	leukocyte	control	48	F	450K	control
GSE115278	GSM3173132	leukocyte	control	57	F	450K	control
GSE115278	GSM3173133	leukocyte	control	41	M	450K	control
GSE115278	GSM3173134	leukocyte	control	55	M	450K	control
GSE115278	GSM3173135	leukocyte	control	42	F	450K	control
GSE115278	GSM3173136	leukocyte	control	51	M	450K	control
GSE115278	GSM3173137	leukocyte	control	55	M	450K	control
GSE115278	GSM3173138	leukocyte	control	47	M	450K	control
GSE115278	GSM3173139	leukocyte	control	63	M	450K	control
GSE115278	GSM3173140	leukocyte	control	50	F	450K	control
GSE115278	GSM3173141	leukocyte	control	47	M	450K	control
GSE115278	GSM3173142	leukocyte	control	47	M	450K	control
GSE115278	GSM3173143	leukocyte	control	36	F	450K	control
GSE115278	GSM3173144	leukocyte	control	49	F	450K	control
GSE115278	GSM3173145	leukocyte	control	42	F	450K	control
GSE115278	GSM3173146	leukocyte	control	39	M	450K	control
GSE115278	GSM3173147	leukocyte	control	48	F	450K	control
GSE115278	GSM3173148	leukocyte	control	32	F	450K	control
GSE115278	GSM3173149	leukocyte	control	39	M	450K	control
GSE115278	GSM3173150	leukocyte	control	68	M	450K	control
GSE115278	GSM3173151	leukocyte	control	67	M	450K	control
GSE115278	GSM3173152	leukocyte	control	69	F	450K	control
GSE115278	GSM3173153	leukocyte	control	65	M	450K	control
GSE115278	GSM3173154	leukocyte	control	63	F	450K	control
GSE115278	GSM3173155	leukocyte	control	60	F	450K	control
GSE115278	GSM3173156	leukocyte	control	36	F	450K	control
GSE115278	GSM3173157	leukocyte	control	27	F	450K	control
GSE115278	GSM3173158	leukocyte	control	69	M	450K	control
GSE115278	GSM3173159	leukocyte	control	69	F	450K	control
GSE115278	GSM3173160	leukocyte	control	30	F	450K	control
GSE115278	GSM3173161	leukocyte	control	37	F	450K	control
GSE115278	GSM3173162	leukocyte	control	43	F	450K	control
GSE115278	GSM3173163	leukocyte	control	41	M	450K	control
GSE115278	GSM3173164	leukocyte	control	50	M	450K	control
GSE115278	GSM3173165	leukocyte	control	45	F	450K	control
GSE115278	GSM3173166	leukocyte	control	67	M	450K	control
GSE115278	GSM3173167	leukocyte	control	68	F	450K	control
GSE115278	GSM3173168	leukocyte	control	68	M	450K	control
GSE115278	GSM3173169	leukocyte	control	63	M	450K	control
GSE115278	GSM3173170	leukocyte	control	69	M	450K	control
GSE115278	GSM3173171	leukocyte	control	62	F	450K	control
GSE115278	GSM3173172	leukocyte	control	70	F	450K	control
GSE115278	GSM3173173	leukocyte	control	58	M	450K	control
GSE115278	GSM3173174	leukocyte	control	62	F	450K	control
GSE115278	GSM3173175	leukocyte	control	28	F	450K	control
GSE115278	GSM3173176	leukocyte	control	43	F	450K	control
GSE115278	GSM3173177	leukocyte	control	38	M	450K	control
GSE115278	GSM3173178	leukocyte	control	33	F	450K	control
GSE115278	GSM3173179	leukocyte	control	43	F	450K	control
GSE115278	GSM3173180	leukocyte	control	38	M	450K	control
GSE115278	GSM3173181	leukocyte	control	48	F	450K	control
GSE115278	GSM3173182	leukocyte	control	54	M	450K	control
GSE115278	GSM3173183	leukocyte	control	48	M	450K	control
GSE115278	GSM3173184	leukocyte	control	41	F	450K	control
GSE115278	GSM3173185	leukocyte	control	28	F	450K	control
GSE115278	GSM3173186	leukocyte	control	28	F	450K	control
GSE115278	GSM3173187	leukocyte	control	70	M	450K	control
GSE115278	GSM3173188	leukocyte	control	62	M	450K	control
GSE115278	GSM3173189	leukocyte	control	68	F	450K	control
GSE115278	GSM3173190	leukocyte	control	62	F	450K	control
GSE115278	GSM3173191	leukocyte	control	70	F	450K	control
GSE115278	GSM3173192	leukocyte	control	57	M	450K	control
GSE115278	GSM3173193	leukocyte	control	67	F	450K	control
GSE115278	GSM3173194	leukocyte	control	67	M	450K	control
GSE115278	GSM3173195	leukocyte	control	68	F	450K	control
GSE115278	GSM3173196	leukocyte	control	41	F	450K	control
GSE115278	GSM3173197	leukocyte	control	44	F	450K	control
GSE115278	GSM3173198	leukocyte	control	38	M	450K	control
GSE115278	GSM3173199	leukocyte	control	60	M	450K	control
GSE115278	GSM3173200	leukocyte	control	68	F	450K	control
GSE115278	GSM3173201	leukocyte	control	25	F	450K	control
GSE115278	GSM3173202	leukocyte	control	25	F	450K	control
GSE115278	GSM3173203	leukocyte	control	71	M	450K	control
GSE115278	GSM3173204	leukocyte	control	60	F	450K	control
GSE115278	GSM3173205	leukocyte	control	66	M	450K	control
GSE115278	GSM3173206	leukocyte	control	71	F	450K	control
GSE115278	GSM3173207	leukocyte	control	39	F	450K	control
GSE115278	GSM3173208	leukocyte	control	25	F	450K	control
GSE115278	GSM3173209	leukocyte	control	26	F	450K	control
GSE115278	GSM3173210	leukocyte	control	20	F	450K	control
GSE115278	GSM3173211	leukocyte	control	45	M	450K	control
GSE115278	GSM3173212	leukocyte	control	40	F	450K	control
GSE115278	GSM3173213	leukocyte	control	45	F	450K	control
GSE115278	GSM3173214	leukocyte	control	39	M	450K	control
GSE115278	GSM3173215	leukocyte	control	42	F	450K	control
GSE115278	GSM3173216	leukocyte	control	51	M	450K	control
GSE115278	GSM3173217	leukocyte	control	41	M	450K	control
GSE115278	GSM3173218	leukocyte	control	36	F	450K	control
GSE115278	GSM3173219	leukocyte	control	66	M	450K	control
GSE115278	GSM3173220	leukocyte	control	60	M	450K	control
GSE115278	GSM3173221	leukocyte	control	61	F	450K	control
GSE115278	GSM3173222	leukocyte	control	61	F	450K	control
GSE115278	GSM3173223	leukocyte	control	26	F	450K	control
GSE115278	GSM3173224	leukocyte	control	22	F	450K	control
GSE115278	GSM3173225	leukocyte	control	20	F	450K	control
GSE115278	GSM3173226	leukocyte	control	22	F	450K	control
GSE115278	GSM3173227	leukocyte	control	69	M	450K	control
GSE115278	GSM3173228	leukocyte	control	62	F	450K	control
GSE115278	GSM3173229	leukocyte	control	22	F	450K	control
GSE115278	GSM3173230	leukocyte	control	22	F	450K	control
GSE115278	GSM3173231	leukocyte	control	70	M	450K	control
GSE115278	GSM3173232	leukocyte	control	61	F	450K	control
GSE115278	GSM3173233	leukocyte	control	68	F	450K	control
GSE115278	GSM3173234	leukocyte	control	43	F	450K	control
GSE115278	GSM3173235	leukocyte	control	48	M	450K	control
GSE115278	GSM3173236	leukocyte	control	46	M	450K	control
GSE115278	GSM3173237	leukocyte	control	42	F	450K	control
GSE115278	GSM3173238	leukocyte	control	63	M	450K	control
GSE115278	GSM3173239	leukocyte	control	39	F	450K	control
GSE115278	GSM3173240	leukocyte	control	29	F	450K	control
GSE115278	GSM3173241	leukocyte	control	23	F	450K	control
GSE115278	GSM3173242	leukocyte	control	68	F	450K	control
GSE115278	GSM3173243	leukocyte	control	64	F	450K	control
GSE115278	GSM3173244	leukocyte	control	61	M	450K	control
GSE115278	GSM3173245	leukocyte	control	37	F	450K	control
GSE115278	GSM3173246	leukocyte	control	22	F	450K	control
GSE115278	GSM3173247	leukocyte	control	21	F	450K	control
GSE115278	GSM3173248	leukocyte	control	69	F	450K	control
GSE115278	GSM3173249	leukocyte	control	70	F	450K	control
GSE115278	GSM3173250	leukocyte	control	60	M	450K	control
GSE115278	GSM3173251	leukocyte	control	45	F	450K	control
GSE115278	GSM3173252	leukocyte	control	41	M	450K	control
GSE115278	GSM3173253	leukocyte	control	26	F	450K	control
GSE115278	GSM3173254	leukocyte	control	20	F	450K	control
GSE115278	GSM3173255	leukocyte	control	69	M	450K	control
GSE115278	GSM3173256	leukocyte	control	71	M	450K	control
GSE115278	GSM3173257	leukocyte	control	20	F	450K	control
GSE115278	GSM3173258	leukocyte	control	24	F	450K	control
GSE115278	GSM3173259	leukocyte	control	69	F	450K	control
GSE115278	GSM3173260	leukocyte	control	69	F	450K	control
GSE115278	GSM3173261	leukocyte	control	46	F	450K	control
GSE115278	GSM3173262	leukocyte	control	36	F	450K	control
GSE115278	GSM3173263	leukocyte	control	30	F	450K	control
GSE115278	GSM3173264	leukocyte	control	25	F	450K	control
GSE115278	GSM3173265	leukocyte	control	23	F	450K	control
GSE115278	GSM3173266	leukocyte	control	25	F	450K	control
GSE115278	GSM3173267	leukocyte	control	38	F	450K	control
GSE115278	GSM3173268	leukocyte	control	42	M	450K	control
GSE115278	GSM3173269	leukocyte	control	19	F	450K	control
GSE115278	GSM3173270	leukocyte	control	24	F	450K	control
GSE115278	GSM3173271	leukocyte	control	19	F	450K	control
GSE115278	GSM3173272	leukocyte	control	27	F	450K	control
GSE115278	GSM3173273	leukocyte	control	28	F	450K	control
GSE115278	GSM3173274	leukocyte	control	35	F	450K	control
GSE115278	GSM3173275	leukocyte	control	30	F	450K	control
GSE115278	GSM3173276	leukocyte	control	29	F	450K	control
GSE115278	GSM3173277	leukocyte	control	38	F	450K	control
GSE115278	GSM3173278	leukocyte	control	21	F	450K	control
GSE115278	GSM3173279	leukocyte	control	45	F	450K	control
GSE115278	GSM3173280	leukocyte	control	32	F	450K	control
GSE115278	GSM3173281	leukocyte	control	30	F	450K	control
GSE115278	GSM3173282	leukocyte	control	40	F	450K	control
GSE115278	GSM3173283	leukocyte	control	25	F	450K	control
GSE115278	GSM3173284	leukocyte	control	32	F	450K	control
GSE115278	GSM3173285	leukocyte	control	61	M	450K	control
GSE115278	GSM3173286	leukocyte	control	73	M	450K	control
GSE115278	GSM3173287	leukocyte	control	66	F	450K	control
GSE115278	GSM3173288	leukocyte	control	68	F	450K	control
GSE115278	GSM3173289	leukocyte	control	48	M	450K	control
GSE115278	GSM3173290	leukocyte	control	46	F	450K	control
GSE115278	GSM3173291	leukocyte	control	61	M	450K	control
GSE115278	GSM3173292	leukocyte	control	68	F	450K	control
GSE115278	GSM3173293	leukocyte	control	27	F	450K	control
GSE115278	GSM3173294	leukocyte	control	23	F	450K	control
GSE115278	GSM3173295	leukocyte	control	23	F	450K	control
GSE115278	GSM3173296	leukocyte	control	22	F	450K	control
GSE115278	GSM3173297	leukocyte	control	68	F	450K	control
GSE115278	GSM3173298	leukocyte	control	65	F	450K	control
GSE115278	GSM3173299	leukocyte	control	44	M	450K	control
GSE115278	GSM3173300	leukocyte	control	44	F	450K	control
GSE115278	GSM3173301	leukocyte	control	27	F	450K	control
GSE115278	GSM3173302	leukocyte	control	43	M	450K	control
GSE115278	GSM3173303	leukocyte	control	23	F	450K	control
GSE115278	GSM3173304	leukocyte	control	21	F	450K	control
GSE115278	GSM3173305	leukocyte	control	73	M	450K	control
GSE115278	GSM3173306	leukocyte	control	61	M	450K	control
GSE115278	GSM3173307	leukocyte	control	72	M	450K	control
GSE115278	GSM3173308	leukocyte	control	67	M	450K	control
GSE115278	GSM3173309	leukocyte	control	35	F	450K	control
GSE115278	GSM3173310	leukocyte	control	30	F	450K	control
GSE115278	GSM3173311	leukocyte	control	25	F	450K	control
GSE115278	GSM3173312	leukocyte	control	27	F	450K	control
GSE115278	GSM3173313	leukocyte	control	68	F	450K	control
GSE115278	GSM3173314	leukocyte	control	60	F	450K	control
GSE115278	GSM3173315	leukocyte	control	40	F	450K	control
GSE115278	GSM3173316	leukocyte	control	37	M	450K	control
GSE115278	GSM3173317	leukocyte	control	38	M	450K	control
GSE115278	GSM3173318	leukocyte	control	39	F	450K	control
GSE115278	GSM3173319	leukocyte	control	62	F	EPIC	control
GSE115278	GSM3173320	leukocyte	control	58	F	EPIC	control
GSE115278	GSM3173321	leukocyte	control	59	M	EPIC	control
GSE115278	GSM3173322	leukocyte	control	41	M	EPIC	control
GSE115278	GSM3173323	leukocyte	control	53	F	EPIC	control
GSE115278	GSM3173324	leukocyte	control	55	M	EPIC	control
GSE115278	GSM3173325	leukocyte	control	59	F	EPIC	control
GSE115278	GSM3173326	leukocyte	control	54	F	EPIC	control
GSE115278	GSM3173327	leukocyte	control	41	F	EPIC	control
GSE115278	GSM3173328	leukocyte	control	37	F	EPIC	control
GSE115278	GSM3173329	leukocyte	control	36	F	EPIC	control
GSE115278	GSM3173330	leukocyte	control	46	F	EPIC	control
GSE115278	GSM3173331	leukocyte	control	22	M	EPIC	control
GSE115278	GSM3173332	leukocyte	control	43	F	EPIC	control
GSE115278	GSM3173333	leukocyte	control	46	F	EPIC	control
GSE115278	GSM3173334	leukocyte	control	52	M	EPIC	control
GSE115278	GSM3173335	leukocyte	control	29	F	EPIC	control
GSE115278	GSM3173336	leukocyte	control	35	M	EPIC	control
GSE115278	GSM3173337	leukocyte	control	30	F	EPIC	control
GSE115278	GSM3173338	leukocyte	control	34	F	EPIC	control
GSE115278	GSM3173339	leukocyte	control	29	M	EPIC	control
GSE115278	GSM3173340	leukocyte	control	48	F	EPIC	control
GSE115278	GSM3173341	leukocyte	control	40	F	EPIC	control
GSE115278	GSM3173342	leukocyte	control	44	M	EPIC	control
GSE115278	GSM3173343	leukocyte	control	41	F	EPIC	control
GSE115278	GSM3173344	leukocyte	control	43	M	EPIC	control
GSE115278	GSM3173345	leukocyte	control	31	M	EPIC	control
GSE115278	GSM3173346	leukocyte	control	42	F	EPIC	control
GSE115278	GSM3173347	leukocyte	control	37	M	EPIC	control
GSE115278	GSM3173348	leukocyte	control	43	M	EPIC	control
GSE115278	GSM3173349	leukocyte	control	36	F	EPIC	control
GSE115278	GSM3173350	leukocyte	control	43	M	EPIC	control
GSE115278	GSM3173351	leukocyte	control	58	F	EPIC	control
GSE115278	GSM3173352	leukocyte	control	49	M	EPIC	control
GSE115278	GSM3173353	leukocyte	control	42	M	EPIC	control
GSE115278	GSM3173354	leukocyte	control	60	F	EPIC	control
GSE115278	GSM3173355	leukocyte	control	42	F	EPIC	control
GSE115278	GSM3173356	leukocyte	control	45	M	EPIC	control
GSE115278	GSM3173357	leukocyte	control	62	F	EPIC	control
GSE115278	GSM3173358	leukocyte	control	46	F	EPIC	control
GSE115278	GSM3173359	leukocyte	control	49	M	EPIC	control
GSE115278	GSM3173360	leukocyte	control	39	F	EPIC	control
GSE115278	GSM3173361	leukocyte	control	38	F	EPIC	control
GSE115278	GSM3173362	leukocyte	control	48	F	EPIC	control
GSE115278	GSM3173363	leukocyte	control	47	F	EPIC	control
GSE115278	GSM3173364	leukocyte	control	49	M	EPIC	control
GSE115278	GSM3173365	leukocyte	control	40	F	EPIC	control
GSE115278	GSM3173366	leukocyte	control	33	M	EPIC	control
GSE115278	GSM3173367	leukocyte	control	40	M	EPIC	control
GSE115278	GSM3173368	leukocyte	control	41	F	EPIC	control
GSE115278	GSM3173369	leukocyte	control	42	F	EPIC	control
GSE115278	GSM3173370	leukocyte	control	42	M	EPIC	control
GSE115278	GSM3173371	leukocyte	control	39	M	EPIC	control
GSE115278	GSM3173372	leukocyte	control	41	F	EPIC	control
GSE115278	GSM3173373	leukocyte	control	66	M	EPIC	control
GSE115278	GSM3173374	leukocyte	control	66	F	EPIC	control
GSE115278	GSM3173375	leukocyte	control	65	F	EPIC	control
GSE115278	GSM3173376	leukocyte	control	54	M	EPIC	control
GSE115278	GSM3173377	leukocyte	control	32	F	EPIC	control
GSE115278	GSM3173378	leukocyte	control	38	F	EPIC	control
GSE115278	GSM3173379	leukocyte	control	35	F	EPIC	control
GSE115278	GSM3173380	leukocyte	control	32	M	EPIC	control
GSE115278	GSM3173381	leukocyte	control	60	F	EPIC	control
GSE115278	GSM3173382	leukocyte	control	62	F	EPIC	control
GSE115278	GSM3173383	leukocyte	control	41	F	EPIC	control
GSE115278	GSM3173384	leukocyte	control	41	F	EPIC	control
GSE115278	GSM3173385	leukocyte	control	52	M	EPIC	control
GSE115278	GSM3173386	leukocyte	control	50	F	EPIC	control
GSE115278	GSM3173387	leukocyte	control	39	M	EPIC	control
GSE115278	GSM3173388	leukocyte	control	56	F	EPIC	control
GSE115278	GSM3173389	leukocyte	control	53	F	EPIC	control
GSE115278	GSM3173390	leukocyte	control	52	F	EPIC	control
GSE115278	GSM3173391	leukocyte	control	52	M	EPIC	control
GSE115278	GSM3173392	leukocyte	control	44	F	EPIC	control
GSE115278	GSM3173393	leukocyte	control	51	F	EPIC	control
GSE115278	GSM3173394	leukocyte	control	51	F	EPIC	control
GSE115278	GSM3173395	leukocyte	control	33	M	EPIC	control
GSE115278	GSM3173396	leukocyte	control	54	F	EPIC	control
GSE115278	GSM3173397	leukocyte	control	52	F	EPIC	control
GSE115278	GSM3173398	leukocyte	control	52	F	EPIC	control
GSE115278	GSM3173399	leukocyte	control	55	F	EPIC	control
GSE115278	GSM3173400	leukocyte	control	56	F	EPIC	control
GSE115278	GSM3173401	leukocyte	control	59	M	EPIC	control
GSE115278	GSM3173402	leukocyte	control	50	M	EPIC	control
GSE115278	GSM3173403	leukocyte	control	46	M	EPIC	control
GSE115278	GSM3173404	leukocyte	control	48	M	EPIC	control
GSE115278	GSM3173405	leukocyte	control	48	F	EPIC	control
GSE115278	GSM3173406	leukocyte	control	46	F	EPIC	control
GSE115278	GSM3173407	leukocyte	control	48	F	EPIC	control
GSE115278	GSM3173408	leukocyte	control	50	F	EPIC	control
GSE115278	GSM3173409	leukocyte	control	48	M	EPIC	control
GSE115278	GSM3173410	leukocyte	control	47	F	EPIC	control
GSE115278	GSM3173411	leukocyte	control	41	F	EPIC	control
GSE115278	GSM3173412	leukocyte	control	40	F	EPIC	control
GSE115278	GSM3173413	leukocyte	control	51	F	EPIC	control
GSE115278	GSM3173414	leukocyte	control	44	M	EPIC	control
GSE115278	GSM3173415	leukocyte	control	41	M	EPIC	control
GSE115278	GSM3173416	leukocyte	control	64	F	EPIC	control
GSE115278	GSM3173417	leukocyte	control	55	F	EPIC	control
GSE115278	GSM3173418	leukocyte	control	65	F	EPIC	control
GSE115278	GSM3173419	leukocyte	control	36	F	EPIC	control
GSE115278	GSM3173420	leukocyte	control	49	M	EPIC	control
GSE115278	GSM3173421	leukocyte	control	46	M	EPIC	control
GSE115278	GSM3173422	leukocyte	control	41	F	EPIC	control
GSE115278	GSM3173423	leukocyte	control	41	F	EPIC	control
GSE115278	GSM3173424	leukocyte	control	43	F	EPIC	control
GSE115278	GSM3173425	leukocyte	control	19	M	EPIC	control
GSE115278	GSM3173426	leukocyte	control	49	F	EPIC	control
GSE115278	GSM3173427	leukocyte	control	68	F	450K	control
GSE115278	GSM3173428	leukocyte	control	60	M	450K	control
GSE115278	GSM3173429	leukocyte	control	61	F	450K	control
GSE115278	GSM3173430	leukocyte	control	63	M	450K	control
GSE115278	GSM3173431	leukocyte	control	62	M	450K	control
GSE115278	GSM3173432	leukocyte	control	60	F	450K	control
GSE115278	GSM3173433	leukocyte	control	61	M	450K	control
GSE115278	GSM3173434	leukocyte	control	56	M	450K	control
GSE115278	GSM3173435	leukocyte	control	66	F	450K	control
GSE115278	GSM3173436	leukocyte	control	66	M	450K	control
GSE115278	GSM3173437	leukocyte	control	70	F	450K	control
GSE115278	GSM3173438	leukocyte	control	65	F	450K	control
GSE115278	GSM3173439	leukocyte	control	62	M	450K	control
GSE115278	GSM3173440	leukocyte	control	62	F	450K	control
GSE115278	GSM3173441	leukocyte	control	65	M	450K	control
GSE115278	GSM3173442	leukocyte	control	63	M	450K	control
GSE115278	GSM3173443	leukocyte	control	68	F	450K	control
GSE115278	GSM3173444	leukocyte	control	62	M	450K	control
GSE115278	GSM3173445	leukocyte	control	64	M	450K	control
GSE115278	GSM3173446	leukocyte	control	61	F	450K	control
GSE115278	GSM3173447	leukocyte	control	46	F	450K	control
GSE115278	GSM3173448	leukocyte	control	55	M	450K	control
GSE115278	GSM3173449	leukocyte	control	45	M	450K	control
GSE115278	GSM3173450	leukocyte	control	54	M	450K	control
GSE115278	GSM3173451	leukocyte	control	35	M	450K	control
GSE115278	GSM3173452	leukocyte	control	51	M	450K	control
GSE115278	GSM3173453	leukocyte	control	43	M	450K	control
GSE115278	GSM3173454	leukocyte	control	45	F	450K	control
GSE115278	GSM3173455	leukocyte	control	50	M	450K	control
GSE115278	GSM3173456	leukocyte	control	43	F	450K	control
GSE115278	GSM3173457	leukocyte	control	43	M	450K	control
GSE115278	GSM3173458	leukocyte	control	49	M	450K	control
GSE115278	GSM3173459	leukocyte	control	53	F	450K	control
GSE115278	GSM3173460	leukocyte	control	43	F	450K	control
GSE115278	GSM3173461	leukocyte	control	55	F	450K	control
GSE115278	GSM3173462	leukocyte	control	21	F	450K	control
GSE115278	GSM3173463	leukocyte	control	62	F	450K	control
GSE115278	GSM3173464	leukocyte	control	37	F	450K	control
GSE115278	GSM3173465	leukocyte	control	42	M	450K	control
GSE115278	GSM3173466	leukocyte	control	23	M	450K	control
GSE115278	GSM3173467	leukocyte	control	43	F	450K	control
GSE115278	GSM3173468	leukocyte	control	64	M	450K	control
GSE115278	GSM3173469	leukocyte	control	40	M	450K	control
GSE115278	GSM3173470	leukocyte	control	50	M	450K	control
GSE115278	GSM3173471	leukocyte	control	57	F	450K	control
GSE115278	GSM3173472	leukocyte	control	45	M	450K	control
GSE115278	GSM3173473	leukocyte	control	47	F	450K	control
GSE115278	GSM3173474	leukocyte	control	53	F	450K	control
GSE115278	GSM3173475	leukocyte	control	62	M	450K	control
GSE115278	GSM3173476	leukocyte	control	44	M	450K	control
GSE115278	GSM3173477	leukocyte	control	68	F	450K	control
GSE115278	GSM3173478	leukocyte	control	52	F	450K	control
GSE115278	GSM3173479	leukocyte	control	38	F	450K	control
GSE115278	GSM3173480	leukocyte	control	38	F	450K	control
GSE115278	GSM3173481	leukocyte	control	53	F	450K	control
GSE115278	GSM3173482	leukocyte	control	49	M	450K	control
GSE115278	GSM3173483	leukocyte	control	68	F	450K	control
GSE115278	GSM3173484	leukocyte	control	55	M	450K	control
GSE115278	GSM3173485	leukocyte	control	46	M	450K	control
GSE115278	GSM3173486	leukocyte	control	59	M	450K	control
GSE115278	GSM3173487	leukocyte	control	45	M	450K	control
GSE115278	GSM3173488	leukocyte	control	66	F	450K	control
GSE115278	GSM3173489	leukocyte	control	50	F	450K	control
GSE115278	GSM3173490	leukocyte	control	53	F	450K	control
GSE115278	GSM3173491	leukocyte	control	37	F	450K	control
GSE115278	GSM3173492	leukocyte	control	41	F	450K	control
GSE115278	GSM3173493	leukocyte	control	22	F	450K	control
GSE115278	GSM3173494	leukocyte	control	34	F	450K	control
GSE115278	GSM3173495	leukocyte	control	44	F	450K	control
GSE115278	GSM3173496	leukocyte	control	42	F	450K	control
GSE115278	GSM3173497	leukocyte	control	41	F	450K	control
GSE115278	GSM3173498	leukocyte	control	45	F	450K	control
GSE115278	GSM3173499	leukocyte	control	21	F	450K	control
GSE115278	GSM3173500	leukocyte	control	23	F	450K	control
GSE115278	GSM3173501	leukocyte	control	43	F	450K	control
GSE115278	GSM3173502	leukocyte	control	35	F	450K	control
GSE115278	GSM3173503	leukocyte	control	23	F	450K	control
GSE115278	GSM3173504	leukocyte	control	47	F	450K	control
GSE115278	GSM3173505	leukocyte	control	35	F	450K	control
GSE115278	GSM3173506	leukocyte	control	41	F	450K	control
GSE115278	GSM3173507	leukocyte	control	39	F	450K	control
GSE115278	GSM3173508	leukocyte	control	43	F	450K	control
GSE115278	GSM3173509	leukocyte	control	40	F	450K	control
GSE115278	GSM3173510	leukocyte	control	44	F	450K	control
GSE115278	GSM3173511	leukocyte	control	38	F	450K	control
GSE115278	GSM3173512	leukocyte	control	38	F	450K	control
GSE115278	GSM3173513	leukocyte	control	40	F	450K	control
GSE115278	GSM3173514	leukocyte	control	41	F	450K	control
GSE115278	GSM3173515	leukocyte	control	40	F	450K	control
GSE115278	GSM3173516	leukocyte	control	62	F	450K	control
GSE115278	GSM3173517	leukocyte	control	52	F	450K	control
GSE115278	GSM3173518	leukocyte	control	46	F	450K	control
GSE115278	GSM3173519	leukocyte	control	68	F	450K	control
GSE115278	GSM3173520	leukocyte	control	61	M	450K	control
GSE115278	GSM3173521	leukocyte	control	58	F	450K	control
GSE115278	GSM3173522	leukocyte	control	53	M	450K	control
GSE115278	GSM3173523	leukocyte	control	40	F	450K	control
GSE115278	GSM3173524	leukocyte	control	47	M	450K	control
GSE115278	GSM3173525	leukocyte	control	45	M	450K	control
GSE115278	GSM3173526	leukocyte	control	38	F	450K	control
GSE115278	GSM3173527	leukocyte	control	23	M	450K	control
GSE115278	GSM3173528	leukocyte	control	29	F	450K	control
GSE115278	GSM3173529	leukocyte	control	44	F	450K	control
GSE115278	GSM3173530	leukocyte	control	51	F	450K	control
GSE115278	GSM3173531	leukocyte	control	34	M	450K	control
GSE115278	GSM3173532	leukocyte	control	45	F	450K	control
GSE115278	GSM3173533	leukocyte	control	40	F	450K	control
GSE115278	GSM3173534	leukocyte	control	37	F	450K	control
GSE115278	GSM3173535	leukocyte	control	23	M	450K	control
GSE115278	GSM3173536	leukocyte	control	34	F	450K	control
GSE115278	GSM3173537	leukocyte	control	37	M	450K	control
GSE115278	GSM3173538	leukocyte	control	50	F	450K	control
GSE115278	GSM3173539	leukocyte	control	45	F	450K	control
GSE115278	GSM3173540	leukocyte	control	24	F	450K	control
GSE115278	GSM3173541	leukocyte	control	43	F	450K	control
GSE115278	GSM3173542	leukocyte	control	36	F	450K	control
GSE115278	GSM3173543	leukocyte	control	25	M	450K	control
GSE115278	GSM3173544	leukocyte	control	47	F	450K	control
GSE115278	GSM3173545	leukocyte	control	23	M	450K	control
GSE115278	GSM3173546	leukocyte	control	38	M	450K	control
GSE115278	GSM3173547	leukocyte	control	21	F	450K	control
GSE115278	GSM3173548	leukocyte	control	21	F	450K	control
GSE115278	GSM3173549	leukocyte	control	50	M	450K	control
GSE122126	GSM3455862	leukocyte	control	50	M	EPIC	control
GSE130748	GSM3752950	leukocyte	control	75	M	EPIC	control
GSE130748	GSM3752951	leukocyte	control	80	M	EPIC	control
GSE130748	GSM3752952	leukocyte	control	71	M	EPIC	control
GSE130748	GSM3752953	leukocyte	control	76	M	EPIC	control
GSE130748	GSM3752954	leukocyte	control	72	F	EPIC	control
GSE130748	GSM3752955	leukocyte	control	77	F	EPIC	control
GSE130748	GSM3752956	leukocyte	control	74	M	EPIC	control
GSE130748	GSM3752958	leukocyte	control	76	F	EPIC	control
GSE130748	GSM3752959	leukocyte	control	81	F	EPIC	control
GSE130748	GSM3752960	leukocyte	control	75	M	EPIC	control
GSE130748	GSM3752962	leukocyte	control	76	M	EPIC	control
GSE130748	GSM3752963	leukocyte	control	77	M	EPIC	control
GSE130748	GSM3752964	leukocyte	control	78	F	EPIC	control
GSE130748	GSM3752965	leukocyte	control	83	F	EPIC	control
GSE130748	GSM3752966	leukocyte	control	78	F	EPIC	control
GSE130748	GSM3752968	leukocyte	control	74	M	EPIC	control
GSE130748	GSM3752969	leukocyte	control	79	M	EPIC	control
GSE130748	GSM3752970	leukocyte	control	74	F	EPIC	control
GSE130748	GSM3752971	leukocyte	control	79	F	EPIC	control
GSE130748	GSM3752972	leukocyte	control	71	F	EPIC	control
GSE130748	GSM3752973	leukocyte	control	76	F	EPIC	control
GSE130748	GSM3752974	leukocyte	control	76	M	EPIC	control
GSE130748	GSM3752976	leukocyte	control	75	M	EPIC	control
GSE130748	GSM3752977	leukocyte	control	73	F	EPIC	control
GSE130748	GSM3752978	leukocyte	control	78	F	EPIC	control
GSE130748	GSM3752979	leukocyte	control	73	M	EPIC	control
GSE130748	GSM3752980	leukocyte	control	78	M	EPIC	control
GSE130748	GSM3752981	leukocyte	control	76	F	EPIC	control
GSE130748	GSM3752982	leukocyte	control	78	F	EPIC	control
GSE130748	GSM3752984	leukocyte	control	77	F	EPIC	control
GSE130748	GSM3752985	leukocyte	control	70	F	EPIC	control
GSE130748	GSM3752986	leukocyte	control	75	F	EPIC	control
GSE145254	GSM4310213	peripheral blood leukocyte	control	80	F	EPIC	control
GSE145254	GSM4310215	peripheral blood leukocyte	control	53	M	EPIC	control
GSE145254	GSM4310216	peripheral blood leukocyte	control	71	F	EPIC	control
GSE145254	GSM4310217	peripheral blood leukocyte	control	69	F	EPIC	control
GSE145254	GSM4310219	peripheral blood leukocyte	control	74	F	EPIC	control
GSE145254	GSM4310220	peripheral blood leukocyte	control	52	M	EPIC	control
GSE145254	GSM4310225	peripheral blood leukocyte	control	69	F	EPIC	control
GSE145254	GSM4310227	peripheral blood leukocyte	control	60	M	EPIC	control
GSE145254	GSM4310228	peripheral blood leukocyte	control	51	M	EPIC	control
GSE145254	GSM4310229	peripheral blood leukocyte	control	77	M	EPIC	control
GSE145254	GSM4310231	peripheral blood leukocyte	control	63	F	EPIC	control
GSE145254	GSM4310232	peripheral blood leukocyte	control	64	M	EPIC	control
GSE157131	GSM4753639	peripheral blood leukocyte	control	68.99	F	EPIC	control
GSE157131	GSM4753640	peripheral blood leukocyte	control	78.69	F	EPIC	control
GSE157131	GSM4753641	peripheral blood leukocyte	control	60.91	F	EPIC	control
GSE157131	GSM4753642	peripheral blood leukocyte	control	69.01	M	EPIC	control
GSE157131	GSM4753643	peripheral blood leukocyte	control	66.31	F	450K	control
GSE157131	GSM4753644	peripheral blood leukocyte	control	59.96	F	EPIC	control
GSE157131	GSM4753645	peripheral blood leukocyte	control	58.92	M	EPIC	control
GSE157131	GSM4753646	peripheral blood leukocyte	control	61.85	F	EPIC	control
GSE157131	GSM4753647	peripheral blood leukocyte	control	59.39	F	450K	control
GSE157131	GSM4753648	peripheral blood leukocyte	control	63.88	M	450K	control
GSE157131	GSM4753649	peripheral blood leukocyte	control	70.38	M	EPIC	control
GSE157131	GSM4753650	peripheral blood leukocyte	control	71.57	M	EPIC	control
GSE157131	GSM4753651	peripheral blood leukocyte	control	66.35	M	450K	control
GSE157131	GSM4753652	peripheral blood leukocyte	control	62.54	F	450K	control
GSE157131	GSM4753653	peripheral blood leukocyte	control	72.35	M	EPIC	control
GSE157131	GSM4753654	peripheral blood leukocyte	control	68.75	F	EPIC	control
GSE157131	GSM4753655	peripheral blood leukocyte	control	55.02	F	EPIC	control
GSE157131	GSM4753656	peripheral blood leukocyte	control	59.29	F	EPIC	control
GSE157131	GSM4753657	peripheral blood leukocyte	control	63.25	F	450K	control
GSE157131	GSM4753658	peripheral blood leukocyte	control	72.91	F	EPIC	control
GSE157131	GSM4753659	peripheral blood leukocyte	control	67.39	M	EPIC	control
GSE157131	GSM4753660	peripheral blood leukocyte	control	69.62	F	EPIC	control
GSE157131	GSM4753661	peripheral blood leukocyte	control	61.54	F	EPIC	control
GSE157131	GSM4753662	peripheral blood leukocyte	control	59	F	450K	control
GSE157131	GSM4753663	peripheral blood leukocyte	control	69.47	F	EPIC	control
GSE157131	GSM4753664	peripheral blood leukocyte	control	60.72	M	EPIC	control
GSE157131	GSM4753665	peripheral blood leukocyte	control	55.98	M	EPIC	control
GSE157131	GSM4753666	peripheral blood leukocyte	control	65.91	F	450K	control
GSE157131	GSM4753667	peripheral blood leukocyte	control	70.14	F	EPIC	control
GSE157131	GSM4753668	peripheral blood leukocyte	control	64.77	M	EPIC	control
GSE157131	GSM4753669	peripheral blood leukocyte	control	68.4	M	450K	control
GSE157131	GSM4753670	peripheral blood leukocyte	control	58.15	M	EPIC	control
GSE157131	GSM4753671	peripheral blood leukocyte	control	63.45	F	EPIC	control
GSE157131	GSM4753672	peripheral blood leukocyte	control	72.91	F	450K	control
GSE157131	GSM4753673	peripheral blood leukocyte	control	68.19	F	EPIC	control
GSE157131	GSM4753674	peripheral blood leukocyte	control	65.29	F	EPIC	control
GSE157131	GSM4753675	peripheral blood leukocyte	control	68.07	F	EPIC	control
GSE157131	GSM4753676	peripheral blood leukocyte	control	62.77	M	EPIC	control
GSE157131	GSM4753677	peripheral blood leukocyte	control	62.47	F	450K	control
GSE157131	GSM4753678	peripheral blood leukocyte	control	61.98	F	EPIC	control
GSE157131	GSM4753679	peripheral blood leukocyte	control	66.71	F	EPIC	control
GSE157131	GSM4753680	peripheral blood leukocyte	control	60.79	F	EPIC	control
GSE157131	GSM4753681	peripheral blood leukocyte	control	63.15	M	EPIC	control
GSE157131	GSM4753682	peripheral blood leukocyte	control	70.49	F	EPIC	control
GSE157131	GSM4753683	peripheral blood leukocyte	control	57.34	F	450K	control
GSE157131	GSM4753684	peripheral blood leukocyte	control	60	M	EPIC	control
GSE157131	GSM4753685	peripheral blood leukocyte	control	65.12	F	450K	control
GSE157131	GSM4753686	peripheral blood leukocyte	control	62.44	F	EPIC	control
GSE157131	GSM4753687	peripheral blood leukocyte	control	65.23	F	EPIC	control
GSE157131	GSM4753688	peripheral blood leukocyte	control	57.03	M	EPIC	control
GSE157131	GSM4753689	peripheral blood leukocyte	control	62.05	F	EPIC	control
GSE157131	GSM4753690	peripheral blood leukocyte	control	64.6	M	450K	control
GSE157131	GSM4753691	peripheral blood leukocyte	control	74.62	F	EPIC	control
GSE157131	GSM4753692	peripheral blood leukocyte	control	60.33	F	450K	control
GSE157131	GSM4753693	peripheral blood leukocyte	control	39.26	F	450K	control
GSE157131	GSM4753694	peripheral blood leukocyte	control	61.87	F	EPIC	control
GSE157131	GSM4753695	peripheral blood leukocyte	control	68.29	M	EPIC	control
GSE157131	GSM4753696	peripheral blood leukocyte	control	65.25	F	EPIC	control
GSE157131	GSM4753697	peripheral blood leukocyte	control	62.96	F	EPIC	control
GSE157131	GSM4753698	peripheral blood leukocyte	control	66.57	F	450K	control
GSE157131	GSM4753699	peripheral blood leukocyte	control	54.29	M	450K	control
GSE157131	GSM4753700	peripheral blood leukocyte	control	59.05	F	EPIC	control
GSE157131	GSM4753701	peripheral blood leukocyte	control	60.64	F	EPIC	control
GSE157131	GSM4753702	peripheral blood leukocyte	control	62.19	M	450K	control
GSE157131	GSM4753703	peripheral blood leukocyte	control	64.23	M	EPIC	control
GSE157131	GSM4753704	peripheral blood leukocyte	control	70.31	M	450K	control
GSE157131	GSM4753705	peripheral blood leukocyte	control	56.23	M	EPIC	control
GSE157131	GSM4753706	peripheral blood leukocyte	control	63.77	M	EPIC	control
GSE157131	GSM4753707	peripheral blood leukocyte	control	57.43	F	EPIC	control
GSE157131	GSM4753708	peripheral blood leukocyte	control	67.64	F	EPIC	control
GSE157131	GSM4753709	peripheral blood leukocyte	control	62.12	M	EPIC	control
GSE157131	GSM4753710	peripheral blood leukocyte	control	66.54	F	EPIC	control
GSE157131	GSM4753711	peripheral blood leukocyte	control	61.43	F	EPIC	control
GSE157131	GSM4753712	peripheral blood leukocyte	control	61.75	F	EPIC	control
GSE157131	GSM4753713	peripheral blood leukocyte	control	65.23	F	EPIC	control
GSE157131	GSM4753714	peripheral blood leukocyte	control	57.88	F	EPIC	control
GSE157131	GSM4753715	peripheral blood leukocyte	control	56.44	F	EPIC	control
GSE157131	GSM4753716	peripheral blood leukocyte	control	60.89	F	EPIC	control
GSE157131	GSM4753717	peripheral blood leukocyte	control	61.94	M	EPIC	control
GSE157131	GSM4753718	peripheral blood leukocyte	control	66.21	M	EPIC	control
GSE157131	GSM4753719	peripheral blood leukocyte	control	64.53	F	EPIC	control
GSE157131	GSM4753720	peripheral blood leukocyte	control	58.67	F	EPIC	control
[truncated: 2,923 more rows]

## Sheet: PBMC_regression
Supplementary File 1: Summary of DNA methylation sample sets for DNAm age clocks training and evaluation.
[truncated: 1,862 more rows]

[truncated: 5 more sheets: combined_WB_PBL_PBMC_regression, buccal_epithelium_regression, saliva_regression, muscle_regression, semen_regression]
