# Supplementary material for: Precise and interpretable neural networks reveal epigenetic signatures of aging across youth in health and disease
Source: Front Aging. 2025 Jan 23;5:1526146. doi: 10.3389/fragi.2024.1526146 (PMC11799293; doi:10.3389/fragi.2024.1526146)
Supplement: Supplementary file 11 [file DataSheet2.xlsx]

## Sheet: Horvath
Supplementary File 2: CpG sites and coefficients of benchmarked DNAm age clocks.
Horvath (pan-tissue)
CpG ID	coefficient
intercept	0.695507
cg00075967	0.129337
cg00374717	0.00501786
cg00864867	1.59976
cg00945507	0.0568524
cg01027739	0.102863
cg01353448	0.23856
cg01584473	0.0886284
cg01644850	0.159949
cg01656216	0.0428055
cg01873645	-0.604056
cg01968178	1.16925
cg02085507	0.00612755
cg02154074	0.044757
cg02217159	-0.0865126
cg02331561	0.126929
cg02332492	0.0627713
cg02364642	-0.0242703
cg02388150	0.425971
cg02479575	1.87545
cg02489552	0.0737414
cg02580606	0.349274
cg02654291	0.140583
cg02827112	0.0506461
cg02972551	0.473946
cg03103192	0.0235363
cg03167275	-0.551041
cg03270204	0.0135447
cg03565323	-0.207653
cg03588357	-0.858843
cg03760483	0.0149464
cg04084157	1.03414
cg04126866	0.0793746
cg04528819	0.771798
cg04836038	0.440056
cg05250458	0.0872956
cg05294243	0.118518
cg05365729	0.0529401
cg05675373	0.346356
cg05755779	0.0602151
cg05921699	0.018065
cg05960024	0.0810299
cg06121469	0.0270246
cg06144905	0.597211
cg06361108	0.433158
cg06462291	0.015759
cg06493994	1.85801
cg06557358	-0.141331
cg06738602	-0.151675
cg06810647	0.374888
cg06952310	0.0917607
cg06993413	1.50318
cg07285276	0.192243
cg07291563	0.04164
cg07337598	0.0882269
cg07455279	0.00563226
cg07595943	0.0511781
cg08030082	0.0128303
cg08090772	-0.341458
cg08124722	0.0084849
cg08251036	0.0686349
cg08370996	0.812908
cg08413469	0.140511
cg08434234	-0.211774
cg08771731	0.103387
cg08965235	-0.220131
cg09019938	-0.121722
cg09118625	0.307808
cg09191327	-0.278394
cg09418283	0.0275029
cg09509673	0.0137452
cg09785172	-0.0165611
cg09869858	0.0663166
cg09885951	0.0952375
cg10281002	0.468417
cg10376763	-0.115358
cg10377274	0.0571391
cg10486998	-0.389336
cg10523019	0.514647
cg10920957	-0.399904
cg11932564	0.700001
cg12351433	0.0792792
cg12373771	0.533302
cg12768605	-0.188561
cg12830694	0.339727
cg12946225	0.133613
cg13038560	0.261381
cg13216057	-0.138857
cg13319175	0.0138482
cg13460409	0.412023
cg13682722	0.110101
cg13836627	0.0299837
cg13854874	0.0496133
cg13899108	0.0336517
cg13975369	0.378716
cg14258236	0.0868975
cg14308452	0.00314204
cg14329157	0.251931
cg14424579	3.06747
cg14501253	-0.0669222
cg14658362	-0.168604
cg14723032	0.000900283
cg14894144	0.0533774
cg14992253	0.0358242
cg15341340	-0.468758
cg15381769	-0.119627
cg15547534	0.382898
cg15661409	0.0437449
cg15974053	-0.00948655
cg15988232	0.0363248
cg16150435	0.0174954
cg16241714	2.5519
cg16494477	-0.0664399
cg16547529	0.167494
cg16579101	-0.0960677
cg17063929	-0.00198556
cg17099569	0.115573
cg17285325	0.137316
cg17408647	-0.0948432
cg17655614	0.156624
cg17729667	0.14683
cg17853587	-0.0229927
cg17960516	0.0666205
cg18055007	0.0379154
cg18180783	0.121874
cg18440048	0.35637
cg18573383	0.554266
cg18983672	0.201888
cg18984151	0.31501
cg19008809	0.59093
cg19167673	-0.47038
cg19273182	-0.754589
cg19305227	0.0192597
cg19346193	0.149636
cg19478743	0.122669
cg19514928	-0.00502793
cg19692710	0.0213625
cg19945840	0.6285
cg20295671	-0.0280082
cg20305610	-0.16436
cg20524216	-0.389841
cg20692569	0.744776
cg20761322	0.116738
cg20795863	0.0942755
cg20828084	0.144462
cg20914508	-0.00360198
cg20947775	-0.216873
cg20999813	-0.387629
cg21096399	0.119679
cg21378206	0.195972
cg21460081	-0.150207
cg21801378	0.205911
cg21870884	0.135875
cg22006386	0.027954
cg22289837	-0.0576049
cg22432269	-0.0475209
cg22449114	0.00955691
cg22679120	0.00832141
cg22736354	1.71851
cg22809047	0.160174
cg22901840	0.078585
cg22920873	0.114375
cg23517605	0.128378
cg23662675	0.600765
cg23941599	0.2665
cg24116886	0.187704
cg24126851	0.000792206
cg24254120	0.372918
cg24262469	0.152852
cg24450312	-0.00150883
cg24580001	0.33964
cg24834740	-0.0870065
cg25070637	-0.279922
cg25148589	0.179969
cg25505610	1.50223
cg25552492	-0.17603
cg25683012	-1.39202
cg25771195	0.304478
cg25781123	0.0199747
cg26003813	-0.192766
cg26005082	0.283314
cg26045434	-0.296285
cg26297688	0.959652
cg26372517	0.126026
cg26453588	0.127052
cg26620959	-0.0407431
cg26842024	0.358162
cg26845300	0.254089
cg27092035	-0.0557685
cg27169020	0.0872869
cg27319898	-0.211231
cg27377450	0.0924409
cg27413543	-0.261275
cg27494383	0.0645966
cg00091693	-0.00200849
cg00168942	-0.111945
cg00431549	-0.1362
cg00436603	0.000265206
cg01027805	-0.167673
cg01234063	-0.0405359
cg01262913	-0.0335812
cg01407797	-0.379167
cg01459453	-0.345952
cg01485645	-0.0257533
cg01511567	-0.686112
cg01560871	-0.0369107
cg01570885	-0.0312583
cg01820374	-0.271122
cg02047577	-0.6584
cg02071305	-0.0484295
cg02275294	-0.337498
cg02335441	-0.171285
cg03019000	-0.459777
cg03286783	-0.854785
cg03330058	-0.0644711
cg03578041	-0.032631
cg03682823	-0.112677
cg03891319	-0.0268935
cg03947362	-0.301555
cg04005032	-0.144764
cg04094160	-0.201195
cg04121983	0.0549207
cg04268405	-0.416694
cg04431054	-0.0599251
cg04452713	-0.00147837
cg04474832	-0.444042
cg04999691	-0.0017569
cg05442902	-0.578209
cg05590257	-0.0311539
cg05847778	-0.0587044
cg05903609	-0.158648
cg06044899	-0.142865
cg06117855	-0.00711385
cg06513075	0.130552
cg06688848	-0.0163076
cg06836772	-0.238016
cg06926735	0.00101021
cg07158339	-0.626329
cg07388493	-0.520727
cg07408456	-0.218776
cg07498421	-0.0594904
cg07663789	-0.0747897
cg07730301	-0.0117789
cg07770222	0.0099404
cg07849904	-0.116543
cg08186124	-0.0705052
cg08331960	-0.42705
cg09133026	-0.196543
cg09441152	-0.683076
cg09646392	-0.000417407
cg09722397	-0.147296
cg09722555	-0.346466
cg09809672	-0.391319
cg10045881	-0.0468031
cg10266490	-0.014675
cg10345936	0.0699713
cg10865119	-0.0691579
cg10940099	0.0931357
cg11025793	-0.0120535
cg11299964	-0.157897
cg11314684	-0.0761586
cg11388238	-0.350585
cg11653266	-0.176347
cg12413566	-0.0456444
cg12616277	-0.00297981
cg12941369	-0.131068
cg12985418	-0.431304
cg13129046	-0.205992
cg13269407	-0.0912389
cg13302154	-0.00352534
cg13547237	-0.201509
cg13828047	-0.448972
cg13931228	-0.120677
cg14060828	-0.303566
cg14163776	-0.119512
cg14175438	-0.336714
cg14408969	-0.140373
cg14409958	-0.0503838
cg14423778	-0.0871209
cg14597908	-0.0307982
cg14654875	-0.122183
cg14727952	-0.136028
cg15185286	-0.241642
cg15262928	-0.0784827
cg15703512	-0.730703
cg15804973	-0.108169
cg16034652	0.00649554
cg16168311	-0.196861
cg16358826	-0.0129664
cg16408394	-1.7192
cg16419345	0.282564
cg16744741	-0.346284
cg16899442	-0.153804
cg16984944	-5.94e-06
cg17274064	-0.000157189
cg17324128	-0.569717
cg17338403	-0.645059
cg17589341	-0.0659577
cg17686885	-0.0579921
cg18031008	0.264554
cg18139769	-0.089987
cg18328933	-0.370481
cg18956095	-0.478583
cg19044674	-0.0559314
cg19046959	-0.0697739
cg19420968	0.0989124
cg19569684	-0.286095
cg19706682	-0.103539
cg19722847	-0.452037
cg19724470	-0.10455
cg19761273	-0.886929
cg19853760	-0.241884
cg20100381	-0.120249
cg20240860	-0.0524786
cg21211748	-0.166398
cg21305265	-0.0453682
cg21370143	-0.0544018
cg21395782	-0.123873
cg21950518	-0.00251062
cg22171829	-0.133887
cg22190114	0.122
cg22197830	-0.214855
cg22568540	0.0209511
cg22613010	-0.00136474
cg22637507	-0.161365
cg22947000	-0.385598
cg23092072	0.999918
cg23124451	-0.118915
cg23180365	-0.173188
cg23786576	-0.359682
cg24058132	-0.243414
cg24081819	-0.00950238
cg24471894	-0.057512
cg24888049	-0.129936
cg24899750	-0.307425
cg25101936	-0.0577446
cg25159610	0.224447
cg25166896	-0.00231509
cg25411725	-0.028136
cg25564800	-0.00446162
cg25657834	-0.120292
cg25809905	-0.216625
cg25928579	-0.0302987
cg26043391	-0.361823
cg26162695	-0.0438634
cg26394940	-0.166269
cg26456957	-0.159361
cg26614073	-0.506521
cg26723847	-0.144822
cg26824091	0.549029
cg27015931	-0.466528
cg27016307	-0.0353263
cg27202708	-0.138636
cg27544190	-0.869124

## Sheet: Hannum
Supplementary File 2: CpG sites and coefficients of benchmarked DNAm age clocks.
Hannum
CpG ID	coefficient
cg20822990	-15.7
cg22512670	1.05
cg25410668	3.87
cg04400972	9.62
cg16054275	-11.1
cg10501210	-6.46
cg09809672	-0.74
ch.2.30415474F	5.79
cg22158769	-2.06
cg02085953	1.02
cg06639320	8.95
cg22454769	4.85
cg24079702	2.48
cg23606718	8.35
cg22016779	1.79
cg04474832	-7.1
cg03607117	10.7
cg07553761	3.72
cg00481951	-2.72
cg25478614	4.01
cg25428494	-1.81
cg02650266	10.2
cg08234504	-3.16
cg23500537	5.67
cg20052760	-12.6
cg16867657	10.8
cg22736354	4.42
cg06493994	9.42
cg06685111	-13.1
cg00486113	-10.7
cg13001142	-5.8
cg20426994	19.1
cg14361627	10.7
cg08097417	27.3
cg07955995	13.7
cg22285878	-20.7
cg03473532	-3.31
cg08540945	9.41
cg07927379	-1.42
cg16419235	-1.6
cg07583137	3.03
cg22796704	-10.6
cg19935065	13.4
cg23091758	-0.392
cg23744638	0.0859
cg04940570	11.6
cg11067179	14.7
cg22213242	23.7
cg06419846	13.4
cg02046143	-10.2
cg00748589	8.21
cg19722847	-5.66
cg18473521	8.85
cg01528542	-2.98
ch.13.39564907R	-20.6
cg03032497	8.4
cg04875128	-4.37
cg21296230	8.39
cg09651136	-15.8
cg03399905	28
cg04416734	11.9
cg07082267	2.87
cg14692377	19.1
cg06874016	-4.37
cg21139312	17.1
cg02867102	-12.5
cg19283806	-4.29
cg14556683	-4.04
cg07547549	3.11
cg05442902	-22.7
cg08415592	-6.92

## Sheet: Horvath_skin_blood
Supplementary File 2: CpG sites and coefficients of benchmarked DNAm age clocks.
Horvath (skin and blood)
CpG ID	coefficient
intercept	-0.447119
cg12140144	0.363181
cg26933021	-0.0905001
cg20822990	-0.00702523
cg07312601	-0.135092
cg09993145	-0.0426393
cg23605843	0.0793872
cg25410668	0.278005
cg17879376	-0.202709
cg14962509	0.182311
cg24375409	-0.0238046
cg22851420	0.0971978
cg24107728	-0.106543
cg14614643	-0.043393
cg00257455	-0.161699
cg23045908	0.137327
cg15201877	0.392098
cg18933331	-0.231763
cg05675373	0.0244793
cg19269039	-0.017558
cg16008966	-0.203908
cg14565725	-0.0355641
cg05940231	-0.106705
cg03984502	0.222121
cg25256723	-0.120981
cg16054275	-0.233968
cg01459453	0.0419079
cg16599143	0.14198
cg02275294	-0.142869
cg21870884	-0.0126814
cg10501210	-0.316526
cg02901139	-0.0731148
cg11298786	-0.196434
cg09809672	-0.100326
cg05940691	-0.0599925
cg12869659	-0.0425676
cg23028740	-0.0098847
cg10959651	-0.0382092
cg00522231	0.018122
cg01752203	-0.0219794
cg23643435	0.0128754
cg01243072	-0.00132993
cg07589899	0.106602
cg10855531	-0.300557
cg22943590	-0.0831777
cg23398076	0.00566122
cg12082609	0.154152
cg01447660	-0.11575
cg02085953	0.0199202
cg15149655	0.200279
cg22809047	0.118967
cg06639320	0.0197387
cg22454769	0.051866
cg00017842	0.15636
cg23606718	0.700747
cg22061831	-0.177458
cg12757011	0.155999
cg01620164	-0.0654141
cg12105450	0.0099448
cg00760938	0.0771995
cg10376763	-0.0920873
cg23077820	0.0610104
cg08166272	0.105439
cg10523019	0.126152
cg23462687	-0.183735
cg20669012	0.126232
cg03183882	-1.00739
cg15910502	-0.133774
cg12941369	0.0241918
cg02244028	0.00450924
cg24888989	1.23038
cg00702638	0.725076
cg07303143	0.734121
cg26614073	-0.124228
cg15988232	-0.0584162
cg16933388	0.133862
cg19381811	-0.0283216
cg03019000	-0.0843791
cg01844642	0.0934118
cg04474832	0.12053
cg03891319	-0.256081
cg03607117	0.169781
cg22264409	0.0250657
cg11205552	0.0397451
cg17321954	0.473386
cg06796779	0.0535732
cg18303397	0.0217877
cg09025210	0.0387972
cg14423778	0.060485
cg15277914	-0.0333733
cg07553761	0.26245
cg06737494	0.0639123
cg01059398	-0.00885338
cg26824216	-0.160472
cg25478614	0.113493
cg07110949	0.00265734
cg23239150	0.0705384
cg21254939	0.0215716
cg23995914	0.140281
cg23836737	-0.153545
cg05960024	-0.00102153
cg10699857	-0.272484
cg05024939	0.182893
cg05106770	-0.0599724
cg06690548	0.0947173
cg02650266	0.028819
cg01511232	0.169551
cg25148589	0.078559
cg24843443	0.0237024
cg03364683	0.0365547
cg21815258	0.326224
cg12608692	-0.00241284
cg20755989	0.241204
cg12238343	0.0619444
cg02328239	0.16437
cg21878650	-0.128025
cg26921969	0.395075
cg10837404	-0.102091
cg01883408	0.210085
cg06448705	0.113572
cg16983159	-0.165181
cg08234504	-0.261526
cg11006267	0.300526
cg21874213	-0.17214
cg23500537	0.233706
cg26843711	0.110107
cg08587542	-0.106509
cg10345936	-0.0129008
cg16281600	0.0476469
cg03555227	0.191706
cg14345676	0.00131601
cg14314729	-0.0670634
cg23517605	-0.0745733
cg01570885	-0.0174837
cg23375552	-0.149639
cg20052760	-0.0873627
cg16867657	0.895063
cg21572722	0.258923
cg00194146	0.0251396
cg01527307	0.150123
cg22736354	0.12315
cg10699171	-0.0175119
cg06493994	0.194146
cg04424621	0.0387776
cg02281167	0.0508276
cg03771840	0.0632839
cg06685111	-0.11805
cg06462220	-0.400871
cg08420066	-0.00879129
cg21467614	-0.0413027
cg12753631	-0.341572
cg18501647	0.016363
cg04576021	0.190381
cg10192196	0.103901
cg18468088	0.271258
cg03894990	0.00152281
cg01740766	-0.0481089
cg16255583	-0.180264
cg04642300	0.000163032
cg17266282	-0.0422493
cg07095347	-0.0220078
cg00073460	0.0593759
cg16333846	0.226866
cg13221458	-0.0394802
cg05468948	0.138578
cg00795927	-0.0663734
cg08911208	-0.0942223
cg22372849	-0.140116
cg16012294	0.139311
cg22679120	-0.0402245
cg13931228	-0.248554
cg27009703	-0.177741
cg11671968	0.120568
cg26312920	0.00682285
cg19663246	-0.0386445
cg14396995	0.124113
cg18442362	0.00651041
cg09748749	-0.202803
cg20692569	0.0313588
cg23857078	0.234566
cg21743182	0.00284096
cg09436502	0.0563263
cg00503840	0.048661
cg04084157	0.358752
cg14175438	-0.0682897
cg20665157	0.00716728
cg21184711	0.0950308
cg02383785	0.184785
cg04528819	0.0344649
cg20426994	-0.101388
cg08097417	0.871372
cg02821342	-0.23832
cg20397034	-0.243167
cg03473532	-0.212958
cg08280936	-0.236131
cg08540945	-0.169692
cg18769120	0.0619127
cg26101086	-0.157277
cg19859445	0.187401
cg07502389	0.315776
cg18267374	-0.211901
cg00582628	0.020113
cg16419235	0.114779
cg23710218	-0.349168
cg07583137	0.0455665
cg12402251	0.126795
cg19497517	-0.0433955
cg13586038	0.123252
cg19724470	-0.100719
cg07211259	-0.0053794
cg07158339	-0.0317816
cg24046474	0.273015
cg14059835	-0.0160654
cg10570177	-0.0986336
cg13649056	0.039139
cg13734401	-0.0956561
cg26581729	0.0200948
cg06231995	0.474821
cg14411282	-0.257289
cg12530994	-0.229184
cg23754392	-0.291911
cg06908778	-0.157691
cg22796704	-0.0297594
cg01560871	-0.0495692
cg04268405	-0.131068
cg18738190	-0.107287
cg04126866	-0.00239599
cg25427880	0.163756
cg09671951	0.100547
cg06888746	0.0663635
cg24838825	0.0643577
cg13848598	0.193739
cg07906193	-0.0288453
cg12776156	-0.178994
cg05928581	-0.0425104
cg17627559	-0.0414859
cg23091758	0.105288
cg04940570	0.289083
cg10825530	-0.0322919
cg20654468	-0.05372
cg26552743	0.143275
cg21992250	0.14822
cg15015340	-0.177069
cg22843803	0.0564937
cg02532488	-0.700326
cg13547237	-0.244821
cg06419846	0.173054
cg05496363	0.0526851
cg20063906	-0.0597734
cg12328429	0.084155
cg25969122	-0.230844
cg18633600	0.258224
cg08622677	0.228244
cg01820374	0.122892
cg25719851	-0.0229256
cg13828440	0.00736991
cg26986871	0.0568296
cg00748589	0.16672
cg21747310	-0.142141
cg00431549	8.83e-06
cg13302154	0.108
cg13909661	-0.274042
cg19722847	-0.181926
cg26311454	0.122619
cg08900043	-0.0619644
cg00753885	-0.478311
cg18573383	0.181171
cg15405572	0.0373532
cg01528542	-0.142372
cg08993878	-0.0643387
cg22827210	-0.0272551
cg03670162	-0.272549
cg04596060	-0.665425
cg21907579	-0.177227
cg10281002	0.025872
cg07172885	0.117264
cg20404336	0.157369
cg18582260	0.0350265
cg22179082	0.00296486
cg06648759	0.426865
cg23357533	-0.315331
cg20102280	-0.0620426
cg13767001	0.0831434
cg23389651	-0.293553
cg09646392	-0.0331842
cg00593462	0.0975704
cg07115626	-0.0947636
cg06738602	-0.0949009
cg03032497	0.111167
cg18771300	-0.0200485
cg24058132	-0.112975
cg13027206	-0.0459023
cg15480367	0.194531
cg12177001	-0.0778539
cg23709172	-0.186107
cg14334310	-0.0468817
cg04875128	0.000358099
cg21296230	-0.0254002
cg02071305	0.00655184
cg03361973	0.060348
cg16717122	0.145165
cg04858164	0.0210618
cg25005357	0.175415
cg08454546	-0.0949425
cg21801378	-0.108999
cg15188939	0.204902
cg20540209	0.168254
cg05542681	0.13688
cg08949164	0.264842
cg09183146	0.0731504
cg00454305	0.104796
cg02871659	0.0885458
cg00991848	0.443893
cg02331561	-0.251921
cg26974444	0.076079
cg06112560	0.164151
cg10917602	-0.0154101
cg09155044	-0.340671
cg04031656	0.0547863
cg03746976	-0.0577133
cg18693704	-0.281444
cg00658652	0.15261
cg03991512	-0.0763138
cg22947000	0.0221231
cg07082267	-0.469183
cg03486383	0.163455
cg02228185	-0.0403226
cg23668631	0.00543685
cg14522800	0.130624
cg25135555	0.192896
cg13029847	0.647782
cg06144905	0.159584
cg11896923	0.0376283
cg06874016	-0.0877284
cg25809905	-0.09807
cg04267101	-0.0196866
cg22507023	0.238759
cg02867102	-0.119892
cg13093111	0.00881389
cg13683374	-0.0826411
cg10644544	-0.66774
cg03643998	-0.0961558
cg11620135	-0.0179032
cg25436157	-0.104484
cg24217948	-0.064571
cg17589341	0.0573423
cg17243289	0.0437262
cg12459502	-0.0941508
cg19283806	-0.117204
cg10052840	-0.0712807
cg26005082	0.123794
cg11766468	0.0552769
cg10586358	-0.0459786
cg14556683	-0.137408
cg26842024	0.484249
cg18335931	-0.25013
cg17861230	-0.317548
cg10498798	-0.270928
cg27212234	1.0199
cg17110586	-0.0686816
cg21944491	-0.0619762
cg21940708	0.226979
cg15811427	-0.00353256
cg06458239	0.346805
cg10729426	0.234126
cg21911021	0.0435839
cg24834740	-0.0719029
cg19702785	0.127634
cg07547549	0.212569
cg12303084	0.65172
cg27544190	-0.578093
cg01262913	-0.00199892
cg17274064	-0.0616188
cg09428349	-0.40912
cg10636297	0.18592
cg12373771	-0.139864
cg05442902	-0.240315
cg16612562	0.00129345
cg19015086	0.153298
cg21205978	0.0816584
cg01949403	0.059578
cg08415592	-0.147841
cg19853760	-0.061454
cg23124451	-0.0376152
cg25459323	0.0237302
cg27187881	-0.244556
cg00343092	-0.0820732
cg00347775	0.000841664
cg27131176	-0.192317
cg22982767	-0.412197
cg07016730	-0.0293829
cg01892695	-0.250619

## Sheet: Li
Supplementary File 2: CpG sites and coefficients of benchmarked DNAm age clocks.
Li et al.
CpG ID	coefficient
cg00223245	-0.873
cg00303541	3.8646
cg00329615	-1.776
cg00443981	0.0915
cg00497086	10.004
cg00577449	0.8022
cg00589520	-0.4777
cg01119503	-0.8711
cg01231611	-9.7149
cg01318665	-0.3878
cg01949324	-0.8261
cg02172773	-1.147
cg02307957	0.681
cg02478540	-2.0031
cg02772754	2.6007
cg02822838	-0.788
cg02844688	-0.7437
cg02872426	-0.7179
cg03132729	-1.3295
cg03579624	3.5695
cg03653399	-0.2678
cg03905236	-0.3205
cg03922748	-1.1319
cg04436528	-0.8767
cg04455146	0.4092
cg04925748	0.0094
cg04955914	-3.5037
cg05596756	-1.2892
cg05613083	0.2838
cg06072257	-8.578
cg06094762	-0.7441
cg06269443	-0.5934
cg06711259	-4.0322
cg07219494	-2.4714
cg07382691	-1.6851
cg07465899	-2.0805
cg07553761	0.6632
cg07662935	-1.458
cg07976733	-0.2922
cg08349142	0.2318
cg08516641	-0.443
cg09116468	1.3689
cg09124496	-0.9307
cg09310092	-1.6075
cg09461021	-1.982
cg10328813	-0.0518
cg10816468	-3.1004
cg10989288	1.4809
cg11271492	-1.9703
cg12642568	-2.3633
cg13274149	2.3751
cg13612317	-2.1116
cg13993467	-2.8597
cg14112935	0.249
cg14176099	-0.0971
cg14190522	-1.7517
cg14584292	-0.2336
cg15308037	-1.9034
cg16119613	-2.0018
cg16202624	-1.3384
cg16746462	-1.0752
cg16867657	1.5653
cg16902294	1.0071
cg17238334	-1.0219
cg17723057	-0.1222
cg18114755	-0.0473
cg18219522	-1.0433
cg18311495	-0.113
cg18488521	1.564
cg18597220	1.597
cg21192606	-1.6143
cg21242642	6.213
cg22029239	-1.2812
cg22493216	-0.6306
cg22603452	-1.9846
cg23204757	-1.2799
cg23565569	-1.2712
cg23656415	-0.0271
cg23749518	-0.0204
cg24382249	-0.1185
cg24388008	-2.7052
cg27367871	-1.6092
cg27406001	-3.4879

## Sheet: PhenoAge
Supplementary File 2: CpG sites and coefficients of benchmarked DNAm age clocks.
PhenoAge
CpG ID	coefficient
intercept	60.664
cg15611364	63.1242
cg17605084	-44.0094
cg26382071	40.4209
cg12743894	36.7882
cg19287114	-36.4938
cg12985418	-35.9001
cg19398783	35.8331
cg15963417	-34.6984
cg27187881	-33.5456
cg09892203	-33.4823
cg00943950	33.477
cg18996776	33.0506
cg16340918	32.1467
cg23832061	-31.9025
cg22736354	31.8422
cg04084157	31.6217
cg07265300	28.398
cg02503970	25.5851
cg11426590	-24.7858
cg23710218	24.1587
cg02802055	-24.1172
cg13631913	23.8381
cg06493994	23.3721
cg24304712	23.3004
cg01131735	-22.9147
cg24208206	22.5407
cg01930621	-21.7879
cg19104072	-21.5987
cg07850604	21.3102
cg27493997	-21.2007
cg14281160	21.1115
cg12247247	-20.7534
cg08331960	-20.7074
cg17726022	20.188
cg19722847	-20.1458
cg21801378	19.6197
cg03977782	19.4523
cg03929796	-19.4101
cg01254459	19.1844
cg09548179	-19.0323
cg09556292	-18.6194
cg17896249	18.01
cg26091688	-17.949
cg17009433	17.3158
cg06690548	-17.3121
cg26815229	-17.1474
cg15447479	17.0627
cg27015931	-16.8047
cg13550877	-16.7903
cg05492270	-16.7311
cg22594309	16.6353
cg08896629	-16.3038
cg11237115	-16.2433
cg04736140	-16.1177
cg06533629	16.0562
cg25881193	-15.999
cg03535648	-15.9514
cg27367952	-15.8238
cg11600161	-15.5718
cg19345165	-15.2555
cg15881088	-15.2185
cg21296230	15.0646
cg14175438	-14.9518
cg13409216	-14.4861
cg04424621	-14.4478
cg01137065	14.3738
cg13656360	14.3641
cg05316065	-14.2287
cg13509147	14.2213
cg13449372	-14.1205
cg10654016	13.8395
cg18693704	-13.8096
cg13218906	-13.6813
cg25428451	-13.6572
cg00462994	13.5874
cg03340261	13.5737
cg00261781	13.3994
cg13514050	-13.341
cg20066677	13.327
cg18267374	13.3261
cg24407308	-12.9551
cg10636246	-12.9549
cg15569512	-12.9509
cg07817698	12.909
cg16854606	12.7452
cg12265604	12.6784
cg14689355	-12.5998
cg01651821	12.4345
cg14159818	-12.1811
cg20162159	-12.1796
cg00230271	-12.1547
cg19008809	12.12
cg09809672	-12.0992
cg13994175	12.0788
cg03172991	-11.9695
cg00194146	-11.8863
cg10225525	11.8108
cg08487374	11.6734
cg01450842	-11.6543
cg18117393	11.5323
cg08067365	-11.5198
cg17038116	-11.1656
cg26665419	-11.1543
cg20173259	11.1136
cg08899632	11.0838
cg04528819	11.0726
cg11177450	-10.9467
cg06908778	10.8651
cg25092328	10.8011
cg10922280	10.7901
cg04836038	10.6546
cg02229946	10.5122
cg12269343	10.4581
cg05294243	10.4337
cg01211097	-10.2752
cg08529529	-10.227
cg10158181	-10.188
cg26357744	-10.002
cg27655905	9.95042
cg06189653	-9.92863
cg17641104	-9.92605
cg22495124	9.77236
cg17129388	9.67959
cg19556572	9.56788
cg25136687	-9.52214
cg15344028	-9.50421
cg05270634	9.45868
cg26866325	9.37287
cg25256723	-9.36845
cg03112869	9.30996
cg07929310	-9.26777
cg16085042	-9.05812
cg05759269	-9.04721
cg14754581	8.9045
cg01221637	-8.83856
cg12261786	-8.80006
cg17133388	-8.78666
cg13120519	-8.76164
cg01441777	-8.74169
cg11233384	-8.70216
cg22971191	8.61389
cg00845900	-8.58936
cg04007936	-8.44109
cg26212924	-8.26945
cg13042288	-8.16079
cg14473016	-8.14612
cg02976574	8.05745
cg05851163	-8.0565
cg17526300	8.03828
cg16173067	8.01276
cg15811427	-8.00932
cg14916213	7.98166
cg04014889	-7.92458
cg22947000	-7.87257
cg25769980	-7.80884
cg02228185	-7.78534
cg03565081	7.76301
cg15966757	-7.74639
cg09480837	-7.74183
cg13564075	-7.65215
cg03991512	-7.60434
cg20761322	7.47326
cg23376526	-7.47095
cg02631957	-7.43545
cg16933388	7.41635
cg21099326	-7.31926
cg26096837	7.26915
cg26394737	7.25928
cg01519742	7.24759
cg02016419	7.24698
cg07654934	-7.18344
cg24125648	7.12019
cg14747225	7.02483
cg18003795	-6.99392
cg05087948	-6.99123
cg02151301	-6.96255
cg05532892	6.72946
cg08035942	-6.58988
cg07484827	6.5815
cg17749443	6.46858
cg11631518	6.46148
cg22396353	6.42884
cg14223995	-6.40966
cg22582569	6.35231
cg08169325	-6.32278
cg22512531	6.2796
cg21207418	6.26876
cg02154074	6.19904
cg17940013	-6.19517
cg16648841	6.09762
cg03724882	6.08059
cg16313343	6.02387
cg21137706	-5.98325
cg10523019	5.94162
cg25459323	-5.90053
cg20967028	5.8513
cg23124451	-5.80486
cg07494518	-5.79414
cg26104204	-5.7681
cg12238343	5.74976
cg06327515	5.71657
cg22991148	-5.68154
cg10052840	-5.67468
cg06134964	5.64269
cg01626227	-5.64066
cg02309431	-5.60994
cg22511262	5.56756
cg11903057	5.52534
cg04718414	-5.45261
cg26201213	5.4463
cg24674703	5.41797
cg25229964	5.41073
cg10878896	5.34075
cg04416752	-5.33826
cg21120249	-5.28695
cg19586576	5.28588
cg15551881	5.21612
cg11833861	-5.21011
cg13700897	-5.20321
cg05473871	-5.15605
cg11487705	-5.06266
cg16354207	-4.99059
cg24921089	-4.98641
cg04169469	4.92692
cg20090497	4.87402
cg20550118	-4.8523
cg04601137	-4.8475
cg17536848	-4.83366
cg22282672	4.81369
cg14423778	-4.79561
cg07236943	4.68448
cg03387497	4.63
cg05125838	-4.60256
cg02735486	4.59477
cg26824091	4.58693
cg18691434	4.54397
cg05228408	-4.4943
cg19615059	4.49265
cg13296371	4.45707
cg16718891	-4.41029
cg27514224	-4.39095
cg00410898	-4.30305
cg16543027	-4.28496
cg14350002	-4.23381
cg22407458	4.23247
cg04480914	-4.21563
cg11459714	-4.21298
cg24493940	-4.20214
cg03819692	4.1452
cg08668790	4.11211
cg07180649	-4.10597
cg00515905	-4.10327
cg22473095	4.04404
cg17324128	-4.04394
cg00113951	4.0267
cg16408970	4.02404
cg00412805	4.01681
cg01400401	4.00959
cg26581729	-3.99884
cg12473775	-3.99474
cg26109803	-3.98456
cg05442902	-3.9661
cg13351161	-3.96075
cg21200703	3.95918
cg23191950	3.95852
cg05089968	-3.91161
cg02071305	-3.88641
cg26746469	3.86614
cg17770886	3.82767
cg04755031	3.81719
cg01623187	-3.80628
cg09322949	3.78416
cg19514469	3.77514
cg00687674	3.75767
cg08475827	3.70275
cg14918082	3.60825
cg23818978	3.60368
cg13975369	3.58307
cg16295988	3.55827
cg13323474	3.55224
cg09304040	3.54841
cg22580353	3.48534
cg15903282	-3.47348
cg13718960	3.46868
cg00955230	3.41792
cg06144905	3.41348
cg09413557	-3.40305
cg15856055	3.37538
cg19685066	3.33131
cg03258472	-3.30181
cg16743289	3.26574
cg26932976	-3.25915
cg19883905	-3.21893
cg16713727	3.18797
cg21835643	3.15896
cg23668631	-3.15461
cg21006686	3.15281
cg05441133	3.10376
cg08587542	-3.06398
cg20572838	3.06267
cg21081971	-2.97017
cg20492933	2.94762
cg19731122	2.91434
cg09851465	2.87994
cg24505341	2.84119
cg25536676	-2.83764
cg19663795	-2.82761
cg10917602	-2.8153
cg23234999	2.7897
cg06958034	2.78805
cg19439331	2.7579
cg14550518	-2.73239
cg13854874	2.70554
cg08586737	2.69622
cg13307384	2.58356
cg23152772	2.58075
cg19560210	2.56016
cg26711820	2.55842
cg08900043	2.53683
cg15013019	-2.5333
cg21907579	2.49761
cg13656062	2.48428
cg08694544	2.48153
cg06638451	2.47969
cg07211259	-2.42361
cg19297232	-2.40365
cg04087608	2.38306
cg20652640	-2.37603
cg19378133	2.37434
cg10570177	2.35876
cg01252496	2.34896
cg12177001	2.33685
cg20891917	2.29678
cg26022315	-2.27088
cg06994793	2.26458
cg15427448	2.26177
cg25713185	2.256
cg25251635	2.24862
cg26898166	-2.24451
cg19028160	-2.24287
cg12145907	2.22724
cg07073964	-2.21658
cg03007010	-2.20224
cg20828084	2.19383
cg21926612	-2.15159
cg13571802	-2.12316
cg21762589	2.11688
cg16612562	2.0809
cg00350702	2.07202
cg19686152	-2.06671
cg03703325	2.0576
cg26614073	-2.02651
cg18881501	-2.02213
cg15171237	-1.98151
cg08654655	1.97371
cg11490446	1.96143
cg03623878	1.94375
cg13258700	1.93542
cg00297600	1.9087
cg08074477	1.90273
cg06637774	1.89342
cg19632206	1.89092
cg16357381	-1.88052
cg19149785	-1.87511
cg00335286	1.85544
cg00412772	1.84412
cg20234170	1.82905
cg07038400	1.77874
cg21712685	-1.76536
cg15498283	1.74362
cg23127998	1.68604
cg00582628	-1.67816
cg18001427	-1.64972
cg10669058	-1.64916
cg19573166	-1.64533
cg01946401	-1.55239
cg08872493	1.54823
cg22484793	1.54728
cg05440289	1.54719
cg12188560	-1.54655
cg02480835	1.53111
cg19356189	-1.52835
cg12402251	1.50954
cg22179082	-1.50907
cg15201877	1.46705
cg27626102	-1.46574
cg21649520	-1.46203
cg23213217	1.44809
cg00744433	-1.4114
cg24556026	1.41076
cg19724470	-1.39911
cg22809047	1.37751
cg11896923	-1.37588
cg00168942	-1.37522
cg16984944	-1.35998
cg02197293	1.32648
cg19566405	1.28627
cg10591174	-1.28017
cg23338195	1.26438
cg26350286	-1.26124
cg06295856	1.25133
cg01335367	1.21111
cg05898102	1.20203
cg18392482	-1.19639
cg26312920	-1.18281
cg12813792	1.18205
cg08424423	-1.15684
cg13510262	1.14673
cg21363706	1.1405
cg09254939	-1.11512
cg13899108	1.11255
cg21184495	-1.10267
cg17627559	1.06912
cg01261503	1.04747
cg26219051	1.04657
cg14009688	1.04171
cg21993406	1.01756
cg24110063	-1.0124
cg10900550	-0.993402
cg05422352	0.965636
cg18384097	-0.96041
cg01511567	-0.95566
cg15489301	-0.925473
cg26394940	-0.852196
cg18241647	0.833494
cg17966192	-0.814305
cg18732541	0.797614
cg20570279	-0.79059
cg23239039	0.774553
cg13654195	-0.76467
cg17431739	-0.762536
cg16816226	-0.761063
cg08251399	0.755044
cg09799873	-0.750651
cg15887846	-0.7429
cg22194129	0.727266
cg25898500	-0.72502
cg16372520	0.710588
cg09096950	0.684631
cg12864235	0.655305
cg18809289	0.653579
cg24651706	0.653433
cg21201109	0.648066
cg23568913	-0.644985
cg23159337	-0.632208
cg10795646	-0.630165
cg24332433	0.617734
cg13861644	0.588384
cg06171242	0.573873
cg00338702	0.534126
cg04818845	0.530064
cg18468844	-0.514411
cg06975499	-0.508782
cg01128603	-0.499181
cg13119609	-0.4978
cg10667970	-0.494137
cg09404633	-0.48176
cg01918706	0.48113
cg11618577	0.455906
cg22983092	0.434402
cg18771300	-0.430534
cg10202457	-0.419706
cg19371795	0.402226
cg12991365	-0.399519
cg22090592	-0.38718
cg14972143	0.385312
cg01056568	-0.326099
cg24505122	0.307545
cg12324144	0.2996
cg05697249	-0.297183
cg01459453	-0.294799
cg16728114	0.275799
cg09196959	0.260323
cg04359302	0.25579
cg00862290	-0.233767
cg01114088	-0.226611
cg13613532	0.210205
cg12289045	0.20538
cg16466334	0.166685
cg09630437	0.165361
cg04333463	0.164994
cg05501584	-0.164582
cg09294589	-0.1578
cg16319578	0.155278
cg13460409	0.148824
cg18587364	-0.137735
cg14105047	0.137366
cg00079056	0.122818
cg20674577	-0.120529
cg22197830	-0.117965
cg09045681	0.117061
cg14467840	0.116178
cg13587552	-0.0969605
cg25022327	-0.0858806
cg04616566	0.0685317
cg26842024	0.0638347
cg17903544	0.05859
cg21053529	-0.0524602
cg06363129	-0.0477947
cg23173910	-0.0477471
cg09434995	0.0440779
cg13843773	0.0435856
cg27440834	0.0339802
cg15642326	0.0325027
cg27244482	-0.0319814
cg00083937	0.0305773
cg22395019	0.0274946
cg17923358	0.0248083
cg17861230	0.0237383
cg08212685	0.0129441
cg12373771	0.0105268
cg00503840	0.00267963
cg15381313	0.00207884

## Sheet: Zhang
Supplementary File 2: CpG sites and coefficients of benchmarked DNAm age clocks.
Zhang et al.
CpG ID	coefficient
intercept	65.793
cg24611351	-0.00181074
cg24173182	-0.203955
cg09604333	-0.703968
cg13617776	-0.0115245
cg09432590	1.04898
cg05516505	-0.142742
cg12757684	-0.755071
cg23606718	3.43595
cg20050761	-0.02535
cg22452230	-0.544895
cg05898618	-0.896874
cg01620164	-0.787463
cg06758350	-0.0683489
cg23615741	-0.709323
cg09692396	-1.46773
cg02046143	-0.633993
cg08540945	0.0327826
cg11714320	-0.866081
cg22708738	0.129247
cg21567504	0.653224
cg08313880	-0.526706
cg03527802	-0.0785154
cg23995914	0.619037
cg04027548	-1.01445
cg07077459	-0.033786
cg03025830	0.100094
cg07978099	-0.0373258
cg24349631	-0.0297597
cg04218760	-0.0707299
cg24788483	-1.45371
cg11051055	0.158895
cg16419235	0.947873
cg07584066	0.296519
cg01054110	-0.449413
cg02001279	-0.380506
cg00271522	-0.18918
cg01055824	-0.383852
cg23510258	-0.00745641
cg07248223	-0.333581
cg17163168	0.0998583
cg18468088	1.72094
cg03771840	0.272671
cg27619353	-0.336007
cg12477880	-0.162336
cg23889772	-0.055483
cg14224203	-0.00494191
cg04875128	1.35102
cg23159704	-0.127343
cg02355868	-0.0869601
cg14911690	1.64679
cg23552977	-1.38199
cg21186299	1.39571
cg15220605	-0.0331
cg19283806	-1.31523
cg21251970	-0.0923723
cg01256539	-0.0276341
cg15277914	-0.275517
cg05542681	0.196627
cg22378065	-0.825476
cg00910503	-0.0348763
cg05960039	-0.0152744
cg23744638	-0.853536
cg26685941	-0.281599
cg04861640	-0.143916
cg06784991	2.25284
cg24862131	-0.0560999
cg26147845	-0.0930439
cg22185977	-0.212529
cg07955995	0.690613
cg13917614	-0.236056
cg14010720	-0.611987
cg10804656	1.51523
cg27432653	1.01508
cg11832534	-0.0667965
cg16867657	7.3233
cg21159778	0.177004
cg22282410	0.0309658
cg14757228	0.246315
cg14746276	-0.614164
cg01873886	0.852443
cg24745327	0.546919
cg09935271	-0.0730435
cg11006267	0.120274
cg22352234	-0.602948
cg22454769	1.53667
cg15648389	0.170367
cg27455578	-0.0852074
cg17782713	-0.978544
cg08276993	-0.0495255
cg04646282	0.0741273
cg07536102	0.150338
cg00302979	-0.224303
cg03032497	0.326782
cg10658666	0.0844712
cg05546763	0.580844
cg14098795	-0.69992
cg04621728	-0.118887
cg12939283	-0.153405
cg13824500	0.0132813
cg02497428	-0.00571149
cg22358580	0.795712
cg06574422	0.642551
cg00797278	-0.503828
cg23008153	-0.45907
cg11271171	0.0481686
cg15900052	0.239002
cg12948621	0.217174
cg02272599	0.00523499
cg23510764	-0.373472
cg14847502	0.246605
cg26614073	-0.270511
cg04084157	0.156222
cg01511232	0.174339
cg10495047	0.0168878
cg24550456	0.295685
cg24169822	0.0528082
cg22016779	-0.289342
cg23712970	-0.672194
cg03619256	0.644651
cg13409704	-0.373199
cg03646329	0.127561
cg16608498	0.427345
cg01196788	0.183149
cg17243289	2.17703
cg18343474	0.252097
cg18310639	-0.370169
cg16584662	0.000583156
cg03633574	0.0220344
cg19789753	-0.00922594
cg24883498	-0.459499
cg04836038	1.22378
cg20761322	0.0353914
cg19596273	1.51504
cg16618104	-0.335582
cg12419932	0.515326
cg17254383	0.0250945
cg27447740	-0.136931
cg00756943	0.00700226
cg10905180	-0.19222
cg06805925	0.555787
cg05324516	-0.00268033
cg01364769	-0.334456
cg20052760	-0.233508
cg08761208	-0.0473703
cg08573679	-1.11048
cg07172885	0.0431244
cg23808301	-0.572062
cg23357854	-0.316937
cg04662594	-0.120173
cg24620508	0.058482
cg22296808	0.0188366
cg12424329	-0.191604
cg05262777	0.155416
cg22809047	1.19027
cg08908643	0.325778
cg12788037	0.346087
cg11067179	0.997659
cg14314729	-0.203289
cg11718162	0.00381602
cg25415508	-1.08798
cg07502389	1.30376
cg25450819	0.0770463
cg14359680	-0.298554
cg13278496	0.0204878
cg24987259	-1.3317
cg15110296	-0.623739
cg23361092	0.456957
cg25149218	0.00148427
cg18450254	-0.014959
cg13937040	-0.199382
cg15339075	0.0167759
cg26116103	-0.0839742
cg14753631	0.349387
cg15936446	1.11442
cg12649038	0.076684
cg03163545	-0.294133
cg07207669	0.621857
cg25305703	0.0915463
cg22682373	0.35083
cg07717903	0.0198209
cg06326667	-0.41907
cg10619342	-0.0897889
cg25618424	1.12332
cg03638795	-1.07197
cg07319199	0.00419547
cg14776578	-0.0777081
cg20322193	0.326624
cg23460961	-0.0062373
cg21867345	0.327516
cg24090911	0.0843393
cg09624858	0.109877
cg13663218	-0.633064
cg06819923	-0.699002
cg19663246	-0.233381
cg14209784	-1.25127
cg23836737	-0.593376
cg22793142	-1.28514
cg26725786	0.0763341
cg03467555	0.0939702
cg08397927	-0.921548
cg03788004	-0.127939
cg13491731	0.089107
cg01542719	-0.0017977
cg19343530	0.12665
cg01792616	0.0522146
cg22156456	-0.965309
cg10036013	0.0329773
cg18064714	0.037971
cg12068124	-0.00953889
cg24696028	-2.33084
cg12934320	0.0524171
cg22197050	0.491843
cg22517995	0.916689
cg03261929	0.154854
cg07825606	-0.182515
cg27021512	-0.937957
cg00463859	-0.737306
cg13029847	2.73123
cg18125510	-0.0861453
cg05915866	-0.385069
cg03773862	0.334016
cg16717122	0.136883
cg15603896	0.00853872
cg19505546	0.0165005
cg20149168	0.647836
cg04105923	-0.497917
cg18335931	-0.194809
cg11653233	0.187455
cg07211259	-1.73881
cg25386151	-0.629018
cg20492951	-0.732915
cg15338967	0.975162
cg01433297	0.0147755
cg15845821	-0.00591168
cg08329113	0.452213
cg07374224	0.05776
cg01222316	-0.677516
cg06068163	-0.340401
cg06526721	-0.0129802
cg21072934	-0.0183482
cg10772169	-0.194439
cg06493994	1.28859
cg23078123	-1.39834
cg00717297	-0.0290723
cg26668490	-0.0731204
cg25410668	2.01765
cg01844642	0.639674
cg10106965	-0.16337
cg27168858	0.0682559
cg08038054	-0.287915
cg21184711	0.381119
cg01176329	0.165037
cg02151816	0.216946
cg02533423	0.11867
cg07320140	-0.363923
cg13033858	0.0284482
cg12968224	0.14814
cg05294577	-0.0562938
cg07082267	-2.33862
cg18875012	-0.0385856
cg21631428	0.190947
cg01528542	-1.19618
cg24845578	-0.957581
cg00793186	1.60073
cg06648759	2.72215
cg20665157	0.382983
cg15059474	0.392934
cg07571951	-0.518756
cg09524078	-0.0135118
cg24350475	-0.887927
cg06457011	-0.0515964
cg23538901	0.0395772
cg05308819	-2.36562
cg26483332	-1.23942
cg18240463	-0.0247872
cg03915012	-0.766355
cg01820962	-0.805127
cg01794929	0.683456
cg02452500	0.154508
cg14162417	1.08898
cg20988565	-0.187166
cg27338353	0.071742
cg23900712	0.295901
cg09383860	-0.608708
cg12899747	-0.519947
cg01226614	0.0580192
cg06852243	0.201884
cg00753885	-0.972729
cg04092800	-0.0166041
cg27059819	0.306525
cg06685111	-0.810505
cg08963419	-0.73969
cg06083669	0.471668
cg13388466	0.0345746
cg00925087	0.0654926
cg15393490	-0.989496
cg07810190	0.156402
cg04604946	-2.3706
cg10052840	-0.411192
cg21563471	-0.373101
cg00805193	-0.240005
cg23174607	0.0145583
cg12258344	-1.13627
cg01141812	0.138696
cg20324262	-0.0295471
cg05310309	0.177302
cg12506930	0.22843
cg02426324	0.00102472
cg02181968	-0.94425
cg25309888	0.077441
cg16477091	0.0288707
cg27430293	-0.626291
cg09652142	-0.612585
cg04709900	-1.3406
cg20960181	0.0229923
cg07547549	2.86908
cg06836406	0.10944
cg25178749	-0.0818283
cg06335143	0.621789
cg07850154	-1.45069
cg08468401	-0.31667
cg01738984	-0.0067322
cg08822715	-0.428659
cg07073120	-1.78625
cg03607117	3.41325
cg15553770	0.0197169
cg21515349	0.79092
cg07101980	-0.179984
cg11830800	-0.341398
cg23858532	0.509127
cg09809672	-0.394339
cg24150153	0.83897
cg07095347	-0.0625804
cg22881141	0.724962
cg01055871	-0.170748
cg00548098	0.631355
cg24091819	0.0522859
cg22112832	-0.156972
cg01356950	-0.178263
cg21949781	-0.801374
cg08151809	-0.894466
cg00241664	-1.02537
cg03984502	1.47318
cg04955333	-0.904789
cg03232933	0.111401
cg05694095	-0.0129512
cg24711649	-0.349263
cg18917643	0.187074
cg09748749	-0.290687
cg13612317	-0.382691
cg17110586	1.76788
cg20756600	-0.0779932
cg18537454	0.068831
cg19583819	1.19232
cg20525917	0.0323153
cg19722847	-0.665413
cg21860825	0.0684996
cg10917602	-0.494595
cg11084334	0.349242
cg00850073	1.16181
cg27508620	0.0560996
cg06007201	-1.61045
cg11491284	-1.4363
cg17472796	-0.255483
cg27597505	0.13978
cg26765385	-0.199449
cg05612876	-0.0029867
cg20964423	-0.100376
cg18933331	-0.787949
cg11807280	-0.228537
cg04596060	-1.25721
cg17953385	-0.307686
cg23097079	-0.227551
cg04200607	-0.111438
cg14074174	-0.41289
cg06532163	-0.223185
cg27386529	-0.316696
cg23373640	0.0474707
cg15089077	0.0112348
cg23753748	-0.117257
cg11858226	-0.446934
cg02795076	0.273871
cg20822990	-0.4004
cg11789321	0.0718485
cg22864500	0.0984407
cg08429256	-0.220765
cg26833936	0.186957
cg10203610	-0.724288
cg10453071	-0.156657
cg03421353	0.0792136
cg13149736	-0.0428242
cg02204637	-0.311718
cg04684267	0.00353813
cg04055490	-0.0212882
cg07040244	0.689775
cg26925981	0.107091
cg25148589	0.459395
cg17621438	-1.21229
cg19031565	0.971503
cg03076094	-0.0201651
cg00593462	1.30705
cg11220950	0.837358
cg05106770	-0.330306
cg12379720	0.0152952
cg24403644	0.727054
cg01136606	-0.223313
cg09118625	0.16742
cg03039990	-0.102392
cg05780020	-0.631136
cg19034084	-0.21908
cg05522498	0.476496
cg19761273	-0.8275
cg26921969	0.876002
cg01832549	1.73741
cg09143195	-0.933003
cg02838492	0.0540926
cg20592391	0.136208
cg09315264	0.0286469
cg01331772	0.245841
cg27367526	-0.525368
cg09164913	-0.232717
cg11136562	-0.108325
cg04999352	-0.0874846
cg02762363	-0.188784
cg04149978	0.191421
cg05923226	0.049134
cg21116457	-0.0523723
cg00772585	-0.627443
cg25838150	-0.0372751
cg18448426	-0.843144
cg02836046	0.134178
cg12578166	-1.57874
cg26105310	-0.0332456
cg21144928	0.125547
cg18281842	0.0614475
cg15673540	-0.505117
cg21809447	0.367879
cg04144218	0.062001
cg06672696	0.024613
cg18457597	-0.356152
cg12138483	0.00898639
cg15903032	-0.379471
cg17616646	-0.209244
cg22971191	0.0499116
cg07850604	0.0370986
cg10647101	-0.0756504
cg22073802	0.00108179
cg04361926	-0.703176
cg17168836	-0.143114
cg01435493	-0.399013
cg03957108	0.303321
cg17607231	-0.182472
cg13575542	-0.0154032
cg07080372	-1.35816
cg02871659	0.0291239
cg12134570	-1.15078
cg21874213	-2.17358
cg24891133	0.4351
cg04757168	0.207972
cg17338821	1.38362
cg03234186	0.0992602
cg23718736	-0.209973
cg23500537	2.27386
cg17769442	0.0097916
cg26158023	-1.42418
cg09255514	0.0465908
cg06396324	-0.0335746
cg13615100	0.0211542
cg17183905	-0.0099181
cg04521765	-0.0579468
cg00481951	0.295679
cg06639320	2.72439
cg08357125	-0.395598
cg05998295	0.0595476
cg22580512	-0.676567
cg25478614	1.10843
cg16032108	0.0150109
cg01447660	-0.141
cg02018902	0.000307211
cg00740914	-0.171336
cg01031400	-0.102302
cg12490835	0.26038
cg08234504	-0.578659
cg20420249	0.000762243
cg04081402	-0.771068
cg14699004	-0.420122
cg22162281	0.154887
cg15519474	-0.582424
cg12350474	-0.0334644
cg08657705	0.117782
cg02025827	-1.09848
cg08097417	9.49093
cg26469387	1.36235
cg00096065	-0.147242
cg12145907	0.202883
cg04436528	-0.099468
cg27640528	-0.234369
cg06547285	0.830764
cg21899500	1.90817
cg23829395	0.171055
cg01757168	0.0822948
cg14748856	0.0410258
cg19166302	-0.0247357
cg13674411	-0.0312975
cg02037503	-1.44485
cg13567282	-0.114385
cg10625705	3.9362
cg09929187	-0.724864
cg13593287	-0.526551
cg04749507	-0.357
cg21674704	0.955665
cg25909396	-1.27181
cg12402251	0.758705
cg20515136	-0.0933648

## Sheet: PAYA
Supplementary File 2: CpG sites and coefficients of benchmarked DNAm age clocks.
PAYA
CpG ID	coefficient
cg00448707	0.03
cg03885399	0.01
cg10501210	-0.15
cg12634306	0
cg15742605	0.51
cg24955895	0.17
cg26347197	-0.06
cg00573770	-0.06
cg01243072	-0.06
cg10770187	0.02
cg22242842	-0.06
cg22454769	0.12
cg03277049	0.04
cg12934382	0.03
cg13033938	-0.14
cg15652666	0
cg01256539	-0.09
cg19734801	0
cg03846689	-0.12
cg16867657	0.42
cg18468088	0.16
cg24376689	-0.05
cg07475000	-0.01
cg21015022	0
cg22126965	-0.01
cg03025830	0.01
cg13809095	-0.03
cg27190138	0.04
cg22291084	-0.03
cg04027548	-0.01
cg09692396	-0.02
cg10727171	-0.01
cg23552977	-0.17
cg01207684	-0.06
cg02196379	-0.03
cg05542681	0.02
cg09648727	-0.06
cg13407335	0
cg20426671	0.02
cg21017569	0.08
cg21383495	-0.02
cg27470213	-0.03
cg19283806	-0.09
cg10604476	0.01
cg11766468	0.01
cg16525470	-0.03
cg26798367	0.22
cg27619353	-0.03
cg01901101	0.04
cg02528319	0.02
cg04193160	0.05
cg04275506	-0.02
cg04845871	-0.32
cg05697274	0.01
cg06086731	0.03
cg07040244	0.01
cg07139440	-0.13
cg07725206	0
cg09257526	-0.01
cg09809672	-0.02
cg10482632	-0.03
cg10867751	-0.02
cg11790673	0
cg11836829	-0.04
cg11842367	0.01
cg13224583	0.01
cg13420364	-0.03
cg13892570	-0.18
cg16371538	-0.03
cg17168836	-0.03
cg17476910	0.02
cg18933331	-0.14
cg19830541	0.09
cg23260502	0.02
cg23715749	-0.01
cg25410668	0.09
cg25974903	-0.28
cg26306340	-0.13
cg00401745	-0.02
cg01331772	0.03
cg04105250	-0.01
cg04528477	0
cg06639320	0.09
cg07502661	-0.03
cg09019916	0
cg11807280	0
cg12757011	0.02
cg15293181	0
cg15742737	0.02
cg18444763	0
cg21563471	-0.06
cg22385231	-0.05
cg26204079	-0.02
cg27320127	0.03
cg00329615	-0.16
cg00336149	0.02
cg00481951	0.03
cg02934082	-0.03
cg05093811	0.03
cg06570224	0.13
cg06672696	0.02
cg09732145	-0.01
cg12623930	-0.14
cg12785694	0.05
cg13783238	0.04
cg16021018	0.01
cg18450254	-0.03
cg19534753	-0.19
cg21213853	0.02
cg21513826	0.04
cg21899500	0.1
cg03734750	-0.01
cg03916421	0.07
cg20816447	-0.02
cg00059225	0.01
cg05432322	-0.01
cg07850154	-0.05
cg10874644	-0.05
cg15111469	0
cg16703762	0.02
cg17621438	-0.12
cg22282672	0.04
cg23500537	0.04
cg23510764	-0.03
cg00434010	0.13
cg00590036	0.11
cg02369313	-0.09
cg04105923	-0.02
cg11742202	0.01
cg14027333	0.15
cg17201227	0.02
cg17682794	-0.03
cg20827128	-0.14
cg21313810	0.06
cg21462693	0.05
cg21529533	-0.03
cg21572722	0.24
cg22133973	-0.02
cg22155039	0.01
cg22736354	0.01
cg24698655	0.02
cg25862117	0.02
cg03461110	0.01
cg03473532	-0.1
cg04427498	0.2
cg04636841	-0.07
cg11432630	-0.02
cg12964697	0.01
cg13676996	0.01
cg21184711	0.11
cg25023684	0.02
cg27367526	-0.04
cg03345925	0.02
cg06399735	0
cg07502389	0.02
cg12164922	-0.01
cg13021857	-0.03
cg13599734	-0.01
cg19129839	0.03
cg21186098	-0.02
cg21333674	-0.03
cg22747380	0.01
cg01692968	0
cg13910860	-0.03
cg14330585	0.04
cg14347300	0.01
cg14507310	0.03
cg00168942	-0.07
cg00957665	-0.09
cg03211864	-0.09
cg03932201	-0.02
cg05324516	-0.02
cg06401999	0.01
cg07541020	-0.01
cg07657332	0
cg07858728	0.02
cg10612237	-0.01
cg23190203	-0.08
cg24053165	0.01
cg24495528	0.02
cg00553886	0.01
cg04898130	0.01
cg05468843	-0.02
cg08869273	-0.03
cg11741201	-0.07
cg16983588	-0.04
cg17526229	0.02
cg23669043	-0.04
cg24987259	-0.06
cg00753885	-0.05
cg03371962	0
cg03867607	-0.11
cg04604946	-0.05
cg08197201	-0.12
cg11649376	-0.06
cg13437525	0.03
cg13929106	0.05
cg14920334	0
cg16601359	0.04
cg16708880	0
cg17183905	-0.06
cg21733098	-0.06
cg23256579	-0.04
cg05418947	-0.01
cg06648759	0.03
cg10361659	0.1
cg11668844	0.01
cg16193278	-0.06
cg17176619	0.04
cg18412546	0
cg19240117	0.06
cg20733077	0
cg27021512	-0.01
cg01719405	-0.01
cg03032497	0.01
cg03565081	0.1
cg04212729	-0.44
cg05175318	0.04
cg05733554	-0.08
cg10044470	-0.03
cg14359680	-0.01
cg20076659	0.03
cg20368904	0.07
cg20898283	0.02
cg02903680	-0.09
cg07286682	0.03
cg10619342	0
cg20902817	0.05
cg00454305	0.01
cg03467555	0.03
cg04411841	-0.02
cg07082267	0
cg09183146	0
cg27015931	-0.04
cg01695994	0
cg03079366	0.01
cg04055490	-0.07
cg05707655	0.03
cg14360917	0.03
cg15835620	-0.06
cg18618815	-0.02
cg19131647	0.03
cg22146252	0.03
cg24243629	-0.07
cg03994651	0.13
cg07933682	0
cg08274011	-0.03
cg12253200	-0.06
cg12817436	-0.01
cg12948621	0.08
cg23956238	0.09
cg24033042	0
cg00726046	-0.04
cg06226150	-0.1
cg07547549	0.01
cg13780718	-0.01
cg15298358	-0.05
cg18062205	-0.01
cg22990198	-0.02
cg26445608	0.02
cg16068812	0.01
cg21505925	0.04
cg25445612	-0.18
cg00984060	0.01
cg06575572	-0.02
cg06942979	0.01
cg07012999	0.1

## Sheet: NCAE-Age
Supplementary File 2: CpG sites and coefficients of benchmarked DNAm age clocks.
NCAE-Age
CpG ID	coefficient
cg00000029	NA
cg00000109	NA
cg00000165	NA
cg00000236	NA
cg00000289	NA
cg00000292	NA
cg00000321	NA
cg00000363	NA
cg00000622	NA
cg00000658	NA
cg00000714	NA
cg00000721	NA
cg00000734	NA
cg00000769	NA
cg00000807	NA
cg00000884	NA
cg00000905	NA
cg00000924	NA
cg00000948	NA
cg00000957	NA
cg00001099	NA
cg00001245	NA
cg00001249	NA
cg00001269	NA
cg00001364	NA
cg00001446	NA
cg00001534	NA
cg00001582	NA
cg00001583	NA
cg00001594	NA
cg00001687	NA
cg00001747	NA
cg00001791	NA
cg00001793	NA
cg00001809	NA
cg00001854	NA
cg00001874	NA
cg00001930	NA
cg00002028	NA
cg00002033	NA
cg00002080	NA
cg00002116	NA
cg00002145	NA
cg00002190	NA
cg00002224	NA
cg00002236	NA
cg00002406	NA
cg00002426	NA
cg00002449	NA
cg00002464	NA
cg00002473	NA
cg00002490	NA
cg00002531	NA
cg00002591	NA
cg00002593	NA
cg00002597	NA
cg00002646	NA
cg00002660	NA
cg00002719	NA
cg00002749	NA
cg00002769	NA
cg00002808	NA
cg00002809	NA
cg00002810	NA
cg00002837	NA
cg00002930	NA
cg00003014	NA
cg00003091	NA
cg00003173	NA
cg00003181	NA
cg00003202	NA
cg00003287	NA
cg00003298	NA
cg00003305	NA
cg00003345	NA
cg00003513	NA
cg00003529	NA
cg00003578	NA
cg00003625	NA
cg00003722	NA
cg00003784	NA
cg00003858	NA
cg00003965	NA
cg00003994	NA
cg00004055	NA
cg00004061	NA
cg00004067	NA
cg00004072	NA
cg00004082	NA
cg00004089	NA
cg00004105	NA
cg00004207	NA
cg00004219	NA
cg00004257	NA
cg00004421	NA
cg00004429	NA
cg00004533	NA
cg00004562	NA
cg00004608	NA
cg00004700	NA
cg00004806	NA
cg00004818	NA
cg00004859	NA
cg00004883	NA
cg00004939	NA
cg00004963	NA
cg00004979	NA
cg00004996	NA
cg00005010	NA
cg00005040	NA
cg00005072	NA
cg00005083	NA
cg00005112	NA
cg00005166	NA
cg00005215	NA
cg00005297	NA
cg00005306	NA
cg00005437	NA
cg00005541	NA
cg00005543	NA
cg00005619	NA
cg00005622	NA
cg00005740	NA
cg00005817	NA
cg00005849	NA
cg00005861	NA
cg00006032	NA
cg00006081	NA
cg00006090	NA
cg00006122	NA
cg00006198	NA
cg00006397	NA
cg00006414	NA
cg00006459	NA
cg00006626	NA
cg00006787	NA
cg00006884	NA
cg00006948	NA
cg00007032	NA
cg00007036	NA
cg00007064	NA
cg00007076	NA
cg00007221	NA
cg00007226	NA
cg00007239	NA
cg00007269	NA
cg00007300	NA
cg00007324	NA
cg00007326	NA
cg00007420	NA
cg00007426	NA
cg00007466	NA
cg00007540	NA
cg00007644	NA
cg00007675	NA
cg00007898	NA
cg00007981	NA
cg00007987	NA
cg00008004	NA
cg00008033	NA
cg00008036	NA
cg00008345	NA
cg00008387	NA
cg00008446	NA
cg00008452	NA
cg00008488	NA
cg00008493	NA
cg00008564	NA
cg00008612	NA
cg00008621	NA
cg00008629	NA
cg00008647	NA
cg00008665	NA
cg00008671	NA
cg00008695	NA
cg00008713	NA
cg00008737	NA
cg00008800	NA
cg00008810	NA
cg00008819	NA
cg00008971	NA
cg00009001	NA
cg00009038	NA
cg00009053	NA
cg00009088	NA
cg00009167	NA
cg00009196	NA
cg00009214	NA
cg00009292	NA
cg00009293	NA
cg00009364	NA
cg00009407	NA
cg00009412	NA
cg00009421	NA
cg00009436	NA
cg00009553	NA
cg00009750	NA
cg00009834	NA
cg00009871	NA
cg00009922	NA
cg00009944	NA
cg00010046	NA
cg00010078	NA
cg00010108	NA
cg00010168	NA
cg00010266	NA
cg00010445	NA
cg00010654	NA
cg00010672	NA
cg00010742	NA
cg00010789	NA
cg00010853	NA
cg00010890	NA
cg00010946	NA
cg00010947	NA
cg00010954	NA
cg00010992	NA
cg00011122	NA
cg00011203	NA
cg00011225	NA
cg00011239	NA
cg00011247	NA
cg00011284	NA
cg00011350	NA
cg00011459	NA
cg00011460	NA
cg00011482	NA
cg00011564	NA
cg00011578	NA
cg00011605	NA
cg00011616	NA
cg00011717	NA
cg00011740	NA
cg00011754	NA
cg00011856	NA
cg00011861	NA
cg00011924	NA
cg00012036	NA
cg00012126	NA
cg00012148	NA
cg00012194	NA
cg00012199	NA
cg00012203	NA
cg00012238	NA
cg00012362	NA
cg00012386	NA
cg00012397	NA
cg00012469	NA
cg00012522	NA
cg00012529	NA
cg00012576	NA
cg00012692	NA
cg00012698	NA
cg00012701	NA
cg00012762	NA
cg00012920	NA
cg00012992	NA
cg00013006	NA
cg00013015	NA
cg00013301	NA
cg00013349	NA
cg00013369	NA
cg00013374	NA
cg00013409	NA
cg00013410	NA
cg00013441	NA
cg00013451	NA
cg00013475	NA
cg00013569	NA
cg00013618	NA
cg00013655	NA
cg00013660	NA
cg00013733	NA
cg00013804	NA
cg00013809	NA
cg00013899	NA
cg00013993	NA
cg00014085	NA
cg00014104	NA
cg00014112	NA
cg00014118	NA
cg00014168	NA
cg00014194	NA
cg00014203	NA
cg00014260	NA
cg00014272	NA
cg00014285	NA
cg00014289	NA
cg00014301	NA
cg00014333	NA
cg00014445	NA
cg00014484	NA
cg00014638	NA
cg00014665	NA
cg00014667	NA
cg00014733	NA
cg00014786	NA
cg00014806	NA
cg00014830	NA
cg00014837	NA
cg00014900	NA
cg00014986	NA
cg00014996	NA
cg00014998	NA
cg00015024	NA
cg00015058	NA
cg00015121	NA
cg00015343	NA
cg00015373	NA
cg00015530	NA
cg00015603	NA
cg00015639	NA
cg00015699	NA
cg00015770	NA
cg00015930	NA
cg00016066	NA
cg00016127	NA
cg00016156	NA
cg00016223	NA
cg00016238	NA
cg00016255	NA
cg00016324	NA
cg00016360	NA
cg00016406	NA
cg00016439	NA
cg00016481	NA
cg00016498	NA
cg00016593	NA
cg00016718	NA
cg00016783	NA
cg00016814	NA
cg00016841	NA
cg00016892	NA
cg00016913	NA
cg00016968	NA
cg00017002	NA
cg00017033	NA
cg00017059	NA
cg00017188	NA
cg00017203	NA
cg00017271	NA
cg00017362	NA
cg00017363	NA
cg00017441	NA
cg00017461	NA
cg00017475	NA
cg00017489	NA
cg00017546	NA
cg00017601	NA
cg00017639	NA
cg00017826	NA
cg00017842	NA
cg00017931	NA
cg00017970	NA
cg00018010	NA
cg00018024	NA
cg00018044	NA
cg00018103	NA
cg00018128	NA
cg00018181	NA
cg00018229	NA
cg00018524	NA
cg00018539	NA
cg00018557	NA
cg00018606	NA
cg00018696	NA
cg00018739	NA
cg00018828	NA
cg00018845	NA
cg00018850	NA
cg00019082	NA
cg00019093	NA
cg00019118	NA
cg00019137	NA
cg00019151	NA
cg00019275	NA
cg00019301	NA
cg00019308	NA
cg00019366	NA
cg00019377	NA
cg00019458	NA
cg00019463	NA
cg00019511	NA
cg00019576	NA
cg00019654	NA
cg00019678	NA
cg00019759	NA
cg00019809	NA
cg00019826	NA
cg00019838	NA
cg00019841	NA
cg00019877	NA
cg00019997	NA
cg00020052	NA
cg00020175	NA
cg00020191	NA
cg00020297	NA
cg00020340	NA
cg00020348	NA
cg00020390	NA
cg00020405	NA
cg00020419	NA
cg00020474	NA
cg00020622	NA
cg00020649	NA
cg00020720	NA
cg00020794	NA
cg00020799	NA
cg00020991	NA
cg00021028	NA
cg00021030	NA
cg00021108	NA
cg00021152	NA
cg00021166	NA
cg00021237	NA
cg00021242	NA
cg00021256	NA
cg00021275	NA
cg00021325	NA
cg00021476	NA
cg00021513	NA
cg00021527	NA
cg00021532	NA
cg00021539	NA
cg00021540	NA
cg00021550	NA
cg00021558	NA
cg00021576	NA
cg00021600	NA
cg00021762	NA
cg00021783	NA
cg00021855	NA
cg00021933	NA
cg00021944	NA
cg00021945	NA
cg00022024	NA
cg00022054	NA
cg00022076	NA
cg00022101	NA
cg00022138	NA
cg00022145	NA
cg00022235	NA
cg00022259	NA
cg00022308	NA
cg00022492	NA
cg00022594	NA
cg00022633	NA
cg00022642	NA
cg00022688	NA
cg00022866	NA
cg00022871	NA
cg00022900	NA
cg00022911	NA
cg00022966	NA
cg00023001	NA
cg00023024	NA
cg00023132	NA
cg00023154	NA
cg00023168	NA
cg00023174	NA
cg00023185	NA
cg00023233	NA
cg00023288	NA
cg00023321	NA
cg00023351	NA
cg00023411	NA
cg00023464	NA
cg00023673	NA
cg00023695	NA
cg00023702	NA
cg00023726	NA
cg00023808	NA
cg00023919	NA
cg00024046	NA
cg00024086	NA
cg00024280	NA
cg00024396	NA
cg00024404	NA
cg00024416	NA
cg00024443	NA
cg00024471	NA
cg00024472	NA
cg00024494	NA
cg00024516	NA
cg00024722	NA
cg00024790	NA
cg00024812	NA
cg00024967	NA
cg00024989	NA
cg00025138	NA
cg00025211	NA
cg00025347	NA
cg00025357	NA
cg00025405	NA
cg00025436	NA
cg00025439	NA
cg00025496	NA
cg00025591	NA
cg00025626	NA
cg00025643	NA
cg00025647	NA
cg00025663	NA
cg00025715	NA
cg00025795	NA
cg00025823	NA
cg00025877	NA
cg00025981	NA
cg00025991	NA
cg00026030	NA
cg00026104	NA
cg00026119	NA
cg00026141	NA
cg00026222	NA
cg00026230	NA
cg00026290	NA
cg00026327	NA
cg00026346	NA
cg00026362	NA
cg00026374	NA
cg00026412	NA
cg00026455	NA
cg00026474	NA
cg00026553	NA
cg00026603	NA
cg00026703	NA
cg00026731	NA
cg00026776	NA
cg00026803	NA
cg00026853	NA
cg00026857	NA
cg00026909	NA
cg00026919	NA
cg00026974	NA
cg00027081	NA
cg00027083	NA
cg00027114	NA
cg00027162	NA
cg00027232	NA
cg00027400	NA
cg00027466	NA
cg00027499	NA
cg00027570	NA
cg00027586	NA
cg00027637	NA
cg00027650	NA
cg00027669	NA
cg00027674	NA
cg00027729	NA
cg00027745	NA
cg00027990	NA
cg00027995	NA
cg00028013	NA
cg00028014	NA
cg00028034	NA
cg00028056	NA
cg00028135	NA
cg00028184	NA
cg00028211	NA
cg00028299	NA
cg00028308	NA
cg00028318	NA
cg00028336	NA
cg00028338	NA
cg00028429	NA
cg00028431	NA
cg00028455	NA
cg00028487	NA
cg00028507	NA
cg00028515	NA
cg00028598	NA
cg00028636	NA
cg00028677	NA
cg00028678	NA
cg00028749	NA
cg00028757	NA
cg00028829	NA
cg00028844	NA
cg00028870	NA
cg00028881	NA
cg00028918	NA
cg00028929	NA
cg00028935	NA
cg00028993	NA
cg00029161	NA
cg00029233	NA
cg00029246	NA
cg00029284	NA
cg00029353	NA
cg00029397	NA
cg00029521	NA
cg00029640	NA
cg00029678	NA
cg00029821	NA
cg00029822	NA
cg00029825	NA
cg00029826	NA
cg00029831	NA
cg00029922	NA
cg00029973	NA
cg00029979	NA
cg00030005	NA
cg00030047	NA
cg00030291	NA
cg00030296	NA
cg00030420	NA
cg00030422	NA
cg00030423	NA
cg00030427	NA
cg00030432	NA
cg00030466	NA
cg00030476	NA
cg00030501	NA
cg00030508	NA
cg00030523	NA
cg00030588	NA
cg00030604	NA
cg00030627	NA
cg00030682	NA
cg00030774	NA
cg00030795	NA
cg00030807	NA
cg00030816	NA
cg00030909	NA
cg00031013	NA
cg00031063	NA
cg00031105	NA
cg00031162	NA
cg00031165	NA
cg00031187	NA
cg00031256	NA
cg00031277	NA
cg00031303	NA
cg00031340	NA
cg00031346	NA
cg00031402	NA
cg00031443	NA
cg00031456	NA
cg00031476	NA
cg00031491	NA
cg00031663	NA
cg00031708	NA
cg00031722	NA
cg00031779	NA
cg00031896	NA
cg00032192	NA
cg00032227	NA
cg00032246	NA
cg00032308	NA
cg00032366	NA
cg00032490	NA
cg00032609	NA
cg00032610	NA
cg00032643	NA
cg00032664	NA
cg00032756	NA
cg00032789	NA
cg00032805	NA
cg00032852	NA
cg00032879	NA
cg00032884	NA
cg00032912	NA
cg00032959	NA
cg00033127	NA
cg00033155	NA
cg00033165	NA
cg00033220	NA
cg00033304	NA
cg00033334	NA
cg00033457	NA
cg00033490	NA
cg00033533	NA
cg00033551	NA
cg00033643	NA
cg00033666	NA
cg00033668	NA
cg00033703	NA
cg00033773	NA
cg00033806	NA
cg00033834	NA
cg00033877	NA
cg00033909	NA
cg00033915	NA
cg00034003	NA
cg00034019	NA
cg00034039	NA
cg00034076	NA
cg00034101	NA
cg00034130	NA
cg00034336	NA
cg00034376	NA
cg00034416	NA
cg00034433	NA
cg00034555	NA
cg00034559	NA
cg00034574	NA
cg00034604	NA
cg00034611	NA
cg00034650	NA
cg00034755	NA
cg00034769	NA
cg00035000	NA
cg00035074	NA
cg00035197	NA
cg00035220	NA
cg00035237	NA
cg00035249	NA
cg00035268	NA
cg00035316	NA
cg00035347	NA
cg00035453	NA
cg00035623	NA
cg00035630	NA
cg00035636	NA
cg00035673	NA
cg00035812	NA
cg00035847	NA
cg00035889	NA
cg00035923	NA
cg00035937	NA
cg00035945	NA
cg00035969	NA
cg00035980	NA
cg00036011	NA
cg00036110	NA
cg00036115	NA
cg00036119	NA
cg00036137	NA
cg00036258	NA
cg00036263	NA
cg00036299	NA
cg00036324	NA
cg00036328	NA
cg00036347	NA
cg00036369	NA
cg00036386	NA
cg00036408	NA
cg00036440	NA
cg00036570	NA
cg00036585	NA
cg00036588	NA
cg00036599	NA
cg00036664	NA
cg00036723	NA
cg00036732	NA
cg00036871	NA
cg00036976	NA
cg00037013	NA
cg00037058	NA
cg00037153	NA
cg00037186	NA
cg00037223	NA
cg00037314	NA
cg00037388	NA
cg00037400	NA
cg00037406	NA
cg00037441	NA
cg00037450	NA
cg00037457	NA
cg00037681	NA
cg00037763	NA
cg00037856	NA
cg00037930	NA
cg00037940	NA
cg00037952	NA
cg00038167	NA
cg00038239	NA
cg00038298	NA
cg00038342	NA
cg00038436	NA
cg00038446	NA
cg00038584	NA
cg00038665	NA
cg00038675	NA
cg00038736	NA
cg00038857	NA
cg00038877	NA
cg00039016	NA
cg00039044	NA
cg00039057	NA
cg00039070	NA
cg00039129	NA
cg00039147	NA
cg00039176	NA
cg00039177	NA
cg00039326	NA
cg00039385	NA
cg00039441	NA
cg00039463	NA
cg00039478	NA
cg00039480	NA
cg00039505	NA
cg00039564	NA
cg00039627	NA
cg00039793	NA
cg00039794	NA
cg00039864	NA
cg00040007	NA
cg00040008	NA
cg00040013	NA
cg00040027	NA
cg00040047	NA
cg00040312	NA
cg00040322	NA
cg00040367	NA
cg00040380	NA
cg00040423	NA
cg00040426	NA
cg00040427	NA
cg00040446	NA
cg00040466	NA
cg00040486	NA
cg00040566	NA
cg00040569	NA
cg00040575	NA
cg00040588	NA
cg00040590	NA
cg00040708	NA
cg00040749	NA
cg00040861	NA
cg00040862	NA
cg00040873	NA
cg00040945	NA
cg00040986	NA
cg00041014	NA
cg00041047	NA
cg00041084	NA
cg00041270	NA
cg00041328	NA
cg00041368	NA
cg00041401	NA
cg00041575	NA
cg00041599	NA
cg00041636	NA
cg00041666	NA
cg00041759	NA
cg00041865	NA
cg00041872	NA
cg00041873	NA
cg00041898	NA
cg00041901	NA
cg00041989	NA
cg00042059	NA
cg00042081	NA
cg00042144	NA
cg00042186	NA
cg00042208	NA
cg00042263	NA
cg00042325	NA
cg00042335	NA
cg00042356	NA
cg00042409	NA
cg00042478	NA
cg00042568	NA
cg00042683	NA
cg00042837	NA
cg00042874	NA
cg00042882	NA
cg00042914	NA
cg00043004	NA
cg00043005	NA
cg00043043	NA
cg00043080	NA
cg00043095	NA
cg00043284	NA
cg00043324	NA
cg00043364	NA
cg00043371	NA
cg00043379	NA
cg00043444	NA
cg00043510	NA
cg00043524	NA
cg00043564	NA
cg00043591	NA
cg00043599	NA
cg00043788	NA
cg00043790	NA
cg00043792	NA
cg00043800	NA
cg00043819	NA
cg00043949	NA
cg00044050	NA
cg00044097	NA
cg00044107	NA
cg00044170	NA
cg00044245	NA
cg00044289	NA
cg00044299	NA
cg00044318	NA
cg00044354	NA
cg00044372	NA
cg00044463	NA
cg00044505	NA
cg00044665	NA
cg00044729	NA
cg00044796	NA
cg00044871	NA
cg00044950	NA
cg00044995	NA
cg00045061	NA
cg00045114	NA
cg00045118	NA
cg00045190	NA
cg00045227	NA
cg00045275	NA
cg00045303	NA
cg00045439	NA
cg00045515	NA
cg00045607	NA
cg00045689	NA
cg00045690	NA
cg00045753	NA
cg00045762	NA
cg00045787	NA
cg00045902	NA
cg00045910	NA
cg00046018	NA
cg00046026	NA
cg00046041	NA
cg00046105	NA
cg00046156	NA
cg00046336	NA
cg00046410	NA
cg00046499	NA
cg00046537	NA
cg00046560	NA
cg00046623	NA
cg00046625	NA
cg00046744	NA
cg00046815	NA
cg00046899	NA
cg00046913	NA
cg00046991	NA
cg00047050	NA
cg00047052	NA
cg00047079	NA
cg00047185	NA
cg00047287	NA
cg00047338	NA
cg00047469	NA
cg00047501	NA
cg00047683	NA
cg00047694	NA
cg00047753	NA
cg00047815	NA
cg00047843	NA
cg00047844	NA
cg00048178	NA
cg00048370	NA
cg00048381	NA
cg00048436	NA
cg00048697	NA
cg00048743	NA
cg00048746	NA
cg00048759	NA
cg00048832	NA
cg00049033	NA
cg00049047	NA
cg00049102	NA
cg00049156	NA
cg00049253	NA
cg00049286	NA
cg00049323	NA
cg00049380	NA
cg00049382	NA
cg00049400	NA
cg00049411	NA
cg00049440	NA
cg00049502	NA
cg00049595	NA
cg00049616	NA
cg00049664	NA
cg00049691	NA
cg00049709	NA
cg00049718	NA
cg00049729	NA
cg00049868	NA
cg00049883	NA
cg00049892	NA
cg00049973	NA
cg00050133	NA
cg00050152	NA
cg00050224	NA
cg00050247	NA
cg00050250	NA
cg00050271	NA
cg00050289	NA
cg00050294	NA
cg00050336	NA
cg00050375	NA
cg00050402	NA
cg00050482	NA
cg00050496	NA
cg00050590	NA
cg00050618	NA
cg00050692	NA
cg00050792	NA
cg00050872	NA
cg00050938	NA
cg00050984	NA
cg00051068	NA
cg00051179	NA
cg00051307	NA
cg00051371	NA
cg00051483	NA
cg00051546	NA
cg00051590	NA
cg00051595	NA
cg00051662	NA
cg00051704	NA
cg00051782	NA
cg00051979	NA
cg00052046	NA
cg00052246	NA
cg00052290	NA
cg00052385	NA
cg00052422	NA
cg00052433	NA
cg00052482	NA
cg00052550	NA
cg00052578	NA
cg00052588	NA
cg00052626	NA
cg00052665	NA
cg00052772	NA
cg00052853	NA
cg00052932	NA
cg00052964	NA
cg00053010	NA
cg00053063	NA
cg00053073	NA
cg00053135	NA
cg00053261	NA
cg00053292	NA
cg00053361	NA
cg00053373	NA
cg00053393	NA
cg00053507	NA
cg00053661	NA
cg00053728	NA
cg00053755	NA
cg00053851	NA
cg00053870	NA
cg00053916	NA
cg00053927	NA
cg00054173	NA
cg00054197	NA
cg00054210	NA
cg00054243	NA
cg00054248	NA
cg00054301	NA
cg00054408	NA
cg00054472	NA
cg00054496	NA
cg00054511	NA
cg00054525	NA
cg00054572	NA
cg00054692	NA
cg00054702	NA
cg00054706	NA
cg00054741	NA
cg00054771	NA
cg00054774	NA
cg00054791	NA
cg00054890	NA
cg00054971	NA
cg00055052	NA
cg00055073	NA
cg00055292	NA
cg00055341	NA
cg00055462	NA
cg00055510	NA
cg00055529	NA
cg00055555	NA
cg00055557	NA
cg00055603	NA
cg00055617	NA
cg00055679	NA
cg00055726	NA
cg00055764	NA
cg00055771	NA
cg00055811	NA
cg00055848	NA
cg00055981	NA
cg00055986	NA
cg00056002	NA
cg00056066	NA
cg00056074	NA
cg00056202	NA
cg00056257	NA
cg00056433	NA
cg00056497	NA
cg00056541	NA
cg00056578	NA
cg00056624	NA
cg00056628	NA
cg00056676	NA
cg00056754	NA
cg00056767	NA
cg00056985	NA
cg00057092	NA
cg00057114	NA
cg00057208	NA
cg00057231	NA
cg00057272	NA
cg00057317	NA
cg00057324	NA
cg00057393	NA
cg00057476	NA
cg00057569	NA
cg00057593	NA
cg00057603	NA
cg00057661	NA
cg00057663	NA
cg00057667	NA
cg00057676	NA
cg00057700	NA
cg00057722	NA
cg00057791	NA
cg00057966	NA
cg00058009	NA
cg00058026	NA
cg00058113	NA
cg00058291	NA
cg00058296	NA
cg00058299	NA
cg00058329	NA
cg00058413	NA
cg00058515	NA
cg00058644	NA
cg00058708	NA
cg00058771	NA
cg00058786	NA
cg00058799	NA
cg00058857	NA
cg00058879	NA
cg00058887	NA
cg00058923	NA
cg00058938	NA
cg00059015	NA
cg00059024	NA
cg00059034	NA
cg00059053	NA
cg00059089	NA
cg00059161	NA
cg00059165	NA
cg00059225	NA
cg00059240	NA
cg00059246	NA
cg00059309	NA
cg00059399	NA
cg00059424	NA
cg00059459	NA
cg00059652	NA
cg00059662	NA
cg00059699	NA
cg00059707	NA
cg00059737	NA
cg00059740	NA
cg00059854	NA
cg00059879	NA
cg00059911	NA
cg00059930	NA
cg00060061	NA
cg00060287	NA
cg00060304	NA
cg00060320	NA
cg00060374	NA
cg00060403	NA
cg00060484	NA
cg00060605	NA
cg00060627	NA
cg00060641	NA
cg00060649	NA
cg00060762	NA
cg00060800	NA
cg00060880	NA
cg00060956	NA
cg00061031	NA
cg00061039	NA
cg00061086	NA
cg00061150	NA
cg00061185	NA
cg00061264	NA
cg00061306	NA
cg00061413	NA
cg00061520	NA
cg00061551	NA
cg00061629	NA
cg00061635	NA
cg00061678	NA
cg00061695	NA
cg00061769	NA
cg00061792	NA
cg00061805	NA
cg00061860	NA
cg00061989	NA
cg00062020	NA
cg00062245	NA
cg00062282	NA
cg00062285	NA
cg00062312	NA
cg00062356	NA
cg00062776	NA
cg00062873	NA
cg00063006	NA
cg00063066	NA
cg00063077	NA
cg00063111	NA
cg00063144	NA
cg00063174	NA
cg00063246	NA
cg00063291	NA
cg00063346	NA
cg00063357	NA
cg00063369	NA
cg00063456	NA
cg00063471	NA
cg00063503	NA
cg00063535	NA
cg00063567	NA
cg00063649	NA
cg00063699	NA
cg00063703	NA
cg00063734	NA
cg00063744	NA
cg00063748	NA
cg00063773	NA
cg00063828	NA
cg00063945	NA
cg00063979	NA
cg00064020	NA
cg00064051	NA
cg00064080	NA
cg00064235	NA
cg00064255	NA
cg00064261	NA
cg00064284	NA
cg00064296	NA
cg00064347	NA
cg00064415	NA
cg00064589	NA
cg00064778	NA
cg00064840	NA
cg00064950	NA
cg00065048	NA
cg00065071	NA
cg00065088	NA
cg00065215	NA
cg00065302	NA
cg00065385	NA
cg00065396	NA
cg00065408	NA
cg00065569	NA
cg00065570	NA
cg00065726	NA
cg00065919	NA
cg00065921	NA
cg00065935	NA
cg00065957	NA
cg00066153	NA
cg00066198	NA
cg00066239	NA
cg00066270	NA
cg00066351	NA
cg00066449	NA
cg00066468	NA
cg00066499	NA
cg00066508	NA
cg00066554	NA
cg00066627	NA
cg00066663	NA
cg00066671	NA
cg00066722	NA
cg00066748	NA
cg00066750	NA
cg00066805	NA
cg00066816	NA
cg00066817	NA
cg00066828	NA
cg00066854	NA
cg00066919	NA
cg00066925	NA
cg00066942	NA
cg00067018	NA
cg00067058	NA
cg00067102	NA
cg00067124	NA
cg00067126	NA
cg00067196	NA
cg00067274	NA
cg00067365	NA
cg00067414	NA
cg00067471	NA
cg00067518	NA
cg00067528	NA
cg00067576	NA
cg00067588	NA
cg00067720	NA
cg00067742	NA
cg00067758	NA
cg00067768	NA
cg00067814	NA
cg00067824	NA
cg00067884	NA
cg00068038	NA
cg00068102	NA
cg00068153	NA
cg00068155	NA
cg00068160	NA
cg00068305	NA
cg00068377	NA
cg00068408	NA
cg00068412	NA
cg00068428	NA
cg00068433	NA
cg00068503	NA
cg00068621	NA
cg00068622	NA
cg00068750	NA
cg00068779	NA
cg00068810	NA
cg00068909	NA
cg00069002	NA
cg00069003	NA
cg00069014	NA
cg00069017	NA
cg00069059	NA
cg00069242	NA
cg00069261	NA
cg00069309	NA
cg00069314	NA
cg00069391	NA
cg00069417	NA
cg00069432	NA
cg00069642	NA
cg00069815	NA
cg00069860	NA
cg00069969	NA
cg00070042	NA
cg00070052	NA
cg00070162	NA
cg00070181	NA
cg00070318	NA
cg00070370	NA
cg00070383	NA
cg00070460	NA
cg00070529	NA
cg00070680	NA
cg00070814	NA
cg00070899	NA
cg00070908	NA
cg00071012	NA
cg00071026	NA
cg00071051	NA
cg00071161	NA
cg00071210	NA
cg00071241	NA
cg00071265	NA
cg00071360	NA
cg00071408	NA
cg00071442	NA
cg00071446	NA
cg00071618	NA
cg00071658	NA
cg00071727	NA
cg00071751	NA
cg00071887	NA
cg00071950	NA
cg00071984	NA
cg00071998	NA
cg00072099	NA
cg00072216	NA
cg00072369	NA
cg00072407	NA
cg00072426	NA
cg00072675	NA
cg00072689	NA
cg00072711	NA
cg00072720	NA
cg00072957	NA
cg00073003	NA
cg00073010	NA
cg00073090	NA
cg00073244	NA
cg00073380	NA
cg00073460	NA
cg00073543	NA
cg00073549	NA
cg00073713	NA
cg00073716	NA
cg00073771	NA
cg00073780	NA
cg00073794	NA
cg00073837	NA
cg00074086	NA
cg00074145	NA
cg00074184	NA
cg00074244	NA
cg00074313	NA
cg00074348	NA
cg00074365	NA
cg00074415	NA
cg00074746	NA
cg00074771	NA
cg00074818	NA
cg00074851	NA
cg00075103	NA
cg00075123	NA
cg00075192	NA
cg00075204	NA
cg00075467	NA
cg00075507	NA
cg00075589	NA
cg00075608	NA
cg00075615	NA
cg00075620	NA
cg00075634	NA
cg00075768	NA
cg00075920	NA
cg00075956	NA
cg00075967	NA
cg00075975	NA
cg00076056	NA
cg00076195	NA
cg00076216	NA
cg00076307	NA
cg00076325	NA
cg00076353	NA
cg00076487	NA
cg00076497	NA
cg00076538	NA
cg00076555	NA
cg00076645	NA
cg00076653	NA
cg00076774	NA
cg00076797	NA
cg00076854	NA
cg00076936	NA
cg00076998	NA
cg00077017	NA
cg00077281	NA
cg00077285	NA
cg00077297	NA
cg00077312	NA
cg00077426	NA
cg00077450	NA
cg00077457	NA
cg00077477	NA
cg00077547	NA
cg00077566	NA
cg00077586	NA
cg00077606	NA
cg00077838	NA
cg00077877	NA
cg00077898	NA
cg00077904	NA
cg00078025	NA
cg00078085	NA
cg00078194	NA
cg00078221	NA
cg00078245	NA
cg00078259	NA
cg00078299	NA
cg00078318	NA
cg00078334	NA
cg00078348	NA
cg00078456	NA
cg00078513	NA
cg00078746	NA
cg00078759	NA
cg00078857	NA
cg00078861	NA
cg00078911	NA
cg00078940	NA
cg00078968	NA
cg00078996	NA
cg00079023	NA
cg00079056	NA
cg00079169	NA
cg00079216	NA
cg00079219	NA
cg00079224	NA
cg00079302	NA
cg00079375	NA
cg00079388	NA
cg00079485	NA
cg00079551	NA
cg00079563	NA
cg00079598	NA
cg00079638	NA
cg00079764	NA
cg00079785	NA
cg00079891	NA
cg00079898	NA
cg00080012	NA
cg00080059	NA
cg00080060	NA
cg00080068	NA
cg00080081	NA
cg00080118	NA
cg00080123	NA
cg00080125	NA
cg00080148	NA
cg00080188	NA
cg00080252	NA
cg00080312	NA
cg00080333	NA
cg00080418	NA
cg00080423	NA
cg00080706	NA
cg00080972	NA
cg00080987	NA
cg00081019	NA
cg00081084	NA
cg00081087	NA
cg00081251	NA
cg00081324	NA
cg00081347	NA
cg00081404	NA
cg00081417	NA
cg00081439	NA
cg00081445	NA
cg00081574	NA
cg00081602	NA
cg00081666	NA
cg00081714	NA
cg00081729	NA
cg00081799	NA
cg00081827	NA
cg00081919	NA
cg00081935	NA
cg00081975	NA
cg00082140	NA
cg00082178	NA
cg00082182	NA
cg00082219	NA
cg00082235	NA
cg00082285	NA
cg00082310	NA
cg00082411	NA
cg00082426	NA
cg00082491	NA
cg00082656	NA
cg00082664	NA
cg00082713	NA
cg00082770	NA
cg00082833	NA
cg00082874	NA
cg00082897	NA
cg00082912	NA
cg00082939	NA
cg00083018	NA
cg00083042	NA
cg00083046	NA
cg00083059	NA
cg00083072	NA
cg00083139	NA
cg00083188	NA
cg00083193	NA
cg00083194	NA
cg00083206	NA
cg00083223	NA
cg00083262	NA
cg00083265	NA
cg00083359	NA
cg00083399	NA
cg00083535	NA
cg00083596	NA
cg00083616	NA
cg00083659	NA
cg00083685	NA
cg00083765	NA
cg00083790	NA
cg00083801	NA
cg00083833	NA
cg00083937	NA
cg00083959	NA
cg00083993	NA
cg00084019	NA
cg00084094	NA
cg00084184	NA
cg00084202	NA
cg00084338	NA
cg00084347	NA
cg00084398	NA
cg00084432	NA
cg00084435	NA
cg00084577	NA
cg00084604	NA
cg00084643	NA
cg00084687	NA
cg00084720	NA
cg00084798	NA
cg00085013	NA
cg00085029	NA
cg00085061	NA
cg00085123	NA
cg00085199	NA
cg00085256	NA
cg00085281	NA
cg00085370	NA
cg00085403	NA
cg00085416	NA
cg00085430	NA
cg00085434	NA
cg00085438	NA
cg00085448	NA
cg00085493	NA
cg00085732	NA
cg00085747	NA
cg00085790	NA
cg00085830	NA
cg00086113	NA
cg00086171	NA
cg00086243	NA
cg00086266	NA
cg00086283	NA
cg00086297	NA
cg00086346	NA
cg00086429	NA
cg00086493	NA
cg00086577	NA
cg00086670	NA
cg00086809	NA
cg00086871	NA
cg00087005	NA
cg00087023	NA
cg00087067	NA
cg00087073	NA
cg00087098	NA
cg00087153	NA
cg00087195	NA
cg00087244	NA
cg00087273	NA
cg00087274	NA
cg00087298	NA
cg00087316	NA
cg00087368	NA
cg00087417	NA
cg00087420	NA
cg00087425	NA
cg00087482	NA
cg00087511	NA
cg00087546	NA
cg00087568	NA
cg00087645	NA
cg00087728	NA
cg00087735	NA
cg00087792	NA
cg00087799	NA
cg00087884	NA
cg00087898	NA
cg00087906	NA
cg00087963	NA
cg00087971	NA
cg00088007	NA
cg00088026	NA
cg00088033	NA
cg00088042	NA
cg00088080	NA
cg00088130	NA
cg00088148	NA
cg00088183	NA
cg00088227	NA
cg00088299	NA
cg00088428	NA
cg00088464	NA
cg00088507	NA
cg00088688	NA
cg00088797	NA
cg00088844	NA
cg00088880	NA
cg00088916	NA
cg00088989	NA
cg00089091	NA
cg00089101	NA
cg00089154	NA
cg00089162	NA
cg00089214	NA
cg00089224	NA
cg00089314	NA
cg00089353	NA
cg00089372	NA
cg00089384	NA
cg00089453	NA
cg00089464	NA
cg00089486	NA
cg00089528	NA
cg00089550	NA
cg00089695	NA
cg00089719	NA
cg00089798	NA
cg00089814	NA
cg00089821	NA
cg00089823	NA
cg00089864	NA
cg00089915	NA
cg00089945	NA
cg00089966	NA
cg00090091	NA
cg00090103	NA
cg00090197	NA
cg00090261	NA
cg00090265	NA
cg00090282	NA
cg00090309	NA
cg00090338	NA
cg00090431	NA
cg00090452	NA
cg00090619	NA
cg00090648	NA
cg00090674	NA
cg00090731	NA
cg00090737	NA
cg00090764	NA
cg00090767	NA
cg00090782	NA
cg00090787	NA
cg00090800	NA
cg00090813	NA
cg00090865	NA
cg00090936	NA
cg00091004	NA
cg00091044	NA
cg00091060	NA
cg00091146	NA
cg00091162	NA
cg00091285	NA
cg00091302	NA
cg00091349	NA
cg00091483	NA
cg00091589	NA
cg00091596	NA
cg00091633	NA
cg00091693	NA
cg00091742	NA
cg00091760	NA
cg00091781	NA
cg00091953	NA
cg00091960	NA
cg00091964	NA
cg00092235	NA
cg00092273	NA
cg00092287	NA
cg00092309	NA
cg00092383	NA
cg00092389	NA
cg00092400	NA
cg00092443	NA
cg00092518	NA
cg00092551	NA
cg00092565	NA
cg00092611	NA
cg00092644	NA
cg00092682	NA
cg00092711	NA
cg00092821	NA
cg00092967	NA
cg00092992	NA
cg00093058	NA
cg00093080	NA
cg00093087	NA
cg00093095	NA
cg00093099	NA
cg00093149	NA
cg00093177	NA
cg00093436	NA
cg00093478	NA
cg00093522	NA
cg00093542	NA
cg00093544	NA
cg00093643	NA
cg00093688	NA
cg00093695	NA
cg00093815	NA
cg00093829	NA
cg00093851	NA
cg00093890	NA
cg00093900	NA
cg00093956	NA
cg00093971	NA
cg00094006	NA
cg00094036	NA
cg00094063	NA
cg00094095	NA
cg00094155	NA
cg00094158	NA
cg00094244	NA
cg00094256	NA
cg00094303	NA
cg00094333	NA
cg00094359	NA
cg00094412	NA
cg00094487	NA
cg00094518	NA
cg00094585	NA
cg00094595	NA
cg00094734	NA
cg00094735	NA
cg00094739	NA
cg00094744	NA
cg00094751	NA
cg00094817	NA
cg00094851	NA
cg00094858	NA
cg00094898	NA
cg00094901	NA
cg00094913	NA
cg00094943	NA
cg00095018	NA
cg00095027	NA
cg00095099	NA
cg00095165	NA
cg00095214	NA
cg00095259	NA
cg00095276	NA
cg00095326	NA
cg00095333	NA
cg00095396	NA
cg00095431	NA
cg00095463	NA
cg00095493	NA
cg00095523	NA
cg00095526	NA
cg00095594	NA
cg00095608	NA
cg00095629	NA
cg00095674	NA
cg00095678	NA
cg00095688	NA
cg00095772	NA
cg00095846	NA
cg00095859	NA
cg00095870	NA
cg00095918	NA
cg00095930	NA
cg00095936	NA
cg00095976	NA
cg00096039	NA
cg00096065	NA
cg00096106	NA
cg00096307	NA
cg00096328	NA
cg00096418	NA
cg00096419	NA
cg00096440	NA
cg00096536	NA
cg00096603	NA
cg00096806	NA
cg00096810	NA
cg00096845	NA
cg00096922	NA
cg00096979	NA
cg00097038	NA
cg00097081	NA
cg00097088	NA
cg00097144	NA
cg00097146	NA
cg00097225	NA
cg00097228	NA
cg00097357	NA
cg00097432	NA
cg00097450	NA
cg00097452	NA
cg00097518	NA
cg00097536	NA
cg00097539	NA
cg00097550	NA
cg00097573	NA
cg00097619	NA
cg00097626	NA
cg00097639	NA
cg00097794	NA
cg00097800	NA
cg00097940	NA
cg00097968	NA
cg00098029	NA
cg00098063	NA
cg00098112	NA
cg00098144	NA
cg00098162	NA
cg00098175	NA
cg00098239	NA
cg00098280	NA
cg00098286	NA
cg00098297	NA
cg00098304	NA
cg00098336	NA
cg00098553	NA
cg00098673	NA
cg00098693	NA
cg00098718	NA
cg00098750	NA
cg00098799	NA
cg00098814	NA
cg00098819	NA
cg00098951	NA
cg00099017	NA
cg00099023	NA
cg00099091	NA
cg00099216	NA
cg00099240	NA
cg00099295	NA
cg00099306	NA
cg00099383	NA
cg00099393	NA
cg00099427	NA
cg00099441	NA
cg00099519	NA
cg00099602	NA
cg00099766	NA
cg00099768	NA
cg00099835	NA
cg00099976	NA
cg00100114	NA
cg00100399	NA
cg00100420	NA
cg00100440	NA
cg00100538	NA
cg00100680	NA
cg00100703	NA
cg00100800	NA
cg00100804	NA
cg00100948	NA
cg00101104	NA
cg00101115	NA
cg00101118	NA
cg00101154	NA
cg00101260	NA
cg00101287	NA
cg00101350	NA
cg00101436	NA
cg00101453	NA
cg00101457	NA
cg00101555	NA
cg00101602	NA
cg00101629	NA
cg00101693	NA
cg00101713	NA
cg00101715	NA
cg00101728	NA
cg00101895	NA
cg00101940	NA
cg00101986	NA
cg00102023	NA
cg00102093	NA
cg00102166	NA
cg00102183	NA
cg00102439	NA
cg00102512	NA
cg00102685	NA
cg00102726	NA
cg00102731	NA
cg00102808	NA
cg00102920	NA
cg00102955	NA
cg00102996	NA
cg00103132	NA
cg00103209	NA
cg00103299	NA
cg00103329	NA
cg00103398	NA
cg00103401	NA
cg00103448	NA
cg00103568	NA
cg00103685	NA
cg00103778	NA
cg00103783	NA
cg00103785	NA
cg00103855	NA
cg00103908	NA
cg00103961	NA
cg00103984	NA
cg00104072	NA
cg00104131	NA
cg00104167	NA
cg00104267	NA
cg00104348	NA
cg00104562	NA
cg00104570	NA
cg00104608	NA
cg00104845	NA
cg00105025	NA
cg00105041	NA
cg00105102	NA
cg00105253	NA
cg00105306	NA
cg00105400	NA
cg00105470	NA
cg00105475	NA
cg00105512	NA
cg00105628	NA
cg00105640	NA
cg00105753	NA
cg00105852	NA
cg00106073	NA
cg00106074	NA
[truncated: 382,632+ more rows]

## Sheet: NCAE-XY-Age
Supplementary File 2: CpG sites and coefficients of benchmarked DNAm age clocks.
NCAE-XY-Age
CpG ID	coefficient
cg00000029	NA
cg00000109	NA
cg00000165	NA
cg00000236	NA
cg00000289	NA
cg00000292	NA
cg00000321	NA
cg00000363	NA
cg00000622	NA
cg00000658	NA
cg00000714	NA
cg00000721	NA
cg00000734	NA
cg00000769	NA
cg00000807	NA
cg00000884	NA
cg00000905	NA
cg00000924	NA
cg00000948	NA
cg00000957	NA
cg00001099	NA
cg00001245	NA
cg00001249	NA
cg00001269	NA
cg00001364	NA
cg00001446	NA
cg00001534	NA
cg00001582	NA
cg00001583	NA
cg00001594	NA
cg00001687	NA
cg00001747	NA
cg00001791	NA
cg00001793	NA
cg00001809	NA
cg00001854	NA
cg00001874	NA
cg00001930	NA
cg00002028	NA
cg00002033	NA
cg00002080	NA
cg00002116	NA
cg00002145	NA
cg00002190	NA
cg00002224	NA
cg00002236	NA
cg00002406	NA
cg00002426	NA
cg00002449	NA
cg00002464	NA
cg00002473	NA
cg00002490	NA
cg00002531	NA
cg00002591	NA
cg00002593	NA
cg00002597	NA
cg00002646	NA
cg00002660	NA
cg00002719	NA
cg00002749	NA
cg00002769	NA
cg00002808	NA
cg00002809	NA
cg00002810	NA
cg00002837	NA
cg00002930	NA
cg00003014	NA
cg00003091	NA
cg00003173	NA
cg00003181	NA
cg00003202	NA
cg00003287	NA
cg00003298	NA
cg00003305	NA
cg00003345	NA
cg00003513	NA
cg00003529	NA
cg00003578	NA
cg00003625	NA
cg00003722	NA
cg00003784	NA
cg00003858	NA
cg00003965	NA
cg00003994	NA
cg00004055	NA
cg00004061	NA
cg00004067	NA
cg00004072	NA
cg00004082	NA
cg00004089	NA
cg00004105	NA
cg00004207	NA
cg00004219	NA
cg00004257	NA
cg00004421	NA
cg00004429	NA
cg00004533	NA
cg00004562	NA
cg00004608	NA
cg00004700	NA
cg00004806	NA
cg00004818	NA
cg00004859	NA
cg00004883	NA
cg00004939	NA
cg00004963	NA
cg00004979	NA
cg00004996	NA
cg00005010	NA
cg00005040	NA
cg00005072	NA
cg00005083	NA
cg00005112	NA
cg00005166	NA
cg00005215	NA
cg00005297	NA
cg00005306	NA
cg00005437	NA
cg00005541	NA
cg00005543	NA
cg00005617	NA
cg00005619	NA
cg00005622	NA
cg00005740	NA
cg00005817	NA
cg00005849	NA
cg00005861	NA
cg00006032	NA
cg00006081	NA
cg00006090	NA
cg00006122	NA
cg00006198	NA
cg00006397	NA
cg00006414	NA
cg00006459	NA
cg00006626	NA
cg00006787	NA
cg00006815	NA
cg00006884	NA
cg00006948	NA
cg00007032	NA
cg00007036	NA
cg00007064	NA
cg00007076	NA
cg00007221	NA
cg00007226	NA
cg00007239	NA
cg00007269	NA
cg00007300	NA
cg00007324	NA
cg00007326	NA
cg00007420	NA
cg00007426	NA
cg00007466	NA
cg00007540	NA
cg00007644	NA
cg00007675	NA
cg00007898	NA
cg00007981	NA
cg00007987	NA
cg00008004	NA
cg00008033	NA
cg00008036	NA
cg00008345	NA
cg00008387	NA
cg00008446	NA
cg00008452	NA
cg00008488	NA
cg00008493	NA
cg00008564	NA
cg00008612	NA
cg00008621	NA
cg00008629	NA
cg00008647	NA
cg00008665	NA
cg00008671	NA
cg00008695	NA
cg00008713	NA
cg00008737	NA
cg00008800	NA
cg00008810	NA
cg00008819	NA
cg00008932	NA
cg00008945	NA
cg00008971	NA
cg00009001	NA
cg00009038	NA
cg00009053	NA
cg00009088	NA
cg00009167	NA
cg00009196	NA
cg00009214	NA
cg00009292	NA
cg00009293	NA
cg00009364	NA
cg00009407	NA
cg00009412	NA
cg00009421	NA
cg00009436	NA
cg00009553	NA
cg00009750	NA
cg00009834	NA
cg00009871	NA
cg00009922	NA
cg00009944	NA
cg00010046	NA
cg00010078	NA
cg00010108	NA
cg00010168	NA
cg00010266	NA
cg00010445	NA
cg00010654	NA
cg00010672	NA
cg00010742	NA
cg00010789	NA
cg00010853	NA
cg00010890	NA
cg00010946	NA
cg00010947	NA
cg00010954	NA
cg00010992	NA
cg00011122	NA
cg00011200	NA
cg00011203	NA
cg00011225	NA
cg00011239	NA
cg00011247	NA
cg00011284	NA
cg00011350	NA
cg00011459	NA
cg00011460	NA
cg00011482	NA
cg00011564	NA
cg00011578	NA
cg00011605	NA
cg00011616	NA
cg00011717	NA
cg00011740	NA
cg00011754	NA
cg00011856	NA
cg00011861	NA
cg00011891	NA
cg00011924	NA
cg00012036	NA
cg00012126	NA
cg00012148	NA
cg00012194	NA
cg00012199	NA
cg00012203	NA
cg00012238	NA
cg00012362	NA
cg00012386	NA
cg00012395	NA
cg00012397	NA
cg00012469	NA
cg00012522	NA
cg00012529	NA
cg00012576	NA
cg00012692	NA
cg00012698	NA
cg00012701	NA
cg00012762	NA
cg00012920	NA
cg00012992	NA
cg00013006	NA
cg00013015	NA
cg00013301	NA
cg00013349	NA
cg00013369	NA
cg00013374	NA
cg00013409	NA
cg00013410	NA
cg00013441	NA
cg00013451	NA
cg00013475	NA
cg00013569	NA
cg00013618	NA
cg00013655	NA
cg00013660	NA
cg00013733	NA
cg00013804	NA
cg00013809	NA
cg00013899	NA
cg00013993	NA
cg00014085	NA
cg00014104	NA
cg00014112	NA
cg00014118	NA
cg00014152	NA
cg00014168	NA
cg00014194	NA
cg00014203	NA
cg00014260	NA
cg00014272	NA
cg00014285	NA
cg00014289	NA
cg00014301	NA
cg00014333	NA
cg00014445	NA
cg00014484	NA
cg00014638	NA
cg00014665	NA
cg00014667	NA
cg00014733	NA
cg00014786	NA
cg00014806	NA
cg00014830	NA
cg00014837	NA
cg00014900	NA
cg00014986	NA
cg00014996	NA
cg00014998	NA
cg00015024	NA
cg00015058	NA
cg00015121	NA
cg00015343	NA
cg00015373	NA
cg00015530	NA
cg00015603	NA
cg00015639	NA
cg00015699	NA
cg00015770	NA
cg00015930	NA
cg00016066	NA
cg00016127	NA
cg00016156	NA
cg00016223	NA
cg00016238	NA
cg00016255	NA
cg00016324	NA
cg00016360	NA
cg00016406	NA
cg00016439	NA
cg00016481	NA
cg00016498	NA
cg00016522	NA
cg00016593	NA
cg00016718	NA
cg00016783	NA
cg00016814	NA
cg00016841	NA
cg00016892	NA
cg00016913	NA
cg00016934	NA
cg00016968	NA
cg00017002	NA
cg00017033	NA
cg00017059	NA
cg00017188	NA
cg00017203	NA
cg00017271	NA
cg00017362	NA
cg00017363	NA
cg00017441	NA
cg00017461	NA
cg00017475	NA
cg00017489	NA
cg00017546	NA
cg00017601	NA
cg00017639	NA
cg00017826	NA
cg00017842	NA
cg00017931	NA
cg00017970	NA
cg00018010	NA
cg00018024	NA
cg00018044	NA
cg00018103	NA
cg00018128	NA
cg00018181	NA
cg00018204	NA
cg00018229	NA
cg00018261	NA
cg00018524	NA
cg00018539	NA
cg00018557	NA
cg00018606	NA
cg00018696	NA
cg00018739	NA
cg00018828	NA
cg00018845	NA
cg00018850	NA
cg00019082	NA
cg00019093	NA
cg00019118	NA
cg00019137	NA
cg00019151	NA
cg00019275	NA
cg00019301	NA
cg00019308	NA
cg00019366	NA
cg00019377	NA
cg00019458	NA
cg00019463	NA
cg00019511	NA
cg00019576	NA
cg00019654	NA
cg00019678	NA
cg00019759	NA
cg00019809	NA
cg00019826	NA
cg00019838	NA
cg00019841	NA
cg00019877	NA
cg00019997	NA
cg00020052	NA
cg00020175	NA
cg00020191	NA
cg00020297	NA
cg00020340	NA
cg00020348	NA
cg00020390	NA
cg00020405	NA
cg00020419	NA
cg00020474	NA
cg00020622	NA
cg00020649	NA
cg00020720	NA
cg00020794	NA
cg00020799	NA
cg00020991	NA
cg00021028	NA
cg00021030	NA
cg00021108	NA
cg00021152	NA
cg00021166	NA
cg00021237	NA
cg00021242	NA
cg00021256	NA
cg00021275	NA
cg00021325	NA
cg00021476	NA
cg00021513	NA
cg00021527	NA
cg00021532	NA
cg00021539	NA
cg00021540	NA
cg00021550	NA
cg00021558	NA
cg00021576	NA
cg00021600	NA
cg00021762	NA
cg00021783	NA
cg00021786	NA
cg00021855	NA
cg00021933	NA
cg00021944	NA
cg00021945	NA
cg00022024	NA
cg00022054	NA
cg00022076	NA
cg00022101	NA
cg00022138	NA
cg00022145	NA
cg00022235	NA
cg00022259	NA
cg00022308	NA
cg00022492	NA
cg00022594	NA
cg00022633	NA
cg00022642	NA
cg00022688	NA
cg00022866	NA
cg00022871	NA
cg00022900	NA
cg00022911	NA
cg00022966	NA
cg00023001	NA
cg00023024	NA
cg00023132	NA
cg00023154	NA
cg00023168	NA
cg00023174	NA
cg00023185	NA
cg00023233	NA
cg00023288	NA
cg00023321	NA
cg00023351	NA
cg00023411	NA
cg00023415	NA
cg00023464	NA
cg00023673	NA
cg00023695	NA
cg00023702	NA
cg00023726	NA
cg00023808	NA
cg00023919	NA
cg00024046	NA
cg00024086	NA
cg00024280	NA
cg00024396	NA
cg00024404	NA
cg00024416	NA
cg00024443	NA
cg00024471	NA
cg00024472	NA
cg00024494	NA
cg00024516	NA
cg00024722	NA
cg00024790	NA
cg00024812	NA
cg00024967	NA
cg00024989	NA
cg00025138	NA
cg00025211	NA
cg00025347	NA
cg00025357	NA
cg00025405	NA
cg00025436	NA
cg00025439	NA
cg00025496	NA
cg00025591	NA
cg00025626	NA
cg00025643	NA
cg00025647	NA
cg00025663	NA
cg00025715	NA
cg00025795	NA
cg00025823	NA
cg00025877	NA
cg00025981	NA
cg00025991	NA
cg00026030	NA
cg00026104	NA
cg00026119	NA
cg00026141	NA
cg00026222	NA
cg00026230	NA
cg00026290	NA
cg00026327	NA
cg00026346	NA
cg00026362	NA
cg00026374	NA
cg00026412	NA
cg00026455	NA
cg00026474	NA
cg00026553	NA
cg00026603	NA
cg00026703	NA
cg00026731	NA
cg00026776	NA
cg00026803	NA
cg00026853	NA
cg00026857	NA
cg00026909	NA
cg00026919	NA
cg00026974	NA
cg00027081	NA
cg00027083	NA
cg00027114	NA
cg00027162	NA
cg00027232	NA
cg00027400	NA
cg00027454	NA
cg00027466	NA
cg00027499	NA
cg00027570	NA
cg00027586	NA
cg00027637	NA
cg00027650	NA
cg00027669	NA
cg00027674	NA
cg00027729	NA
cg00027745	NA
cg00027990	NA
cg00027995	NA
cg00028013	NA
cg00028014	NA
cg00028034	NA
cg00028056	NA
cg00028135	NA
cg00028184	NA
cg00028211	NA
cg00028299	NA
cg00028308	NA
cg00028318	NA
cg00028336	NA
cg00028338	NA
cg00028429	NA
cg00028431	NA
cg00028455	NA
cg00028487	NA
cg00028507	NA
cg00028515	NA
cg00028598	NA
cg00028636	NA
cg00028677	NA
cg00028678	NA
cg00028749	NA
cg00028757	NA
cg00028829	NA
cg00028844	NA
cg00028870	NA
cg00028881	NA
cg00028918	NA
cg00028929	NA
cg00028935	NA
cg00028993	NA
cg00029161	NA
cg00029233	NA
cg00029246	NA
cg00029284	NA
cg00029353	NA
cg00029397	NA
cg00029521	NA
cg00029640	NA
cg00029678	NA
cg00029821	NA
cg00029822	NA
cg00029825	NA
cg00029826	NA
cg00029831	NA
cg00029922	NA
cg00029931	NA
cg00029973	NA
cg00029979	NA
cg00030005	NA
cg00030047	NA
cg00030125	NA
cg00030291	NA
cg00030296	NA
cg00030420	NA
cg00030422	NA
cg00030423	NA
cg00030427	NA
cg00030432	NA
cg00030466	NA
cg00030476	NA
cg00030501	NA
cg00030508	NA
cg00030523	NA
cg00030588	NA
cg00030604	NA
cg00030627	NA
cg00030682	NA
cg00030774	NA
cg00030795	NA
cg00030807	NA
cg00030816	NA
cg00030909	NA
cg00031013	NA
cg00031063	NA
cg00031105	NA
cg00031162	NA
cg00031165	NA
cg00031187	NA
cg00031235	NA
cg00031256	NA
cg00031277	NA
cg00031303	NA
cg00031340	NA
cg00031346	NA
cg00031402	NA
cg00031443	NA
cg00031456	NA
cg00031476	NA
cg00031491	NA
cg00031663	NA
cg00031708	NA
cg00031722	NA
cg00031779	NA
cg00031896	NA
cg00032192	NA
cg00032227	NA
cg00032246	NA
cg00032308	NA
cg00032366	NA
cg00032490	NA
cg00032609	NA
cg00032610	NA
cg00032643	NA
cg00032664	NA
cg00032666	NA
cg00032756	NA
cg00032789	NA
cg00032805	NA
cg00032852	NA
cg00032879	NA
cg00032884	NA
cg00032912	NA
cg00032959	NA
cg00033127	NA
cg00033155	NA
cg00033165	NA
cg00033220	NA
cg00033304	NA
cg00033334	NA
cg00033457	NA
cg00033490	NA
cg00033533	NA
cg00033551	NA
cg00033643	NA
cg00033666	NA
cg00033668	NA
cg00033703	NA
cg00033773	NA
cg00033806	NA
cg00033834	NA
cg00033877	NA
cg00033909	NA
cg00033915	NA
cg00034003	NA
cg00034019	NA
cg00034039	NA
cg00034076	NA
cg00034101	NA
cg00034130	NA
cg00034336	NA
cg00034376	NA
cg00034416	NA
cg00034433	NA
cg00034555	NA
cg00034559	NA
cg00034574	NA
cg00034604	NA
cg00034611	NA
cg00034639	NA
cg00034650	NA
cg00034731	NA
cg00034755	NA
cg00034769	NA
cg00035000	NA
cg00035074	NA
cg00035197	NA
cg00035220	NA
cg00035237	NA
cg00035249	NA
cg00035268	NA
cg00035316	NA
cg00035347	NA
cg00035453	NA
cg00035623	NA
cg00035630	NA
cg00035636	NA
cg00035673	NA
cg00035812	NA
cg00035847	NA
cg00035864	NA
cg00035889	NA
cg00035923	NA
cg00035937	NA
cg00035945	NA
cg00035969	NA
cg00035980	NA
cg00036011	NA
cg00036110	NA
cg00036115	NA
cg00036119	NA
cg00036137	NA
cg00036258	NA
cg00036263	NA
cg00036299	NA
cg00036324	NA
cg00036328	NA
cg00036347	NA
cg00036369	NA
cg00036386	NA
cg00036408	NA
cg00036440	NA
cg00036570	NA
cg00036585	NA
cg00036588	NA
cg00036599	NA
cg00036664	NA
cg00036723	NA
cg00036732	NA
cg00036871	NA
cg00036976	NA
cg00037013	NA
cg00037058	NA
cg00037117	NA
cg00037153	NA
cg00037186	NA
cg00037223	NA
cg00037314	NA
cg00037388	NA
cg00037400	NA
cg00037406	NA
cg00037441	NA
cg00037450	NA
cg00037457	NA
cg00037681	NA
cg00037763	NA
cg00037856	NA
cg00037930	NA
cg00037940	NA
cg00037952	NA
cg00038167	NA
cg00038239	NA
cg00038298	NA
cg00038342	NA
cg00038436	NA
cg00038446	NA
cg00038584	NA
cg00038665	NA
cg00038675	NA
cg00038736	NA
cg00038857	NA
cg00038877	NA
cg00039016	NA
cg00039044	NA
cg00039057	NA
cg00039070	NA
cg00039129	NA
cg00039147	NA
cg00039176	NA
cg00039177	NA
cg00039326	NA
cg00039385	NA
cg00039441	NA
cg00039463	NA
cg00039478	NA
cg00039480	NA
cg00039505	NA
cg00039564	NA
cg00039627	NA
cg00039793	NA
cg00039794	NA
cg00039864	NA
cg00040007	NA
cg00040008	NA
cg00040013	NA
cg00040027	NA
cg00040047	NA
cg00040312	NA
cg00040322	NA
cg00040367	NA
cg00040380	NA
cg00040423	NA
cg00040426	NA
cg00040427	NA
cg00040446	NA
cg00040455	NA
cg00040466	NA
cg00040486	NA
cg00040566	NA
cg00040569	NA
cg00040575	NA
cg00040588	NA
cg00040590	NA
cg00040708	NA
cg00040749	NA
cg00040861	NA
cg00040862	NA
cg00040873	NA
cg00040923	NA
cg00040945	NA
cg00040986	NA
cg00041014	NA
cg00041047	NA
cg00041084	NA
cg00041270	NA
cg00041328	NA
cg00041368	NA
cg00041401	NA
cg00041575	NA
cg00041599	NA
cg00041636	NA
cg00041666	NA
cg00041759	NA
cg00041865	NA
cg00041872	NA
cg00041873	NA
cg00041898	NA
cg00041901	NA
cg00041989	NA
cg00042059	NA
cg00042081	NA
cg00042144	NA
cg00042186	NA
cg00042208	NA
cg00042263	NA
cg00042325	NA
cg00042335	NA
cg00042356	NA
cg00042409	NA
cg00042478	NA
cg00042568	NA
cg00042683	NA
cg00042837	NA
cg00042874	NA
cg00042882	NA
cg00042914	NA
cg00043004	NA
cg00043005	NA
cg00043043	NA
cg00043080	NA
cg00043095	NA
cg00043284	NA
cg00043324	NA
cg00043364	NA
cg00043371	NA
cg00043379	NA
cg00043444	NA
cg00043510	NA
cg00043524	NA
cg00043564	NA
cg00043591	NA
cg00043599	NA
cg00043788	NA
cg00043790	NA
cg00043792	NA
cg00043800	NA
cg00043819	NA
cg00043949	NA
cg00044050	NA
cg00044097	NA
cg00044107	NA
cg00044170	NA
cg00044245	NA
cg00044289	NA
cg00044299	NA
cg00044318	NA
cg00044354	NA
cg00044372	NA
cg00044463	NA
cg00044505	NA
cg00044665	NA
cg00044729	NA
cg00044796	NA
cg00044871	NA
cg00044950	NA
cg00044995	NA
cg00045061	NA
cg00045114	NA
cg00045118	NA
cg00045190	NA
cg00045227	NA
cg00045275	NA
cg00045303	NA
cg00045439	NA
cg00045515	NA
cg00045607	NA
cg00045689	NA
cg00045690	NA
cg00045753	NA
cg00045762	NA
cg00045787	NA
cg00045902	NA
cg00045910	NA
cg00046018	NA
cg00046026	NA
cg00046041	NA
cg00046099	NA
cg00046105	NA
cg00046156	NA
cg00046336	NA
cg00046410	NA
cg00046499	NA
cg00046537	NA
cg00046560	NA
cg00046623	NA
cg00046625	NA
cg00046744	NA
cg00046815	NA
cg00046899	NA
cg00046913	NA
cg00046991	NA
cg00047050	NA
cg00047052	NA
cg00047079	NA
cg00047185	NA
cg00047287	NA
cg00047338	NA
cg00047469	NA
cg00047501	NA
cg00047683	NA
cg00047694	NA
cg00047753	NA
cg00047815	NA
cg00047843	NA
cg00047844	NA
cg00048178	NA
cg00048370	NA
cg00048381	NA
cg00048436	NA
cg00048697	NA
cg00048743	NA
cg00048746	NA
cg00048759	NA
cg00048832	NA
cg00049033	NA
cg00049047	NA
cg00049102	NA
cg00049156	NA
cg00049253	NA
cg00049286	NA
cg00049323	NA
cg00049380	NA
cg00049382	NA
cg00049400	NA
cg00049411	NA
cg00049440	NA
cg00049502	NA
cg00049595	NA
cg00049616	NA
cg00049664	NA
cg00049691	NA
cg00049709	NA
cg00049718	NA
cg00049729	NA
cg00049868	NA
cg00049883	NA
cg00049892	NA
cg00049973	NA
cg00050133	NA
cg00050152	NA
cg00050224	NA
cg00050247	NA
cg00050250	NA
cg00050271	NA
cg00050289	NA
cg00050294	NA
cg00050336	NA
cg00050375	NA
cg00050402	NA
cg00050482	NA
cg00050496	NA
cg00050590	NA
cg00050618	NA
cg00050692	NA
cg00050792	NA
cg00050872	NA
cg00050873	NA
cg00050938	NA
cg00050984	NA
cg00051068	NA
cg00051179	NA
cg00051307	NA
cg00051371	NA
cg00051483	NA
cg00051546	NA
cg00051590	NA
cg00051595	NA
cg00051662	NA
cg00051704	NA
cg00051782	NA
cg00051952	NA
cg00051979	NA
cg00052046	NA
cg00052246	NA
cg00052290	NA
cg00052385	NA
cg00052422	NA
cg00052433	NA
cg00052482	NA
cg00052550	NA
cg00052578	NA
cg00052588	NA
cg00052626	NA
cg00052665	NA
cg00052772	NA
cg00052853	NA
cg00052932	NA
cg00052964	NA
cg00053010	NA
cg00053063	NA
cg00053073	NA
cg00053135	NA
cg00053261	NA
cg00053292	NA
cg00053361	NA
cg00053373	NA
cg00053393	NA
cg00053507	NA
cg00053661	NA
cg00053728	NA
cg00053755	NA
cg00053851	NA
cg00053870	NA
cg00053916	NA
cg00053927	NA
cg00054173	NA
cg00054197	NA
cg00054210	NA
cg00054243	NA
cg00054248	NA
cg00054301	NA
cg00054408	NA
cg00054472	NA
cg00054496	NA
cg00054511	NA
cg00054525	NA
cg00054572	NA
cg00054692	NA
cg00054702	NA
cg00054706	NA
cg00054741	NA
cg00054771	NA
cg00054774	NA
cg00054791	NA
cg00054890	NA
cg00054971	NA
cg00055052	NA
cg00055073	NA
cg00055292	NA
cg00055341	NA
cg00055462	NA
cg00055510	NA
cg00055529	NA
cg00055555	NA
cg00055557	NA
cg00055603	NA
cg00055617	NA
cg00055679	NA
cg00055726	NA
cg00055764	NA
cg00055771	NA
cg00055811	NA
cg00055848	NA
cg00055981	NA
cg00055986	NA
cg00056002	NA
cg00056066	NA
cg00056074	NA
cg00056202	NA
cg00056257	NA
cg00056433	NA
cg00056497	NA
cg00056541	NA
cg00056578	NA
cg00056624	NA
cg00056628	NA
cg00056676	NA
cg00056754	NA
cg00056767	NA
cg00056985	NA
cg00057092	NA
cg00057114	NA
cg00057208	NA
cg00057231	NA
cg00057272	NA
cg00057317	NA
cg00057324	NA
cg00057393	NA
cg00057476	NA
cg00057569	NA
cg00057593	NA
cg00057603	NA
cg00057661	NA
cg00057663	NA
cg00057667	NA
cg00057676	NA
cg00057700	NA
cg00057722	NA
cg00057791	NA
cg00057966	NA
cg00058009	NA
cg00058026	NA
cg00058113	NA
cg00058291	NA
cg00058296	NA
cg00058299	NA
cg00058329	NA
cg00058413	NA
cg00058515	NA
cg00058644	NA
cg00058708	NA
cg00058771	NA
cg00058786	NA
cg00058799	NA
cg00058857	NA
cg00058879	NA
cg00058887	NA
cg00058923	NA
cg00058938	NA
cg00059015	NA
cg00059024	NA
cg00059034	NA
cg00059053	NA
cg00059089	NA
cg00059161	NA
cg00059165	NA
cg00059225	NA
cg00059240	NA
cg00059246	NA
cg00059309	NA
cg00059399	NA
cg00059424	NA
cg00059459	NA
cg00059652	NA
cg00059662	NA
cg00059699	NA
cg00059707	NA
cg00059737	NA
cg00059740	NA
cg00059854	NA
cg00059879	NA
cg00059911	NA
cg00059930	NA
cg00060061	NA
cg00060287	NA
cg00060304	NA
cg00060320	NA
cg00060374	NA
cg00060403	NA
cg00060484	NA
cg00060605	NA
cg00060627	NA
cg00060641	NA
cg00060649	NA
cg00060762	NA
cg00060800	NA
cg00060880	NA
cg00060956	NA
cg00061031	NA
cg00061039	NA
cg00061086	NA
cg00061150	NA
cg00061185	NA
cg00061264	NA
cg00061306	NA
cg00061413	NA
cg00061520	NA
cg00061551	NA
cg00061629	NA
cg00061635	NA
cg00061678	NA
cg00061679	NA
cg00061695	NA
cg00061769	NA
cg00061792	NA
cg00061805	NA
cg00061860	NA
cg00061989	NA
cg00062020	NA
cg00062245	NA
cg00062282	NA
cg00062285	NA
cg00062312	NA
cg00062356	NA
cg00062776	NA
cg00062873	NA
cg00063006	NA
cg00063066	NA
cg00063077	NA
cg00063111	NA
cg00063144	NA
cg00063174	NA
cg00063246	NA
cg00063291	NA
cg00063346	NA
cg00063357	NA
cg00063369	NA
cg00063456	NA
cg00063471	NA
cg00063477	NA
cg00063503	NA
cg00063535	NA
cg00063567	NA
cg00063649	NA
cg00063699	NA
cg00063703	NA
cg00063734	NA
cg00063744	NA
cg00063748	NA
cg00063773	NA
cg00063828	NA
cg00063945	NA
cg00063979	NA
cg00064020	NA
cg00064051	NA
cg00064080	NA
cg00064235	NA
cg00064255	NA
cg00064261	NA
cg00064284	NA
cg00064296	NA
cg00064347	NA
cg00064415	NA
cg00064589	NA
cg00064778	NA
cg00064840	NA
cg00064950	NA
cg00065048	NA
cg00065071	NA
cg00065088	NA
cg00065215	NA
cg00065302	NA
cg00065385	NA
cg00065396	NA
cg00065408	NA
cg00065569	NA
cg00065570	NA
cg00065726	NA
cg00065919	NA
cg00065921	NA
cg00065935	NA
cg00065957	NA
cg00066153	NA
cg00066198	NA
cg00066239	NA
cg00066270	NA
cg00066351	NA
cg00066449	NA
cg00066468	NA
cg00066499	NA
cg00066508	NA
cg00066554	NA
cg00066627	NA
cg00066663	NA
cg00066671	NA
cg00066722	NA
cg00066748	NA
cg00066750	NA
cg00066805	NA
cg00066816	NA
cg00066817	NA
cg00066828	NA
cg00066854	NA
cg00066919	NA
cg00066925	NA
cg00066942	NA
cg00067018	NA
cg00067058	NA
cg00067102	NA
cg00067124	NA
cg00067126	NA
cg00067196	NA
cg00067274	NA
cg00067365	NA
cg00067414	NA
cg00067471	NA
cg00067518	NA
cg00067528	NA
cg00067576	NA
cg00067588	NA
cg00067720	NA
cg00067742	NA
cg00067758	NA
cg00067768	NA
cg00067814	NA
cg00067824	NA
cg00067884	NA
cg00068038	NA
cg00068102	NA
cg00068153	NA
cg00068155	NA
cg00068160	NA
cg00068305	NA
cg00068377	NA
cg00068408	NA
cg00068412	NA
cg00068428	NA
cg00068433	NA
cg00068503	NA
cg00068621	NA
cg00068622	NA
cg00068750	NA
cg00068779	NA
cg00068810	NA
cg00068909	NA
cg00069002	NA
cg00069003	NA
cg00069014	NA
cg00069017	NA
cg00069059	NA
cg00069242	NA
cg00069261	NA
cg00069309	NA
cg00069314	NA
cg00069391	NA
cg00069417	NA
cg00069432	NA
cg00069642	NA
cg00069815	NA
cg00069860	NA
cg00069969	NA
cg00070042	NA
cg00070052	NA
cg00070162	NA
cg00070181	NA
cg00070318	NA
cg00070370	NA
cg00070383	NA
cg00070460	NA
cg00070529	NA
cg00070542	NA
cg00070680	NA
cg00070814	NA
cg00070899	NA
cg00070908	NA
cg00071012	NA
cg00071026	NA
cg00071051	NA
cg00071161	NA
cg00071210	NA
cg00071241	NA
cg00071265	NA
cg00071360	NA
cg00071408	NA
cg00071442	NA
cg00071446	NA
cg00071618	NA
cg00071658	NA
cg00071727	NA
cg00071751	NA
cg00071887	NA
cg00071950	NA
cg00071984	NA
cg00071998	NA
cg00072099	NA
cg00072216	NA
cg00072288	NA
cg00072369	NA
cg00072407	NA
cg00072426	NA
cg00072587	NA
cg00072675	NA
cg00072689	NA
cg00072711	NA
cg00072720	NA
cg00072799	NA
cg00072839	NA
cg00072957	NA
cg00073003	NA
cg00073010	NA
cg00073090	NA
cg00073244	NA
cg00073380	NA
cg00073460	NA
cg00073543	NA
cg00073549	NA
cg00073713	NA
cg00073716	NA
cg00073771	NA
cg00073780	NA
cg00073794	NA
cg00073837	NA
cg00074086	NA
cg00074145	NA
cg00074184	NA
cg00074244	NA
cg00074313	NA
cg00074348	NA
cg00074365	NA
cg00074415	NA
cg00074638	NA
cg00074746	NA
cg00074771	NA
cg00074818	NA
cg00074851	NA
cg00075103	NA
cg00075123	NA
cg00075192	NA
cg00075204	NA
cg00075467	NA
cg00075507	NA
cg00075589	NA
cg00075608	NA
cg00075615	NA
cg00075620	NA
cg00075634	NA
cg00075768	NA
cg00075920	NA
cg00075956	NA
cg00075967	NA
cg00075975	NA
cg00076056	NA
cg00076195	NA
cg00076216	NA
cg00076307	NA
cg00076325	NA
cg00076353	NA
cg00076487	NA
cg00076497	NA
cg00076538	NA
cg00076555	NA
cg00076645	NA
cg00076653	NA
cg00076774	NA
cg00076797	NA
cg00076854	NA
cg00076936	NA
cg00076998	NA
cg00077017	NA
cg00077281	NA
cg00077285	NA
cg00077297	NA
cg00077312	NA
cg00077426	NA
cg00077450	NA
cg00077457	NA
cg00077477	NA
cg00077547	NA
cg00077566	NA
cg00077586	NA
cg00077606	NA
cg00077838	NA
cg00077877	NA
cg00077898	NA
cg00077904	NA
cg00078025	NA
cg00078085	NA
cg00078194	NA
cg00078221	NA
cg00078245	NA
cg00078259	NA
cg00078299	NA
cg00078318	NA
cg00078334	NA
cg00078348	NA
cg00078456	NA
cg00078513	NA
cg00078746	NA
cg00078759	NA
cg00078857	NA
cg00078861	NA
cg00078867	NA
cg00078911	NA
cg00078940	NA
cg00078968	NA
cg00078996	NA
cg00079023	NA
cg00079056	NA
cg00079169	NA
cg00079216	NA
cg00079219	NA
cg00079224	NA
cg00079302	NA
cg00079375	NA
cg00079388	NA
cg00079485	NA
cg00079551	NA
cg00079563	NA
cg00079598	NA
cg00079638	NA
cg00079764	NA
cg00079785	NA
cg00079891	NA
cg00079898	NA
cg00080012	NA
cg00080059	NA
cg00080060	NA
cg00080068	NA
cg00080081	NA
cg00080118	NA
cg00080123	NA
cg00080125	NA
cg00080148	NA
cg00080188	NA
cg00080252	NA
cg00080312	NA
cg00080333	NA
cg00080418	NA
cg00080423	NA
cg00080706	NA
cg00080972	NA
cg00080987	NA
cg00081019	NA
cg00081084	NA
cg00081087	NA
cg00081251	NA
cg00081324	NA
cg00081347	NA
cg00081404	NA
cg00081417	NA
cg00081439	NA
cg00081445	NA
cg00081574	NA
cg00081602	NA
cg00081666	NA
cg00081714	NA
cg00081729	NA
cg00081799	NA
cg00081827	NA
cg00081919	NA
cg00081935	NA
cg00081975	NA
cg00082140	NA
cg00082178	NA
cg00082182	NA
cg00082219	NA
cg00082235	NA
cg00082285	NA
cg00082310	NA
cg00082411	NA
cg00082426	NA
cg00082491	NA
cg00082656	NA
cg00082664	NA
cg00082713	NA
cg00082770	NA
cg00082833	NA
cg00082874	NA
cg00082897	NA
cg00082912	NA
cg00082939	NA
cg00083018	NA
cg00083042	NA
cg00083046	NA
cg00083059	NA
cg00083072	NA
cg00083139	NA
cg00083188	NA
cg00083193	NA
cg00083194	NA
cg00083206	NA
cg00083223	NA
cg00083262	NA
cg00083265	NA
cg00083359	NA
cg00083399	NA
cg00083535	NA
cg00083596	NA
cg00083616	NA
cg00083659	NA
cg00083685	NA
cg00083765	NA
cg00083790	NA
cg00083801	NA
cg00083833	NA
cg00083937	NA
cg00083959	NA
cg00083993	NA
cg00084019	NA
cg00084094	NA
cg00084184	NA
cg00084202	NA
cg00084338	NA
cg00084347	NA
cg00084398	NA
cg00084432	NA
cg00084435	NA
cg00084577	NA
cg00084604	NA
cg00084643	NA
cg00084687	NA
cg00084720	NA
cg00084798	NA
cg00085013	NA
cg00085029	NA
cg00085061	NA
cg00085123	NA
cg00085199	NA
cg00085256	NA
cg00085281	NA
cg00085370	NA
cg00085403	NA
cg00085416	NA
cg00085430	NA
cg00085434	NA
cg00085438	NA
cg00085448	NA
cg00085493	NA
cg00085732	NA
cg00085747	NA
cg00085790	NA
cg00085830	NA
cg00086113	NA
cg00086171	NA
cg00086243	NA
cg00086266	NA
cg00086283	NA
cg00086297	NA
cg00086346	NA
cg00086429	NA
cg00086493	NA
cg00086577	NA
cg00086670	NA
cg00086809	NA
cg00086871	NA
cg00087005	NA
cg00087023	NA
cg00087067	NA
cg00087073	NA
cg00087098	NA
cg00087153	NA
cg00087195	NA
cg00087244	NA
cg00087273	NA
cg00087274	NA
cg00087298	NA
cg00087316	NA
cg00087368	NA
cg00087417	NA
cg00087420	NA
cg00087425	NA
cg00087482	NA
cg00087511	NA
cg00087546	NA
cg00087568	NA
cg00087645	NA
cg00087728	NA
cg00087735	NA
cg00087792	NA
cg00087799	NA
cg00087884	NA
cg00087898	NA
cg00087906	NA
cg00087963	NA
cg00087971	NA
cg00088007	NA
cg00088026	NA
cg00088033	NA
cg00088042	NA
cg00088080	NA
cg00088130	NA
cg00088148	NA
cg00088183	NA
cg00088227	NA
cg00088299	NA
cg00088428	NA
cg00088464	NA
cg00088507	NA
cg00088688	NA
cg00088797	NA
cg00088844	NA
cg00088880	NA
cg00088916	NA
cg00088989	NA
cg00089091	NA
cg00089101	NA
cg00089154	NA
cg00089162	NA
cg00089214	NA
cg00089224	NA
cg00089314	NA
cg00089353	NA
cg00089372	NA
cg00089384	NA
cg00089453	NA
cg00089464	NA
cg00089486	NA
cg00089528	NA
cg00089550	NA
cg00089695	NA
cg00089719	NA
cg00089798	NA
cg00089814	NA
cg00089821	NA
cg00089823	NA
cg00089864	NA
cg00089915	NA
cg00089945	NA
cg00089966	NA
cg00090091	NA
cg00090103	NA
cg00090197	NA
cg00090261	NA
cg00090265	NA
cg00090282	NA
cg00090309	NA
cg00090338	NA
cg00090431	NA
cg00090452	NA
cg00090619	NA
cg00090648	NA
cg00090674	NA
cg00090731	NA
cg00090737	NA
cg00090764	NA
cg00090767	NA
cg00090782	NA
cg00090787	NA
cg00090800	NA
cg00090813	NA
cg00090865	NA
cg00090936	NA
cg00091004	NA
cg00091044	NA
cg00091060	NA
cg00091146	NA
cg00091162	NA
cg00091285	NA
cg00091302	NA
cg00091349	NA
cg00091483	NA
cg00091589	NA
cg00091596	NA
cg00091633	NA
cg00091693	NA
cg00091742	NA
cg00091760	NA
cg00091781	NA
cg00091953	NA
cg00091960	NA
cg00091964	NA
cg00092235	NA
cg00092273	NA
cg00092287	NA
cg00092309	NA
cg00092383	NA
cg00092389	NA
cg00092400	NA
cg00092443	NA
cg00092518	NA
cg00092551	NA
cg00092565	NA
cg00092611	NA
cg00092644	NA
cg00092682	NA
cg00092711	NA
cg00092821	NA
cg00092967	NA
cg00092992	NA
cg00093058	NA
cg00093080	NA
cg00093087	NA
cg00093095	NA
cg00093099	NA
cg00093149	NA
cg00093177	NA
cg00093436	NA
cg00093478	NA
cg00093522	NA
cg00093542	NA
cg00093544	NA
cg00093643	NA
cg00093688	NA
cg00093695	NA
cg00093815	NA
cg00093829	NA
cg00093851	NA
cg00093890	NA
cg00093900	NA
cg00093956	NA
cg00093971	NA
cg00094006	NA
cg00094036	NA
cg00094063	NA
cg00094095	NA
cg00094155	NA
cg00094158	NA
cg00094244	NA
cg00094256	NA
cg00094303	NA
cg00094333	NA
cg00094359	NA
cg00094412	NA
cg00094487	NA
cg00094518	NA
cg00094585	NA
cg00094595	NA
cg00094734	NA
cg00094735	NA
cg00094739	NA
cg00094744	NA
cg00094751	NA
cg00094817	NA
cg00094851	NA
cg00094858	NA
cg00094898	NA
cg00094901	NA
cg00094913	NA
cg00094943	NA
cg00095018	NA
cg00095027	NA
cg00095099	NA
cg00095165	NA
cg00095214	NA
cg00095259	NA
cg00095276	NA
cg00095326	NA
cg00095333	NA
cg00095396	NA
cg00095431	NA
cg00095463	NA
cg00095493	NA
cg00095523	NA
cg00095526	NA
cg00095594	NA
cg00095608	NA
cg00095629	NA
cg00095674	NA
cg00095678	NA
cg00095688	NA
cg00095772	NA
cg00095846	NA
cg00095859	NA
cg00095870	NA
cg00095918	NA
cg00095930	NA
cg00095936	NA
cg00095976	NA
cg00096039	NA
cg00096065	NA
cg00096106	NA
cg00096307	NA
cg00096328	NA
cg00096418	NA
cg00096419	NA
cg00096440	NA
cg00096536	NA
cg00096603	NA
cg00096806	NA
cg00096810	NA
cg00096845	NA
cg00096922	NA
cg00096979	NA
cg00097038	NA
cg00097081	NA
cg00097088	NA
cg00097144	NA
cg00097146	NA
cg00097225	NA
cg00097228	NA
cg00097357	NA
cg00097432	NA
cg00097450	NA
cg00097452	NA
cg00097518	NA
cg00097536	NA
cg00097539	NA
cg00097550	NA
cg00097573	NA
cg00097619	NA
cg00097626	NA
cg00097639	NA
cg00097794	NA
cg00097800	NA
cg00097940	NA
cg00097968	NA
cg00098029	NA
cg00098063	NA
cg00098112	NA
cg00098144	NA
cg00098162	NA
cg00098175	NA
cg00098239	NA
cg00098280	NA
cg00098286	NA
cg00098297	NA
cg00098304	NA
cg00098336	NA
cg00098553	NA
cg00098673	NA
cg00098693	NA
cg00098718	NA
cg00098732	NA
cg00098750	NA
cg00098799	NA
cg00098814	NA
cg00098819	NA
cg00098951	NA
cg00099017	NA
cg00099023	NA
cg00099091	NA
cg00099216	NA
cg00099240	NA
cg00099295	NA
cg00099306	NA
cg00099383	NA
cg00099393	NA
cg00099427	NA
cg00099441	NA
cg00099519	NA
cg00099602	NA
cg00099766	NA
cg00099768	NA
cg00099835	NA
cg00099976	NA
cg00100114	NA
cg00100399	NA
cg00100420	NA
cg00100440	NA
cg00100538	NA
cg00100680	NA
cg00100703	NA
cg00100800	NA
cg00100804	NA
cg00100948	NA
cg00101104	NA
cg00101115	NA
cg00101118	NA
cg00101154	NA
cg00101260	NA
cg00101287	NA
cg00101350	NA
cg00101436	NA
cg00101453	NA
cg00101457	NA
cg00101555	NA
cg00101602	NA
cg00101629	NA
cg00101693	NA
cg00101713	NA
cg00101715	NA
cg00101728	NA
cg00101895	NA
cg00101940	NA
cg00101986	NA
cg00102023	NA
cg00102093	NA
cg00102166	NA
cg00102183	NA
cg00102439	NA
cg00102512	NA
cg00102685	NA
cg00102726	NA
cg00102731	NA
cg00102808	NA
cg00102920	NA
cg00102955	NA
cg00102996	NA
cg00103132	NA
cg00103209	NA
[truncated: 393,251+ more rows]

## Sheet: CombClock
Supplementary File 2: CpG sites and coefficients of benchmarked DNAm age clocks.
CombClock
CpG ID	coefficient
intercept	39.1934
cg12082609	0.0884884
cg04200607	0
cg20570279	1.53907
cg05087948	0.491169
cg06805925	0.023524
cg09196959	0.355721
cg10523019	0
cg14692377	-0.834306
cg15611364	1.88657
cg19583819	0
cg23338195	0
cg03387497	-1.12388
cg10669058	-0.151821
cg20827128	-3.32963
cg08280936	0.956565
cg10636246	0
cg00573770	0
cg18597220	0
cg17682794	0.231909
cg08822715	-2.05124
cg09019938	0
cg09441152	0.262628
cg23605843	0.380127
cg20066677	14.8658
cg21186299	0.562079
cg19371795	-2.32424
cg14074174	0.644741
cg08771731	0.781062
cg20891917	0
cg19685066	2.30752
cg07236943	1.56859
cg04126866	0
cg19935065	-0.0393768
cg13899108	-0.830549
cg26043391	0
cg14345676	-0.859407
cg22171829	0.44986
cg13269407	-0.873022
cg04275506	0
cg14614643	0
cg00431549	-1.62441
cg07180649	0.885053
cg03957108	-4.62328
cg22432269	0
cg12459502	1.58205
cg13931228	0.795129
cg12373771	-0.381216
cg13119609	2.40665
cg20420249	0.627698
cg01243072	-3.81176
cg23239039	0
cg06112560	0
cg06688848	-0.456441
cg16054275	-1.07453
cg25023684	-1.0103
cg04105923	0
cg01949403	0.0531255
cg20550118	0
cg13783238	0
cg11314684	0
cg13571802	-6.17376
cg26382071	0
cg01261503	0
cg17940013	0
cg02181968	0.737657
cg07219494	-0.218387
cg21251970	0.433466
cg25305703	0
cg06226150	0
cg20404336	0.644797
cg16854606	-0.785195
cg22452230	0
cg12253200	3.12739
cg06639320	-2.24961
cg03163545	-2.01964
cg10795646	0
cg24987259	0.201547
cg15381313	0
cg13613532	-1.90496
cg23956238	0
cg23517605	0
cg26746469	0.39592
cg22947000	0.408848
cg11490446	0
cg27386529	-1.42058
cg04955914	4.16132
cg26921969	0
cg27447740	0
cg00448707	0
cg02489552	-0.065746
cg01114088	-0.333363
cg24081819	0.0261153
cg10495047	0
cg08035942	0
cg21674704	0
cg08429256	-3.08002
cg04474832	1.43837
cg05940691	-0.815614
cg03788004	-0.208917
cg25928579	0
cg02836046	0
cg13676996	-0.676374
cg14334310	-0.346055
cg22991148	0
cg02369313	0
cg03467555	0
cg19534753	2.70503
cg04411841	0
cg22006386	0.714808
cg21505925	0
cg23818978	-6.37876
cg03076094	0
cg08587542	2.59674
cg25881193	-0.580021
cg24058132	0
cg15341340	0
cg13631913	0.130167
cg02281167	2.42327
cg08030082	0
cg22395019	0
cg21305265	-1.77272
cg22512670	-0.574665
cg07320140	0
cg11618577	0.813102
cg25101936	-0.335564
cg24350475	-0.18447
cg08234504	-0.581112
cg05496363	-0.364006
cg01459453	0
cg21072934	0
cg18384097	3.10682
cg27338353	-0.190988
cg18587364	-2.45382
cg04736140	0
cg21081971	0
cg09432590	-1.41471
cg05432322	-0.000562943
cg04636841	-0.512198
cg04087608	-6.70284
cg03167275	0
cg01131735	0
cg12991365	0
cg18933331	0
cg06926735	-0.834148
cg07158339	1.09437
cg26219051	0.829094
cg13129046	0
cg02047577	0
cg23180365	0.60199
cg24376689	0
cg10345936	-0.805291
cg13221458	0.916496
cg20173259	-0.0356812
cg15804973	-0.540132
cg11177450	-1.49915
cg24493940	-1.21388
cg08993878	2.46257
cg21515349	0.555121
cg22282672	0
cg07933682	0.371911
cg00261781	1.70499
cg14501253	0
cg10636297	0
cg16728114	2.76256
cg21940708	-1.00179
cg24033042	0
cg09648727	0.209264
cg10281002	2.49305
cg16371538	0.694414
cg22194129	1.31089
cg12939283	0
cg25838150	-2.23005
cg19632206	2.54166
cg14467840	0.646813
cg17641104	0
cg24217948	-0.14029
cg18691434	2.2224
cg10959651	-4.13706
cg00271522	0
cg02154074	0
cg22568540	1.00988
cg25148589	0
cg22407458	0
cg23173910	-0.785479
cg03588357	0
cg02901139	1.96353
cg22971191	-0.578824
cg15089077	0
cg17285325	0
cg19398783	0.488082
cg00481951	1.23167
cg02533423	0.344578
cg26665419	0
cg02528319	3.15601
cg14163776	-5.70665
cg15498283	-0.786622
cg02867102	-0.572403
cg19131647	0
cg07465899	-1.79905
cg13033938	-2.37186
cg08965235	0
cg09851465	0
cg16579101	0
cg26932976	0.676716
cg22484793	0
cg12477880	-0.354425
cg01740766	0
cg04757168	0.666688
cg17163168	-4.65261
cg25415508	1.07646
cg00756943	0
cg27619353	0
cg13599734	-0.626768
cg11459714	1.37902
cg22162281	0
cg25178749	0.372139
cg03361973	0
cg23552977	0
cg01136606	0.925085
cg25135555	0
cg03103192	0
cg27092035	0
cg00079056	-3.87827
cg02355868	-7.60877
cg11491284	2.51492
cg09315264	0
cg01447660	0
cg17749443	1.64054
cg01141812	0.490717
cg17605084	0.658949
cg22133973	-0.261915
cg24169822	1.41123
cg26685941	1.57351
cg13278496	1.29604
cg05175318	0.993862
cg21513826	0.225016
cg04621728	0.747188
cg19283806	0
cg00194146	-0.0839666
cg22396353	0.624557
cg00945507	-0.634082
cg08586737	0.533324
cg15910502	-0.00958512
cg17966192	0
cg26312920	-1.15685
cg17338403	-1.9449
cg09191327	1.02575
cg00412772	-0.329264
cg12303084	0
cg06121469	-0.06985
cg01364769	0.534875
cg13319175	0
cg12753631	-1.12301
cg24899750	-0.185603
cg17201227	4.01147
cg25410668	-0.346655
cg07095347	0
cg26845300	-2.4454
cg12869659	0.993297
cg18984151	0.191852
cg14162417	0
cg16168311	0
cg02872426	-1.12332
cg12351433	0
cg17183905	1.13751
cg10376763	0
cg25427880	0
cg16717122	-1.37616
cg08694544	0.251311
cg00726046	-4.50817
cg08397927	0
cg00302979	2.1083
cg04596060	-0.244016
cg13120519	0
cg18875012	0
cg14347300	0
cg06952310	1.21753
cg22282410	0
cg26101086	-1.11651
cg14098795	0
cg05697274	1.55573
cg16012294	0.741691
cg03646329	0.135339
cg03653399	0
cg04999352	1.01918
cg15201877	0.417182
cg16743289	-0.0152937
cg26453588	-0.550479
cg02046143	-0.143549
cg03760483	0
cg02532488	0.312346
cg07475000	0
cg13994175	-1.09674
cg06908778	1.16175
cg12413566	0
cg13547237	-5.41872
cg22352234	0
cg00910503	1.1384
cg07374224	0
cg18450254	0
cg15149655	0
cg00548098	0
cg26711820	0
cg08357125	5.97005
cg22358580	0
cg15900052	-0.40089
cg01692968	0
cg06462220	-0.260573
cg15974053	-2.12862
cg24450312	-1.47969
cg23941599	0.840336
cg16648841	0
cg09509673	0
cg12616277	0.459624
cg22682373	-0.65988
cg03258472	0.095741
cg25459323	0
cg08424423	0.174997
cg02018902	3.51808
cg18468088	-0.985006
cg02822838	-1.29767
cg14359680	-1.83452
cg06574422	0
cg09524078	0.660246
cg07584066	2.07265
cg22613010	0
cg10922280	1.56639
cg16354207	1.01815
cg01946401	1.68201
cg00984060	-0.392214
cg23152772	-0.126691
cg13917614	5.90824
cg23500537	1.5176
cg20828084	0.854693
cg01930621	0
cg04007936	0
cg04528477	1.48
cg10804656	3.44025
cg08540945	0
cg20295671	0
cg23668631	-1.81766
cg11830800	0
cg17861230	0
cg24046474	0.0137059
cg00343092	3.66675
cg27131176	-1.25231
cg07810190	0
cg16281600	2.44622
cg16193278	0
cg26109803	0
cg01792616	4.5771
cg21159778	0.722531
cg01584473	-2.68647
cg15903282	-2.24399
cg19269039	0
cg15338967	0
cg05960024	14.4282
cg01027805	-3.3945
cg20652640	-2.01285
cg24838825	0
cg24208206	0
cg01435493	0
cg12328429	0
cg26147845	-2.39596
cg05613083	0.619229
cg02838492	0
cg01221637	-0.193442
cg12608692	0
cg01901101	-0.853476
cg04014889	-1.45831
cg21378206	0
cg23900712	0
cg03330058	-1.41976
cg06758350	0
cg24090911	0
cg05089968	0
cg01623187	1.37501
cg11006267	-1.28364
cg09630437	3.62777
cg01873886	-2.34605
cg26614073	-3.08087
cg01031400	2.26628
cg17133388	-5.01704
cg04480914	-1.29256
cg12473775	-0.0980042
cg20761322	-7.15878
cg19345165	-0.789915
cg19686152	-4.26788
cg04955333	-0.0751188
cg00168942	3.35972
cg03922748	0
cg00955230	0
cg09993145	-0.390788
cg06888746	-0.45968
cg21926612	-1.39157
cg26347197	0.0577965
cg01256539	-2.19088
cg08038054	-4.5543
cg02903680	0
cg01441777	0.609173
cg22061831	0
cg20162159	0
cg09748749	-1.07968
cg21563471	-2.67978
cg15171237	-1.29249
cg24495528	0.705533
cg10654016	0
cg25251635	-0.351044
cg05418947	-0.296866
cg00073460	-0.268105
cg05898102	0
cg18003795	0.202727
cg23127998	0
cg20524216	0
cg24883498	0
cg23213217	-0.0348005
cg05228408	-0.0548238
cg27440834	-2.61514
cg17324128	0.460439
cg26824216	0
cg00096065	0
cg14727952	0
cg10498798	-9.17787
cg24696028	-1.46809
cg24711649	0
cg26204079	-0.304871
cg25769980	-1.50552
cg24611351	0.942548
cg06335143	-0.390008
cg07663789	0.477528
cg18241647	0
cg12623930	0
cg16983159	1.32042
cg05923226	0
cg16608498	0.768753
cg08415592	-1.4963
cg18618815	-0.147372
cg26045434	-0.540247
cg08949164	0.438707
cg23615741	-0.781078
cg14411282	0.0133409
cg19724470	0
cg07080372	0.985204
cg23256579	0
cg03132729	0
cg06672696	0.111249
cg26974444	-0.587202
cg10586358	-1.51014
cg09124496	0
cg14658362	0.886186
cg25898500	0
cg12068124	5.30959
cg13029847	7.71487
cg16867657	0.997413
cg09413557	0.275029
cg12813792	1.20972
cg21363706	2.01696
cg13258700	-3.00664
cg15381769	0
cg16241714	0
cg06852243	-1.21611
cg16899442	9.9342
cg00957665	-2.7643
cg05270634	-0.207432
cg12261786	-0.365872
cg18267374	0
cg04055490	0
cg02479575	1.0225
cg19497517	-2.25353
cg25386151	0.843027
cg14409958	2.38807
cg24843443	0
cg18031008	1.17913
cg13824500	-0.509739
cg00740914	2.8294
cg00593462	-2.26006
cg10699857	0
cg14747225	-0.830191
cg20324262	0
cg06638451	0
cg15881088	-1.94202
cg21254939	1.94861
cg20665157	0
cg18956095	-2.62496
cg04718414	0
cg11388238	0
cg25159610	0
cg04818845	0.5211
cg07978099	0.822676
cg26925981	-1.02745
cg13674411	0
cg03340261	0
cg20397034	-2.72158
cg27655905	0.901434
cg27009703	0
cg04898130	0
cg21184711	-1.29539
cg14746276	0
cg04094160	0
cg27514224	-0.629477
cg13033858	-1.24013
cg00401745	-0.808202
cg04333463	-0.691444
cg07906193	4.47754
cg05532892	-2.0007
cg11432630	-1.90356
cg27544190	-0.860611
cg11718162	-0.356375
cg14654875	0
cg02331561	0.258963
cg22809047	0
cg20492933	-0.292615
cg15648389	0.00195936
cg10619342	-0.31042
cg21116457	0
cg22112832	-0.927891
cg12424329	0
cg07858728	-5.9533
cg26765385	-0.666208
cg04528819	0
cg23092072	-6.16023
cg07101980	0
cg05310309	0
cg03984502	-2.15071
cg27470213	-1.19822
cg06738602	0
cg03885399	0
cg16816226	-0.313089
cg06363129	-1.66292
cg06457011	-0.196584
cg19297232	0
cg19044674	-1.11721
cg11842367	-2.9099
cg22580512	0
cg20967028	-2.21158
cg23754392	0
cg10940099	0
cg26798367	3.13492
cg17729667	-0.289746
cg01400401	-2.22644
cg24262469	0
cg25070637	-0.54518
cg11298786	2.31468
cg06547285	-0.171471
cg22983092	0
cg20426994	0
cg04642300	-0.827629
cg04424621	-3.07714
cg13767001	0
cg23190203	-2.50998
cg26723847	0
cg24862131	5.96978
cg06784991	0
cg19356189	-2.39674
cg04416752	0
cg18732541	0
cg23709172	5.15221
cg16933388	0
cg08151809	5.49804
cg15742605	-0.375446
cg05915866	0.104165
cg18457597	-1.81087
cg13274149	1.60881
cg05546763	0
cg13510262	3.23894
cg11487705	0
cg21867345	0
cg13323474	4.83278
cg03623878	1.38819
cg07502389	-2.60023
cg00753885	-0.868949
cg22943590	0
cg15480367	-0.704786
cg05250458	0
cg07172885	0
cg14597908	5.99351
cg13836627	0
cg01356950	0.0621893
cg14396995	0.540151
cg12948621	0
cg17476910	0.24878
cg25809905	0.538152
cg13861644	0.953377
cg15966757	-0.635749
cg05468843	0
cg22378065	0.0211
cg15427448	0
cg21572722	-0.522261
cg19381811	-2.75014
cg19028160	-5.93181
cg10158181	-0.888859
cg06993413	-0.476137
cg12776156	0
cg13550877	0
cg18303397	1.5826
cg05441133	0.201521
cg12138483	-2.24428
cg10917602	0
cg02335441	0
cg02016419	0
cg25136687	-0.665402
cg09133026	0
cg13828440	-0.314345
cg25505610	0
cg05903609	0
cg06690548	0
cg08668790	0
cg04268405	1.23835
cg25166896	0
cg14776578	-0.724261
cg23124451	0.0644558
cg06295856	0
cg23857078	-1.01232
cg11833861	-0.46241
cg01211097	1.21991
cg12785694	0.171439
cg01055871	0.478139
cg06462291	0
cg24053165	1.57961
cg01651821	-1.34983
cg23836737	-5.01485
cg14209784	0
cg13514050	0
cg03703325	0
cg08911208	0.187173
cg18219522	-2.1358
cg02309431	-1.36444
cg12768605	0
cg03746976	0.278451
cg05755779	0
cg02244028	4.83289
cg25445612	0
cg18809289	0
cg05851163	-1.24624
cg27493997	0.776104
cg11668844	0
cg13656062	-0.736166
cg22796704	0
cg10658666	0
cg14916213	1.61267
cg25771195	0
cg15188939	-0.427751
cg11836829	-8.44816
cg11649376	0.691242
cg09646392	-0.837537
cg01528542	-1.77345
cg13001142	1.16177
cg17536848	-0.703378
cg05697249	0
cg09929187	0.00476692
cg09799873	0
cg02631957	0
cg13218906	0
cg08186124	0.449262
cg01433297	2.96947
cg08329113	0.29824
cg21333674	0
cg20902817	-0.574452
cg20540209	1.02506
cg16547529	0.235957
cg09183146	0.790382
cg22708738	0.00106833
cg17176619	0.0875413
cg19505546	-3.5364
cg06819923	0
cg24173182	0
cg10865119	0.0286676
cg19104072	2.38563
cg18343474	-0.496328
cg24116886	0.65127
cg00454305	1.28265
cg26456957	0
cg24556026	0
cg23398076	-2.46592
cg11426590	0
cg27169020	0
cg21213853	0
cg12530994	0.447873
cg14308452	-3.99288
cg25552492	0
cg19566405	2.44289
cg20692569	0.0832801
cg00943950	0.0674752
cg22264409	-0.898394
cg04218760	-2.52108
cg08420066	0
cg15642326	1.24347
cg02328239	6.69237
cg07955995	-2.28211
cg23078123	0
cg01794929	0.357751
cg26201213	1.02819
cg21462693	0
cg12247247	-1.38216
cg27640528	0
cg01560871	0
cg05093811	0
cg01226614	-0.488694
cg15277914	0
cg23460961	5.62598
cg00760938	0
cg09428349	0
cg19439331	1.737
cg24254120	1.83284
cg13388466	-0.799315
cg04361926	0
cg22146252	2.30094
cg12934320	0
cg20964423	8.02256
cg26842024	0
cg19702785	0.221334
cg19149785	7.8646
cg23606718	-1.18242
cg14224203	0.842227
cg21529533	-1.25999
cg00410898	1.54031
cg22864500	1.46711
cg27367871	0
cg21993406	0.837225
cg16032108	5.87321
cg16419345	0
cg15661409	0
cg11742202	0
cg00687674	-1.68303
cg13700897	0.290583
cg26581729	0
cg17726022	-2.42246
cg03211864	-0.508425
cg23462687	0.849856
cg01656216	-0.455246
cg21747310	0
cg16713727	0.209188
cg25309888	-2.89968
cg05780020	3.06605
cg18064714	-0.313279
cg00805193	11.3093
cg03607117	0
cg16408970	0
cg11653266	-1.27177
cg00338702	0
cg05468948	0
cg12964697	0.173451
cg01056568	1.03709
cg22747380	0.795238
cg25862117	-1.52257
cg13937040	0
cg10699171	0.649122
cg24620508	0
cg16618104	-0.585754
cg21460081	0
cg05612876	-0.0963171
cg11271171	-4.70171
cg04027548	-0.952242
cg06007201	0.625728
cg18501647	1.25919
cg09624858	0
cg19830541	0
cg21733098	-0.150411
cg04169469	0
cg09604333	8.53295
cg04084157	0.614393
cg15447479	3.34357
cg16477091	0
cg03565323	1.33006
cg24698655	-0.0165003
cg13892570	0.122442
cg07139440	0
cg26091688	0
cg23159704	0
cg08251399	-1.48919
cg10612237	1.51622
cg27190138	3.39829
cg23091758	0
cg20102280	0
cg02580606	0.781411
cg01644850	-1.08991
cg18310639	3.20312
cg25478614	0.726347
cg12379720	0
cg16034652	0.678725
cg24375409	-1.71535
cg02001279	-3.60584
cg11858226	3.22305
cg11766468	-1.12597
cg02503970	0.707669
cg13296371	0
cg22582569	0.284615
cg01331772	-0.259782
cg24921089	-2.86758
cg00257455	-0.0649498
cg22016779	0
cg08067365	0.846501
cg01918706	-0.371082
cg15553770	0
cg07929310	0.0223767
cg13307384	0
cg18440048	1.62692
cg18573383	0
cg06637774	1.83619
cg03232933	-1.2667
cg03915012	-0.600377
cg19478743	0.942501
cg14258236	0
cg18055007	-0.542706
cg06836772	0
cg05492270	5.23123
cg12238343	0
cg21370143	-4.13552
cg19615059	-2.53062
cg24349631	0.854786
cg13420364	-4.60864
cg15519474	0
cg04267101	0.495821
cg08166272	6.15216
cg10625705	0
cg12817436	-2.31023
cg09935271	2.44472
cg20755989	0
cg17168836	0
cg06068163	0
cg05928581	-2.67811
cg20669012	-6.21492
cg21383495	0
cg06396324	0
cg07038400	-7.78318
cg07571951	0
cg18537454	5.20119
cg19596273	1.44424
cg26824091	-0.435522
cg15742737	-0.313928
cg08963419	-0.0646329
cg22126965	-0.196279
cg17621438	0
cg03461110	3.92874
cg21899500	0
cg26005082	5.61763
cg00462994	0.0592069
cg23357533	0.276889
cg06533629	0.270146
cg00223245	0
cg10377274	-2.83058
cg25092328	0
cg24332433	0
cg09436502	2.66812
cg05522498	-0.400855
cg08475827	-0.0670203
cg04749507	-2.27298
cg15015340	0
cg18917643	2.9011
cg02795076	-0.927171
cg10486998	0
cg26350286	0
cg23718736	-0.807443
cg17853587	2.39129
cg13649056	-0.592775
cg18240463	-0.135343
cg19514469	0
cg16085042	0
cg00329615	0
cg02821342	0
cg10225525	-2.71813
cg01542719	-3.28727
cg03039990	0.937717
cg10591174	2.83551
cg09118625	0
cg21200703	0
cg20654468	-2.1634
cg18582260	1.19768
cg24888049	0
cg17923358	0
cg12985418	1.41885
cg02272599	0
cg26022315	0
cg09304040	0
cg13216057	0
cg14550518	0.882127
cg09322949	0
cg21395782	-0.690672
cg07285276	-0.127018
cg07654934	0
cg27597505	2.72575
cg11084334	0.463697
cg24107728	1.42848
cg03277049	0
cg02217159	-1.71689
cg06532163	0.218539
cg14522800	-6.68048
cg03947362	-1.56255
cg23510764	0
cg07408456	0
cg08899632	0.0158676
cg23829395	-0.68447
cg20988565	-1.34631
cg19346193	1.04611
cg19305227	0
cg00515905	0
cg14408969	-4.43092
cg09892203	1.47956
cg20063906	-3.90038
cg16008966	4.29306
cg19586576	-1.15086
cg02151301	0
cg21096399	-0.140826
cg02085953	-1.13324
cg10772169	0
cg01527307	1.26523
cg13587552	0
cg01262913	0
cg13809095	0
cg09383860	1.66519
cg14918082	-0.0597389
cg09155044	1.24145
cg24403644	-0.271788
cg23159337	0
cg23260502	1.14293
cg13654195	-1.22198
cg12578166	0
cg13407335	1.40614
cg02332492	-0.626929
cg07248223	-0.171276
cg09692396	2.2579
cg08090772	1.28387
cg04836038	0.431211
cg11741201	1.50402
cg12649038	0
cg04081402	5.71311
cg03619256	0
cg12757684	-0.201045
cg27187881	0.650268
cg08251036	0
cg07265300	-6.22418
cg07850154	1.20245
cg18281842	2.62089
cg00717297	0
cg06513075	0
cg03579624	-1.09052
cg08529529	0
cg12743894	6.68467
cg00864867	-0.251875
cg02196379	0
cg18983672	3.52216
cg24126851	-3.07996
cg17953385	0
cg14190522	-0.199733
cg16202624	0
cg08274011	2.76175
cg19031565	-0.194531
cg01059398	-0.243468
cg06994793	0
cg10361659	3.13935
cg07850604	-0.377819
cg18001427	0
cg18996776	-2.6158
cg09164913	3.24234
cg19034084	-0.904216
cg00374717	-1.46603
cg10920957	10.4739
cg17110586	0
cg06327515	0
cg06134964	0
cg07849904	2.55931
cg09732145	0
cg06711259	1.14725
cg05707655	1.63491
cg07536102	-1.20888
cg04452713	0
cg16340918	0.0448224
cg07589899	2.40588
cg27320127	0.927827
cg03994651	-3.40982
cg26357744	0
cg05596756	0.594092
cg16601359	0
cg17769442	3.0128
cg16408394	0
cg04601137	4.71105
cg07303143	0
cg14027333	0
cg00553886	0
cg21809447	0
cg21313810	0
cg00582628	0
cg21184495	-1.01168
cg11807280	0.491359
cg07337598	-0.102
cg08487374	0
cg14972143	-0.0712846
cg22920873	-2.97543
cg02204637	0
cg14330585	0.24556
cg14894144	0.179537
cg26003813	-0.775912
cg12105450	0.612647
cg21762589	0
cg00230271	0
cg19859445	0.0821408
cg24407308	0
cg08197201	0.722222
cg22512531	-1.89222
cg01207684	-0.946459
cg14699004	-2.59769
cg19761273	1.48263
cg05542681	-1.26598
cg17616646	0
cg15298358	0.265844
cg05316065	-2.17714
cg03183882	0
cg23832061	0.815288
cg06448705	0.178884
cg20322193	-0.999799
cg03527802	0
cg11051055	2.24636
cg21860825	3.74108
cg01832549	-1.11232
cg21120249	0
cg01128603	0
cg14314729	0.798567
cg01820374	-2.81465
cg24788483	5.43412
cg22213242	0
cg10570177	3.49296
cg02452500	0
cg22990198	0
cg16525470	-4.00997
cg18328933	0
cg05847778	-4.21926
cg04604946	-1.59532
cg24745327	2.55488
cg21207418	-2.09627
cg14010720	0
cg20898283	-0.564934
cg27367526	2.14465
cg15344028	1.89524
cg17686885	0
cg07502661	0
cg05694095	0
cg15262928	3.79311
cg17243289	-0.792682
cg14423778	-0.7854
cg04858164	-0.0894369
cg00589520	-0.612279
cg16358826	0.915571
cg03399905	-0.392581
cg10202457	-1.42303
cg00463859	-1.11508
cg25256723	0.131469
cg00303541	-4.43376
cg15220605	0
cg20090497	1.00298
cg12506930	-3.24766
cg26620959	1.48729
cg03032497	-1.96757
cg08169325	1.82316
cg12490835	-4.75372
cg03891319	0
cg13910860	-0.0223048
cg16255583	0
cg12265604	0.381622
cg00412805	2.39611
cg03535648	0
cg01335367	-1.34761
cg13409704	7.66185
cg14754581	-0.118519
cg02735486	-2.87923
cg23744638	-0.346055
cg23191950	0
cg07498421	0
cg24955895	0.379053
cg27244482	0
cg01027739	3.63514
cg19166302	-2.20495
cg23376526	-0.00873728
cg26445608	0.0514259
cg19008809	0
cg17960516	0
cg05921699	0
cg16746462	2.10906
cg27508620	-0.602358
cg16983588	-1.27421
cg21907579	-1.37134
cg13575542	0.320367
cg16372520	0
cg21911021	-0.022251
cg06083669	0.736937
cg07077459	0
cg03270204	-0.540756
cg04105250	0
cg09310092	0.175176
cg15111469	0.0266893
cg08413469	-0.909209
cg13612317	-2.18632
cg15673540	0
cg03724882	0
cg18139769	-0.924952
cg20492951	0
cg18335931	-0.527534
cg18881501	-0.602179
cg06171242	0
cg12402251	1.46027
cg07657332	0
cg06189653	1.20005
cg18633600	-4.06013
cg23889772	1.02673
cg19343530	0.860162
cg14753631	-0.276111
cg24382249	-1.39093
cg21186098	-0.91563
cg09885951	0
cg04092800	0
cg13093111	0
cg02364642	0
cg25564800	-3.47269
cg01234063	0
cg14281160	0
cg00083937	0.651316
cg06575572	0
cg16357381	-0.798482
cg12968224	1.11262
cg00336149	-0.677402
cg22291084	-0.61836
cg04662594	0.403625
cg25022327	-1.55186
cg23008153	2.03899
cg06419846	-0.303191
cg03638795	0.82033
cg08654655	-0.0303144
cg20052760	0
cg11136562	2.40808
cg17338821	-0.260103
cg06874016	0
cg15963417	0.37045
cg08074477	-3.7268
cg07494518	-1.02711
cg11299964	-4.51429
cg26483332	3.28197
cg21743182	0
cg04709900	-4.92607
cg02025827	0.846733
cg06144905	0
cg27494383	0.45399
cg00850073	-1.21297
cg15811427	-0.806718
cg17627559	0
cg05733554	-4.84502
cg23375552	-1.14707
cg01222316	1.70813
cg16173067	-0.0980168
cg13224583	22.6196
cg08097417	0
cg01353448	-1.39001
cg02934082	0.259203
cg08370996	-4.09381
cg17009433	0
cg12934382	0
cg07115626	0
cg19663795	0
cg13567282	0
cg13149736	0
cg16333846	0
cg22507023	-3.3719
cg00702638	3.3125
cg12145907	3.07815
cg22517995	0.151188
cg07286682	0.622908
cg25450819	0.000155289
cg19706682	0
cg19853760	0
cg01407797	-0.822306
cg09019916	-0.0058542
cg09254939	-0.793163
cg09143195	0.677881
cg01252496	1.38567
cg21006686	-0.707181
cg23538901	0
cg13586038	-0.0817071
cg03025830	0.636063
cg03643998	0
cg15569512	1.20085
cg07040244	0.781551
cg04031656	0
cg07825606	1.45954
cg08454546	-0.358335
cg02827112	0.147926
cg04212729	0
cg21137706	0.847677
cg23239150	0.519331
cg23373640	1.25523
cg03371962	2.48494
cg11220950	-0.897628
cg16703762	0
cg23712970	0.0233424
cg07770222	-1.00576
cg05324516	0.975656
cg22679120	-0.875895
cg07012999	0
cg16150435	0.846906
cg13615100	0
cg19420968	0
cg05365729	0.105687
cg17129388	-1.11512
cg22901840	1.33769
cg03773862	-0.583384
cg07073964	5.09079
cg00590036	3.69516
cg23858532	1.17311
cg21144928	0.826094
cg14360917	0.302022
cg05675373	0
cg25657834	0.780825
cg02871659	-0.182921
cg09809672	0
cg24150153	-1.93
cg15393490	0
cg05759269	-2.7393
cg23097079	2.71603
cg20960181	-0.430114
cg11903057	0
cg12419932	0
cg03486383	-0.942165
cg00577449	0
cg21201109	0
cg12941369	4.8438
cg21567504	0
cg17431739	0
cg23643435	1.75709
cg23995914	0
cg03991512	-0.364183
cg13460409	-2.0556
cg07073120	-3.18081
cg08573679	-0.819478
cg27626102	-3.20029
cg10106965	-1.20771
cg18442362	0
cg10900550	3.7198
cg07553761	-1.11632
cg08331960	0
cg24834740	-2.53037
cg16543027	0.108066
cg13854874	0.731276
cg08872493	1.38812
cg03633574	-0.879403
cg10044470	1.03077
cg24243629	-1.6508
cg19514928	-1.0382
cg05516505	-1.5915
cg05940231	1.30771
cg25536676	0
cg10482632	0
cg06493994	0
cg13848598	0.165277
cg21835643	-4.06322
cg25683012	4.47768
cg14424579	0
cg20100381	0.670078
cg09255514	-0.587594
cg03894990	0.398955
cg10647101	-1.85689
cg17879376	0
cg22190114	-0.284701
cg25719851	1.16982
cg20572838	0.851076
cg01511232	0
cg04144218	-1.30803
cg13617776	0.0764061
cg16599143	0
cg00797278	0
cg26162695	0.234154
cg27168858	-0.539749
cg00862290	-2.16535
cg03578041	0
cg26297688	4.53669
cg22242842	0
cg26212924	0
cg03929796	0.806837
cg18117393	0
cg01137065	0
cg05440289	0.259971
cg16584662	5.06995
cg01695994	1.43666
cg17274064	0
cg15013019	-3.09511
cg21870884	0
cg01519742	0
cg06361108	-0.43675
cg17472796	1.04089
cg22511262	-0.0739359
cg09548179	0.617712
cg02085507	1.49486
cg07484827	-4.33968
cg21467614	1.3429
cg17526229	0
cg06810647	-0.0130429
cg01254459	-1.06042
cg08434234	-0.174644
cg18771300	-0.838001
cg27212234	0
cg18412546	0
cg00059225	0
cg08869273	-0.579725
cg12634306	-1.52579
cg08761208	-0.228403
cg22185977	-0.846027
cg27021512	-2.18902
cg12899747	0
cg03734750	1.24393
cg18738190	-1.15416
cg26372517	5.17043
cg25618424	-0.558279
cg13780718	0
cg18693704	-1.5593
cg05473871	0
cg04427498	0.995512
cg07312601	0
cg02151816	0
cg14105047	-0.214547
cg06737494	0
cg03565081	4.08774
cg03364683	-2.13692
cg10052840	1.14686
cg00335286	-0.783189
cg17063929	-8.05713
cg22473095	0
cg14350002	0
cg00503840	1.16943
cg22158769	-3.83012
cg03977782	0
cg20822990	1.23146
cg00658652	-0.336463
cg02172773	-0.424846
cg25005357	0
cg00017842	0
cg13409216	-3.86388
cg23808301	3.15125
cg07547549	0
cg23510258	0
cg03019000	0
cg23028740	0
cg10867751	-2.02659
cg26394737	0
cg13975369	0.577003
cg13491731	-0.954289
cg11671968	0.661519
cg13593287	1.76349
cg26833936	-0.428191
cg17607231	-3.71843
cg03846689	0
cg11067179	0.713846
cg14060828	-1.34092
cg11025793	-2.31041
cg00434010	0
cg10837404	0.236871
cg18444763	0
cg06399735	-5.51189
cg01485645	-3.11832
cg25909396	0
cg23357854	-0.59902
cg22385231	-0.21097
cg10727171	0
cg22827210	2.69343
cg06648759	0
cg10878896	-0.865221
cg13021857	-0.000130765
cg27413543	0
cg16295988	-1.01963
cg06086731	0.394618
cg12864235	0
cg07291563	0
cg03819692	0
cg08622677	-0.408751
cg08896629	0
cg19560210	-0.532009
cg13843773	1.44836
cg27059819	-0.28613
cg00522231	1.43552
cg26815229	1.68265
cg22454769	-4.43861
cg21949781	0
cg03007010	0
cg09556292	1.44379
cg01719405	0
cg09652142	-0.711784
cg16466334	0
cg05442902	0
cg23568913	0
cg00845900	-0.44632
cg20914508	0
cg24550456	0
cg20756600	4.2657
cg04875128	0
cg27367952	0
cg21296230	1.45663
cg20426671	0.891324
cg26394940	0
cg12830694	-0.0603724
cg20999813	-2.58953
cg01620164	0
cg11237115	0.510177
cg19731122	1.09157
cg17526300	-1.81051
cg09722397	-1.96417
cg12350474	-0.631238
cg06975499	-4.71835
cg00241664	1.22579
cg09096950	1.25406
cg19734801	0
cg12269343	-0.958116
cg14473016	0
cg09434995	0
cg12140144	-1.14807
cg12134570	0
cg17655614	0
cg19663246	0
cg23710218	0
cg10036013	-4.74182
cg10203610	-0.790807
cg10453071	-2.84532
cg02275294	-1.96563
cg20795863	0.481156
cg04359302	0
cg24091819	0
cg24110063	0.099505
cg00925087	0
cg14223995	-0.603482
cg05501584	0
cg04416734	0
cg17589341	-0.861775
cg14059835	-1.43455
cg16313343	0
cg24891133	-0.00844703
cg04755031	-5.30223
cg02037503	0.967057
cg22285878	1.09959
cg00347775	0
cg10729426	0
cg02802055	3.02073
cg03916421	0
cg18468844	0.114668
cg09025210	0.940658
cg15988232	0
cg26105310	0
cg20515136	-1.14401
cg13437525	-0.918412
cg00075967	5.30554
cg23361092	2.9839
cg22073802	0
cg23715749	0
cg02497428	0
cg08124722	-1.90504
cg06685111	0
cg23077820	0
cg07717903	-0.817997
cg14556683	2.11935
cg00793186	0
cg19789753	-3.10768
cg07817698	-0.930426
cg06958034	-0.150122
cg09418283	0
cg16068812	0
cg15185286	1.59114
cg08657705	-0.911904
cg07082267	-0.0445769
cg25436157	0.696099
cg14175438	-0.700283
cg15405572	-0.837537
cg20076659	0
cg12788037	0
cg23234999	0
cg19556572	0
cg02071305	0.9291
cg15551881	1.85391
cg24505122	0
cg22580353	-1.98153
cg15856055	0
cg23662675	0
cg01055824	0
cg15547534	-0.433286
cg07211259	-2.10185
cg00091693	-3.9093
cg11896923	0
cg19240117	0.163408
cg07455279	0
cg15845821	2.3481
cg22736354	0.205136
cg21801378	-1.56516
cg26096837	0.342159
cg15059474	0
cg14565725	-0.487967
cg26986871	0.391758
cg06526721	0
cg21712685	-0.139719
cg10667970	0
cg12258344	0
cg22495124	0.0949792
cg13509147	0.252257
cg26843711	-0.581933
cg14159818	-2.33855
cg13656360	0
cg03682823	-2.09848
cg13683374	0
cg10266490	1.50352
cg11790673	-1.67302
cg16021018	0
cg22289837	1.33357
cg07207669	0
cg01752203	0.849352
cg05024939	0.53542
cg15835620	-0.629473
cg17099569	7.0545
cg14911690	-1.85329
cg20674577	0
cg11600161	2.34853
cg04940570	-0.514413
cg26668490	0
cg24304712	0
cg14723032	0
cg22372849	-1.66654
cg02228185	-0.133434
cg07725206	0
cg01511567	0
cg05294243	0
cg07110949	0
cg02480835	0
cg17254383	2.58182
cg06570224	-1.578
cg15903032	0.0194207
cg22179082	0.582084
cg13302154	0.991101
cg06401999	0
cg27430293	2.43857
cg03172991	-1.35386
cg00795927	0
cg10855531	0
cg12177001	-6.48488
cg03473532	0.641259
cg14757228	0.398712
cg20592391	-1.54452
cg23786576	0
cg21992250	-0.355605
cg25713185	-2.82647
cg07388493	0.22279
cg12164922	2.01045
cg26469387	0
cg13909661	5.9901
cg22982767	-0.49054
cg13734401	-0.510321
cg10604476	-0.468734
cg02388150	-0.281232
cg27015931	1.83593
cg11789321	0.388955
cg04845871	1.89877
cg09257526	-0.639398
cg09045681	0.352157
cg01844642	0
cg21211748	0
cg02383785	0
cg16319578	0
cg08468401	-0.564228
cg23753748	0.526383
cg27202708	-2.46303
cg05898618	-0.112907
cg21099326	-1.3524
cg02976574	0.0816851
cg15293181	0
cg13564075	-0.594323
cg19378133	-0.967858
cg10825530	0
cg16419235	-0.363054
cg03345925	0
cg19692710	0
cg05125838	0
cg13449372	0
cg24651706	0.23826
cg01054110	0
cg20733077	0.318074
cg05262777	1.46179
cg14748856	0
cg04616566	3.15057
cg04149978	-5.5515
cg17896249	0
cg19722847	2.0159
cg21205978	-3.74381
cg05960039	0
cg07583137	1.76494
cg10905180	0
cg18062205	0
cg14992253	0.272275
cg03421353	-5.1948
cg13663218	1.09018
cg03286783	0
cg11631518	1.79391
cg07730301	1.82046
cg13828047	-1.54277
cg04436528	-2.23546
cg26158023	0
cg01176329	-1.61989
cg26866325	-6.10613
cg25974903	0
cg21053529	0
cg20149168	0
cg03555227	0
cg00350702	0.000123875
cg21815258	-0.86834
cg22449114	0
cg07016730	1.87986
cg06836406	0
cg06557358	0.20214
cg20816447	0
cg13027206	1.55191
cg02426324	-0.696817
cg20234170	-0.0402015
cg24505341	-3.56543
cg26116103	0
cg12188560	0
cg25411725	-1.46906
cg04193160	-0.235031
cg09404633	0
cg00113951	0
cg26306340	2.27583
cg01757168	0
cg00436603	3.98132
cg15936446	-1.58133
cg06942979	0.492086
cg11832534	-5.46446
cg22793142	0.375912
cg12289045	0.237571
cg16119613	0
cg23389651	0.452113
cg17266282	2.81445
cg00748589	0
cg06231995	2.75838
cg22197050	0.163659
cg21649520	0
cg21631428	-0.849363
cg09294589	1.23893
cg25149218	-0.876337
cg16984944	0
cg25428451	4.86628
cg04684267	0
cg26104204	0
cg03112869	-2.0626
cg04521765	0
cg24674703	-0.135744
cg22197830	0.438237
cg21878650	1.42587
cg25969122	-0.0341142
cg27455578	0
cg23669043	-0.46975
cg02762363	0
cg03771840	1.3296
cg11653233	0
cg12946225	0
cg15110296	-1.23366
cg24888989	0
cg05308819	0
cg20947775	0.136465
cg06326667	0.166173
cg15339075	0
cg05106770	1.70999
cg14689355	0
cg14507310	-1.55476
cg22851420	0.118039
cg16744741	0
cg11205552	0
cg03234186	0.0313361
cg22156456	0.0466434
cg06458239	0
cg16718891	0
cg06796779	0
cg26933021	-1.50553
cg22296808	0
cg19287114	-4.72074
cg10192196	0
cg18180783	0
cg12757011	0
cg17321954	0
cg10874644	0
cg01883408	0.202522
cg07541020	1.20691
cg02229946	-0.828018
cg13351161	-0.477523
cg10045881	0
cg02197293	0
cg00297600	0.955072
cg14920334	1.67467
cg22843803	-3.13331
cg01738984	0
cg13929106	0
cg23045908	-0.0041114
cg13042288	0.536815
cg01450842	1.51218
cg23174607	0
cg27377450	0
cg25229964	0
cg24580001	-1.56557
cg22090592	-0.887345
cg26898166	-0.987967
cg01820962	-0.0120644
cg17770886	-4.46168
cg17782713	-2.72433
cg08313880	-0.757399
cg20240860	0
cg24125648	0
cg09480837	0
cg19883905	-0.847405
cg13038560	0
cg22637507	0.0565735
cg00443981	0
cg09671951	0.945662
cg03261929	-0.104251
cg18125510	3.78617
cg14847502	-0.455587
cg04861640	0
cg05998295	0.062545
cg10770187	0
cg04999691	1.17686
cg01626227	-0.565977
cg04121983	-4.01762
cg20305610	0
cg03932201	-1.03009
cg05294577	0
cg19573166	-0.346641
cg08900043	2.63056
cg19015086	0
cg13718960	0
cg15603896	0.0945136
cg01196788	-2.00428
cg10644544	0
cg00772585	2.91031
cg14962509	3.38702
cg25781123	-3.58383
cg10501210	0
cg15887846	0.0335487
cg20368904	0
cg00744433	0
cg01570885	0
cg16708880	0
cg01968178	0
cg14009688	0
cg15703512	0
cg04576021	-0.739411
cg19129839	0
cg09722555	0
cg00486113	0

[truncated: 1 more sheets: NCAE-CombClock]
